# Supplementary material for: Transcriptome features of innate immune memory in Drosophila
Source: PLoS Genet. 2022 Oct 17;18(10):e1010005. doi: 10.1371/journal.pgen.1010005 (PMC9612818; doi:10.1371/journal.pgen.1010005)
Supplement: S1 Table — 21 RNA samples were sequenced by Illumina HiSeq 2000. Primary read data (36-base length) were deposited in DDBJ (DRA008187). After removing of adaptor sequences, the cleaned reads were mapped on the Drosophila melanogaster reference genome (ver. 6.04). Although most of them were primarily or secondarily mapped to a genomic region, some were unmapped to any region. Mapping rates are similar among samples. (XLSX) [file pgen.1010005.s013.xlsx]

## Sheet: Sheet1
sample_name	condition	replica#	row reads	cleaned reads	primary mapped	secondary mapped	unmapped	mapping rate (%)
S_1	Ct+Ct	1	19521774	19458660	18450889	1452981	1007771	94.821
S_2	Ct+Ct	2	19936746	19884495	18919821	1552674	964674	95.1486
S_3	Ct+Ct	3	20683190	20627518	19656384	1524122	971134	95.292
MS_1	Ml+Ct	1	19391990	19348571	18445017	1317906	903554	95.3301
MS_2	Ml+Ct	2	19260782	19209232	18300244	1371088	908988	95.268
MS_3	Ml+Ct	3	19439235	19338213	18396460	1364816	941753	95.1301
SA_1	Ct+Sa	1	19144037	19055536	18007350	1839815	1048186	94.4993
SA_2	Ct+Sa	2	16593055	16570677	15774366	1622985	796311	95.1945
SA_3	Ct+Sa	3	19290291	19258018	18358753	1789780	899265	95.3304
MA_1	Ml+Sa	1	19386621	19356473	18475923	1630220	880550	95.4509
MA_2	Ml+Sa	2	19367149	19328984	18483366	1443445	845618	95.6251
MA_3	Ml+Sa	3	19560273	19534893	18660014	1664608	874879	95.5215
TS_1	St+Ct	1	19329823	19315597	18547484	1319060	768113	96.0234
TS_2	St+Ct	2	17228413	17214628	16537248	1257489	677380	96.0651
TS_3	St+Ct	3	19191954	19178385	18466479	1739174	711906	96.288
SP_1	Ct+Pa	1	19029202	19015483	18313307	1561950	702176	96.3073
SP_2	Ct+Pa	2	19242611	19233201	18487109	1348419	746092	96.1208
SP_3	Ct+Pa	3	18723711	18710657	17984696	1262625	725961	96.1201
TP_1	St+Pa	1	19484435	19472625	18719245	1457301	753380	96.1311
TP_2	St+Pa	2	19312366	19300731	18583310	1262575	717421	96.2829
TP_3	St+Pa	3	19914122	19894092	18997807	1627514	896285	95.4947
