# Supplementary material for: Transcriptome features of innate immune memory in Drosophila
Source: PLoS Genet. 2022 Oct 17;18(10):e1010005. doi: 10.1371/journal.pgen.1010005 (PMC9612818; doi:10.1371/journal.pgen.1010005)
Supplement: S2 Table — DEGs was detected from pair-wise comparisons using a criterion (FDR-adjusted p-value < 0.05). Some DEGs were up- or down-regulated in the Y condition compared to the X condition. Some DEGs were up- or down-regulated more than 2-fold. Numbers of DEGs were indicated for each comparison. (XLSX) [file pgen.1010005.s014.xlsx]

## Sheet: Sheet1
subject X	query Y	UP Y > X	UP 2-fold more	DOWN Y < X	DOWN 2-fold more	TOTAL UP+DOWN
Ct+Ct	Ml+Ct	55	9	25	2	80
Ct+Ct	Ct+Sa	516	98	782	259	1298
Ct+Ct	Ml+Sa	451	163	772	235	1223
Ml+Ct	Ct+Sa	637	87	860	306	1497
Ml+Ct	Ml+Sa	419	132	747	252	1166
Ct+Sa	Ml+Sa	115	16	44	2	159
Ct+Ct	St+Ct	3006	887	2027	490	5033
Ct+Ct	Ct+Pa	3235	903	1802	434	5037
Ct+Ct	St+Pa	3134	942	2041	513	5175
St+Ct	Ct+Pa	74	3	141	46	215
St+Ct	St+Pa	25	0	54	17	79
Ct+Pa	St+Pa	113	35	50	14	163
