# Supplementary material for: Transcriptome features of innate immune memory in Drosophila
Source: PLoS Genet. 2022 Oct 17;18(10):e1010005. doi: 10.1371/journal.pgen.1010005 (PMC9612818; doi:10.1371/journal.pgen.1010005)
Supplement: S3 Table — Flybase IDs of the DEGs detected from pairwise comparisons of experimental conditions (e.g. conditionA_vs_conditionB). (XLSX) [file pgen.1010005.s015.xlsx]

## Sheet: Sheet1
Ct+Ct_vs_Ml+Ct	Ct+Ct_vs_Ct+Sa	Ct+Ct_vs_Ml+Sa	Ct+Ct_vs_St+Ct	Ct+Ct_vs_Ct+Pa	Ct+Ct_vs_St+Pa	Ct+Sa_vs_Ml+Sa	Ct+Pa_vs_St+Pa	Ml+Ct_vs_Ct+Sa	Ml+Ct_vs_Ml+Sa	St+Ct_vs_Ct+Pa	St+Ct_vs_St+Pa
FBgn0000047	FBgn0000038	FBgn0000047	FBgn0000014	FBgn0000014	FBgn0000014	FBgn0000078	FBgn0000276	FBgn0000044	FBgn0000044	FBgn0000047	FBgn0000064
FBgn0000299	FBgn0000045	FBgn0000052	FBgn0000015	FBgn0000015	FBgn0000015	FBgn0000079	FBgn0000277	FBgn0000045	FBgn0000045	FBgn0000053	FBgn0000278
FBgn0000477	FBgn0000047	FBgn0000053	FBgn0000024	FBgn0000024	FBgn0000024	FBgn0000150	FBgn0000278	FBgn0000047	FBgn0000047	FBgn0000064	FBgn0001114
FBgn0001114	FBgn0000052	FBgn0000055	FBgn0000028	FBgn0000028	FBgn0000028	FBgn0000276	FBgn0000406	FBgn0000052	FBgn0000052	FBgn0000114	FBgn0001187
FBgn0001187	FBgn0000053	FBgn0000064	FBgn0000036	FBgn0000036	FBgn0000036	FBgn0000422	FBgn0001114	FBgn0000053	FBgn0000053	FBgn0000276	FBgn0001224
FBgn0002565	FBgn0000055	FBgn0000078	FBgn0000037	FBgn0000037	FBgn0000037	FBgn0000477	FBgn0001142	FBgn0000055	FBgn0000055	FBgn0000277	FBgn0001225
FBgn0003076	FBgn0000064	FBgn0000079	FBgn0000038	FBgn0000038	FBgn0000038	FBgn0000568	FBgn0001187	FBgn0000064	FBgn0000064	FBgn0000278	FBgn0001230
FBgn0010352	FBgn0000078	FBgn0000153	FBgn0000043	FBgn0000043	FBgn0000043	FBgn0001078	FBgn0001208	FBgn0000078	FBgn0000078	FBgn0000279	FBgn0002719
FBgn0010381	FBgn0000116	FBgn0000250	FBgn0000044	FBgn0000044	FBgn0000044	FBgn0001208	FBgn0003137	FBgn0000116	FBgn0000079	FBgn0000406	FBgn0004404
FBgn0010651	FBgn0000150	FBgn0000261	FBgn0000045	FBgn0000046	FBgn0000045	FBgn0002570	FBgn0003162	FBgn0000150	FBgn0000250	FBgn0000422	FBgn0005614
FBgn0011204	FBgn0000153	FBgn0000276	FBgn0000046	FBgn0000079	FBgn0000046	FBgn0002930	FBgn0003396	FBgn0000250	FBgn0000251	FBgn0001142	FBgn0010100
FBgn0013763	FBgn0000250	FBgn0000277	FBgn0000047	FBgn0000083	FBgn0000047	FBgn0003076	FBgn0004240	FBgn0000261	FBgn0000261	FBgn0001208	FBgn0011205
FBgn0014028	FBgn0000261	FBgn0000278	FBgn0000052	FBgn0000084	FBgn0000052	FBgn0003356	FBgn0004431	FBgn0000276	FBgn0000276	FBgn0001224	FBgn0013275
FBgn0022160	FBgn0000276	FBgn0000279	FBgn0000053	FBgn0000094	FBgn0000053	FBgn0003357	FBgn0004885	FBgn0000278	FBgn0000277	FBgn0001230	FBgn0013276
FBgn0023129	FBgn0000277	FBgn0000299	FBgn0000055	FBgn0000100	FBgn0000079	FBgn0003499	FBgn0005660	FBgn0000279	FBgn0000278	FBgn0003137	FBgn0013277
FBgn0024289	FBgn0000278	FBgn0000370	FBgn0000064	FBgn0000108	FBgn0000083	FBgn0003863	FBgn0005666	FBgn0000299	FBgn0000279	FBgn0003162	FBgn0013278
FBgn0024293	FBgn0000279	FBgn0000406	FBgn0000078	FBgn0000114	FBgn0000084	FBgn0004404	FBgn0010041	FBgn0000406	FBgn0000299	FBgn0004240	FBgn0013279
FBgn0027348	FBgn0000299	FBgn0000409	FBgn0000079	FBgn0000115	FBgn0000094	FBgn0004414	FBgn0010225	FBgn0000409	FBgn0000370	FBgn0004404	FBgn0014028
FBgn0027584	FBgn0000406	FBgn0000422	FBgn0000083	FBgn0000116	FBgn0000099	FBgn0005626	FBgn0010381	FBgn0000416	FBgn0000406	FBgn0004885	FBgn0014396
FBgn0028396	FBgn0000409	FBgn0000473	FBgn0000084	FBgn0000117	FBgn0000100	FBgn0010265	FBgn0010385	FBgn0000422	FBgn0000422	FBgn0005614	FBgn0016076
FBgn0028526	FBgn0000422	FBgn0000477	FBgn0000094	FBgn0000120	FBgn0000108	FBgn0010381	FBgn0010388	FBgn0000454	FBgn0000473	FBgn0005666	FBgn0016694
FBgn0029990	FBgn0000473	FBgn0000489	FBgn0000100	FBgn0000121	FBgn0000114	FBgn0010388	FBgn0010651	FBgn0000473	FBgn0000489	FBgn0010100	FBgn0021906
FBgn0030157	FBgn0000489	FBgn0000492	FBgn0000108	FBgn0000139	FBgn0000115	FBgn0011204	FBgn0011204	FBgn0000477	FBgn0000504	FBgn0010225	FBgn0022700
FBgn0030160	FBgn0000504	FBgn0000504	FBgn0000114	FBgn0000150	FBgn0000116	FBgn0011205	FBgn0011286	FBgn0000489	FBgn0000527	FBgn0010352	FBgn0024289
FBgn0030853	FBgn0000527	FBgn0000527	FBgn0000115	FBgn0000153	FBgn0000117	FBgn0011272	FBgn0011694	FBgn0000504	FBgn0000536	FBgn0010381	FBgn0025454
FBgn0031277	FBgn0000535	FBgn0000535	FBgn0000116	FBgn0000183	FBgn0000120	FBgn0011668	FBgn0012042	FBgn0000527	FBgn0000547	FBgn0010385	FBgn0030040
FBgn0031617	FBgn0000536	FBgn0000536	FBgn0000117	FBgn0000210	FBgn0000121	FBgn0012042	FBgn0013763	FBgn0000535	FBgn0000568	FBgn0010388	FBgn0030041
FBgn0031771	FBgn0000547	FBgn0000547	FBgn0000120	FBgn0000212	FBgn0000139	FBgn0013672	FBgn0014031	FBgn0000536	FBgn0000592	FBgn0011286	FBgn0030718
FBgn0031830	FBgn0000579	FBgn0000557	FBgn0000121	FBgn0000239	FBgn0000150	FBgn0013684	FBgn0014865	FBgn0000547	FBgn0000615	FBgn0011693	FBgn0030853
FBgn0032008	FBgn0000592	FBgn0000562	FBgn0000139	FBgn0000251	FBgn0000153	FBgn0013686	FBgn0016031	FBgn0000575	FBgn0000635	FBgn0011694	FBgn0031034
FBgn0032472	FBgn0000636	FBgn0000568	FBgn0000150	FBgn0000253	FBgn0000163	FBgn0014388	FBgn0020385	FBgn0000579	FBgn0000636	FBgn0011725	FBgn0031689
FBgn0032638	FBgn0000659	FBgn0000592	FBgn0000153	FBgn0000259	FBgn0000183	FBgn0014865	FBgn0024289	FBgn0000592	FBgn0000721	FBgn0012034	FBgn0031701
FBgn0032639	FBgn0000721	FBgn0000615	FBgn0000183	FBgn0000261	FBgn0000210	FBgn0015288	FBgn0025687	FBgn0000615	FBgn0001091	FBgn0012042	FBgn0031771
FBgn0032810	FBgn0001089	FBgn0000636	FBgn0000210	FBgn0000273	FBgn0000212	FBgn0019936	FBgn0025709	FBgn0000636	FBgn0001092	FBgn0013275	FBgn0032587
FBgn0032836	FBgn0001091	FBgn0000662	FBgn0000212	FBgn0000274	FBgn0000239	FBgn0020257	FBgn0026415	FBgn0000721	FBgn0001098	FBgn0013276	FBgn0032669
FBgn0033027	FBgn0001092	FBgn0000721	FBgn0000239	FBgn0000276	FBgn0000250	FBgn0020416	FBgn0027579	FBgn0001078	FBgn0001114	FBgn0013277	FBgn0032935
FBgn0034140	FBgn0001098	FBgn0001090	FBgn0000250	FBgn0000277	FBgn0000251	FBgn0024293	FBgn0027584	FBgn0001089	FBgn0001124	FBgn0013278	FBgn0033027
FBgn0034152	FBgn0001114	FBgn0001091	FBgn0000251	FBgn0000278	FBgn0000253	FBgn0025286	FBgn0027611	FBgn0001091	FBgn0001125	FBgn0013279	FBgn0033127
FBgn0034331	FBgn0001124	FBgn0001092	FBgn0000253	FBgn0000279	FBgn0000259	FBgn0027560	FBgn0027930	FBgn0001092	FBgn0001128	FBgn0013763	FBgn0033188
FBgn0034480	FBgn0001125	FBgn0001098	FBgn0000256	FBgn0000286	FBgn0000261	FBgn0027584	FBgn0028526	FBgn0001098	FBgn0001142	FBgn0014028	FBgn0033205
FBgn0034497	FBgn0001128	FBgn0001114	FBgn0000259	FBgn0000287	FBgn0000273	FBgn0027930	FBgn0028988	FBgn0001114	FBgn0001145	FBgn0014396	FBgn0033733
FBgn0034511	FBgn0001142	FBgn0001124	FBgn0000261	FBgn0000289	FBgn0000276	FBgn0028526	FBgn0029167	FBgn0001124	FBgn0001187	FBgn0014865	FBgn0033792
FBgn0034512	FBgn0001145	FBgn0001125	FBgn0000273	FBgn0000299	FBgn0000277	FBgn0028737	FBgn0029765	FBgn0001125	FBgn0001235	FBgn0016076	FBgn0034140
FBgn0034515	FBgn0001187	FBgn0001128	FBgn0000276	FBgn0000307	FBgn0000278	FBgn0029990	FBgn0029823	FBgn0001128	FBgn0001248	FBgn0016694	FBgn0034647
FBgn0034761	FBgn0001208	FBgn0001142	FBgn0000277	FBgn0000308	FBgn0000279	FBgn0030157	FBgn0029990	FBgn0001142	FBgn0001250	FBgn0020236	FBgn0034709
FBgn0035600	FBgn0001218	FBgn0001145	FBgn0000278	FBgn0000318	FBgn0000283	FBgn0030160	FBgn0030041	FBgn0001187	FBgn0001961	FBgn0020385	FBgn0035089
FBgn0035978	FBgn0001226	FBgn0001168	FBgn0000279	FBgn0000319	FBgn0000286	FBgn0030359	FBgn0030051	FBgn0001208	FBgn0002413	FBgn0020415	FBgn0035176
FBgn0036316	FBgn0001248	FBgn0001216	FBgn0000283	FBgn0000346	FBgn0000289	FBgn0030593	FBgn0030060	FBgn0001215	FBgn0002526	FBgn0020416	FBgn0035189
FBgn0036428	FBgn0002121	FBgn0001235	FBgn0000286	FBgn0000370	FBgn0000299	FBgn0030688	FBgn0030157	FBgn0001218	FBgn0002569	FBgn0021760	FBgn0035743
FBgn0037637	FBgn0002413	FBgn0001248	FBgn0000289	FBgn0000376	FBgn0000307	FBgn0030740	FBgn0030160	FBgn0001226	FBgn0002570	FBgn0021906	FBgn0036738
FBgn0039172	FBgn0002521	FBgn0001258	FBgn0000299	FBgn0000382	FBgn0000308	FBgn0031033	FBgn0030251	FBgn0001248	FBgn0002571	FBgn0023479	FBgn0036948
FBgn0039348	FBgn0002565	FBgn0001404	FBgn0000307	FBgn0000405	FBgn0000318	FBgn0031034	FBgn0030593	FBgn0001257	FBgn0002622	FBgn0025678	FBgn0037637
FBgn0039801	FBgn0002569	FBgn0001961	FBgn0000308	FBgn0000406	FBgn0000319	FBgn0031449	FBgn0030925	FBgn0002121	FBgn0002719	FBgn0025680	FBgn0038299
FBgn0040099	FBgn0002570	FBgn0002413	FBgn0000318	FBgn0000409	FBgn0000370	FBgn0031471	FBgn0031220	FBgn0002413	FBgn0002778	FBgn0026147	FBgn0038449
FBgn0040582	FBgn0002571	FBgn0002441	FBgn0000319	FBgn0000413	FBgn0000376	FBgn0031973	FBgn0031461	FBgn0002521	FBgn0002930	FBgn0026160	FBgn0038450
FBgn0040606	FBgn0002579	FBgn0002565	FBgn0000370	FBgn0000414	FBgn0000382	FBgn0032049	FBgn0031538	FBgn0002569	FBgn0003074	FBgn0026415	FBgn0038652
FBgn0040609	FBgn0002607	FBgn0002569	FBgn0000376	FBgn0000416	FBgn0000405	FBgn0032638	FBgn0031561	FBgn0002570	FBgn0003076	FBgn0027584	FBgn0038718
FBgn0040733	FBgn0002622	FBgn0002570	FBgn0000382	FBgn0000422	FBgn0000409	FBgn0032639	FBgn0031689	FBgn0002571	FBgn0003118	FBgn0027930	FBgn0039091
FBgn0040734	FBgn0002719	FBgn0002571	FBgn0000405	FBgn0000447	FBgn0000413	FBgn0032650	FBgn0031701	FBgn0002579	FBgn0003137	FBgn0028646	FBgn0039348
FBgn0040735	FBgn0002773	FBgn0002719	FBgn0000412	FBgn0000448	FBgn0000414	FBgn0032658	FBgn0031925	FBgn0002607	FBgn0003162	FBgn0028988	FBgn0039756
FBgn0040775	FBgn0002778	FBgn0002773	FBgn0000413	FBgn0000454	FBgn0000416	FBgn0032772	FBgn0031937	FBgn0002622	FBgn0003175	FBgn0029167	FBgn0040475
FBgn0043578	FBgn0002780	FBgn0002778	FBgn0000414	FBgn0000455	FBgn0000422	FBgn0032773	FBgn0032285	FBgn0002626	FBgn0003218	FBgn0029828	FBgn0040609
FBgn0043783	FBgn0002930	FBgn0002780	FBgn0000416	FBgn0000473	FBgn0000447	FBgn0032836	FBgn0032382	FBgn0002719	FBgn0003250	FBgn0029990	FBgn0040985
FBgn0044810	FBgn0002985	FBgn0002856	FBgn0000422	FBgn0000477	FBgn0000448	FBgn0032973	FBgn0032472	FBgn0002778	FBgn0003300	FBgn0030041	FBgn0041184
FBgn0051104	FBgn0003074	FBgn0002930	FBgn0000447	FBgn0000479	FBgn0000454	FBgn0033101	FBgn0032481	FBgn0002780	FBgn0003308	FBgn0030051	FBgn0041579
FBgn0051326	FBgn0003076	FBgn0002985	FBgn0000448	FBgn0000489	FBgn0000455	FBgn0033234	FBgn0032669	FBgn0002868	FBgn0003328	FBgn0030060	FBgn0042627
FBgn0052230	FBgn0003137	FBgn0003053	FBgn0000454	FBgn0000490	FBgn0000459	FBgn0033443	FBgn0032810	FBgn0002873	FBgn0003357	FBgn0030157	FBgn0043806
FBgn0067905	FBgn0003162	FBgn0003068	FBgn0000455	FBgn0000504	FBgn0000473	FBgn0033788	FBgn0032835	FBgn0002930	FBgn0003358	FBgn0030160	FBgn0044810
FBgn0086676	FBgn0003175	FBgn0003074	FBgn0000459	FBgn0000535	FBgn0000477	FBgn0033818	FBgn0033250	FBgn0003034	FBgn0003371	FBgn0030310	FBgn0044812
FBgn0087002	FBgn0003250	FBgn0003076	FBgn0000473	FBgn0000541	FBgn0000479	FBgn0033820	FBgn0033366	FBgn0003074	FBgn0003390	FBgn0030718	FBgn0046999
FBgn0259938	FBgn0003308	FBgn0003118	FBgn0000479	FBgn0000543	FBgn0000489	FBgn0033862	FBgn0033782	FBgn0003076	FBgn0003462	FBgn0030853	FBgn0051288
FBgn0261439	FBgn0003328	FBgn0003137	FBgn0000489	FBgn0000546	FBgn0000490	FBgn0033863	FBgn0033820	FBgn0003137	FBgn0003495	FBgn0030925	FBgn0053301
FBgn0262623	FBgn0003356	FBgn0003162	FBgn0000490	FBgn0000547	FBgn0000499	FBgn0033864	FBgn0034140	FBgn0003162	FBgn0003507	FBgn0031538	FBgn0067905
FBgn0262838	FBgn0003357	FBgn0003249	FBgn0000499	FBgn0000557	FBgn0000504	FBgn0034198	FBgn0034198	FBgn0003175	FBgn0003651	FBgn0031545	FBgn0083936
FBgn0263083	FBgn0003358	FBgn0003250	FBgn0000504	FBgn0000559	FBgn0000524	FBgn0034199	FBgn0034200	FBgn0003250	FBgn0003660	FBgn0031561	FBgn0250814
FBgn0263597	FBgn0003360	FBgn0003300	FBgn0000524	FBgn0000562	FBgn0000535	FBgn0034200	FBgn0034290	FBgn0003274	FBgn0003721	FBgn0031574	FBgn0260746
FBgn0264785	FBgn0003366	FBgn0003308	FBgn0000527	FBgn0000566	FBgn0000541	FBgn0034229	FBgn0034407	FBgn0003279	FBgn0003744	FBgn0031632	FBgn0261439
FBgn0265045	FBgn0003380	FBgn0003328	FBgn0000535	FBgn0000567	FBgn0000546	FBgn0034382	FBgn0034638	FBgn0003308	FBgn0003867	FBgn0031645	FBgn0263080
FBgn0266084	FBgn0003429	FBgn0003358	FBgn0000541	FBgn0000568	FBgn0000547	FBgn0034394	FBgn0034718	FBgn0003328	FBgn0003891	FBgn0031701	FBgn0266719
FBgn0266450	FBgn0003435	FBgn0003360	FBgn0000546	FBgn0000575	FBgn0000557	FBgn0034398	FBgn0035090	FBgn0003356	FBgn0003943	FBgn0031771
	FBgn0003462	FBgn0003366	FBgn0000547	FBgn0000578	FBgn0000559	FBgn0034407	FBgn0035189	FBgn0003357	FBgn0003961	FBgn0031925
	FBgn0003495	FBgn0003371	FBgn0000557	FBgn0000579	FBgn0000562	FBgn0034511	FBgn0035484	FBgn0003358	FBgn0004055	FBgn0031937
	FBgn0003507	FBgn0003380	FBgn0000559	FBgn0000592	FBgn0000565	FBgn0034647	FBgn0035743	FBgn0003380	FBgn0004117	FBgn0032055
	FBgn0003651	FBgn0003391	FBgn0000562	FBgn0000611	FBgn0000566	FBgn0034693	FBgn0035806	FBgn0003390	FBgn0004169	FBgn0032285
	FBgn0003660	FBgn0003462	FBgn0000565	FBgn0000615	FBgn0000567	FBgn0034724	FBgn0036262	FBgn0003435	FBgn0004240	FBgn0032322
	FBgn0003863	FBgn0003495	FBgn0000566	FBgn0000629	FBgn0000568	FBgn0034761	FBgn0036428	FBgn0003462	FBgn0004363	FBgn0032382
	FBgn0003867	FBgn0003499	FBgn0000567	FBgn0000633	FBgn0000575	FBgn0035023	FBgn0036449	FBgn0003495	FBgn0004396	FBgn0032472
	FBgn0003870	FBgn0003507	FBgn0000568	FBgn0000635	FBgn0000578	FBgn0035089	FBgn0036547	FBgn0003507	FBgn0004404	FBgn0032481
	FBgn0003887	FBgn0003651	FBgn0000575	FBgn0000659	FBgn0000579	FBgn0035665	FBgn0036935	FBgn0003517	FBgn0004429	FBgn0032726
	FBgn0003891	FBgn0003660	FBgn0000578	FBgn0000662	FBgn0000592	FBgn0036101	FBgn0037146	FBgn0003651	FBgn0004507	FBgn0032773
	FBgn0003943	FBgn0003744	FBgn0000579	FBgn0000667	FBgn0000611	FBgn0036165	FBgn0037230	FBgn0003660	FBgn0004509	FBgn0032810
	FBgn0003961	FBgn0003867	FBgn0000592	FBgn0000709	FBgn0000615	FBgn0036422	FBgn0037396	FBgn0003721	FBgn0004556	FBgn0033027
	FBgn0004117	FBgn0003870	FBgn0000611	FBgn0000711	FBgn0000633	FBgn0036935	FBgn0037906	FBgn0003863	FBgn0004636	FBgn0033079
	FBgn0004167	FBgn0003891	FBgn0000615	FBgn0000715	FBgn0000635	FBgn0037146	FBgn0038172	FBgn0003867	FBgn0004646	FBgn0033205
	FBgn0004169	FBgn0003943	FBgn0000633	FBgn0000719	FBgn0000659	FBgn0037163	FBgn0038181	FBgn0003887	FBgn0004654	FBgn0033250
	FBgn0004181	FBgn0003961	FBgn0000635	FBgn0000721	FBgn0000662	FBgn0037230	FBgn0038257	FBgn0003889	FBgn0004784	FBgn0033286
	FBgn0004240	FBgn0004103	FBgn0000659	FBgn0000723	FBgn0000711	FBgn0037328	FBgn0038299	FBgn0003891	FBgn0004797	FBgn0033593
	FBgn0004242	FBgn0004117	FBgn0000662	FBgn0000810	FBgn0000715	FBgn0037396	FBgn0038412	FBgn0003941	FBgn0004885	FBgn0033733
	FBgn0004244	FBgn0004167	FBgn0000711	FBgn0001078	FBgn0000719	FBgn0037533	FBgn0038530	FBgn0003943	FBgn0004888	FBgn0033782
	FBgn0004363	FBgn0004169	FBgn0000715	FBgn0001089	FBgn0000721	FBgn0038280	FBgn0038897	FBgn0003961	FBgn0005278	FBgn0033820
	FBgn0004396	FBgn0004174	FBgn0000719	FBgn0001090	FBgn0000723	FBgn0038299	FBgn0039091	FBgn0004117	FBgn0005612	FBgn0033868
	FBgn0004429	FBgn0004175	FBgn0000723	FBgn0001091	FBgn0000810	FBgn0038465	FBgn0039099	FBgn0004167	FBgn0005614	FBgn0033954
	FBgn0004435	FBgn0004240	FBgn0000810	FBgn0001092	FBgn0001078	FBgn0038652	FBgn0039241	FBgn0004169	FBgn0005626	FBgn0034132
	FBgn0004449	FBgn0004363	FBgn0001078	FBgn0001099	FBgn0001089	FBgn0038952	FBgn0039644	FBgn0004181	FBgn0005648	FBgn0034198
	FBgn0004507	FBgn0004396	FBgn0001089	FBgn0001105	FBgn0001090	FBgn0039031	FBgn0039666	FBgn0004240	FBgn0005660	FBgn0034200
	FBgn0004509	FBgn0004404	FBgn0001090	FBgn0001108	FBgn0001091	FBgn0039640	FBgn0039682	FBgn0004244	FBgn0005664	FBgn0034290
	FBgn0004575	FBgn0004429	FBgn0001091	FBgn0001112	FBgn0001092	FBgn0039756	FBgn0039727	FBgn0004363	FBgn0010053	FBgn0034407
	FBgn0004595	FBgn0004435	FBgn0001092	FBgn0001114	FBgn0001098	FBgn0039800	FBgn0039800	FBgn0004396	FBgn0010100	FBgn0034497
	FBgn0004648	FBgn0004507	FBgn0001098	FBgn0001122	FBgn0001099	FBgn0039801	FBgn0039801	FBgn0004414	FBgn0010217	FBgn0034638
	FBgn0004654	FBgn0004509	FBgn0001099	FBgn0001123	FBgn0001105	FBgn0039816	FBgn0040099	FBgn0004429	FBgn0010222	FBgn0034647
	FBgn0004784	FBgn0004512	FBgn0001104	FBgn0001124	FBgn0001108	FBgn0039941	FBgn0040104	FBgn0004435	FBgn0010225	FBgn0034840
	FBgn0004797	FBgn0004556	FBgn0001105	FBgn0001125	FBgn0001112	FBgn0040060	FBgn0040256	FBgn0004507	FBgn0010241	FBgn0035090
	FBgn0004880	FBgn0004636	FBgn0001108	FBgn0001128	FBgn0001114	FBgn0040582	FBgn0040398	FBgn0004509	FBgn0010263	FBgn0035176
	FBgn0004885	FBgn0004648	FBgn0001112	FBgn0001142	FBgn0001122	FBgn0040600	FBgn0040606	FBgn0004513	FBgn0010265	FBgn0035806
	FBgn0004888	FBgn0004654	FBgn0001114	FBgn0001145	FBgn0001123	FBgn0040653	FBgn0040732	FBgn0004516	FBgn0010352	FBgn0035915
	FBgn0005278	FBgn0004784	FBgn0001122	FBgn0001149	FBgn0001124	FBgn0040723	FBgn0040734	FBgn0004552	FBgn0010381	FBgn0035976
	FBgn0005533	FBgn0004797	FBgn0001123	FBgn0001168	FBgn0001125	FBgn0040733	FBgn0040813	FBgn0004646	FBgn0010383	FBgn0035988
	FBgn0005612	FBgn0004876	FBgn0001124	FBgn0001169	FBgn0001139	FBgn0040735	FBgn0041184	FBgn0004648	FBgn0010415	FBgn0036211
	FBgn0005626	FBgn0004885	FBgn0001125	FBgn0001186	FBgn0001145	FBgn0040813	FBgn0041579	FBgn0004654	FBgn0010424	FBgn0036738
	FBgn0005632	FBgn0004888	FBgn0001139	FBgn0001187	FBgn0001149	FBgn0043575	FBgn0041581	FBgn0004797	FBgn0010434	FBgn0036763
	FBgn0005648	FBgn0004889	FBgn0001145	FBgn0001202	FBgn0001168	FBgn0043578	FBgn0043575	FBgn0004867	FBgn0010441	FBgn0037064
	FBgn0005660	FBgn0004914	FBgn0001149	FBgn0001215	FBgn0001169	FBgn0043783	FBgn0043578	FBgn0004882	FBgn0010470	FBgn0037146
	FBgn0005666	FBgn0005278	FBgn0001168	FBgn0001217	FBgn0001186	FBgn0046763	FBgn0044810	FBgn0004885	FBgn0010548	FBgn0037230
	FBgn0010053	FBgn0005612	FBgn0001169	FBgn0001220	FBgn0001187	FBgn0051106	FBgn0044812	FBgn0004888	FBgn0010612	FBgn0037906
	FBgn0010100	FBgn0005626	FBgn0001186	FBgn0001224	FBgn0001202	FBgn0051245	FBgn0050015	FBgn0005278	FBgn0010786	FBgn0038172
	FBgn0010213	FBgn0005648	FBgn0001187	FBgn0001225	FBgn0001208	FBgn0051324	FBgn0050026	FBgn0005533	FBgn0010803	FBgn0038181
	FBgn0010217	FBgn0005660	FBgn0001202	FBgn0001226	FBgn0001215	FBgn0051326	FBgn0051092	FBgn0005593	FBgn0010909	FBgn0038211
	FBgn0010222	FBgn0005664	FBgn0001208	FBgn0001230	FBgn0001217	FBgn0051769	FBgn0051288	FBgn0005612	FBgn0011202	FBgn0038294
	FBgn0010225	FBgn0005666	FBgn0001215	FBgn0001233	FBgn0001220	FBgn0051909	FBgn0052185	FBgn0005614	FBgn0011260	FBgn0038299
	FBgn0010241	FBgn0010053	FBgn0001217	FBgn0001235	FBgn0001224	FBgn0052192	FBgn0052311	FBgn0005626	FBgn0011509	FBgn0038412
	FBgn0010352	FBgn0010100	FBgn0001220	FBgn0001247	FBgn0001225	FBgn0052512	FBgn0052368	FBgn0005632	FBgn0011555	FBgn0038449
	FBgn0010357	FBgn0010217	FBgn0001222	FBgn0001248	FBgn0001226	FBgn0052568	FBgn0053519	FBgn0005648	FBgn0011584	FBgn0038450
	FBgn0010381	FBgn0010222	FBgn0001224	FBgn0001257	FBgn0001230	FBgn0053307	FBgn0053926	FBgn0005659	FBgn0011603	FBgn0038465
	FBgn0010383	FBgn0010241	FBgn0001225	FBgn0001258	FBgn0001233	FBgn0053337	FBgn0054054	FBgn0005660	FBgn0011648	FBgn0038530
	FBgn0010388	FBgn0010246	FBgn0001226	FBgn0001280	FBgn0001235	FBgn0053462	FBgn0067905	FBgn0005670	FBgn0011661	FBgn0038652
	FBgn0010409	FBgn0010263	FBgn0001230	FBgn0001281	FBgn0001247	FBgn0085205	FBgn0085195	FBgn0010053	FBgn0011708	FBgn0038762
	FBgn0010412	FBgn0010265	FBgn0001233	FBgn0001308	FBgn0001248	FBgn0085405	FBgn0085244	FBgn0010100	FBgn0011722	FBgn0038897
	FBgn0010425	FBgn0010352	FBgn0001234	FBgn0001332	FBgn0001257	FBgn0085483	FBgn0085405	FBgn0010213	FBgn0011754	FBgn0039099
	FBgn0010435	FBgn0010381	FBgn0001235	FBgn0001404	FBgn0001258	FBgn0243512	FBgn0085446	FBgn0010217	FBgn0011766	FBgn0039114
	FBgn0010441	FBgn0010383	FBgn0001247	FBgn0001491	FBgn0001280	FBgn0250869	FBgn0086691	FBgn0010222	FBgn0011770	FBgn0039239
	FBgn0010516	FBgn0010415	FBgn0001248	FBgn0001624	FBgn0001281	FBgn0259715	FBgn0086906	FBgn0010225	FBgn0012034	FBgn0039241
	FBgn0010548	FBgn0010424	FBgn0001257	FBgn0001942	FBgn0001291	FBgn0259938	FBgn0087002	FBgn0010352	FBgn0012036	FBgn0039348
	FBgn0010612	FBgn0010434	FBgn0001258	FBgn0001961	FBgn0001297	FBgn0260441	FBgn0259715	FBgn0010357	FBgn0012037	FBgn0039666
	FBgn0010620	FBgn0010435	FBgn0001280	FBgn0001974	FBgn0001308	FBgn0260954	FBgn0259938	FBgn0010381	FBgn0012042	FBgn0039682
	FBgn0010651	FBgn0010441	FBgn0001281	FBgn0001977	FBgn0001320	FBgn0261560	FBgn0259968	FBgn0010383	FBgn0012344	FBgn0039727
	FBgn0010786	FBgn0010470	FBgn0001297	FBgn0001978	FBgn0001332	FBgn0261649	FBgn0260746	FBgn0010387	FBgn0013343	FBgn0039756
	FBgn0010909	FBgn0010548	FBgn0001308	FBgn0001986	FBgn0001404	FBgn0261862	FBgn0261836	FBgn0010388	FBgn0013469	FBgn0039800
	FBgn0011211	FBgn0010611	FBgn0001320	FBgn0001989	FBgn0001491	FBgn0262123	FBgn0262481	FBgn0010409	FBgn0013686	FBgn0039801
	FBgn0011225	FBgn0010612	FBgn0001332	FBgn0001991	FBgn0001624	FBgn0262476	FBgn0262508	FBgn0010411	FBgn0013733	FBgn0039856
	FBgn0011227	FBgn0010651	FBgn0001404	FBgn0001994	FBgn0001942	FBgn0262738	FBgn0262579	FBgn0010412	FBgn0013763	FBgn0039873
	FBgn0011260	FBgn0010786	FBgn0001491	FBgn0002021	FBgn0001961	FBgn0262838	FBgn0262794	FBgn0010415	FBgn0013770	FBgn0040606
	FBgn0011274	FBgn0010803	FBgn0001624	FBgn0002023	FBgn0001974	FBgn0262881	FBgn0262838	FBgn0010425	FBgn0013984	FBgn0040609
	FBgn0011286	FBgn0010909	FBgn0001941	FBgn0002031	FBgn0001977	FBgn0262952	FBgn0262881	FBgn0010434	FBgn0014000	FBgn0040813
	FBgn0011288	FBgn0011202	FBgn0001942	FBgn0002036	FBgn0001978	FBgn0263235	FBgn0263006	FBgn0010441	FBgn0014018	FBgn0040827
	FBgn0011455	FBgn0011204	FBgn0001961	FBgn0002069	FBgn0001981	FBgn0264494	FBgn0263330	FBgn0010470	FBgn0014019	FBgn0041579
	FBgn0011555	FBgn0011205	FBgn0001974	FBgn0002121	FBgn0001986	FBgn0265577	FBgn0264494	FBgn0010516	FBgn0014028	FBgn0041581
	FBgn0011584	FBgn0011227	FBgn0001977	FBgn0002174	FBgn0001989	FBgn0266429	FBgn0264541	FBgn0010548	FBgn0014031	FBgn0043575
	FBgn0011596	FBgn0011260	FBgn0001978	FBgn0002183	FBgn0001994	FBgn0266450	FBgn0264695	FBgn0010612	FBgn0014033	FBgn0043578
	FBgn0011603	FBgn0011455	FBgn0001986	FBgn0002284	FBgn0001995	FBgn0267408	FBgn0264979	FBgn0010786	FBgn0014184	FBgn0043806
	FBgn0011661	FBgn0011509	FBgn0001989	FBgn0002354	FBgn0002021		FBgn0265577	FBgn0010909	FBgn0014396	FBgn0044812
	FBgn0011693	FBgn0011555	FBgn0001994	FBgn0002441	FBgn0002022		FBgn0266405	FBgn0011204	FBgn0014469	FBgn0046999
	FBgn0011722	FBgn0011584	FBgn0002022	FBgn0002521	FBgn0002023		FBgn0266450	FBgn0011211	FBgn0014877	FBgn0050026
	FBgn0011754	FBgn0011603	FBgn0002023	FBgn0002524	FBgn0002031		FBgn0266696	FBgn0011227	FBgn0014906	FBgn0051025
	FBgn0011770	FBgn0011661	FBgn0002031	FBgn0002525	FBgn0002036			FBgn0011244	FBgn0015010	FBgn0051092
	FBgn0012034	FBgn0011669	FBgn0002036	FBgn0002542	FBgn0002044			FBgn0011260	FBgn0015039	FBgn0051313
	FBgn0012036	FBgn0011670	FBgn0002044	FBgn0002565	FBgn0002069			FBgn0011272	FBgn0015247	FBgn0051538
	FBgn0012037	FBgn0011693	FBgn0002069	FBgn0002569	FBgn0002121			FBgn0011286	FBgn0015521	FBgn0052064
	FBgn0012042	FBgn0011708	FBgn0002121	FBgn0002570	FBgn0002174			FBgn0011288	FBgn0015522	FBgn0052185
	FBgn0012344	FBgn0011722	FBgn0002174	FBgn0002571	FBgn0002183			FBgn0011555	FBgn0015568	FBgn0052311
	FBgn0013334	FBgn0011754	FBgn0002183	FBgn0002579	FBgn0002284			FBgn0011559	FBgn0015575	FBgn0052368
	FBgn0013467	FBgn0011770	FBgn0002284	FBgn0002590	FBgn0002354			FBgn0011584	FBgn0015577	FBgn0052436
	FBgn0013672	FBgn0011837	FBgn0002354	FBgn0002593	FBgn0002521			FBgn0011596	FBgn0015623	FBgn0053340
	FBgn0013675	FBgn0012034	FBgn0002521	FBgn0002607	FBgn0002525			FBgn0011603	FBgn0015737	FBgn0053519
	FBgn0013733	FBgn0012036	FBgn0002524	FBgn0002622	FBgn0002526			FBgn0011661	FBgn0015766	FBgn0053926
	FBgn0013763	FBgn0012037	FBgn0002525	FBgn0002626	FBgn0002565			FBgn0011668	FBgn0015777	FBgn0054054
	FBgn0013770	FBgn0012042	FBgn0002526	FBgn0002638	FBgn0002569			FBgn0011669	FBgn0016031	FBgn0063491
	FBgn0013773	FBgn0012344	FBgn0002542	FBgn0002641	FBgn0002570			FBgn0011670	FBgn0016075	FBgn0083936
	FBgn0013983	FBgn0013674	FBgn0002552	FBgn0002643	FBgn0002571			FBgn0011694	FBgn0016076	FBgn0085195
	FBgn0013984	FBgn0013678	FBgn0002565	FBgn0002645	FBgn0002579			FBgn0011722	FBgn0016119	FBgn0085244
	FBgn0014011	FBgn0013686	FBgn0002569	FBgn0002723	FBgn0002590			FBgn0011754	FBgn0016122	FBgn0085405
	FBgn0014018	FBgn0013733	FBgn0002570	FBgn0002736	FBgn0002593			FBgn0011770	FBgn0016123	FBgn0086906
	FBgn0014026	FBgn0013763	FBgn0002571	FBgn0002772	FBgn0002607			FBgn0012034	FBgn0016650	FBgn0087002
	FBgn0014028	FBgn0013770	FBgn0002578	FBgn0002780	FBgn0002622			FBgn0012036	FBgn0016684	FBgn0259175
	FBgn0014031	FBgn0013983	FBgn0002579	FBgn0002789	FBgn0002626			FBgn0012037	FBgn0016687	FBgn0259715
	FBgn0014033	FBgn0014018	FBgn0002590	FBgn0002791	FBgn0002641			FBgn0012042	FBgn0016926	FBgn0259795
	FBgn0014037	FBgn0014019	FBgn0002593	FBgn0002855	FBgn0002643			FBgn0012344	FBgn0017448	FBgn0259968
	FBgn0014184	FBgn0014028	FBgn0002607	FBgn0002856	FBgn0002719			FBgn0013334	FBgn0017558	FBgn0260462
	FBgn0014391	FBgn0014031	FBgn0002622	FBgn0002862	FBgn0002723			FBgn0013467	FBgn0017561	FBgn0260634
	FBgn0014396	FBgn0014033	FBgn0002626	FBgn0002865	FBgn0002736			FBgn0013469	FBgn0017581	FBgn0260746
	FBgn0014469	FBgn0014184	FBgn0002641	FBgn0002868	FBgn0002772			FBgn0013672	FBgn0019643	FBgn0260794
	FBgn0014869	FBgn0014388	FBgn0002643	FBgn0002869	FBgn0002773			FBgn0013675	FBgn0019828	FBgn0260959
	FBgn0014877	FBgn0014396	FBgn0002645	FBgn0002873	FBgn0002780			FBgn0013676	FBgn0019925	FBgn0261439
	FBgn0015010	FBgn0014469	FBgn0002723	FBgn0002914	FBgn0002789			FBgn0013679	FBgn0019929	FBgn0261675
	FBgn0015039	FBgn0014859	FBgn0002736	FBgn0002921	FBgn0002791			FBgn0013684	FBgn0019940	FBgn0261836
	FBgn0015286	FBgn0014865	FBgn0002772	FBgn0002924	FBgn0002856			FBgn0013733	FBgn0019948	FBgn0262481
	FBgn0015521	FBgn0014877	FBgn0002773	FBgn0002930	FBgn0002862			FBgn0013763	FBgn0019972	FBgn0262508
	FBgn0015568	FBgn0015010	FBgn0002789	FBgn0002938	FBgn0002865			FBgn0013770	FBgn0020236	FBgn0262579
	FBgn0015575	FBgn0015034	FBgn0002791	FBgn0002940	FBgn0002868			FBgn0013773	FBgn0020278	FBgn0262794
	FBgn0015577	FBgn0015039	FBgn0002856	FBgn0002945	FBgn0002869			FBgn0013949	FBgn0020385	FBgn0262881
	FBgn0015623	FBgn0015247	FBgn0002862	FBgn0002985	FBgn0002873			FBgn0013983	FBgn0020416	FBgn0263006
	FBgn0016031	FBgn0015521	FBgn0002865	FBgn0003042	FBgn0002914			FBgn0013984	FBgn0020513	FBgn0263080
	FBgn0016075	FBgn0015568	FBgn0002868	FBgn0003044	FBgn0002921			FBgn0014000	FBgn0020545	FBgn0264489
	FBgn0016119	FBgn0015575	FBgn0002873	FBgn0003062	FBgn0002924			FBgn0014011	FBgn0020762	FBgn0264541
	FBgn0016120	FBgn0015584	FBgn0002914	FBgn0003068	FBgn0002930			FBgn0014018	FBgn0021895	FBgn0264979
	FBgn0016123	FBgn0015623	FBgn0002921	FBgn0003071	FBgn0002938			FBgn0014026	FBgn0022160	FBgn0265045
	FBgn0016684	FBgn0015737	FBgn0002924	FBgn0003074	FBgn0002940			FBgn0014028	FBgn0022349	FBgn0265048
	FBgn0016687	FBgn0015776	FBgn0002930	FBgn0003076	FBgn0002945			FBgn0014031	FBgn0022355	FBgn0265137
	FBgn0016691	FBgn0015806	FBgn0002938	FBgn0003082	FBgn0002985			FBgn0014033	FBgn0022700	FBgn0265577
	FBgn0016715	FBgn0016031	FBgn0002940	FBgn0003093	FBgn0003016			FBgn0014037	FBgn0022709	FBgn0265726
	FBgn0017448	FBgn0016075	FBgn0002945	FBgn0003118	FBgn0003028			FBgn0014391	FBgn0022893	FBgn0265991
	FBgn0017558	FBgn0016119	FBgn0002985	FBgn0003124	FBgn0003042			FBgn0014396	FBgn0022959	FBgn0266084
	FBgn0017561	FBgn0016120	FBgn0003016	FBgn0003132	FBgn0003044			FBgn0014469	FBgn0023094	FBgn0266405
	FBgn0017566	FBgn0016123	FBgn0003042	FBgn0003134	FBgn0003053			FBgn0014865	FBgn0023095	FBgn0266696
	FBgn0017567	FBgn0016684	FBgn0003044	FBgn0003137	FBgn0003062			FBgn0014869	FBgn0023197	FBgn0266758
	FBgn0019624	FBgn0016687	FBgn0003053	FBgn0003141	FBgn0003068			FBgn0014877	FBgn0023212	FBgn0267727
	FBgn0019643	FBgn0016691	FBgn0003062	FBgn0003145	FBgn0003071			FBgn0014906	FBgn0023215
	FBgn0019644	FBgn0017448	FBgn0003068	FBgn0003149	FBgn0003074			FBgn0015008	FBgn0023441
	FBgn0019828	FBgn0017558	FBgn0003071	FBgn0003159	FBgn0003076			FBgn0015010	FBgn0023477
	FBgn0019830	FBgn0017561	FBgn0003074	FBgn0003165	FBgn0003082			FBgn0015038	FBgn0023507
	FBgn0019925	FBgn0017567	FBgn0003076	FBgn0003187	FBgn0003093			FBgn0015039	FBgn0023537
	FBgn0019929	FBgn0017581	FBgn0003082	FBgn0003189	FBgn0003118			FBgn0015288	FBgn0023540
	FBgn0019972	FBgn0019643	FBgn0003093	FBgn0003204	FBgn0003132			FBgn0015371	FBgn0023549
	FBgn0020235	FBgn0019925	FBgn0003118	FBgn0003218	FBgn0003134			FBgn0015521	FBgn0023550
	FBgn0020236	FBgn0019929	FBgn0003134	FBgn0003231	FBgn0003137			FBgn0015522	FBgn0024289
	FBgn0020385	FBgn0019972	FBgn0003137	FBgn0003249	FBgn0003141			FBgn0015568	FBgn0024315
	FBgn0020414	FBgn0020236	FBgn0003141	FBgn0003250	FBgn0003159			FBgn0015575	FBgn0024807
	FBgn0020493	FBgn0020257	FBgn0003145	FBgn0003261	FBgn0003162			FBgn0015577	FBgn0024943
	FBgn0020513	FBgn0020385	FBgn0003159	FBgn0003268	FBgn0003165			FBgn0015586	FBgn0024957
	FBgn0020545	FBgn0020414	FBgn0003162	FBgn0003274	FBgn0003187			FBgn0016031	FBgn0025390
	FBgn0020618	FBgn0020416	FBgn0003165	FBgn0003275	FBgn0003189			FBgn0016075	FBgn0025454
	FBgn0020653	FBgn0020493	FBgn0003187	FBgn0003279	FBgn0003204			FBgn0016076	FBgn0025456
	FBgn0020906	FBgn0020508	FBgn0003189	FBgn0003301	FBgn0003209			FBgn0016119	FBgn0025583
	FBgn0020908	FBgn0020509	FBgn0003204	FBgn0003308	FBgn0003210			FBgn0016120	FBgn0025595
	FBgn0021906	FBgn0020513	FBgn0003210	FBgn0003310	FBgn0003218			FBgn0016122	FBgn0025620
	FBgn0021979	FBgn0020545	FBgn0003218	FBgn0003328	FBgn0003231			FBgn0016123	FBgn0025680
	FBgn0022160	FBgn0020622	FBgn0003231	FBgn0003345	FBgn0003249			FBgn0016684	FBgn0025682
	FBgn0022349	FBgn0020762	FBgn0003250	FBgn0003356	FBgn0003250			FBgn0016687	FBgn0025879
	FBgn0022355	FBgn0020764	FBgn0003261	FBgn0003358	FBgn0003261			FBgn0016691	FBgn0025885
	FBgn0022361	FBgn0021800	FBgn0003274	FBgn0003360	FBgn0003268			FBgn0016715	FBgn0026061
	FBgn0022700	FBgn0021906	FBgn0003275	FBgn0003366	FBgn0003274			FBgn0016917	FBgn0026077
	FBgn0022709	FBgn0021979	FBgn0003279	FBgn0003371	FBgn0003275			FBgn0016926	FBgn0026189
	FBgn0022893	FBgn0022160	FBgn0003285	FBgn0003380	FBgn0003279			FBgn0017448	FBgn0026196
	FBgn0023083	FBgn0022349	FBgn0003301	FBgn0003386	FBgn0003301			FBgn0017558	FBgn0026199
	FBgn0023094	FBgn0022355	FBgn0003308	FBgn0003391	FBgn0003310			FBgn0017561	FBgn0026239
	FBgn0023095	FBgn0022700	FBgn0003310	FBgn0003396	FBgn0003345			FBgn0017566	FBgn0026409
	FBgn0023174	FBgn0022709	FBgn0003328	FBgn0003415	FBgn0003356			FBgn0017567	FBgn0026411
	FBgn0023197	FBgn0022893	FBgn0003345	FBgn0003429	FBgn0003358			FBgn0017579	FBgn0026415
	FBgn0023212	FBgn0023076	FBgn0003356	FBgn0003447	FBgn0003360			FBgn0019624	FBgn0026428
	FBgn0023215	FBgn0023094	FBgn0003358	FBgn0003460	FBgn0003366			FBgn0019643	FBgn0026439
	FBgn0023441	FBgn0023095	FBgn0003360	FBgn0003462	FBgn0003371			FBgn0019828	FBgn0026562
	FBgn0023477	FBgn0023174	FBgn0003366	FBgn0003463	FBgn0003380			FBgn0019830	FBgn0026602
	FBgn0023507	FBgn0023212	FBgn0003371	FBgn0003464	FBgn0003386			FBgn0019925	FBgn0026620
	FBgn0023537	FBgn0023215	FBgn0003380	FBgn0003475	FBgn0003391			FBgn0019929	FBgn0026721
	FBgn0023540	FBgn0023441	FBgn0003386	FBgn0003499	FBgn0003392			FBgn0019936	FBgn0027066
	FBgn0023549	FBgn0023477	FBgn0003391	FBgn0003507	FBgn0003396			FBgn0019948	FBgn0027073
	FBgn0023550	FBgn0023507	FBgn0003392	FBgn0003512	FBgn0003415			FBgn0019957	FBgn0027279
	FBgn0024289	FBgn0023537	FBgn0003396	FBgn0003514	FBgn0003429			FBgn0019972	FBgn0027291
	FBgn0024315	FBgn0023540	FBgn0003415	FBgn0003517	FBgn0003447			FBgn0020235	FBgn0027341
	FBgn0024365	FBgn0023549	FBgn0003429	FBgn0003520	FBgn0003460			FBgn0020236	FBgn0027348
	FBgn0024556	FBgn0023550	FBgn0003435	FBgn0003527	FBgn0003462			FBgn0020385	FBgn0027515
	FBgn0024921	FBgn0024289	FBgn0003447	FBgn0003559	FBgn0003463			FBgn0020386	FBgn0027528
	FBgn0024957	FBgn0024293	FBgn0003460	FBgn0003638	FBgn0003475			FBgn0020415	FBgn0027552
	FBgn0024986	FBgn0024315	FBgn0003462	FBgn0003651	FBgn0003499			FBgn0020513	FBgn0027556
	FBgn0025286	FBgn0024807	FBgn0003463	FBgn0003656	FBgn0003507			FBgn0020545	FBgn0027560
	FBgn0025352	FBgn0024943	FBgn0003475	FBgn0003660	FBgn0003514			FBgn0020618	FBgn0027563
	FBgn0025454	FBgn0024947	FBgn0003499	FBgn0003676	FBgn0003517			FBgn0020653	FBgn0027571
	FBgn0025456	FBgn0024957	FBgn0003507	FBgn0003710	FBgn0003520			FBgn0020908	FBgn0027578
	FBgn0025583	FBgn0024986	FBgn0003512	FBgn0003714	FBgn0003527			FBgn0021906	FBgn0027579
	FBgn0025595	FBgn0025390	FBgn0003514	FBgn0003721	FBgn0003559			FBgn0021979	FBgn0027580
	FBgn0025620	FBgn0025454	FBgn0003517	FBgn0003732	FBgn0003638			FBgn0022349	FBgn0027584
	FBgn0025680	FBgn0025456	FBgn0003520	FBgn0003742	FBgn0003651			FBgn0022355	FBgn0027585
	FBgn0025814	FBgn0025583	FBgn0003527	FBgn0003744	FBgn0003656			FBgn0022361	FBgn0027590
	FBgn0025839	FBgn0025595	FBgn0003638	FBgn0003748	FBgn0003660			FBgn0022700	FBgn0027610
	FBgn0025866	FBgn0025620	FBgn0003651	FBgn0003861	FBgn0003676			FBgn0022709	FBgn0027611
	FBgn0025879	FBgn0025680	FBgn0003656	FBgn0003863	FBgn0003710			FBgn0022893	FBgn0027621
	FBgn0025885	FBgn0025682	FBgn0003660	FBgn0003870	FBgn0003714			FBgn0022942	FBgn0027654
	FBgn0026061	FBgn0025683	FBgn0003676	FBgn0003884	FBgn0003721			FBgn0023083	FBgn0027657
	FBgn0026189	FBgn0025709	FBgn0003710	FBgn0003885	FBgn0003742			FBgn0023090	FBgn0027785
	FBgn0026196	FBgn0025866	FBgn0003721	FBgn0003886	FBgn0003744			FBgn0023095	FBgn0027843
	FBgn0026206	FBgn0025879	FBgn0003731	FBgn0003887	FBgn0003748			FBgn0023129	FBgn0027844
	FBgn0026314	FBgn0025885	FBgn0003742	FBgn0003888	FBgn0003861			FBgn0023197	FBgn0027865
	FBgn0026409	FBgn0026061	FBgn0003744	FBgn0003889	FBgn0003862			FBgn0023212	FBgn0027872
	FBgn0026411	FBgn0026077	FBgn0003861	FBgn0003890	FBgn0003863			FBgn0023215	FBgn0027885
	FBgn0026415	FBgn0026189	FBgn0003862	FBgn0003896	FBgn0003885			FBgn0023423	FBgn0027930
	FBgn0026428	FBgn0026196	FBgn0003863	FBgn0003942	FBgn0003887			FBgn0023441	FBgn0027945
	FBgn0026562	FBgn0026199	FBgn0003885	FBgn0003943	FBgn0003888			FBgn0023477	FBgn0028325
	FBgn0026576	FBgn0026239	FBgn0003887	FBgn0003950	FBgn0003889			FBgn0023507	FBgn0028336
	FBgn0026593	FBgn0026411	FBgn0003888	FBgn0003961	FBgn0003890			FBgn0023526	FBgn0028341
	FBgn0026602	FBgn0026415	FBgn0003890	FBgn0003963	FBgn0003891			FBgn0023537	FBgn0028342
	FBgn0026620	FBgn0026428	FBgn0003891	FBgn0003964	FBgn0003896			FBgn0023540	FBgn0028396
	FBgn0026721	FBgn0026439	FBgn0003896	FBgn0003965	FBgn0003942			FBgn0023549	FBgn0028412
	FBgn0027066	FBgn0026576	FBgn0003942	FBgn0003969	FBgn0003943			FBgn0023550	FBgn0028424
	FBgn0027073	FBgn0026593	FBgn0003943	FBgn0003977	FBgn0003961			FBgn0024289	FBgn0028468
	FBgn0027111	FBgn0026602	FBgn0003961	FBgn0003997	FBgn0003963			FBgn0024293	FBgn0028480
	FBgn0027291	FBgn0026620	FBgn0003963	FBgn0004003	FBgn0003964			FBgn0024365	FBgn0028490
	FBgn0027348	FBgn0027073	FBgn0003964	FBgn0004028	FBgn0003965			FBgn0024734	FBgn0028491
	FBgn0027376	FBgn0027291	FBgn0003965	FBgn0004050	FBgn0003977			FBgn0024957	FBgn0028513
	FBgn0027493	FBgn0027341	FBgn0003969	FBgn0004057	FBgn0003984			FBgn0025286	FBgn0028533
	FBgn0027505	FBgn0027348	FBgn0003984	FBgn0004102	FBgn0003997			FBgn0025352	FBgn0028534
	FBgn0027515	FBgn0027515	FBgn0003997	FBgn0004103	FBgn0004003			FBgn0025388	FBgn0028540
	FBgn0027528	FBgn0027528	FBgn0004003	FBgn0004172	FBgn0004028			FBgn0025454	FBgn0028550
	FBgn0027552	FBgn0027552	FBgn0004028	FBgn0004173	FBgn0004049			FBgn0025456	FBgn0028583
	FBgn0027556	FBgn0027556	FBgn0004049	FBgn0004174	FBgn0004050			FBgn0025583	FBgn0028646
	FBgn0027560	FBgn0027560	FBgn0004050	FBgn0004175	FBgn0004055			FBgn0025595	FBgn0028670
	FBgn0027563	FBgn0027563	FBgn0004055	FBgn0004177	FBgn0004057			FBgn0025680	FBgn0028697
	FBgn0027571	FBgn0027571	FBgn0004057	FBgn0004179	FBgn0004066			FBgn0025814	FBgn0028717
	FBgn0027578	FBgn0027578	FBgn0004066	FBgn0004198	FBgn0004102			FBgn0025821	FBgn0028853
	FBgn0027579	FBgn0027579	FBgn0004102	FBgn0004227	FBgn0004103			FBgn0025836	FBgn0028886
	FBgn0027580	FBgn0027580	FBgn0004103	FBgn0004237	FBgn0004169			FBgn0025839	FBgn0028904
	FBgn0027584	FBgn0027584	FBgn0004169	FBgn0004240	FBgn0004172			FBgn0025866	FBgn0028920
	FBgn0027585	FBgn0027585	FBgn0004172	FBgn0004242	FBgn0004173			FBgn0025885	FBgn0028950
	FBgn0027590	FBgn0027590	FBgn0004173	FBgn0004244	FBgn0004174			FBgn0026061	FBgn0028956
	FBgn0027610	FBgn0027610	FBgn0004174	FBgn0004362	FBgn0004175			FBgn0026189	FBgn0028984
	FBgn0027611	FBgn0027611	FBgn0004175	FBgn0004367	FBgn0004177			FBgn0026196	FBgn0028988
	FBgn0027621	FBgn0027621	FBgn0004177	FBgn0004369	FBgn0004179			FBgn0026206	FBgn0028990
	FBgn0027654	FBgn0027654	FBgn0004179	FBgn0004373	FBgn0004181			FBgn0026314	FBgn0029092
	FBgn0027657	FBgn0027657	FBgn0004181	FBgn0004374	FBgn0004198			FBgn0026372	FBgn0029147
	FBgn0027785	FBgn0027785	FBgn0004198	FBgn0004391	FBgn0004227			FBgn0026409	FBgn0029155
	FBgn0027790	FBgn0027843	FBgn0004227	FBgn0004396	FBgn0004237			FBgn0026411	FBgn0029167
	FBgn0027843	FBgn0027844	FBgn0004240	FBgn0004397	FBgn0004240			FBgn0026415	FBgn0029174
	FBgn0027844	FBgn0027865	FBgn0004242	FBgn0004403	FBgn0004242			FBgn0026428	FBgn0029507
	FBgn0027872	FBgn0027872	FBgn0004244	FBgn0004404	FBgn0004244			FBgn0026562	FBgn0029687
	FBgn0027930	FBgn0027885	FBgn0004362	FBgn0004406	FBgn0004363			FBgn0026602	FBgn0029725
	FBgn0027945	FBgn0027929	FBgn0004364	FBgn0004425	FBgn0004364			FBgn0026620	FBgn0029762
	FBgn0028325	FBgn0027930	FBgn0004369	FBgn0004426	FBgn0004369			FBgn0026721	FBgn0029765
	FBgn0028336	FBgn0027945	FBgn0004370	FBgn0004427	FBgn0004370			FBgn0026755	FBgn0029801
	FBgn0028341	FBgn0028325	FBgn0004373	FBgn0004429	FBgn0004373			FBgn0027066	FBgn0029823
	FBgn0028342	FBgn0028336	FBgn0004374	FBgn0004431	FBgn0004374			FBgn0027073	FBgn0029828
	FBgn0028400	FBgn0028341	FBgn0004396	FBgn0004432	FBgn0004390			FBgn0027111	FBgn0029831
	FBgn0028412	FBgn0028342	FBgn0004397	FBgn0004436	FBgn0004396			FBgn0027279	FBgn0029838
	FBgn0028415	FBgn0028468	FBgn0004403	FBgn0004465	FBgn0004397			FBgn0027291	FBgn0029895
	FBgn0028473	FBgn0028480	FBgn0004404	FBgn0004509	FBgn0004403			FBgn0027329	FBgn0029932
	FBgn0028479	FBgn0028491	FBgn0004406	FBgn0004512	FBgn0004404			FBgn0027348	FBgn0029990
	FBgn0028480	FBgn0028494	FBgn0004425	FBgn0004575	FBgn0004406			FBgn0027376	FBgn0029994
	FBgn0028490	FBgn0028526	FBgn0004426	FBgn0004580	FBgn0004425			FBgn0027505	FBgn0030049
	FBgn0028491	FBgn0028533	FBgn0004427	FBgn0004581	FBgn0004426			FBgn0027506	FBgn0030051
	FBgn0028494	FBgn0028534	FBgn0004429	FBgn0004583	FBgn0004427			FBgn0027515	FBgn0030087
	FBgn0028513	FBgn0028550	FBgn0004431	FBgn0004587	FBgn0004429			FBgn0027528	FBgn0030098
	FBgn0028533	FBgn0028646	FBgn0004432	FBgn0004595	FBgn0004432			FBgn0027552	FBgn0030157
	FBgn0028534	FBgn0028670	FBgn0004436	FBgn0004597	FBgn0004436			FBgn0027556	FBgn0030160
	FBgn0028540	FBgn0028697	FBgn0004449	FBgn0004606	FBgn0004449			FBgn0027560	FBgn0030191
	FBgn0028646	FBgn0028717	FBgn0004465	FBgn0004607	FBgn0004465			FBgn0027563	FBgn0030251
	FBgn0028662	FBgn0028833	FBgn0004509	FBgn0004623	FBgn0004509			FBgn0027571	FBgn0030310
	FBgn0028670	FBgn0028853	FBgn0004512	FBgn0004629	FBgn0004512			FBgn0027578	FBgn0030328
	FBgn0028697	FBgn0028886	FBgn0004516	FBgn0004636	FBgn0004516			FBgn0027579	FBgn0030357
	FBgn0028703	FBgn0028904	FBgn0004556	FBgn0004638	FBgn0004556			FBgn0027580	FBgn0030362
	FBgn0028704	FBgn0028920	FBgn0004575	FBgn0004652	FBgn0004575			FBgn0027584	FBgn0030396
	FBgn0028746	FBgn0028950	FBgn0004580	FBgn0004654	FBgn0004580			FBgn0027585	FBgn0030425
	FBgn0028833	FBgn0028956	FBgn0004581	FBgn0004656	FBgn0004581			FBgn0027590	FBgn0030478
	FBgn0028853	FBgn0028984	FBgn0004583	FBgn0004657	FBgn0004583			FBgn0027610	FBgn0030482
	FBgn0028856	FBgn0028986	FBgn0004587	FBgn0004666	FBgn0004587			FBgn0027611	FBgn0030484
	FBgn0028863	FBgn0028988	FBgn0004595	FBgn0004687	FBgn0004595			FBgn0027621	FBgn0030502
	FBgn0028901	FBgn0028990	FBgn0004606	FBgn0004784	FBgn0004597			FBgn0027654	FBgn0030520
	FBgn0028920	FBgn0029091	FBgn0004607	FBgn0004828	FBgn0004606			FBgn0027657	FBgn0030574
	FBgn0028984	FBgn0029155	FBgn0004623	FBgn0004838	FBgn0004607			FBgn0027785	FBgn0030593
	FBgn0028988	FBgn0029167	FBgn0004629	FBgn0004858	FBgn0004623			FBgn0027790	FBgn0030594
	FBgn0028990	FBgn0029174	FBgn0004636	FBgn0004864	FBgn0004629			FBgn0027843	FBgn0030607
	FBgn0029091	FBgn0029507	FBgn0004638	FBgn0004867	FBgn0004636			FBgn0027844	FBgn0030608
	FBgn0029155	FBgn0029687	FBgn0004646	FBgn0004868	FBgn0004638			FBgn0027865	FBgn0030688
	FBgn0029167	FBgn0029762	FBgn0004652	FBgn0004875	FBgn0004652			FBgn0027872	FBgn0030697
	FBgn0029174	FBgn0029765	FBgn0004654	FBgn0004880	FBgn0004654			FBgn0027930	FBgn0030724
	FBgn0029506	FBgn0029823	FBgn0004656	FBgn0004888	FBgn0004655			FBgn0027945	FBgn0030731
	FBgn0029639	FBgn0029828	FBgn0004657	FBgn0004889	FBgn0004656			FBgn0028325	FBgn0030737
	FBgn0029687	FBgn0029838	FBgn0004666	FBgn0004907	FBgn0004657			FBgn0028336	FBgn0030740
	FBgn0029702	FBgn0029870	FBgn0004687	FBgn0004908	FBgn0004666			FBgn0028341	FBgn0030758
	FBgn0029725	FBgn0029881	FBgn0004828	FBgn0004910	FBgn0004687			FBgn0028342	FBgn0030763
	FBgn0029730	FBgn0029891	FBgn0004838	FBgn0004913	FBgn0004784			FBgn0028396	FBgn0030775
	FBgn0029752	FBgn0029932	FBgn0004856	FBgn0004919	FBgn0004828			FBgn0028412	FBgn0030797
	FBgn0029762	FBgn0029975	FBgn0004858	FBgn0004921	FBgn0004838			FBgn0028415	FBgn0030837
	FBgn0029765	FBgn0029990	FBgn0004861	FBgn0004924	FBgn0004852			FBgn0028424	FBgn0030892
	FBgn0029810	FBgn0029994	FBgn0004864	FBgn0004926	FBgn0004856			FBgn0028468	FBgn0030912
	FBgn0029823	FBgn0029996	FBgn0004867	FBgn0005322	FBgn0004858			FBgn0028479	FBgn0030925
	FBgn0029828	FBgn0030040	FBgn0004868	FBgn0005355	FBgn0004861			FBgn0028480	FBgn0030928
	FBgn0029838	FBgn0030048	FBgn0004875	FBgn0005411	FBgn0004864			FBgn0028490	FBgn0030929
	FBgn0029868	FBgn0030049	FBgn0004876	FBgn0005536	FBgn0004867			FBgn0028491	FBgn0030968
	FBgn0029870	FBgn0030051	FBgn0004880	FBgn0005585	FBgn0004868			FBgn0028513	FBgn0030976
	FBgn0029891	FBgn0030087	FBgn0004882	FBgn0005586	FBgn0004875			FBgn0028526	FBgn0030999
	FBgn0029932	FBgn0030098	FBgn0004885	FBgn0005593	FBgn0004876			FBgn0028533	FBgn0031002
	FBgn0029963	FBgn0030157	FBgn0004888	FBgn0005612	FBgn0004880			FBgn0028534	FBgn0031011
	FBgn0029990	FBgn0030251	FBgn0004889	FBgn0005616	FBgn0004885			FBgn0028540	FBgn0031032
	FBgn0029994	FBgn0030310	FBgn0004907	FBgn0005626	FBgn0004888			FBgn0028583	FBgn0031033
	FBgn0030049	FBgn0030328	FBgn0004908	FBgn0005630	FBgn0004889			FBgn0028646	FBgn0031034
	FBgn0030087	FBgn0030362	FBgn0004910	FBgn0005631	FBgn0004907			FBgn0028662	FBgn0031066
	FBgn0030089	FBgn0030396	FBgn0004913	FBgn0005632	FBgn0004908			FBgn0028670	FBgn0031069
	FBgn0030098	FBgn0030425	FBgn0004919	FBgn0005640	FBgn0004910			FBgn0028697	FBgn0031143
	FBgn0030157	FBgn0030478	FBgn0004921	FBgn0005648	FBgn0004913			FBgn0028703	FBgn0031145
	FBgn0030160	FBgn0030482	FBgn0004924	FBgn0005659	FBgn0004919			FBgn0028737	FBgn0031220
	FBgn0030237	FBgn0030484	FBgn0004926	FBgn0005664	FBgn0004921			FBgn0028746	FBgn0031249
	FBgn0030247	FBgn0030502	FBgn0005322	FBgn0005666	FBgn0004924			FBgn0028838	FBgn0031277
	FBgn0030251	FBgn0030520	FBgn0005355	FBgn0005670	FBgn0004926			FBgn0028853	FBgn0031285
	FBgn0030277	FBgn0030558	FBgn0005411	FBgn0005671	FBgn0004956			FBgn0028856	FBgn0031304
	FBgn0030341	FBgn0030574	FBgn0005536	FBgn0005672	FBgn0005322			FBgn0028893	FBgn0031305
	FBgn0030362	FBgn0030593	FBgn0005586	FBgn0005674	FBgn0005355			FBgn0028894	FBgn0031373
	FBgn0030396	FBgn0030594	FBgn0005593	FBgn0005677	FBgn0005411			FBgn0028899	FBgn0031397
	FBgn0030425	FBgn0030607	FBgn0005612	FBgn0005694	FBgn0005536			FBgn0028901	FBgn0031417
	FBgn0030429	FBgn0030608	FBgn0005614	FBgn0005775	FBgn0005585			FBgn0028920	FBgn0031418
	FBgn0030478	FBgn0030610	FBgn0005616	FBgn0005778	FBgn0005586			FBgn0028936	FBgn0031432
	FBgn0030484	FBgn0030668	FBgn0005626	FBgn0008635	FBgn0005593			FBgn0028950	FBgn0031449
	FBgn0030508	FBgn0030688	FBgn0005630	FBgn0010038	FBgn0005612			FBgn0028987	FBgn0031461
	FBgn0030519	FBgn0030703	FBgn0005631	FBgn0010041	FBgn0005616			FBgn0028990	FBgn0031471
	FBgn0030558	FBgn0030718	FBgn0005632	FBgn0010051	FBgn0005626			FBgn0029091	FBgn0031478
	FBgn0030593	FBgn0030724	FBgn0005659	FBgn0010053	FBgn0005630			FBgn0029093	FBgn0031517
	FBgn0030594	FBgn0030731	FBgn0005664	FBgn0010078	FBgn0005631			FBgn0029147	FBgn0031522
	FBgn0030607	FBgn0030737	FBgn0005666	FBgn0010100	FBgn0005632			FBgn0029155	FBgn0031538
	FBgn0030608	FBgn0030740	FBgn0005670	FBgn0010113	FBgn0005640			FBgn0029167	FBgn0031558
	FBgn0030610	FBgn0030758	FBgn0005671	FBgn0010213	FBgn0005659			FBgn0029539	FBgn0031560
	FBgn0030660	FBgn0030763	FBgn0005672	FBgn0010215	FBgn0005660			FBgn0029639	FBgn0031561
	FBgn0030668	FBgn0030775	FBgn0005674	FBgn0010217	FBgn0005664			FBgn0029702	FBgn0031562
	FBgn0030688	FBgn0030796	FBgn0005677	FBgn0010222	FBgn0005666			FBgn0029725	FBgn0031589
	FBgn0030697	FBgn0030797	FBgn0005694	FBgn0010225	FBgn0005670			FBgn0029730	FBgn0031617
	FBgn0030718	FBgn0030837	FBgn0005775	FBgn0010228	FBgn0005671			FBgn0029752	FBgn0031629
	FBgn0030724	FBgn0030853	FBgn0005778	FBgn0010235	FBgn0005672			FBgn0029762	FBgn0031637
	FBgn0030731	FBgn0030869	FBgn0008635	FBgn0010238	FBgn0005674			FBgn0029765	FBgn0031645
	FBgn0030737	FBgn0030892	FBgn0010015	FBgn0010246	FBgn0005677			FBgn0029769	FBgn0031653
	FBgn0030740	FBgn0030912	FBgn0010038	FBgn0010258	FBgn0005694			FBgn0029810	FBgn0031689
	FBgn0030763	FBgn0030925	FBgn0010041	FBgn0010263	FBgn0005775			FBgn0029823	FBgn0031694
	FBgn0030775	FBgn0030928	FBgn0010044	FBgn0010265	FBgn0005778			FBgn0029828	FBgn0031702
	FBgn0030777	FBgn0030929	FBgn0010051	FBgn0010278	FBgn0008635			FBgn0029838	FBgn0031703
	FBgn0030797	FBgn0030976	FBgn0010053	FBgn0010282	FBgn0010041			FBgn0029868	FBgn0031738
	FBgn0030837	FBgn0030991	FBgn0010078	FBgn0010288	FBgn0010053			FBgn0029932	FBgn0031741
	FBgn0030853	FBgn0030999	FBgn0010113	FBgn0010300	FBgn0010078			FBgn0029963	FBgn0031800
	FBgn0030912	FBgn0031002	FBgn0010213	FBgn0010303	FBgn0010100			FBgn0029990	FBgn0031830
	FBgn0030925	FBgn0031011	FBgn0010215	FBgn0010309	FBgn0010113			FBgn0029994	FBgn0031857
	FBgn0030928	FBgn0031032	FBgn0010217	FBgn0010313	FBgn0010173			FBgn0030013	FBgn0031860
	FBgn0030929	FBgn0031033	FBgn0010222	FBgn0010339	FBgn0010213			FBgn0030033	FBgn0031865
	FBgn0030968	FBgn0031034	FBgn0010225	FBgn0010341	FBgn0010215			FBgn0030049	FBgn0031878
	FBgn0030999	FBgn0031066	FBgn0010226	FBgn0010348	FBgn0010217			FBgn0030087	FBgn0031907
	FBgn0031002	FBgn0031069	FBgn0010228	FBgn0010352	FBgn0010222			FBgn0030098	FBgn0031908
	FBgn0031011	FBgn0031145	FBgn0010235	FBgn0010355	FBgn0010225			FBgn0030157	FBgn0031913
	FBgn0031012	FBgn0031170	FBgn0010238	FBgn0010357	FBgn0010228			FBgn0030160	FBgn0031914
	FBgn0031032	FBgn0031190	FBgn0010246	FBgn0010379	FBgn0010235			FBgn0030191	FBgn0031925
	FBgn0031033	FBgn0031220	FBgn0010258	FBgn0010380	FBgn0010238			FBgn0030237	FBgn0031950
	FBgn0031034	FBgn0031249	FBgn0010263	FBgn0010381	FBgn0010241			FBgn0030247	FBgn0031973
	FBgn0031066	FBgn0031285	FBgn0010265	FBgn0010385	FBgn0010246			FBgn0030251	FBgn0031990
	FBgn0031069	FBgn0031304	FBgn0010278	FBgn0010387	FBgn0010258			FBgn0030277	FBgn0031995
	FBgn0031145	FBgn0031305	FBgn0010280	FBgn0010391	FBgn0010263			FBgn0030341	FBgn0032010
	FBgn0031190	FBgn0031322	FBgn0010282	FBgn0010397	FBgn0010265			FBgn0030357	FBgn0032029
	FBgn0031220	FBgn0031373	FBgn0010288	FBgn0010403	FBgn0010280			FBgn0030362	FBgn0032055
	FBgn0031294	FBgn0031397	FBgn0010300	FBgn0010406	FBgn0010282			FBgn0030376	FBgn0032061
	FBgn0031304	FBgn0031417	FBgn0010303	FBgn0010408	FBgn0010288			FBgn0030396	FBgn0032079
	FBgn0031305	FBgn0031418	FBgn0010309	FBgn0010409	FBgn0010300			FBgn0030425	FBgn0032129
	FBgn0031360	FBgn0031432	FBgn0010313	FBgn0010411	FBgn0010303			FBgn0030429	FBgn0032136
	FBgn0031397	FBgn0031436	FBgn0010339	FBgn0010412	FBgn0010309			FBgn0030478	FBgn0032139
	FBgn0031417	FBgn0031449	FBgn0010341	FBgn0010415	FBgn0010313			FBgn0030482	FBgn0032213
	FBgn0031418	FBgn0031461	FBgn0010350	FBgn0010421	FBgn0010339			FBgn0030484	FBgn0032218
	FBgn0031432	FBgn0031471	FBgn0010355	FBgn0010422	FBgn0010341			FBgn0030485	FBgn0032253
	FBgn0031436	FBgn0031478	FBgn0010357	FBgn0010423	FBgn0010348			FBgn0030508	FBgn0032285
	FBgn0031449	FBgn0031517	FBgn0010379	FBgn0010424	FBgn0010350			FBgn0030519	FBgn0032287
	FBgn0031461	FBgn0031522	FBgn0010380	FBgn0010425	FBgn0010352			FBgn0030521	FBgn0032297
	FBgn0031478	FBgn0031538	FBgn0010381	FBgn0010434	FBgn0010355			FBgn0030593	FBgn0032322
	FBgn0031489	FBgn0031560	FBgn0010385	FBgn0010435	FBgn0010357			FBgn0030594	FBgn0032350
	FBgn0031500	FBgn0031561	FBgn0010387	FBgn0010473	FBgn0010379			FBgn0030607	FBgn0032381
	FBgn0031517	FBgn0031562	FBgn0010388	FBgn0010482	FBgn0010380			FBgn0030608	FBgn0032382
	FBgn0031522	FBgn0031589	FBgn0010391	FBgn0010497	FBgn0010381			FBgn0030610	FBgn0032387
	FBgn0031538	FBgn0031632	FBgn0010397	FBgn0010516	FBgn0010385			FBgn0030660	FBgn0032400
	FBgn0031560	FBgn0031637	FBgn0010403	FBgn0010551	FBgn0010387			FBgn0030688	FBgn0032433
	FBgn0031561	FBgn0031645	FBgn0010406	FBgn0010583	FBgn0010388			FBgn0030697	FBgn0032472
	FBgn0031562	FBgn0031653	FBgn0010408	FBgn0010590	FBgn0010391			FBgn0030724	FBgn0032479
	FBgn0031585	FBgn0031654	FBgn0010409	FBgn0010611	FBgn0010397			FBgn0030731	FBgn0032494
	FBgn0031589	FBgn0031689	FBgn0010411	FBgn0010612	FBgn0010403			FBgn0030737	FBgn0032495
	FBgn0031620	FBgn0031694	FBgn0010412	FBgn0010620	FBgn0010406			FBgn0030763	FBgn0032587
	FBgn0031645	FBgn0031703	FBgn0010415	FBgn0010621	FBgn0010408			FBgn0030774	FBgn0032600
	FBgn0031653	FBgn0031738	FBgn0010421	FBgn0010622	FBgn0010411			FBgn0030775	FBgn0032603
	FBgn0031654	FBgn0031741	FBgn0010422	FBgn0010638	FBgn0010412			FBgn0030777	FBgn0032613
	FBgn0031689	FBgn0031746	FBgn0010423	FBgn0010660	FBgn0010415			FBgn0030797	FBgn0032614
	FBgn0031694	FBgn0031771	FBgn0010424	FBgn0010741	FBgn0010421			FBgn0030798	FBgn0032637
	FBgn0031702	FBgn0031801	FBgn0010425	FBgn0010747	FBgn0010422			FBgn0030837	FBgn0032638
	FBgn0031703	FBgn0031814	FBgn0010434	FBgn0010762	FBgn0010423			FBgn0030859	FBgn0032646
	FBgn0031738	FBgn0031830	FBgn0010435	FBgn0010772	FBgn0010424			FBgn0030863	FBgn0032669
	FBgn0031771	FBgn0031836	FBgn0010453	FBgn0010774	FBgn0010425			FBgn0030870	FBgn0032699
	FBgn0031801	FBgn0031857	FBgn0010473	FBgn0010803	FBgn0010434			FBgn0030912	FBgn0032726
	FBgn0031824	FBgn0031860	FBgn0010482	FBgn0010808	FBgn0010435			FBgn0030925	FBgn0032772
	FBgn0031830	FBgn0031865	FBgn0010497	FBgn0010812	FBgn0010473			FBgn0030928	FBgn0032774
	FBgn0031836	FBgn0031907	FBgn0010516	FBgn0010894	FBgn0010482			FBgn0030929	FBgn0032783
	FBgn0031849	FBgn0031913	FBgn0010551	FBgn0010909	FBgn0010497			FBgn0030952	FBgn0032805
	FBgn0031857	FBgn0031914	FBgn0010583	FBgn0011016	FBgn0010516			FBgn0030968	FBgn0032820
	FBgn0031860	FBgn0031969	FBgn0010590	FBgn0011204	FBgn0010548			FBgn0030975	FBgn0032835
	FBgn0031865	FBgn0031973	FBgn0010591	FBgn0011205	FBgn0010551			FBgn0030999	FBgn0032864
	FBgn0031907	FBgn0031990	FBgn0010611	FBgn0011206	FBgn0010590			FBgn0031002	FBgn0032867
	FBgn0031912	FBgn0031995	FBgn0010612	FBgn0011207	FBgn0010611			FBgn0031010	FBgn0032869
	FBgn0031913	FBgn0032008	FBgn0010620	FBgn0011211	FBgn0010612			FBgn0031011	FBgn0032889
	FBgn0031914	FBgn0032026	FBgn0010621	FBgn0011217	FBgn0010620			FBgn0031012	FBgn0032896
	FBgn0031929	FBgn0032029	FBgn0010622	FBgn0011227	FBgn0010621			FBgn0031032	FBgn0032913
	FBgn0031973	FBgn0032049	FBgn0010638	FBgn0011230	FBgn0010622			FBgn0031033	FBgn0032945
	FBgn0031990	FBgn0032055	FBgn0010651	FBgn0011232	FBgn0010638			FBgn0031034	FBgn0032949
	FBgn0031995	FBgn0032069	FBgn0010660	FBgn0011236	FBgn0010651			FBgn0031066	FBgn0032973
	FBgn0032006	FBgn0032079	FBgn0010741	FBgn0011244	FBgn0010660			FBgn0031069	FBgn0033047
	FBgn0032008	FBgn0032129	FBgn0010747	FBgn0011259	FBgn0010741			FBgn0031117	FBgn0033065
	FBgn0032025	FBgn0032136	FBgn0010762	FBgn0011260	FBgn0010747			FBgn0031143	FBgn0033079
	FBgn0032029	FBgn0032139	FBgn0010772	FBgn0011270	FBgn0010762			FBgn0031145	FBgn0033093
	FBgn0032055	FBgn0032213	FBgn0010774	FBgn0011272	FBgn0010772			FBgn0031163	FBgn0033101
	FBgn0032068	FBgn0032218	FBgn0010803	FBgn0011274	FBgn0010774			FBgn0031220	FBgn0033127
	FBgn0032069	FBgn0032253	FBgn0010808	FBgn0011281	FBgn0010803			FBgn0031235	FBgn0033153
	FBgn0032136	FBgn0032266	FBgn0010812	FBgn0011284	FBgn0010808			FBgn0031277	FBgn0033205
	FBgn0032151	FBgn0032282	FBgn0010894	FBgn0011286	FBgn0010894			FBgn0031294	FBgn0033234
	FBgn0032213	FBgn0032287	FBgn0010909	FBgn0011288	FBgn0010909			FBgn0031304	FBgn0033241
	FBgn0032253	FBgn0032322	FBgn0011016	FBgn0011290	FBgn0011016			FBgn0031305	FBgn0033246
	FBgn0032266	FBgn0032350	FBgn0011204	FBgn0011296	FBgn0011204			FBgn0031313	FBgn0033250
	FBgn0032269	FBgn0032360	FBgn0011205	FBgn0011297	FBgn0011205			FBgn0031347	FBgn0033283
	FBgn0032282	FBgn0032381	FBgn0011206	FBgn0011300	FBgn0011206			FBgn0031360	FBgn0033294
	FBgn0032285	FBgn0032382	FBgn0011207	FBgn0011327	FBgn0011207			FBgn0031389	FBgn0033296
	FBgn0032287	FBgn0032387	FBgn0011211	FBgn0011336	FBgn0011211			FBgn0031397	FBgn0033297
	FBgn0032322	FBgn0032400	FBgn0011217	FBgn0011455	FBgn0011217			FBgn0031417	FBgn0033326
	FBgn0032350	FBgn0032494	FBgn0011224	FBgn0011474	FBgn0011224			FBgn0031418	FBgn0033356
	FBgn0032360	FBgn0032495	FBgn0011230	FBgn0011481	FBgn0011227			FBgn0031432	FBgn0033366
	FBgn0032382	FBgn0032587	FBgn0011236	FBgn0011554	FBgn0011230			FBgn0031436	FBgn0033367
	FBgn0032387	FBgn0032637	FBgn0011244	FBgn0011556	FBgn0011236			FBgn0031449	FBgn0033397
	FBgn0032400	FBgn0032638	FBgn0011259	FBgn0011573	FBgn0011244			FBgn0031461	FBgn0033402
	FBgn0032494	FBgn0032639	FBgn0011260	FBgn0011581	FBgn0011259			FBgn0031489	FBgn0033438
	FBgn0032495	FBgn0032669	FBgn0011270	FBgn0011586	FBgn0011260			FBgn0031517	FBgn0033443
	FBgn0032587	FBgn0032685	FBgn0011272	FBgn0011596	FBgn0011270			FBgn0031522	FBgn0033446
	FBgn0032588	FBgn0032699	FBgn0011274	FBgn0011603	FBgn0011272			FBgn0031538	FBgn0033448
	FBgn0032590	FBgn0032704	FBgn0011281	FBgn0011604	FBgn0011274			FBgn0031558	FBgn0033464
	FBgn0032603	FBgn0032726	FBgn0011284	FBgn0011606	FBgn0011281			FBgn0031560	FBgn0033468
	FBgn0032613	FBgn0032772	FBgn0011288	FBgn0011638	FBgn0011284			FBgn0031561	FBgn0033593
	FBgn0032624	FBgn0032773	FBgn0011290	FBgn0011655	FBgn0011288			FBgn0031562	FBgn0033631
	FBgn0032637	FBgn0032783	FBgn0011296	FBgn0011656	FBgn0011290			FBgn0031579	FBgn0033733
	FBgn0032650	FBgn0032805	FBgn0011297	FBgn0011661	FBgn0011296			FBgn0031585	FBgn0033787
	FBgn0032658	FBgn0032820	FBgn0011327	FBgn0011666	FBgn0011297			FBgn0031589	FBgn0033788
	FBgn0032669	FBgn0032833	FBgn0011336	FBgn0011668	FBgn0011327			FBgn0031617	FBgn0033789
	FBgn0032685	FBgn0032835	FBgn0011455	FBgn0011669	FBgn0011336			FBgn0031620	FBgn0033792
	FBgn0032699	FBgn0032836	FBgn0011474	FBgn0011672	FBgn0011455			FBgn0031629	FBgn0033820
	FBgn0032726	FBgn0032864	FBgn0011481	FBgn0011694	FBgn0011474			FBgn0031645	FBgn0033821
	FBgn0032752	FBgn0032869	FBgn0011554	FBgn0011695	FBgn0011476			FBgn0031653	FBgn0033853
	FBgn0032770	FBgn0032889	FBgn0011556	FBgn0011704	FBgn0011481			FBgn0031689	FBgn0033875
	FBgn0032772	FBgn0032913	FBgn0011573	FBgn0011705	FBgn0011554			FBgn0031693	FBgn0033879
	FBgn0032774	FBgn0032945	FBgn0011581	FBgn0011708	FBgn0011555			FBgn0031694	FBgn0033913
	FBgn0032805	FBgn0032949	FBgn0011586	FBgn0011722	FBgn0011556			FBgn0031702	FBgn0033919
	FBgn0032820	FBgn0032973	FBgn0011596	FBgn0011725	FBgn0011559			FBgn0031703	FBgn0033945
	FBgn0032833	FBgn0033027	FBgn0011603	FBgn0011737	FBgn0011573			FBgn0031733	FBgn0033999
	FBgn0032835	FBgn0033047	FBgn0011604	FBgn0011739	FBgn0011581			FBgn0031738	FBgn0034045
	FBgn0032836	FBgn0033065	FBgn0011606	FBgn0011740	FBgn0011586			FBgn0031771	FBgn0034046
	FBgn0032864	FBgn0033079	FBgn0011638	FBgn0011742	FBgn0011596			FBgn0031800	FBgn0034053
	FBgn0032886	FBgn0033101	FBgn0011655	FBgn0011743	FBgn0011603			FBgn0031824	FBgn0034075
	FBgn0032889	FBgn0033127	FBgn0011656	FBgn0011745	FBgn0011604			FBgn0031849	FBgn0034087
	FBgn0032913	FBgn0033153	FBgn0011661	FBgn0011746	FBgn0011606			FBgn0031857	FBgn0034140
	FBgn0032945	FBgn0033234	FBgn0011666	FBgn0011747	FBgn0011638			FBgn0031860	FBgn0034142
	FBgn0032946	FBgn0033246	FBgn0011668	FBgn0011754	FBgn0011655			FBgn0031865	FBgn0034160
	FBgn0032973	FBgn0033250	FBgn0011669	FBgn0011760	FBgn0011656			FBgn0031878	FBgn0034162
	FBgn0033027	FBgn0033283	FBgn0011672	FBgn0011763	FBgn0011661			FBgn0031907	FBgn0034198
	FBgn0033047	FBgn0033294	FBgn0011693	FBgn0011766	FBgn0011666			FBgn0031908	FBgn0034199
	FBgn0033065	FBgn0033296	FBgn0011695	FBgn0011768	FBgn0011668			FBgn0031913	FBgn0034200
	FBgn0033079	FBgn0033297	FBgn0011704	FBgn0011770	FBgn0011669			FBgn0031914	FBgn0034219
	FBgn0033093	FBgn0033326	FBgn0011705	FBgn0011771	FBgn0011672			FBgn0031920	FBgn0034247
	FBgn0033101	FBgn0033356	FBgn0011708	FBgn0011774	FBgn0011695			FBgn0031936	FBgn0034276
	FBgn0033153	FBgn0033366	FBgn0011722	FBgn0011787	FBgn0011704			FBgn0031942	FBgn0034289
	FBgn0033226	FBgn0033397	FBgn0011725	FBgn0011817	FBgn0011705			FBgn0031973	FBgn0034293
	FBgn0033234	FBgn0033402	FBgn0011737	FBgn0011818	FBgn0011708			FBgn0031990	FBgn0034295
	FBgn0033246	FBgn0033438	FBgn0011739	FBgn0011837	FBgn0011722			FBgn0031995	FBgn0034296
	FBgn0033250	FBgn0033443	FBgn0011740	FBgn0012037	FBgn0011725			FBgn0032006	FBgn0034328
	FBgn0033285	FBgn0033446	FBgn0011742	FBgn0012042	FBgn0011737			FBgn0032010	FBgn0034329
	FBgn0033294	FBgn0033448	FBgn0011743	FBgn0012051	FBgn0011739			FBgn0032025	FBgn0034331
	FBgn0033296	FBgn0033464	FBgn0011745	FBgn0013269	FBgn0011740			FBgn0032029	FBgn0034382
	FBgn0033297	FBgn0033465	FBgn0011746	FBgn0013272	FBgn0011742			FBgn0032055	FBgn0034394
	FBgn0033313	FBgn0033468	FBgn0011747	FBgn0013275	FBgn0011743			FBgn0032069	FBgn0034398
	FBgn0033356	FBgn0033593	FBgn0011754	FBgn0013277	FBgn0011745			FBgn0032075	FBgn0034400
	FBgn0033366	FBgn0033723	FBgn0011760	FBgn0013278	FBgn0011746			FBgn0032076	FBgn0034405
	FBgn0033397	FBgn0033733	FBgn0011763	FBgn0013300	FBgn0011747			FBgn0032116	FBgn0034407
	FBgn0033402	FBgn0033782	FBgn0011766	FBgn0013303	FBgn0011754			FBgn0032136	FBgn0034472
	FBgn0033438	FBgn0033787	FBgn0011768	FBgn0013305	FBgn0011760			FBgn0032210	FBgn0034480
	FBgn0033443	FBgn0033788	FBgn0011770	FBgn0013325	FBgn0011763			FBgn0032213	FBgn0034497
	FBgn0033446	FBgn0033789	FBgn0011771	FBgn0013334	FBgn0011766			FBgn0032253	FBgn0034501
	FBgn0033464	FBgn0033792	FBgn0011774	FBgn0013342	FBgn0011768			FBgn0032266	FBgn0034511
	FBgn0033465	FBgn0033820	FBgn0011787	FBgn0013343	FBgn0011770			FBgn0032269	FBgn0034512
	FBgn0033484	FBgn0033853	FBgn0011817	FBgn0013432	FBgn0011771			FBgn0032285	FBgn0034515
	FBgn0033518	FBgn0033875	FBgn0011818	FBgn0013467	FBgn0011774			FBgn0032287	FBgn0034538
	FBgn0033538	FBgn0033912	FBgn0011834	FBgn0013576	FBgn0011787			FBgn0032297	FBgn0034582
	FBgn0033543	FBgn0033913	FBgn0011837	FBgn0013674	FBgn0011817			FBgn0032314	FBgn0034618
	FBgn0033570	FBgn0033919	FBgn0012034	FBgn0013675	FBgn0011818			FBgn0032322	FBgn0034628
	FBgn0033593	FBgn0033945	FBgn0012036	FBgn0013676	FBgn0011837			FBgn0032350	FBgn0034638
	FBgn0033624	FBgn0033953	FBgn0012037	FBgn0013678	FBgn0012037			FBgn0032360	FBgn0034662
	FBgn0033733	FBgn0033978	FBgn0012042	FBgn0013679	FBgn0012042			FBgn0032364	FBgn0034663
	FBgn0033774	FBgn0034045	FBgn0012051	FBgn0013684	FBgn0012051			FBgn0032371	FBgn0034664
	FBgn0033788	FBgn0034046	FBgn0012058	FBgn0013720	FBgn0012058			FBgn0032382	FBgn0034693
	FBgn0033792	FBgn0034053	FBgn0013263	FBgn0013746	FBgn0013263			FBgn0032385	FBgn0034717
	FBgn0033818	FBgn0034075	FBgn0013269	FBgn0013749	FBgn0013269			FBgn0032387	FBgn0034724
	FBgn0033820	FBgn0034087	FBgn0013272	FBgn0013759	FBgn0013272			FBgn0032400	FBgn0034741
	FBgn0033862	FBgn0034139	FBgn0013275	FBgn0013762	FBgn0013300			FBgn0032402	FBgn0034761
	FBgn0033863	FBgn0034140	FBgn0013276	FBgn0013763	FBgn0013303			FBgn0032472	FBgn0034797
	FBgn0033864	FBgn0034142	FBgn0013277	FBgn0013764	FBgn0013305			FBgn0032479	FBgn0034808
	FBgn0033872	FBgn0034152	FBgn0013278	FBgn0013770	FBgn0013325			FBgn0032494	FBgn0034827
	FBgn0033875	FBgn0034160	FBgn0013279	FBgn0013772	FBgn0013334			FBgn0032495	FBgn0034877
	FBgn0033879	FBgn0034162	FBgn0013300	FBgn0013799	FBgn0013342			FBgn0032586	FBgn0034883
	FBgn0033913	FBgn0034198	FBgn0013303	FBgn0013809	FBgn0013343			FBgn0032587	FBgn0034885
	FBgn0033945	FBgn0034199	FBgn0013305	FBgn0013810	FBgn0013432			FBgn0032588	FBgn0034997
	FBgn0033970	FBgn0034200	FBgn0013307	FBgn0013811	FBgn0013467			FBgn0032590	FBgn0035032
	FBgn0033978	FBgn0034219	FBgn0013325	FBgn0013813	FBgn0013576			FBgn0032603	FBgn0035047
	FBgn0034045	FBgn0034229	FBgn0013334	FBgn0013949	FBgn0013674			FBgn0032613	FBgn0035049
	FBgn0034046	FBgn0034245	FBgn0013342	FBgn0013954	FBgn0013675			FBgn0032614	FBgn0035076
	FBgn0034082	FBgn0034247	FBgn0013343	FBgn0013981	FBgn0013676			FBgn0032624	FBgn0035083
	FBgn0034087	FBgn0034276	FBgn0013432	FBgn0013983	FBgn0013678			FBgn0032626	FBgn0035089
	FBgn0034091	FBgn0034289	FBgn0013467	FBgn0013984	FBgn0013679			FBgn0032632	FBgn0035090
	FBgn0034094	FBgn0034293	FBgn0013469	FBgn0013987	FBgn0013684			FBgn0032633	FBgn0035091
	FBgn0034133	FBgn0034294	FBgn0013576	FBgn0013997	FBgn0013725			FBgn0032637	FBgn0035101
	FBgn0034140	FBgn0034295	FBgn0013674	FBgn0014000	FBgn0013733			FBgn0032638	FBgn0035147
	FBgn0034142	FBgn0034296	FBgn0013676	FBgn0014009	FBgn0013746			FBgn0032650	FBgn0035161
	FBgn0034145	FBgn0034300	FBgn0013678	FBgn0014010	FBgn0013749			FBgn0032658	FBgn0035176
	FBgn0034158	FBgn0034317	FBgn0013679	FBgn0014011	FBgn0013759			FBgn0032669	FBgn0035189
	FBgn0034160	FBgn0034328	FBgn0013684	FBgn0014019	FBgn0013762			FBgn0032685	FBgn0035228
	FBgn0034162	FBgn0034329	FBgn0013746	FBgn0014020	FBgn0013763			FBgn0032699	FBgn0035236
	FBgn0034198	FBgn0034331	FBgn0013749	FBgn0014024	FBgn0013764			FBgn0032726	FBgn0035251
	FBgn0034199	FBgn0034356	FBgn0013759	FBgn0014026	FBgn0013770			FBgn0032752	FBgn0035266
	FBgn0034200	FBgn0034382	FBgn0013762	FBgn0014028	FBgn0013771			FBgn0032770	FBgn0035268
	FBgn0034245	FBgn0034387	FBgn0013763	FBgn0014029	FBgn0013772			FBgn0032772	FBgn0035283
	FBgn0034247	FBgn0034394	FBgn0013764	FBgn0014031	FBgn0013799			FBgn0032773	FBgn0035293
	FBgn0034263	FBgn0034400	FBgn0013770	FBgn0014033	FBgn0013809			FBgn0032774	FBgn0035300
	FBgn0034276	FBgn0034405	FBgn0013771	FBgn0014037	FBgn0013810			FBgn0032805	FBgn0035343
	FBgn0034290	FBgn0034432	FBgn0013772	FBgn0014073	FBgn0013811			FBgn0032810	FBgn0035348
	FBgn0034291	FBgn0034472	FBgn0013799	FBgn0014075	FBgn0013813			FBgn0032820	FBgn0035412
	FBgn0034293	FBgn0034480	FBgn0013809	FBgn0014141	FBgn0013949			FBgn0032833	FBgn0035438
	FBgn0034296	FBgn0034497	FBgn0013810	FBgn0014163	FBgn0013954			FBgn0032835	FBgn0035461
	FBgn0034317	FBgn0034501	FBgn0013811	FBgn0014184	FBgn0013981			FBgn0032836	FBgn0035471
	FBgn0034328	FBgn0034511	FBgn0013813	FBgn0014189	FBgn0013983			FBgn0032839	FBgn0035476
	FBgn0034329	FBgn0034512	FBgn0013949	FBgn0014343	FBgn0013984			FBgn0032864	FBgn0035484
	FBgn0034331	FBgn0034582	FBgn0013954	FBgn0014366	FBgn0013987			FBgn0032867	FBgn0035496
	FBgn0034335	FBgn0034588	FBgn0013972	FBgn0014388	FBgn0013997			FBgn0032869	FBgn0035497
	FBgn0034356	FBgn0034618	FBgn0013981	FBgn0014395	FBgn0014000			FBgn0032889	FBgn0035501
	FBgn0034387	FBgn0034628	FBgn0013983	FBgn0014396	FBgn0014009			FBgn0032896	FBgn0035553
	FBgn0034394	FBgn0034638	FBgn0013984	FBgn0014411	FBgn0014010			FBgn0032913	FBgn0035589
	FBgn0034398	FBgn0034647	FBgn0013987	FBgn0014427	FBgn0014011			FBgn0032945	FBgn0035600
	FBgn0034405	FBgn0034662	FBgn0013997	FBgn0014857	FBgn0014019			FBgn0032946	FBgn0035656
	FBgn0034407	FBgn0034663	FBgn0014000	FBgn0014859	FBgn0014020			FBgn0032969	FBgn0035665
	FBgn0034432	FBgn0034664	FBgn0014010	FBgn0014863	FBgn0014024			FBgn0032973	FBgn0035679
	FBgn0034476	FBgn0034693	FBgn0014011	FBgn0014865	FBgn0014026			FBgn0033027	FBgn0035695
	FBgn0034480	FBgn0034709	FBgn0014018	FBgn0014868	FBgn0014028			FBgn0033047	FBgn0035710
	FBgn0034497	FBgn0034717	FBgn0014020	FBgn0014869	FBgn0014029			FBgn0033052	FBgn0035726
	FBgn0034511	FBgn0034724	FBgn0014024	FBgn0014870	FBgn0014031			FBgn0033065	FBgn0035734
	FBgn0034512	FBgn0034741	FBgn0014026	FBgn0014877	FBgn0014033			FBgn0033079	FBgn0035743
	FBgn0034576	FBgn0034761	FBgn0014029	FBgn0014930	FBgn0014037			FBgn0033093	FBgn0035770
	FBgn0034618	FBgn0034797	FBgn0014031	FBgn0015001	FBgn0014073			FBgn0033101	FBgn0035776
	FBgn0034628	FBgn0034877	FBgn0014033	FBgn0015008	FBgn0014075			FBgn0033127	FBgn0035779
	FBgn0034662	FBgn0034883	FBgn0014037	FBgn0015010	FBgn0014133			FBgn0033153	FBgn0035791
	FBgn0034663	FBgn0034885	FBgn0014073	FBgn0015011	FBgn0014135			FBgn0033205	FBgn0035811
	FBgn0034664	FBgn0034897	FBgn0014075	FBgn0015024	FBgn0014163			FBgn0033234	FBgn0035852
	FBgn0034674	FBgn0034920	FBgn0014135	FBgn0015031	FBgn0014184			FBgn0033241	FBgn0035909
	FBgn0034713	FBgn0034962	FBgn0014141	FBgn0015033	FBgn0014343			FBgn0033246	FBgn0035926
	FBgn0034717	FBgn0034997	FBgn0014163	FBgn0015075	FBgn0014366			FBgn0033285	FBgn0035933
	FBgn0034718	FBgn0035032	FBgn0014184	FBgn0015218	FBgn0014388			FBgn0033294	FBgn0035975
	FBgn0034737	FBgn0035083	FBgn0014189	FBgn0015221	FBgn0014395			FBgn0033296	FBgn0035978
	FBgn0034741	FBgn0035089	FBgn0014343	FBgn0015222	FBgn0014396			FBgn0033297	FBgn0036007
	FBgn0034761	FBgn0035090	FBgn0014366	FBgn0015229	FBgn0014411			FBgn0033313	FBgn0036030
	FBgn0034797	FBgn0035091	FBgn0014388	FBgn0015230	FBgn0014427			FBgn0033326	FBgn0036101
	FBgn0034860	FBgn0035101	FBgn0014395	FBgn0015245	FBgn0014469			FBgn0033356	FBgn0036111
	FBgn0034877	FBgn0035143	FBgn0014396	FBgn0015247	FBgn0014857			FBgn0033366	FBgn0036134
	FBgn0034883	FBgn0035147	FBgn0014411	FBgn0015268	FBgn0014859			FBgn0033397	FBgn0036152
	FBgn0034885	FBgn0035176	FBgn0014427	FBgn0015269	FBgn0014863			FBgn0033402	FBgn0036208
	FBgn0034920	FBgn0035186	FBgn0014857	FBgn0015277	FBgn0014865			FBgn0033434	FBgn0036211
	FBgn0034997	FBgn0035189	FBgn0014859	FBgn0015278	FBgn0014868			FBgn0033442	FBgn0036262
	FBgn0035023	FBgn0035228	FBgn0014863	FBgn0015279	FBgn0014869			FBgn0033443	FBgn0036278
	FBgn0035032	FBgn0035241	FBgn0014865	FBgn0015282	FBgn0014870			FBgn0033446	FBgn0036285
	FBgn0035049	FBgn0035251	FBgn0014868	FBgn0015283	FBgn0014877			FBgn0033484	FBgn0036287
	FBgn0035076	FBgn0035266	FBgn0014869	FBgn0015286	FBgn0014930			FBgn0033518	FBgn0036316
	FBgn0035083	FBgn0035268	FBgn0014870	FBgn0015288	FBgn0015001			FBgn0033538	FBgn0036321
	FBgn0035089	FBgn0035283	FBgn0014877	FBgn0015316	FBgn0015008			FBgn0033543	FBgn0036333
	FBgn0035090	FBgn0035300	FBgn0014906	FBgn0015321	FBgn0015010			FBgn0033551	FBgn0036337
	FBgn0035091	FBgn0035343	FBgn0014930	FBgn0015323	FBgn0015011			FBgn0033593	FBgn0036381
	FBgn0035097	FBgn0035348	FBgn0015001	FBgn0015351	FBgn0015019			FBgn0033624	FBgn0036415
	FBgn0035132	FBgn0035412	FBgn0015008	FBgn0015359	FBgn0015024			FBgn0033631	FBgn0036428
	FBgn0035147	FBgn0035438	FBgn0015010	FBgn0015360	FBgn0015031			FBgn0033705	FBgn0036437
	FBgn0035161	FBgn0035461	FBgn0015011	FBgn0015371	FBgn0015033			FBgn0033733	FBgn0036449
	FBgn0035176	FBgn0035471	FBgn0015024	FBgn0015372	FBgn0015075			FBgn0033741	FBgn0036454
	FBgn0035186	FBgn0035473	FBgn0015031	FBgn0015393	FBgn0015218			FBgn0033760	FBgn0036461
	FBgn0035189	FBgn0035484	FBgn0015033	FBgn0015399	FBgn0015221			FBgn0033774	FBgn0036501
	FBgn0035228	FBgn0035496	FBgn0015075	FBgn0015477	FBgn0015222			FBgn0033788	FBgn0036551
	FBgn0035236	FBgn0035501	FBgn0015218	FBgn0015509	FBgn0015229			FBgn0033792	FBgn0036576
	FBgn0035241	FBgn0035533	FBgn0015221	FBgn0015513	FBgn0015230			FBgn0033818	FBgn0036587
	FBgn0035246	FBgn0035553	FBgn0015222	FBgn0015527	FBgn0015240			FBgn0033819	FBgn0036659
	FBgn0035266	FBgn0035589	FBgn0015229	FBgn0015541	FBgn0015245			FBgn0033820	FBgn0036697
	FBgn0035283	FBgn0035600	FBgn0015230	FBgn0015558	FBgn0015247			FBgn0033821	FBgn0036728
	FBgn0035293	FBgn0035611	FBgn0015245	FBgn0015568	FBgn0015268			FBgn0033862	FBgn0036732
	FBgn0035299	FBgn0035656	FBgn0015247	FBgn0015571	FBgn0015277			FBgn0033863	FBgn0036738
	FBgn0035300	FBgn0035661	FBgn0015268	FBgn0015575	FBgn0015279			FBgn0033864	FBgn0036741
	FBgn0035343	FBgn0035665	FBgn0015277	FBgn0015576	FBgn0015282			FBgn0033872	FBgn0036752
	FBgn0035348	FBgn0035679	FBgn0015279	FBgn0015584	FBgn0015283			FBgn0033875	FBgn0036756
	FBgn0035360	FBgn0035710	FBgn0015282	FBgn0015585	FBgn0015286			FBgn0033879	FBgn0036766
	FBgn0035438	FBgn0035734	FBgn0015283	FBgn0015589	FBgn0015288			FBgn0033913	FBgn0036805
	FBgn0035476	FBgn0035743	FBgn0015286	FBgn0015591	FBgn0015299			FBgn0033945	FBgn0036816
	FBgn0035484	FBgn0035770	FBgn0015288	FBgn0015622	FBgn0015321			FBgn0033999	FBgn0036819
	FBgn0035495	FBgn0035779	FBgn0015299	FBgn0015623	FBgn0015323			FBgn0034046	FBgn0036824
	FBgn0035496	FBgn0035791	FBgn0015316	FBgn0015664	FBgn0015359			FBgn0034082	FBgn0036862
	FBgn0035497	FBgn0035811	FBgn0015321	FBgn0015737	FBgn0015371			FBgn0034091	FBgn0036882
	FBgn0035501	FBgn0035830	FBgn0015323	FBgn0015754	FBgn0015372			FBgn0034094	FBgn0036891
	FBgn0035553	FBgn0035852	FBgn0015351	FBgn0015756	FBgn0015380			FBgn0034117	FBgn0036931
	FBgn0035585	FBgn0035909	FBgn0015359	FBgn0015772	FBgn0015393			FBgn0034133	FBgn0036948
	FBgn0035589	FBgn0035924	FBgn0015371	FBgn0015774	FBgn0015399			FBgn0034145	FBgn0036975
	FBgn0035600	FBgn0035926	FBgn0015372	FBgn0015777	FBgn0015477			FBgn0034152	FBgn0036996
	FBgn0035611	FBgn0035968	FBgn0015380	FBgn0015778	FBgn0015509			FBgn0034153	FBgn0036997
	FBgn0035656	FBgn0035978	FBgn0015393	FBgn0015789	FBgn0015513			FBgn0034158	FBgn0037010
	FBgn0035667	FBgn0035982	FBgn0015399	FBgn0015790	FBgn0015527			FBgn0034160	FBgn0037016
	FBgn0035679	FBgn0036007	FBgn0015477	FBgn0015791	FBgn0015558			FBgn0034162	FBgn0037040
	FBgn0035710	FBgn0036022	FBgn0015509	FBgn0015794	FBgn0015571			FBgn0034200	FBgn0037101
	FBgn0035726	FBgn0036030	FBgn0015513	FBgn0015795	FBgn0015575			FBgn0034247	FBgn0037126
	FBgn0035734	FBgn0036091	FBgn0015541	FBgn0015803	FBgn0015576			FBgn0034263	FBgn0037146
	FBgn0035743	FBgn0036101	FBgn0015558	FBgn0015805	FBgn0015582			FBgn0034276	FBgn0037186
	FBgn0035753	FBgn0036111	FBgn0015568	FBgn0015806	FBgn0015584			FBgn0034291	FBgn0037213
	FBgn0035779	FBgn0036134	FBgn0015571	FBgn0015808	FBgn0015585			FBgn0034293	FBgn0037323
	FBgn0035791	FBgn0036152	FBgn0015575	FBgn0015828	FBgn0015586			FBgn0034328	FBgn0037386
	FBgn0035811	FBgn0036154	FBgn0015576	FBgn0015834	FBgn0015591			FBgn0034329	FBgn0037387
	FBgn0035823	FBgn0036158	FBgn0015584	FBgn0015903	FBgn0015622			FBgn0034390	FBgn0037396
	FBgn0035909	FBgn0036165	FBgn0015585	FBgn0015905	FBgn0015623			FBgn0034394	FBgn0037463
	FBgn0035926	FBgn0036208	FBgn0015586	FBgn0015919	FBgn0015664			FBgn0034398	FBgn0037515
	FBgn0035933	FBgn0036211	FBgn0015589	FBgn0015949	FBgn0015737			FBgn0034405	FBgn0037533
	FBgn0035959	FBgn0036213	FBgn0015591	FBgn0016013	FBgn0015754			FBgn0034407	FBgn0037547
	FBgn0035975	FBgn0036232	FBgn0015622	FBgn0016031	FBgn0015756			FBgn0034417	FBgn0037607
	FBgn0035978	FBgn0036262	FBgn0015664	FBgn0016041	FBgn0015766			FBgn0034464	FBgn0037635
	FBgn0035982	FBgn0036278	FBgn0015737	FBgn0016070	FBgn0015770			FBgn0034474	FBgn0037678
	FBgn0036007	FBgn0036285	FBgn0015754	FBgn0016075	FBgn0015772			FBgn0034476	FBgn0037684
	FBgn0036030	FBgn0036287	FBgn0015756	FBgn0016076	FBgn0015774			FBgn0034480	FBgn0037713
	FBgn0036093	FBgn0036316	FBgn0015770	FBgn0016080	FBgn0015777			FBgn0034497	FBgn0037714
	FBgn0036101	FBgn0036321	FBgn0015772	FBgn0016081	FBgn0015778			FBgn0034511	FBgn0037715
	FBgn0036134	FBgn0036333	FBgn0015774	FBgn0016119	FBgn0015789			FBgn0034515	FBgn0037718
	FBgn0036152	FBgn0036337	FBgn0015777	FBgn0016120	FBgn0015790			FBgn0034538	FBgn0037724
	FBgn0036157	FBgn0036381	FBgn0015778	FBgn0016122	FBgn0015791			FBgn0034618	FBgn0037763
	FBgn0036208	FBgn0036415	FBgn0015789	FBgn0016126	FBgn0015794			FBgn0034628	FBgn0037764
	FBgn0036211	FBgn0036428	FBgn0015790	FBgn0016672	FBgn0015795			FBgn0034638	FBgn0037782
	FBgn0036232	FBgn0036454	FBgn0015791	FBgn0016675	FBgn0015801			FBgn0034639	FBgn0037913
	FBgn0036262	FBgn0036461	FBgn0015793	FBgn0016691	FBgn0015803			FBgn0034662	FBgn0037934
	FBgn0036278	FBgn0036484	FBgn0015794	FBgn0016694	FBgn0015805			FBgn0034663	FBgn0037935
	FBgn0036285	FBgn0036485	FBgn0015795	FBgn0016697	FBgn0015806			FBgn0034664	FBgn0037973
	FBgn0036287	FBgn0036587	FBgn0015803	FBgn0016698	FBgn0015808			FBgn0034674	FBgn0037975
	FBgn0036316	FBgn0036697	FBgn0015805	FBgn0016700	FBgn0015828			FBgn0034713	FBgn0038020
	FBgn0036321	FBgn0036728	FBgn0015806	FBgn0016701	FBgn0015831			FBgn0034717	FBgn0038037
	FBgn0036333	FBgn0036732	FBgn0015808	FBgn0016726	FBgn0015834			FBgn0034737	FBgn0038074
	FBgn0036337	FBgn0036738	FBgn0015828	FBgn0016756	FBgn0015903			FBgn0034741	FBgn0038082
	FBgn0036381	FBgn0036741	FBgn0015834	FBgn0016794	FBgn0015905			FBgn0034797	FBgn0038088
	FBgn0036415	FBgn0036752	FBgn0015903	FBgn0016917	FBgn0015919			FBgn0034877	FBgn0038115
	FBgn0036428	FBgn0036756	FBgn0015905	FBgn0016926	FBgn0015949			FBgn0034883	FBgn0038130
	FBgn0036437	FBgn0036766	FBgn0015919	FBgn0016970	FBgn0016013			FBgn0034885	FBgn0038143
	FBgn0036438	FBgn0036805	FBgn0015949	FBgn0016974	FBgn0016032			FBgn0034909	FBgn0038147
	FBgn0036441	FBgn0036816	FBgn0016041	FBgn0016977	FBgn0016041			FBgn0034957	FBgn0038172
	FBgn0036454	FBgn0036824	FBgn0016061	FBgn0016984	FBgn0016059			FBgn0034997	FBgn0038194
	FBgn0036461	FBgn0036833	FBgn0016075	FBgn0017418	FBgn0016061			FBgn0035023	FBgn0038197
	FBgn0036484	FBgn0036862	FBgn0016080	FBgn0017448	FBgn0016070			FBgn0035032	FBgn0038220
	FBgn0036576	FBgn0036891	FBgn0016081	FBgn0017456	FBgn0016080			FBgn0035047	FBgn0038236
	FBgn0036587	FBgn0036948	FBgn0016120	FBgn0017545	FBgn0016081			FBgn0035049	FBgn0038250
	FBgn0036663	FBgn0036975	FBgn0016122	FBgn0017556	FBgn0016119			FBgn0035076	FBgn0038257
	FBgn0036728	FBgn0036992	FBgn0016126	FBgn0017558	FBgn0016120			FBgn0035083	FBgn0038258
	FBgn0036732	FBgn0036996	FBgn0016650	FBgn0017566	FBgn0016122			FBgn0035089	FBgn0038290
	FBgn0036738	FBgn0036997	FBgn0016672	FBgn0017567	FBgn0016126			FBgn0035090	FBgn0038299
	FBgn0036741	FBgn0037010	FBgn0016675	FBgn0017572	FBgn0016672			FBgn0035091	FBgn0038353
	FBgn0036752	FBgn0037016	FBgn0016684	FBgn0017579	FBgn0016684			FBgn0035097	FBgn0038359
	FBgn0036756	FBgn0037126	FBgn0016691	FBgn0017581	FBgn0016691			FBgn0035132	FBgn0038398
	FBgn0036762	FBgn0037146	FBgn0016693	FBgn0017590	FBgn0016693			FBgn0035147	FBgn0038407
	FBgn0036766	FBgn0037213	FBgn0016694	FBgn0019624	FBgn0016694			FBgn0035161	FBgn0038449
	FBgn0036805	FBgn0037234	FBgn0016697	FBgn0019643	FBgn0016697			FBgn0035176	FBgn0038450
	FBgn0036816	FBgn0037270	FBgn0016700	FBgn0019644	FBgn0016698			FBgn0035189	FBgn0038463
	FBgn0036821	FBgn0037323	FBgn0016701	FBgn0019660	FBgn0016700			FBgn0035227	FBgn0038465
	FBgn0036824	FBgn0037386	FBgn0016726	FBgn0019661	FBgn0016701			FBgn0035228	FBgn0038475
	FBgn0036833	FBgn0037396	FBgn0016754	FBgn0019662	FBgn0016715			FBgn0035236	FBgn0038484
	FBgn0036837	FBgn0037463	FBgn0016794	FBgn0019890	FBgn0016726			FBgn0035266	FBgn0038535
	FBgn0036857	FBgn0037485	FBgn0016917	FBgn0019928	FBgn0016754			FBgn0035268	FBgn0038542
	FBgn0036862	FBgn0037515	FBgn0016926	FBgn0019936	FBgn0016917			FBgn0035283	FBgn0038607
	FBgn0036876	FBgn0037533	FBgn0016977	FBgn0019940	FBgn0016926			FBgn0035293	FBgn0038652
	FBgn0036882	FBgn0037547	FBgn0016983	FBgn0019947	FBgn0016930			FBgn0035299	FBgn0038681
	FBgn0036931	FBgn0037607	FBgn0016984	FBgn0019948	FBgn0016970			FBgn0035300	FBgn0038700
	FBgn0036948	FBgn0037635	FBgn0017418	FBgn0019952	FBgn0016977			FBgn0035343	FBgn0038701
	FBgn0036992	FBgn0037637	FBgn0017448	FBgn0019957	FBgn0016984			FBgn0035346	FBgn0038702
	FBgn0036993	FBgn0037643	FBgn0017456	FBgn0019960	FBgn0017418			FBgn0035348	FBgn0038717
	FBgn0036996	FBgn0037684	FBgn0017545	FBgn0019982	FBgn0017448			FBgn0035355	FBgn0038718
	FBgn0036997	FBgn0037713	FBgn0017556	FBgn0019985	FBgn0017456			FBgn0035360	FBgn0038733
	FBgn0037001	FBgn0037714	FBgn0017558	FBgn0019990	FBgn0017545			FBgn0035380	FBgn0038738
	FBgn0037010	FBgn0037715	FBgn0017566	FBgn0020018	FBgn0017556			FBgn0035438	FBgn0038744
	FBgn0037016	FBgn0037718	FBgn0017572	FBgn0020235	FBgn0017558			FBgn0035476	FBgn0038774
	FBgn0037037	FBgn0037724	FBgn0017579	FBgn0020238	FBgn0017566			FBgn0035484	FBgn0038803
	FBgn0037040	FBgn0037763	FBgn0017581	FBgn0020249	FBgn0017567			FBgn0035495	FBgn0038818
	FBgn0037101	FBgn0037782	FBgn0017590	FBgn0020257	FBgn0017572			FBgn0035496	FBgn0038858
	FBgn0037126	FBgn0037801	FBgn0019643	FBgn0020261	FBgn0017579			FBgn0035497	FBgn0038877
	FBgn0037146	FBgn0037807	FBgn0019644	FBgn0020269	FBgn0017581			FBgn0035501	FBgn0038878
	FBgn0037186	FBgn0037891	FBgn0019650	FBgn0020270	FBgn0017590			FBgn0035553	FBgn0038947
	FBgn0037230	FBgn0037913	FBgn0019660	FBgn0020278	FBgn0019624			FBgn0035585	FBgn0038952
	FBgn0037239	FBgn0037934	FBgn0019661	FBgn0020279	FBgn0019644			FBgn0035589	FBgn0038957
	FBgn0037248	FBgn0037935	FBgn0019662	FBgn0020304	FBgn0019660			FBgn0035598	FBgn0038983
	FBgn0037270	FBgn0037944	FBgn0019890	FBgn0020309	FBgn0019661			FBgn0035656	FBgn0038984
	FBgn0037288	FBgn0037973	FBgn0019936	FBgn0020369	FBgn0019662			FBgn0035667	FBgn0038986
	FBgn0037292	FBgn0037988	FBgn0019940	FBgn0020370	FBgn0019830			FBgn0035679	FBgn0039022
	FBgn0037323	FBgn0038020	FBgn0019947	FBgn0020371	FBgn0019890			FBgn0035695	FBgn0039023
	FBgn0037351	FBgn0038037	FBgn0019948	FBgn0020378	FBgn0019928			FBgn0035707	FBgn0039031
	FBgn0037354	FBgn0038074	FBgn0019952	FBgn0020381	FBgn0019936			FBgn0035709	FBgn0039048
	FBgn0037386	FBgn0038082	FBgn0019957	FBgn0020385	FBgn0019940			FBgn0035715	FBgn0039052
	FBgn0037387	FBgn0038088	FBgn0019960	FBgn0020386	FBgn0019947			FBgn0035726	FBgn0039073
	FBgn0037396	FBgn0038098	FBgn0019982	FBgn0020388	FBgn0019948			FBgn0035734	FBgn0039081
	FBgn0037454	FBgn0038115	FBgn0019985	FBgn0020389	FBgn0019952			FBgn0035743	FBgn0039083
	FBgn0037460	FBgn0038130	FBgn0020018	FBgn0020399	FBgn0019957			FBgn0035753	FBgn0039091
	FBgn0037461	FBgn0038143	FBgn0020235	FBgn0020416	FBgn0019960			FBgn0035776	FBgn0039102
	FBgn0037463	FBgn0038147	FBgn0020236	FBgn0020493	FBgn0019982			FBgn0035779	FBgn0039114
	FBgn0037464	FBgn0038172	FBgn0020238	FBgn0020496	FBgn0019985			FBgn0035791	FBgn0039151
	FBgn0037515	FBgn0038194	FBgn0020249	FBgn0020497	FBgn0019990			FBgn0035800	FBgn0039155
	FBgn0037525	FBgn0038197	FBgn0020257	FBgn0020503	FBgn0020018			FBgn0035811	FBgn0039156
	FBgn0037607	FBgn0038214	FBgn0020261	FBgn0020508	FBgn0020235			FBgn0035823	FBgn0039207
	FBgn0037635	FBgn0038220	FBgn0020269	FBgn0020510	FBgn0020238			FBgn0035909	FBgn0039238
	FBgn0037637	FBgn0038236	FBgn0020270	FBgn0020545	FBgn0020249			FBgn0035926	FBgn0039241
	FBgn0037643	FBgn0038250	FBgn0020279	FBgn0020618	FBgn0020257			FBgn0035933	FBgn0039266
	FBgn0037671	FBgn0038257	FBgn0020300	FBgn0020620	FBgn0020261			FBgn0035959	FBgn0039312
	FBgn0037678	FBgn0038294	FBgn0020304	FBgn0020622	FBgn0020269			FBgn0035975	FBgn0039313
	FBgn0037684	FBgn0038299	FBgn0020309	FBgn0020653	FBgn0020270			FBgn0035978	FBgn0039324
	FBgn0037714	FBgn0038341	FBgn0020369	FBgn0020655	FBgn0020279			FBgn0036007	FBgn0039326
	FBgn0037715	FBgn0038349	FBgn0020370	FBgn0020766	FBgn0020304			FBgn0036030	FBgn0039342
	FBgn0037718	FBgn0038353	FBgn0020371	FBgn0020767	FBgn0020309			FBgn0036075	FBgn0039348
	FBgn0037724	FBgn0038391	FBgn0020378	FBgn0020908	FBgn0020369			FBgn0036082	FBgn0039398
	FBgn0037763	FBgn0038398	FBgn0020379	FBgn0020910	FBgn0020370			FBgn0036093	FBgn0039464
	FBgn0037801	FBgn0038449	FBgn0020381	FBgn0020912	FBgn0020371			FBgn0036101	FBgn0039475
	FBgn0037807	FBgn0038450	FBgn0020385	FBgn0020930	FBgn0020378			FBgn0036157	FBgn0039511
	FBgn0037860	FBgn0038465	FBgn0020386	FBgn0021760	FBgn0020381			FBgn0036208	FBgn0039518
	FBgn0037873	FBgn0038484	FBgn0020388	FBgn0021761	FBgn0020385			FBgn0036211	FBgn0039519
	FBgn0037891	FBgn0038535	FBgn0020389	FBgn0021765	FBgn0020386			FBgn0036218	FBgn0039564
	FBgn0037913	FBgn0038542	FBgn0020399	FBgn0021768	FBgn0020388			FBgn0036262	FBgn0039580
	FBgn0037934	FBgn0038652	FBgn0020415	FBgn0021795	FBgn0020389			FBgn0036278	FBgn0039593
	FBgn0037935	FBgn0038680	FBgn0020416	FBgn0021796	FBgn0020399			FBgn0036285	FBgn0039611
	FBgn0037955	FBgn0038681	FBgn0020493	FBgn0021800	FBgn0020415			FBgn0036287	FBgn0039629
	FBgn0037973	FBgn0038700	FBgn0020496	FBgn0021814	FBgn0020416			FBgn0036316	FBgn0039640
	FBgn0037975	FBgn0038701	FBgn0020497	FBgn0021825	FBgn0020493			FBgn0036321	FBgn0039656
	FBgn0037988	FBgn0038702	FBgn0020503	FBgn0021847	FBgn0020496			FBgn0036333	FBgn0039682
	FBgn0038020	FBgn0038717	FBgn0020508	FBgn0021872	FBgn0020497			FBgn0036337	FBgn0039697
	FBgn0038037	FBgn0038718	FBgn0020510	FBgn0021874	FBgn0020503			FBgn0036381	FBgn0039737
	FBgn0038074	FBgn0038733	FBgn0020513	FBgn0021895	FBgn0020506			FBgn0036415	FBgn0039754
	FBgn0038082	FBgn0038738	FBgn0020545	FBgn0021906	FBgn0020508			FBgn0036422	FBgn0039756
	FBgn0038088	FBgn0038740	FBgn0020618	FBgn0021944	FBgn0020510			FBgn0036428	FBgn0039769
	FBgn0038098	FBgn0038744	FBgn0020620	FBgn0021967	FBgn0020513			FBgn0036437	FBgn0039777
	FBgn0038105	FBgn0038803	FBgn0020622	FBgn0022027	FBgn0020545			FBgn0036438	FBgn0039800
	FBgn0038115	FBgn0038818	FBgn0020653	FBgn0022069	FBgn0020618			FBgn0036441	FBgn0039801
	FBgn0038130	FBgn0038820	FBgn0020655	FBgn0022097	FBgn0020620			FBgn0036449	FBgn0039816
	FBgn0038147	FBgn0038877	FBgn0020764	FBgn0022238	FBgn0020622			FBgn0036461	FBgn0039818
	FBgn0038172	FBgn0038922	FBgn0020766	FBgn0022343	FBgn0020653			FBgn0036482	FBgn0039827
	FBgn0038194	FBgn0038930	FBgn0020767	FBgn0022344	FBgn0020655			FBgn0036501	FBgn0039830
	FBgn0038197	FBgn0038947	FBgn0020906	FBgn0022349	FBgn0020766			FBgn0036538	FBgn0039844
	FBgn0038220	FBgn0038952	FBgn0020908	FBgn0022355	FBgn0020767			FBgn0036551	FBgn0039872
	FBgn0038225	FBgn0038957	FBgn0020910	FBgn0022361	FBgn0020906			FBgn0036576	FBgn0039873
	FBgn0038236	FBgn0038979	FBgn0020912	FBgn0022382	FBgn0020908			FBgn0036587	FBgn0039909
	FBgn0038257	FBgn0038983	FBgn0020930	FBgn0022700	FBgn0020910			FBgn0036589	FBgn0039941
	FBgn0038258	FBgn0038984	FBgn0021760	FBgn0022709	FBgn0020912			FBgn0036659	FBgn0039970
	FBgn0038271	FBgn0039022	FBgn0021765	FBgn0022710	FBgn0020930			FBgn0036663	FBgn0040060
	FBgn0038299	FBgn0039031	FBgn0021768	FBgn0022768	FBgn0021760			FBgn0036723	FBgn0040099
	FBgn0038326	FBgn0039048	FBgn0021795	FBgn0022774	FBgn0021765			FBgn0036728	FBgn0040256
	FBgn0038349	FBgn0039064	FBgn0021796	FBgn0022787	FBgn0021768			FBgn0036732	FBgn0040257
	FBgn0038353	FBgn0039081	FBgn0021800	FBgn0022893	FBgn0021795			FBgn0036738	FBgn0040259
	FBgn0038359	FBgn0039091	FBgn0021814	FBgn0022959	FBgn0021796			FBgn0036741	FBgn0040299
	FBgn0038398	FBgn0039099	FBgn0021825	FBgn0022984	FBgn0021800			FBgn0036752	FBgn0040319
	FBgn0038400	FBgn0039102	FBgn0021847	FBgn0022985	FBgn0021814			FBgn0036759	FBgn0040321
	FBgn0038423	FBgn0039104	FBgn0021872	FBgn0022986	FBgn0021825			FBgn0036766	FBgn0040340
	FBgn0038449	FBgn0039114	FBgn0021874	FBgn0022987	FBgn0021847			FBgn0036805	FBgn0040349
	FBgn0038450	FBgn0039115	FBgn0021895	FBgn0023023	FBgn0021856			FBgn0036816	FBgn0040371
	FBgn0038465	FBgn0039151	FBgn0021944	FBgn0023076	FBgn0021872			FBgn0036821	FBgn0040384
	FBgn0038484	FBgn0039155	FBgn0021967	FBgn0023083	FBgn0021874			FBgn0036824	FBgn0040398
	FBgn0038530	FBgn0039156	FBgn0022027	FBgn0023094	FBgn0021895			FBgn0036833	FBgn0040519
	FBgn0038535	FBgn0039213	FBgn0022069	FBgn0023095	FBgn0021906			FBgn0036857	FBgn0040529
	FBgn0038607	FBgn0039238	FBgn0022097	FBgn0023143	FBgn0021944			FBgn0036862	FBgn0040531
	FBgn0038641	FBgn0039241	FBgn0022160	FBgn0023167	FBgn0021967			FBgn0036876	FBgn0040600
	FBgn0038652	FBgn0039266	FBgn0022238	FBgn0023169	FBgn0022027			FBgn0036882	FBgn0040606
	FBgn0038680	FBgn0039312	FBgn0022344	FBgn0023170	FBgn0022069			FBgn0036895	FBgn0040609
	FBgn0038681	FBgn0039313	FBgn0022349	FBgn0023172	FBgn0022097			FBgn0036927	FBgn0040653
	FBgn0038700	FBgn0039324	FBgn0022355	FBgn0023175	FBgn0022160			FBgn0036931	FBgn0040732
	FBgn0038701	FBgn0039326	FBgn0022361	FBgn0023177	FBgn0022238			FBgn0036935	FBgn0040733
	FBgn0038702	FBgn0039342	FBgn0022382	FBgn0023179	FBgn0022344			FBgn0036948	FBgn0040734
	FBgn0038717	FBgn0039348	FBgn0022700	FBgn0023197	FBgn0022349			FBgn0036975	FBgn0040735
	FBgn0038718	FBgn0039358	FBgn0022709	FBgn0023212	FBgn0022355			FBgn0036992	FBgn0040736
	FBgn0038733	FBgn0039475	FBgn0022710	FBgn0023213	FBgn0022361			FBgn0036993	FBgn0040759
	FBgn0038738	FBgn0039511	FBgn0022768	FBgn0023215	FBgn0022382			FBgn0036996	FBgn0040793
	FBgn0038774	FBgn0039519	FBgn0022774	FBgn0023388	FBgn0022700			FBgn0036997	FBgn0040813
	FBgn0038803	FBgn0039564	FBgn0022787	FBgn0023415	FBgn0022709			FBgn0037007	FBgn0040859
	FBgn0038818	FBgn0039580	FBgn0022893	FBgn0023423	FBgn0022710			FBgn0037010	FBgn0040918
	FBgn0038820	FBgn0039593	FBgn0022959	FBgn0023441	FBgn0022768			FBgn0037016	FBgn0040942
	FBgn0038858	FBgn0039594	FBgn0022984	FBgn0023458	FBgn0022774			FBgn0037037	FBgn0040959
	FBgn0038878	FBgn0039611	FBgn0022985	FBgn0023477	FBgn0022787			FBgn0037040	FBgn0040963
	FBgn0038922	FBgn0039629	FBgn0022986	FBgn0023479	FBgn0022893			FBgn0037101	FBgn0040972
	FBgn0038930	FBgn0039640	FBgn0022987	FBgn0023507	FBgn0022959			FBgn0037126	FBgn0040985
	FBgn0038947	FBgn0039656	FBgn0023023	FBgn0023511	FBgn0022984			FBgn0037146	FBgn0041180
	FBgn0038952	FBgn0039668	FBgn0023076	FBgn0023512	FBgn0022985			FBgn0037186	FBgn0041182
	FBgn0038957	FBgn0039682	FBgn0023083	FBgn0023513	FBgn0022986			FBgn0037215	FBgn0041184
	FBgn0038983	FBgn0039685	FBgn0023094	FBgn0023516	FBgn0022987			FBgn0037230	FBgn0041188
	FBgn0038984	FBgn0039697	FBgn0023095	FBgn0023521	FBgn0023023			FBgn0037231	FBgn0041194
	FBgn0039022	FBgn0039737	FBgn0023129	FBgn0023526	FBgn0023076			FBgn0037239	FBgn0041342
	FBgn0039048	FBgn0039756	FBgn0023143	FBgn0023528	FBgn0023083			FBgn0037248	FBgn0041581
	FBgn0039064	FBgn0039769	FBgn0023167	FBgn0023531	FBgn0023095			FBgn0037270	FBgn0041710
	FBgn0039071	FBgn0039777	FBgn0023169	FBgn0023537	FBgn0023143			FBgn0037288	FBgn0041789
	FBgn0039073	FBgn0039801	FBgn0023170	FBgn0023540	FBgn0023167			FBgn0037325	FBgn0042105
	FBgn0039081	FBgn0039816	FBgn0023172	FBgn0023545	FBgn0023169			FBgn0037351	FBgn0042138
	FBgn0039088	FBgn0039818	FBgn0023175	FBgn0023549	FBgn0023170			FBgn0037354	FBgn0042174
	FBgn0039091	FBgn0039827	FBgn0023179	FBgn0023550	FBgn0023172			FBgn0037386	FBgn0043470
	FBgn0039102	FBgn0039830	FBgn0023212	FBgn0024188	FBgn0023175			FBgn0037387	FBgn0043533
	FBgn0039112	FBgn0039844	FBgn0023213	FBgn0024196	FBgn0023179			FBgn0037396	FBgn0043575
	FBgn0039114	FBgn0039872	FBgn0023215	FBgn0024234	FBgn0023197			FBgn0037443	FBgn0043578
	FBgn0039115	FBgn0039873	FBgn0023388	FBgn0024244	FBgn0023212			FBgn0037454	FBgn0043783
	FBgn0039151	FBgn0039909	FBgn0023407	FBgn0024250	FBgn0023213			FBgn0037456	FBgn0043792
	FBgn0039156	FBgn0039941	FBgn0023415	FBgn0024273	FBgn0023214			FBgn0037460	FBgn0043903
	FBgn0039228	FBgn0039959	FBgn0023423	FBgn0024285	FBgn0023215			FBgn0037461	FBgn0044011
	FBgn0039238	FBgn0039970	FBgn0023441	FBgn0024289	FBgn0023388			FBgn0037463	FBgn0044047
	FBgn0039241	FBgn0040060	FBgn0023458	FBgn0024291	FBgn0023415			FBgn0037464	FBgn0044810
	FBgn0039266	FBgn0040093	FBgn0023477	FBgn0024293	FBgn0023423			FBgn0037515	FBgn0044812
	FBgn0039312	FBgn0040097	FBgn0023507	FBgn0024314	FBgn0023441			FBgn0037607	FBgn0044826
	FBgn0039313	FBgn0040153	FBgn0023512	FBgn0024315	FBgn0023458			FBgn0037635	FBgn0045073
	FBgn0039324	FBgn0040256	FBgn0023516	FBgn0024329	FBgn0023477			FBgn0037671	FBgn0045823
	FBgn0039342	FBgn0040257	FBgn0023521	FBgn0024352	FBgn0023479			FBgn0037678	FBgn0046294
	FBgn0039348	FBgn0040299	FBgn0023526	FBgn0024360	FBgn0023507			FBgn0037684	FBgn0046763
	FBgn0039349	FBgn0040319	FBgn0023528	FBgn0024361	FBgn0023511			FBgn0037686	FBgn0046999
	FBgn0039358	FBgn0040340	FBgn0023529	FBgn0024362	FBgn0023512			FBgn0037714	FBgn0047351
	FBgn0039419	FBgn0040349	FBgn0023531	FBgn0024366	FBgn0023513			FBgn0037715	FBgn0050011
	FBgn0039475	FBgn0040371	FBgn0023537	FBgn0024432	FBgn0023516			FBgn0037718	FBgn0050026
	FBgn0039495	FBgn0040384	FBgn0023540	FBgn0024509	FBgn0023521			FBgn0037724	FBgn0050035
	FBgn0039511	FBgn0040531	FBgn0023545	FBgn0024542	FBgn0023526			FBgn0037763	FBgn0050039
	FBgn0039518	FBgn0040582	FBgn0023549	FBgn0024555	FBgn0023528			FBgn0037788	FBgn0050042
	FBgn0039519	FBgn0040600	FBgn0024187	FBgn0024556	FBgn0023531			FBgn0037810	FBgn0050069
	FBgn0039564	FBgn0040606	FBgn0024188	FBgn0024558	FBgn0023537			FBgn0037819	FBgn0050091
	FBgn0039593	FBgn0040609	FBgn0024196	FBgn0024689	FBgn0023540			FBgn0037860	FBgn0050118
	FBgn0039611	FBgn0040653	FBgn0024234	FBgn0024698	FBgn0023545			FBgn0037873	FBgn0050151
	FBgn0039629	FBgn0040705	FBgn0024244	FBgn0024728	FBgn0023549			FBgn0037891	FBgn0050154
	FBgn0039635	FBgn0040732	FBgn0024250	FBgn0024733	FBgn0023550			FBgn0037913	FBgn0050197
	FBgn0039640	FBgn0040734	FBgn0024273	FBgn0024734	FBgn0024188			FBgn0037934	FBgn0050281
	FBgn0039647	FBgn0040735	FBgn0024289	FBgn0024754	FBgn0024196			FBgn0037935	FBgn0050359
	FBgn0039656	FBgn0040736	FBgn0024291	FBgn0024804	FBgn0024234			FBgn0037936	FBgn0050360
	FBgn0039682	FBgn0040752	FBgn0024293	FBgn0024806	FBgn0024236			FBgn0037939	FBgn0050372
	FBgn0039685	FBgn0040759	FBgn0024314	FBgn0024807	FBgn0024238			FBgn0037955	FBgn0050376
	FBgn0039697	FBgn0040765	FBgn0024315	FBgn0024811	FBgn0024244			FBgn0037973	FBgn0050411
	FBgn0039737	FBgn0040793	FBgn0024352	FBgn0024814	FBgn0024250			FBgn0037975	FBgn0050430
	FBgn0039756	FBgn0040813	FBgn0024360	FBgn0024887	FBgn0024273			FBgn0037986	FBgn0050456
	FBgn0039769	FBgn0040827	FBgn0024361	FBgn0024889	FBgn0024289			FBgn0038020	FBgn0051091
	FBgn0039777	FBgn0040859	FBgn0024362	FBgn0024921	FBgn0024291			FBgn0038037	FBgn0051104
	FBgn0039800	FBgn0040918	FBgn0024366	FBgn0024941	FBgn0024293			FBgn0038038	FBgn0051106
	FBgn0039801	FBgn0040942	FBgn0024432	FBgn0024957	FBgn0024314			FBgn0038052	FBgn0051198
	FBgn0039827	FBgn0040959	FBgn0024509	FBgn0024958	FBgn0024315			FBgn0038074	FBgn0051233
	FBgn0039830	FBgn0040972	FBgn0024542	FBgn0024963	FBgn0024321			FBgn0038088	FBgn0051287
	FBgn0039844	FBgn0040985	FBgn0024555	FBgn0024973	FBgn0024352			FBgn0038105	FBgn0051288
	FBgn0039857	FBgn0041156	FBgn0024556	FBgn0024983	FBgn0024360			FBgn0038115	FBgn0051300
	FBgn0039872	FBgn0041180	FBgn0024558	FBgn0024985	FBgn0024361			FBgn0038130	FBgn0051313
	FBgn0039873	FBgn0041182	FBgn0024689	FBgn0024986	FBgn0024362			FBgn0038147	FBgn0051326
	FBgn0039900	FBgn0041184	FBgn0024698	FBgn0024987	FBgn0024366			FBgn0038172	FBgn0051343
	FBgn0039909	FBgn0041188	FBgn0024728	FBgn0024992	FBgn0024432			FBgn0038194	FBgn0051414
	FBgn0039920	FBgn0041194	FBgn0024733	FBgn0024995	FBgn0024509			FBgn0038197	FBgn0051522
	FBgn0039927	FBgn0041342	FBgn0024734	FBgn0024997	FBgn0024542			FBgn0038200	FBgn0051663
	FBgn0039941	FBgn0041581	FBgn0024754	FBgn0025111	FBgn0024555			FBgn0038211	FBgn0051678
	FBgn0039959	FBgn0041710	FBgn0024804	FBgn0025115	FBgn0024556			FBgn0038220	FBgn0051704
	FBgn0039969	FBgn0041789	FBgn0024806	FBgn0025117	FBgn0024558			FBgn0038225	FBgn0051709
	FBgn0039970	FBgn0042105	FBgn0024807	FBgn0025286	FBgn0024689			FBgn0038236	FBgn0051729
	FBgn0040011	FBgn0042138	FBgn0024811	FBgn0025336	FBgn0024698			FBgn0038257	FBgn0051769
	FBgn0040074	FBgn0042174	FBgn0024814	FBgn0025352	FBgn0024728			FBgn0038258	FBgn0051778
	FBgn0040099	FBgn0042201	FBgn0024841	FBgn0025360	FBgn0024733			FBgn0038271	FBgn0051788
	FBgn0040256	FBgn0042693	FBgn0024887	FBgn0025366	FBgn0024734			FBgn0038280	FBgn0051802
	FBgn0040259	FBgn0043470	FBgn0024889	FBgn0025378	FBgn0024754			FBgn0038290	FBgn0051869
	FBgn0040299	FBgn0043533	FBgn0024921	FBgn0025381	FBgn0024804			FBgn0038299	FBgn0051909
	FBgn0040309	FBgn0043575	FBgn0024941	FBgn0025387	FBgn0024806			FBgn0038331	FBgn0051948
	FBgn0040319	FBgn0043578	FBgn0024957	FBgn0025388	FBgn0024807			FBgn0038349	FBgn0051974
	FBgn0040349	FBgn0043783	FBgn0024958	FBgn0025390	FBgn0024811			FBgn0038353	FBgn0051988
	FBgn0040368	FBgn0043791	FBgn0024963	FBgn0025394	FBgn0024814			FBgn0038359	FBgn0052054
	FBgn0040371	FBgn0043792	FBgn0024973	FBgn0025454	FBgn0024887			FBgn0038373	FBgn0052081
	FBgn0040382	FBgn0043806	FBgn0024983	FBgn0025455	FBgn0024889			FBgn0038398	FBgn0052185
	FBgn0040384	FBgn0043903	FBgn0024985	FBgn0025456	FBgn0024921			FBgn0038400	FBgn0052191
	FBgn0040398	FBgn0044011	FBgn0024986	FBgn0025463	FBgn0024941			FBgn0038407	FBgn0052192
	FBgn0040519	FBgn0044047	FBgn0024987	FBgn0025469	FBgn0024957			FBgn0038412	FBgn0052230
	FBgn0040529	FBgn0044810	FBgn0024992	FBgn0025525	FBgn0024958			FBgn0038421	FBgn0052284
	FBgn0040531	FBgn0044826	FBgn0024995	FBgn0025549	FBgn0024963			FBgn0038422	FBgn0052311
	FBgn0040582	FBgn0045064	FBgn0024997	FBgn0025571	FBgn0024973			FBgn0038423	FBgn0052368
	FBgn0040606	FBgn0045073	FBgn0025111	FBgn0025573	FBgn0024983			FBgn0038449	FBgn0052372
	FBgn0040609	FBgn0045823	FBgn0025115	FBgn0025582	FBgn0024985			FBgn0038450	FBgn0052425
	FBgn0040653	FBgn0046297	FBgn0025117	FBgn0025583	FBgn0024986			FBgn0038463	FBgn0052473
	FBgn0040705	FBgn0046763	FBgn0025286	FBgn0025592	FBgn0024987			FBgn0038465	FBgn0052549
	FBgn0040723	FBgn0046999	FBgn0025336	FBgn0025615	FBgn0024992			FBgn0038475	FBgn0052591
	FBgn0040732	FBgn0047135	FBgn0025352	FBgn0025616	FBgn0024995			FBgn0038484	FBgn0052647
	FBgn0040733	FBgn0047351	FBgn0025360	FBgn0025620	FBgn0024997			FBgn0038535	FBgn0052657
	FBgn0040734	FBgn0050026	FBgn0025366	FBgn0025621	FBgn0025111			FBgn0038607	FBgn0052666
	FBgn0040735	FBgn0050035	FBgn0025381	FBgn0025624	FBgn0025115			FBgn0038631	FBgn0052667
	FBgn0040736	FBgn0050042	FBgn0025387	FBgn0025628	FBgn0025117			FBgn0038641	FBgn0052687
	FBgn0040752	FBgn0050069	FBgn0025388	FBgn0025630	FBgn0025286			FBgn0038652	FBgn0052690
	FBgn0040759	FBgn0050091	FBgn0025390	FBgn0025631	FBgn0025336			FBgn0038681	FBgn0052694
	FBgn0040765	FBgn0050118	FBgn0025394	FBgn0025639	FBgn0025352			FBgn0038694	FBgn0052835
	FBgn0040793	FBgn0050151	FBgn0025455	FBgn0025640	FBgn0025360			FBgn0038700	FBgn0052843
	FBgn0040813	FBgn0050360	FBgn0025456	FBgn0025678	FBgn0025366			FBgn0038701	FBgn0053056
	FBgn0040827	FBgn0050372	FBgn0025469	FBgn0025680	FBgn0025387			FBgn0038702	FBgn0053080
	FBgn0040859	FBgn0050376	FBgn0025525	FBgn0025683	FBgn0025388			FBgn0038717	FBgn0053087
	FBgn0040918	FBgn0050430	FBgn0025549	FBgn0025684	FBgn0025390			FBgn0038718	FBgn0053094
	FBgn0040942	FBgn0050431	FBgn0025571	FBgn0025700	FBgn0025394			FBgn0038720	FBgn0053110
	FBgn0040959	FBgn0050438	FBgn0025573	FBgn0025709	FBgn0025454			FBgn0038733	FBgn0053120
	FBgn0040972	FBgn0050456	FBgn0025582	FBgn0025724	FBgn0025455			FBgn0038738	FBgn0053138
	FBgn0040985	FBgn0051091	FBgn0025583	FBgn0025725	FBgn0025456			FBgn0038744	FBgn0053143
	FBgn0041180	FBgn0051106	FBgn0025592	FBgn0025726	FBgn0025469			FBgn0038774	FBgn0053208
	FBgn0041182	FBgn0051198	FBgn0025595	FBgn0025740	FBgn0025525			FBgn0038803	FBgn0053258
	FBgn0041184	FBgn0051205	FBgn0025615	FBgn0025741	FBgn0025549			FBgn0038818	FBgn0053265
	FBgn0041188	FBgn0051224	FBgn0025616	FBgn0025742	FBgn0025571			FBgn0038858	FBgn0053286
	FBgn0041194	FBgn0051233	FBgn0025620	FBgn0025790	FBgn0025573			FBgn0038878	FBgn0053306
	FBgn0041579	FBgn0051287	FBgn0025621	FBgn0025800	FBgn0025582			FBgn0038909	FBgn0053307
	FBgn0041581	FBgn0051288	FBgn0025624	FBgn0025802	FBgn0025583			FBgn0038918	FBgn0053329
	FBgn0041605	FBgn0051313	FBgn0025628	FBgn0025806	FBgn0025592			FBgn0038922	FBgn0053337
	FBgn0041629	FBgn0051324	FBgn0025637	FBgn0025821	FBgn0025595			FBgn0038924	FBgn0053462
	FBgn0041630	FBgn0051326	FBgn0025638	FBgn0025838	FBgn0025615			FBgn0038930	FBgn0053468
	FBgn0041789	FBgn0051343	FBgn0025639	FBgn0025839	FBgn0025616			FBgn0038947	FBgn0053470
	FBgn0042105	FBgn0051374	FBgn0025640	FBgn0025865	FBgn0025620			FBgn0038952	FBgn0053493
	FBgn0042201	FBgn0051522	FBgn0025678	FBgn0025874	FBgn0025621			FBgn0038957	FBgn0053494
	FBgn0043533	FBgn0051523	FBgn0025680	FBgn0025879	FBgn0025624			FBgn0038983	FBgn0053511
	FBgn0043575	FBgn0051659	FBgn0025684	FBgn0025936	FBgn0025628			FBgn0038984	FBgn0053519
	FBgn0043578	FBgn0051663	FBgn0025693	FBgn0026015	FBgn0025631			FBgn0038986	FBgn0053532
	FBgn0043783	FBgn0051678	FBgn0025700	FBgn0026076	FBgn0025639			FBgn0039022	FBgn0053533
	FBgn0043791	FBgn0051704	FBgn0025702	FBgn0026077	FBgn0025640			FBgn0039023	FBgn0053556
	FBgn0043792	FBgn0051709	FBgn0025712	FBgn0026079	FBgn0025678			FBgn0039024	FBgn0053558
	FBgn0043806	FBgn0051729	FBgn0025724	FBgn0026084	FBgn0025680			FBgn0039040	FBgn0053926
	FBgn0043841	FBgn0051769	FBgn0025725	FBgn0026088	FBgn0025683			FBgn0039048	FBgn0053970
	FBgn0043903	FBgn0051778	FBgn0025726	FBgn0026136	FBgn0025684			FBgn0039052	FBgn0054026
	FBgn0044047	FBgn0051869	FBgn0025740	FBgn0026141	FBgn0025700			FBgn0039071	FBgn0054040
	FBgn0044810	FBgn0051974	FBgn0025741	FBgn0026150	FBgn0025712			FBgn0039073	FBgn0054043
	FBgn0044826	FBgn0051988	FBgn0025742	FBgn0026160	FBgn0025724			FBgn0039081	FBgn0058198
	FBgn0045073	FBgn0052023	FBgn0025777	FBgn0026174	FBgn0025725			FBgn0039083	FBgn0061356
	FBgn0046294	FBgn0052054	FBgn0025790	FBgn0026176	FBgn0025726			FBgn0039085	FBgn0062412
	FBgn0046763	FBgn0052107	FBgn0025800	FBgn0026181	FBgn0025740			FBgn0039088	FBgn0063491
	FBgn0047038	FBgn0052185	FBgn0025802	FBgn0026196	FBgn0025741			FBgn0039091	FBgn0063497
	FBgn0050011	FBgn0052191	FBgn0025806	FBgn0026197	FBgn0025742			FBgn0039102	FBgn0063923
	FBgn0050026	FBgn0052199	FBgn0025827	FBgn0026199	FBgn0025777			FBgn0039114	FBgn0067905
	FBgn0050035	FBgn0052230	FBgn0025838	FBgn0026206	FBgn0025790			FBgn0039115	FBgn0083228
	FBgn0050039	FBgn0052284	FBgn0025865	FBgn0026207	FBgn0025800			FBgn0039151	FBgn0083956
	FBgn0050042	FBgn0052311	FBgn0025874	FBgn0026250	FBgn0025802			FBgn0039207	FBgn0085195
	FBgn0050069	FBgn0052372	FBgn0025879	FBgn0026252	FBgn0025806			FBgn0039209	FBgn0085197
	FBgn0050110	FBgn0052412	FBgn0025936	FBgn0026262	FBgn0025821			FBgn0039228	FBgn0085205
	FBgn0050118	FBgn0052425	FBgn0026015	FBgn0026268	FBgn0025838			FBgn0039238	FBgn0085241
	FBgn0050151	FBgn0052512	FBgn0026076	FBgn0026316	FBgn0025839			FBgn0039241	FBgn0085320
	FBgn0050154	FBgn0052521	FBgn0026077	FBgn0026370	FBgn0025865			FBgn0039266	FBgn0085360
	FBgn0050197	FBgn0052549	FBgn0026079	FBgn0026372	FBgn0025874			FBgn0039312	FBgn0085364
	FBgn0050281	FBgn0052647	FBgn0026084	FBgn0026373	FBgn0025879			FBgn0039313	FBgn0085370
	FBgn0050295	FBgn0052657	FBgn0026088	FBgn0026375	FBgn0025936			FBgn0039324	FBgn0085427
	FBgn0050359	FBgn0052666	FBgn0026136	FBgn0026376	FBgn0026015			FBgn0039342	FBgn0085446
	FBgn0050360	FBgn0052687	FBgn0026141	FBgn0026378	FBgn0026076			FBgn0039349	FBgn0085484
	FBgn0050372	FBgn0052690	FBgn0026147	FBgn0026380	FBgn0026077			FBgn0039358	FBgn0086254
	FBgn0050378	FBgn0052694	FBgn0026150	FBgn0026400	FBgn0026079			FBgn0039398	FBgn0086346
	FBgn0050429	FBgn0053056	FBgn0026174	FBgn0026401	FBgn0026084			FBgn0039419	FBgn0086347
	FBgn0050431	FBgn0053080	FBgn0026176	FBgn0026411	FBgn0026088			FBgn0039464	FBgn0086357
	FBgn0050456	FBgn0053087	FBgn0026179	FBgn0026415	FBgn0026136			FBgn0039475	FBgn0086450
	FBgn0051008	FBgn0053110	FBgn0026181	FBgn0026418	FBgn0026141			FBgn0039483	FBgn0086656
	FBgn0051010	FBgn0053120	FBgn0026196	FBgn0026439	FBgn0026147			FBgn0039495	FBgn0086676
	FBgn0051091	FBgn0053138	FBgn0026197	FBgn0026479	FBgn0026150			FBgn0039501	FBgn0086680
	FBgn0051104	FBgn0053143	FBgn0026199	FBgn0026562	FBgn0026174			FBgn0039511	FBgn0086687
	FBgn0051106	FBgn0053208	FBgn0026206	FBgn0026563	FBgn0026176			FBgn0039518	FBgn0086691
	FBgn0051198	FBgn0053265	FBgn0026207	FBgn0026575	FBgn0026179			FBgn0039519	FBgn0086901
	FBgn0051205	FBgn0053306	FBgn0026250	FBgn0026577	FBgn0026196			FBgn0039564	FBgn0086906
	FBgn0051221	FBgn0053307	FBgn0026252	FBgn0026592	FBgn0026197			FBgn0039593	FBgn0086909
	FBgn0051233	FBgn0053329	FBgn0026262	FBgn0026597	FBgn0026199			FBgn0039611	FBgn0087002
	FBgn0051244	FBgn0053337	FBgn0026314	FBgn0026616	FBgn0026206			FBgn0039629	FBgn0250757
	FBgn0051287	FBgn0053462	FBgn0026316	FBgn0026634	FBgn0026207			FBgn0039635	FBgn0250820
	FBgn0051288	FBgn0053468	FBgn0026370	FBgn0026666	FBgn0026250			FBgn0039640	FBgn0250824
	FBgn0051294	FBgn0053470	FBgn0026371	FBgn0026713	FBgn0026252			FBgn0039656	FBgn0250848
	FBgn0051313	FBgn0053493	FBgn0026372	FBgn0026718	FBgn0026262			FBgn0039674	FBgn0250869
	FBgn0051326	FBgn0053494	FBgn0026374	FBgn0026721	FBgn0026314			FBgn0039682	FBgn0259101
	FBgn0051343	FBgn0053511	FBgn0026376	FBgn0026753	FBgn0026316			FBgn0039697	FBgn0259111
	FBgn0051414	FBgn0053519	FBgn0026378	FBgn0026777	FBgn0026370			FBgn0039714	FBgn0259175
	FBgn0051522	FBgn0053526	FBgn0026380	FBgn0026869	FBgn0026371			FBgn0039737	FBgn0259209
	FBgn0051601	FBgn0053532	FBgn0026401	FBgn0026872	FBgn0026372			FBgn0039754	FBgn0259214
	FBgn0051609	FBgn0053533	FBgn0026409	FBgn0026873	FBgn0026375			FBgn0039756	FBgn0259224
	FBgn0051663	FBgn0053556	FBgn0026411	FBgn0026879	FBgn0026376			FBgn0039757	FBgn0259682
	FBgn0051678	FBgn0053558	FBgn0026415	FBgn0027052	FBgn0026380			FBgn0039769	FBgn0259715
	FBgn0051704	FBgn0053970	FBgn0026417	FBgn0027053	FBgn0026400			FBgn0039777	FBgn0259749
	FBgn0051709	FBgn0054026	FBgn0026418	FBgn0027057	FBgn0026401			FBgn0039787	FBgn0259794
	FBgn0051729	FBgn0054040	FBgn0026439	FBgn0027079	FBgn0026409			FBgn0039792	FBgn0259923
	FBgn0051769	FBgn0054043	FBgn0026479	FBgn0027080	FBgn0026411			FBgn0039800	FBgn0259937
	FBgn0051778	FBgn0054051	FBgn0026562	FBgn0027081	FBgn0026418			FBgn0039801	FBgn0259938
	FBgn0051784	FBgn0054054	FBgn0026563	FBgn0027084	FBgn0026428			FBgn0039827	FBgn0259951
	FBgn0051788	FBgn0058198	FBgn0026565	FBgn0027086	FBgn0026439			FBgn0039830	FBgn0259952
	FBgn0051797	FBgn0061356	FBgn0026575	FBgn0027087	FBgn0026479			FBgn0039844	FBgn0259966
	FBgn0051804	FBgn0062412	FBgn0026577	FBgn0027090	FBgn0026562			FBgn0039857	FBgn0259998
	FBgn0051806	FBgn0063923	FBgn0026582	FBgn0027091	FBgn0026563			FBgn0039872	FBgn0260003
	FBgn0051858	FBgn0067905	FBgn0026592	FBgn0027094	FBgn0026565			FBgn0039873	FBgn0260388
	FBgn0051869	FBgn0083167	FBgn0026597	FBgn0027095	FBgn0026575			FBgn0039909	FBgn0260428
	FBgn0051870	FBgn0083228	FBgn0026616	FBgn0027101	FBgn0026577			FBgn0039927	FBgn0260462
	FBgn0051907	FBgn0083956	FBgn0026666	FBgn0027106	FBgn0026592			FBgn0039941	FBgn0260486
	FBgn0051909	FBgn0085195	FBgn0026713	FBgn0027108	FBgn0026597			FBgn0039969	FBgn0260632
	FBgn0051921	FBgn0085197	FBgn0026718	FBgn0027111	FBgn0026616			FBgn0039970	FBgn0260635
	FBgn0051948	FBgn0085201	FBgn0026721	FBgn0027279	FBgn0026620			FBgn0040011	FBgn0260746
	FBgn0051974	FBgn0085205	FBgn0026738	FBgn0027287	FBgn0026634			FBgn0040099	FBgn0260747
	FBgn0051988	FBgn0085249	FBgn0026753	FBgn0027291	FBgn0026666			FBgn0040227	FBgn0260753
	FBgn0052054	FBgn0085320	FBgn0026777	FBgn0027335	FBgn0026713			FBgn0040256	FBgn0260866
	FBgn0052068	FBgn0085353	FBgn0026869	FBgn0027339	FBgn0026718			FBgn0040257	FBgn0260954
	FBgn0052082	FBgn0085360	FBgn0026872	FBgn0027348	FBgn0026721			FBgn0040259	FBgn0260960
	FBgn0052106	FBgn0085370	FBgn0026879	FBgn0027363	FBgn0026737			FBgn0040309	FBgn0260972
	FBgn0052141	FBgn0085427	FBgn0027052	FBgn0027375	FBgn0026738			FBgn0040319	FBgn0261113
	FBgn0052185	FBgn0085446	FBgn0027053	FBgn0027492	FBgn0026753			FBgn0040321	FBgn0261283
	FBgn0052191	FBgn0085455	FBgn0027057	FBgn0027493	FBgn0026777			FBgn0040349	FBgn0261393
	FBgn0052192	FBgn0085483	FBgn0027070	FBgn0027494	FBgn0026869			FBgn0040368	FBgn0261439
	FBgn0052230	FBgn0085484	FBgn0027079	FBgn0027495	FBgn0026872			FBgn0040371	FBgn0261444
	FBgn0052284	FBgn0086254	FBgn0027080	FBgn0027496	FBgn0026873			FBgn0040382	FBgn0261445
	FBgn0052311	FBgn0086346	FBgn0027081	FBgn0027500	FBgn0026879			FBgn0040384	FBgn0261547
	FBgn0052371	FBgn0086347	FBgn0027086	FBgn0027505	FBgn0027052			FBgn0040398	FBgn0261560
	FBgn0052372	FBgn0086357	FBgn0027087	FBgn0027506	FBgn0027053			FBgn0040508	FBgn0261575
	FBgn0052423	FBgn0086367	FBgn0027090	FBgn0027509	FBgn0027057			FBgn0040519	FBgn0261618
	FBgn0052548	FBgn0086450	FBgn0027091	FBgn0027512	FBgn0027070			FBgn0040529	FBgn0261625
	FBgn0052549	FBgn0086656	FBgn0027094	FBgn0027515	FBgn0027079			FBgn0040606	FBgn0261649
	FBgn0052591	FBgn0086676	FBgn0027095	FBgn0027524	FBgn0027080			FBgn0040653	FBgn0261674
	FBgn0052647	FBgn0086680	FBgn0027101	FBgn0027525	FBgn0027081			FBgn0040660	FBgn0261686
	FBgn0052649	FBgn0086687	FBgn0027106	FBgn0027526	FBgn0027086			FBgn0040723	FBgn0261703
	FBgn0052651	FBgn0086691	FBgn0027108	FBgn0027528	FBgn0027087			FBgn0040732	FBgn0261800
	FBgn0052655	FBgn0086906	FBgn0027111	FBgn0027539	FBgn0027090			FBgn0040733	FBgn0261822
	FBgn0052657	FBgn0086909	FBgn0027279	FBgn0027547	FBgn0027091			FBgn0040734	FBgn0261835
	FBgn0052666	FBgn0087002	FBgn0027287	FBgn0027549	FBgn0027094			FBgn0040736	FBgn0261836
	FBgn0052687	FBgn0243512	FBgn0027291	FBgn0027554	FBgn0027095			FBgn0040759	FBgn0261859
	FBgn0052690	FBgn0250757	FBgn0027329	FBgn0027556	FBgn0027101			FBgn0040765	FBgn0261862
	FBgn0052835	FBgn0250814	FBgn0027335	FBgn0027560	FBgn0027108			FBgn0040775	FBgn0261955
	FBgn0053056	FBgn0250824	FBgn0027339	FBgn0027562	FBgn0027111			FBgn0040793	FBgn0261988
	FBgn0053080	FBgn0250832	FBgn0027363	FBgn0027563	FBgn0027279			FBgn0040813	FBgn0261989
	FBgn0053087	FBgn0250836	FBgn0027375	FBgn0027564	FBgn0027287			FBgn0040859	FBgn0262000
	FBgn0053100	FBgn0250848	FBgn0027376	FBgn0027565	FBgn0027291			FBgn0040918	FBgn0262007
	FBgn0053120	FBgn0250869	FBgn0027492	FBgn0027568	FBgn0027329			FBgn0040942	FBgn0262081
	FBgn0053125	FBgn0259101	FBgn0027493	FBgn0027570	FBgn0027335			FBgn0040959	FBgn0262109
	FBgn0053136	FBgn0259111	FBgn0027494	FBgn0027572	FBgn0027339			FBgn0040963	FBgn0262115
	FBgn0053138	FBgn0259140	FBgn0027495	FBgn0027575	FBgn0027348			FBgn0040972	FBgn0262125
	FBgn0053265	FBgn0259175	FBgn0027496	FBgn0027578	FBgn0027363			FBgn0040985	FBgn0262354
	FBgn0053284	FBgn0259214	FBgn0027500	FBgn0027579	FBgn0027375			FBgn0041094	FBgn0262357
	FBgn0053286	FBgn0259481	FBgn0027505	FBgn0027580	FBgn0027492			FBgn0041180	FBgn0262473
	FBgn0053306	FBgn0259680	FBgn0027509	FBgn0027582	FBgn0027493			FBgn0041182	FBgn0262476
	FBgn0053307	FBgn0259682	FBgn0027512	FBgn0027583	FBgn0027494			FBgn0041184	FBgn0262508
	FBgn0053309	FBgn0259714	FBgn0027515	FBgn0027584	FBgn0027495			FBgn0041194	FBgn0262559
	FBgn0053322	FBgn0259715	FBgn0027524	FBgn0027586	FBgn0027496			FBgn0041342	FBgn0262582
	FBgn0053329	FBgn0259748	FBgn0027525	FBgn0027587	FBgn0027500			FBgn0041579	FBgn0262622
	FBgn0053337	FBgn0259749	FBgn0027526	FBgn0027588	FBgn0027505			FBgn0041581	FBgn0262687
	FBgn0053462	FBgn0259794	FBgn0027528	FBgn0027589	FBgn0027512			FBgn0041605	FBgn0262782
	FBgn0053468	FBgn0259923	FBgn0027539	FBgn0027596	FBgn0027515			FBgn0041629	FBgn0262794
	FBgn0053493	FBgn0259937	FBgn0027547	FBgn0027601	FBgn0027524			FBgn0041630	FBgn0262838
	FBgn0053494	FBgn0259938	FBgn0027549	FBgn0027605	FBgn0027525			FBgn0041789	FBgn0262881
	FBgn0053519	FBgn0259966	FBgn0027554	FBgn0027607	FBgn0027526			FBgn0042105	FBgn0263006
	FBgn0053533	FBgn0260003	FBgn0027556	FBgn0027615	FBgn0027528			FBgn0042119	FBgn0263080
	FBgn0053542	FBgn0260006	FBgn0027560	FBgn0027616	FBgn0027539			FBgn0042201	FBgn0263083
	FBgn0053547	FBgn0260388	FBgn0027562	FBgn0027619	FBgn0027547			FBgn0043364	FBgn0263120
	FBgn0053556	FBgn0260428	FBgn0027563	FBgn0027621	FBgn0027549			FBgn0043575	FBgn0263199
	FBgn0053558	FBgn0260632	FBgn0027564	FBgn0027654	FBgn0027554			FBgn0043578	FBgn0263200
	FBgn0053926	FBgn0260635	FBgn0027568	FBgn0027657	FBgn0027556			FBgn0043783	FBgn0263235
	FBgn0053970	FBgn0260745	FBgn0027570	FBgn0027779	FBgn0027560			FBgn0043792	FBgn0263321
	FBgn0054026	FBgn0260746	FBgn0027572	FBgn0027785	FBgn0027562			FBgn0043806	FBgn0263336
	FBgn0054040	FBgn0260747	FBgn0027575	FBgn0027786	FBgn0027563			FBgn0043825	FBgn0263391
	FBgn0054043	FBgn0260753	FBgn0027578	FBgn0027790	FBgn0027564			FBgn0043903	FBgn0263392
	FBgn0061356	FBgn0260766	FBgn0027579	FBgn0027794	FBgn0027565			FBgn0044047	FBgn0263396
	FBgn0062412	FBgn0260768	FBgn0027580	FBgn0027835	FBgn0027568			FBgn0044810	FBgn0263597
	FBgn0063491	FBgn0260954	FBgn0027582	FBgn0027844	FBgn0027570			FBgn0044812	FBgn0263598
	FBgn0063497	FBgn0261055	FBgn0027583	FBgn0027868	FBgn0027571			FBgn0044826	FBgn0263647
	FBgn0063923	FBgn0261113	FBgn0027584	FBgn0027885	FBgn0027572			FBgn0045073	FBgn0263773
	FBgn0064912	FBgn0261283	FBgn0027585	FBgn0027903	FBgn0027575			FBgn0046294	FBgn0263776
	FBgn0067905	FBgn0261393	FBgn0027586	FBgn0027929	FBgn0027578			FBgn0046763	FBgn0264002
	FBgn0083123	FBgn0261439	FBgn0027587	FBgn0027930	FBgn0027579			FBgn0046999	FBgn0264006
	FBgn0083167	FBgn0261444	FBgn0027588	FBgn0027932	FBgn0027580			FBgn0047334	FBgn0264305
	FBgn0085195	FBgn0261445	FBgn0027589	FBgn0027950	FBgn0027582			FBgn0050011	FBgn0264393
	FBgn0085197	FBgn0261547	FBgn0027596	FBgn0027951	FBgn0027583			FBgn0050026	FBgn0264491
	FBgn0085201	FBgn0261553	FBgn0027601	FBgn0028327	FBgn0027584			FBgn0050035	FBgn0264541
	FBgn0085320	FBgn0261560	FBgn0027603	FBgn0028331	FBgn0027585			FBgn0050039	FBgn0264549
	FBgn0085358	FBgn0261565	FBgn0027605	FBgn0028336	FBgn0027586			FBgn0050046	FBgn0264560
	FBgn0085360	FBgn0261575	FBgn0027608	FBgn0028341	FBgn0027587			FBgn0050110	FBgn0264695
	FBgn0085370	FBgn0261606	FBgn0027611	FBgn0028342	FBgn0027588			FBgn0050118	FBgn0264785
	FBgn0085391	FBgn0261618	FBgn0027615	FBgn0028343	FBgn0027589			FBgn0050151	FBgn0264907
	FBgn0085405	FBgn0261625	FBgn0027616	FBgn0028360	FBgn0027594			FBgn0050154	FBgn0264979
	FBgn0085407	FBgn0261649	FBgn0027619	FBgn0028371	FBgn0027596			FBgn0050197	FBgn0265048
	FBgn0085427	FBgn0261686	FBgn0027621	FBgn0028372	FBgn0027598			FBgn0050281	FBgn0265191
	FBgn0085446	FBgn0261703	FBgn0027654	FBgn0028375	FBgn0027601			FBgn0050325	FBgn0265192
	FBgn0085692	FBgn0261808	FBgn0027657	FBgn0028379	FBgn0027607			FBgn0050359	FBgn0265194
	FBgn0086254	FBgn0261822	FBgn0027779	FBgn0028380	FBgn0027608			FBgn0050360	FBgn0265508
	FBgn0086346	FBgn0261835	FBgn0027786	FBgn0028381	FBgn0027611			FBgn0050376	FBgn0265512
	FBgn0086450	FBgn0261836	FBgn0027790	FBgn0028394	FBgn0027615			FBgn0050378	FBgn0265539
	FBgn0086656	FBgn0261859	FBgn0027791	FBgn0028396	FBgn0027616			FBgn0050429	FBgn0265991
	FBgn0086675	FBgn0261860	FBgn0027794	FBgn0028397	FBgn0027619			FBgn0050431	FBgn0266064
	FBgn0086676	FBgn0261862	FBgn0027835	FBgn0028399	FBgn0027621			FBgn0050463	FBgn0266084
	FBgn0086687	FBgn0261955	FBgn0027844	FBgn0028400	FBgn0027654			FBgn0050487	FBgn0266124
	FBgn0086691	FBgn0261975	FBgn0027866	FBgn0028402	FBgn0027657			FBgn0051008	FBgn0266369
	FBgn0086901	FBgn0261988	FBgn0027868	FBgn0028408	FBgn0027779			FBgn0051010	FBgn0266375
	FBgn0086915	FBgn0261989	FBgn0027885	FBgn0028412	FBgn0027785			FBgn0051091	FBgn0266376
	FBgn0087002	FBgn0261990	FBgn0027929	FBgn0028415	FBgn0027786			FBgn0051104	FBgn0266405
	FBgn0087007	FBgn0262000	FBgn0027930	FBgn0028425	FBgn0027790			FBgn0051106	FBgn0266411
	FBgn0250757	FBgn0262007	FBgn0027932	FBgn0028426	FBgn0027791			FBgn0051161	FBgn0266429
	FBgn0250814	FBgn0262081	FBgn0027951	FBgn0028467	FBgn0027794			FBgn0051198	FBgn0266579
	FBgn0250823	FBgn0262109	FBgn0028327	FBgn0028468	FBgn0027835			FBgn0051213	FBgn0266719
	FBgn0250834	FBgn0262114	FBgn0028331	FBgn0028479	FBgn0027843			FBgn0051221	FBgn0266756
	FBgn0250835	FBgn0262115	FBgn0028336	FBgn0028480	FBgn0027844			FBgn0051231	FBgn0267033
	FBgn0250838	FBgn0262125	FBgn0028341	FBgn0028487	FBgn0027865			FBgn0051233	FBgn0267366
	FBgn0250848	FBgn0262359	FBgn0028342	FBgn0028490	FBgn0027885			FBgn0051244	FBgn0267385
	FBgn0250906	FBgn0262365	FBgn0028343	FBgn0028491	FBgn0027903			FBgn0051245	FBgn0267408
	FBgn0259101	FBgn0262473	FBgn0028360	FBgn0028500	FBgn0027929			FBgn0051281	FBgn0267435
	FBgn0259110	FBgn0262559	FBgn0028371	FBgn0028507	FBgn0027930			FBgn0051287	FBgn0267541
	FBgn0259111	FBgn0262563	FBgn0028372	FBgn0028513	FBgn0027932			FBgn0051288	FBgn0267549
	FBgn0259175	FBgn0262622	FBgn0028375	FBgn0028515	FBgn0027950			FBgn0051294	FBgn0267758
	FBgn0259246	FBgn0262623	FBgn0028381	FBgn0028516	FBgn0027951			FBgn0051300
	FBgn0259682	FBgn0262687	FBgn0028394	FBgn0028526	FBgn0028327			FBgn0051313
	FBgn0259701	FBgn0262838	FBgn0028396	FBgn0028531	FBgn0028331			FBgn0051324
	FBgn0259715	FBgn0262881	FBgn0028397	FBgn0028533	FBgn0028336			FBgn0051326
	FBgn0259716	FBgn0262975	FBgn0028399	FBgn0028534	FBgn0028341			FBgn0051327
	FBgn0259749	FBgn0263006	FBgn0028400	FBgn0028538	FBgn0028342			FBgn0051343
	FBgn0259937	FBgn0263080	FBgn0028408	FBgn0028541	FBgn0028343			FBgn0051361
	FBgn0259938	FBgn0263081	FBgn0028412	FBgn0028543	FBgn0028360			FBgn0051406
	FBgn0259952	FBgn0263120	FBgn0028415	FBgn0028546	FBgn0028372			FBgn0051414
	FBgn0259966	FBgn0263199	FBgn0028426	FBgn0028550	FBgn0028394			FBgn0051522
	FBgn0259998	FBgn0263200	FBgn0028467	FBgn0028552	FBgn0028396			FBgn0051533
	FBgn0260003	FBgn0263231	FBgn0028468	FBgn0028560	FBgn0028397			FBgn0051548
	FBgn0260388	FBgn0263235	FBgn0028479	FBgn0028561	FBgn0028399			FBgn0051601
	FBgn0260462	FBgn0263256	FBgn0028480	FBgn0028563	FBgn0028400			FBgn0051609
	FBgn0260486	FBgn0263316	FBgn0028487	FBgn0028567	FBgn0028408			FBgn0051663
	FBgn0260632	FBgn0263321	FBgn0028490	FBgn0028572	FBgn0028412			FBgn0051678
	FBgn0260635	FBgn0263336	FBgn0028491	FBgn0028577	FBgn0028415			FBgn0051704
	FBgn0260746	FBgn0263391	FBgn0028494	FBgn0028579	FBgn0028467			FBgn0051709
	FBgn0260747	FBgn0263598	FBgn0028500	FBgn0028582	FBgn0028468			FBgn0051729
	FBgn0260753	FBgn0263647	FBgn0028507	FBgn0028583	FBgn0028476			FBgn0051769
	FBgn0260954	FBgn0263773	FBgn0028513	FBgn0028662	FBgn0028479			FBgn0051777
	FBgn0260960	FBgn0263776	FBgn0028515	FBgn0028663	FBgn0028480			FBgn0051778
	FBgn0260972	FBgn0263973	FBgn0028526	FBgn0028665	FBgn0028487			FBgn0051784
	FBgn0261015	FBgn0264006	FBgn0028531	FBgn0028667	FBgn0028490			FBgn0051788
	FBgn0261113	FBgn0264489	FBgn0028532	FBgn0028670	FBgn0028494			FBgn0051797
	FBgn0261258	FBgn0264491	FBgn0028533	FBgn0028671	FBgn0028500			FBgn0051802
	FBgn0261262	FBgn0264541	FBgn0028534	FBgn0028685	FBgn0028507			FBgn0051804
	FBgn0261283	FBgn0264560	FBgn0028538	FBgn0028686	FBgn0028513			FBgn0051805
	FBgn0261393	FBgn0264979	FBgn0028541	FBgn0028687	FBgn0028515			FBgn0051806
	FBgn0261439	FBgn0265045	FBgn0028543	FBgn0028688	FBgn0028516			FBgn0051858
	FBgn0261444	FBgn0265084	FBgn0028546	FBgn0028689	FBgn0028526			FBgn0051860
	FBgn0261547	FBgn0265191	FBgn0028550	FBgn0028690	FBgn0028530			FBgn0051869
	FBgn0261549	FBgn0265512	FBgn0028552	FBgn0028691	FBgn0028531			FBgn0051870
	FBgn0261553	FBgn0265539	FBgn0028560	FBgn0028692	FBgn0028532			FBgn0051872
	FBgn0261575	FBgn0265577	FBgn0028561	FBgn0028693	FBgn0028533			FBgn0051907
	FBgn0261618	FBgn0265991	FBgn0028563	FBgn0028694	FBgn0028534			FBgn0051909
	FBgn0261625	FBgn0266005	FBgn0028567	FBgn0028699	FBgn0028538			FBgn0051921
	FBgn0261649	FBgn0266064	FBgn0028572	FBgn0028703	FBgn0028541			FBgn0051948
	FBgn0261686	FBgn0266084	FBgn0028577	FBgn0028704	FBgn0028543			FBgn0051949
	FBgn0261703	FBgn0266124	FBgn0028582	FBgn0028717	FBgn0028546			FBgn0051973
	FBgn0261788	FBgn0266268	FBgn0028583	FBgn0028734	FBgn0028550			FBgn0051988
	FBgn0261808	FBgn0266369	FBgn0028646	FBgn0028737	FBgn0028552			FBgn0052006
	FBgn0261822	FBgn0266375	FBgn0028662	FBgn0028743	FBgn0028560			FBgn0052017
	FBgn0261835	FBgn0266376	FBgn0028663	FBgn0028746	FBgn0028561			FBgn0052026
	FBgn0261836	FBgn0266411	FBgn0028665	FBgn0028836	FBgn0028563			FBgn0052054
	FBgn0261859	FBgn0266429	FBgn0028667	FBgn0028838	FBgn0028567			FBgn0052068
	FBgn0261930	FBgn0266446	FBgn0028670	FBgn0028847	FBgn0028572			FBgn0052081
	FBgn0261990	FBgn0266450	FBgn0028671	FBgn0028848	FBgn0028577			FBgn0052082
	FBgn0262081	FBgn0266455	FBgn0028684	FBgn0028852	FBgn0028582			FBgn0052106
	FBgn0262100	FBgn0266579	FBgn0028685	FBgn0028856	FBgn0028583			FBgn0052141
	FBgn0262114	FBgn0266719	FBgn0028686	FBgn0028858	FBgn0028646			FBgn0052181
	FBgn0262123	FBgn0267366	FBgn0028687	FBgn0028862	FBgn0028662			FBgn0052185
	FBgn0262160	FBgn0267385	FBgn0028688	FBgn0028868	FBgn0028663			FBgn0052191
	FBgn0262357	FBgn0267408	FBgn0028689	FBgn0028870	FBgn0028665			FBgn0052192
	FBgn0262473	FBgn0267435	FBgn0028690	FBgn0028875	FBgn0028667			FBgn0052230
	FBgn0262483	FBgn0267541	FBgn0028691	FBgn0028880	FBgn0028670			FBgn0052284
	FBgn0262487	FBgn0267758	FBgn0028692	FBgn0028892	FBgn0028671			FBgn0052311
	FBgn0262508		FBgn0028693	FBgn0028893	FBgn0028685			FBgn0052371
	FBgn0262531		FBgn0028694	FBgn0028894	FBgn0028686			FBgn0052372
	FBgn0262559		FBgn0028703	FBgn0028896	FBgn0028687			FBgn0052423
	FBgn0262566		FBgn0028704	FBgn0028899	FBgn0028688			FBgn0052473
	FBgn0262581		FBgn0028717	FBgn0028901	FBgn0028689			FBgn0052548
	FBgn0262622		FBgn0028734	FBgn0028902	FBgn0028690			FBgn0052549
	FBgn0262687		FBgn0028737	FBgn0028903	FBgn0028691			FBgn0052568
	FBgn0262721		FBgn0028743	FBgn0028913	FBgn0028692			FBgn0052591
	FBgn0262743		FBgn0028746	FBgn0028920	FBgn0028693			FBgn0052647
	FBgn0262782		FBgn0028836	FBgn0028935	FBgn0028694			FBgn0052651
	FBgn0262838		FBgn0028847	FBgn0028941	FBgn0028703			FBgn0052652
	FBgn0262870		FBgn0028848	FBgn0028942	FBgn0028704			FBgn0052655
	FBgn0262881		FBgn0028856	FBgn0028950	FBgn0028734			FBgn0052657
	FBgn0262952		FBgn0028858	FBgn0028953	FBgn0028737			FBgn0052666
	FBgn0262967		FBgn0028862	FBgn0028956	FBgn0028743			FBgn0052667
	FBgn0263006		FBgn0028868	FBgn0028968	FBgn0028746			FBgn0052687
	FBgn0263080		FBgn0028870	FBgn0028969	FBgn0028836			FBgn0052690
	FBgn0263081		FBgn0028875	FBgn0028970	FBgn0028847			FBgn0052694
	FBgn0263083		FBgn0028879	FBgn0028978	FBgn0028848			FBgn0052719
	FBgn0263111		FBgn0028880	FBgn0028982	FBgn0028856			FBgn0052835
	FBgn0263120		FBgn0028892	FBgn0028983	FBgn0028858			FBgn0052843
	FBgn0263199		FBgn0028893	FBgn0028984	FBgn0028862			FBgn0053017
	FBgn0263200		FBgn0028894	FBgn0028988	FBgn0028868			FBgn0053056
	FBgn0263321		FBgn0028896	FBgn0028990	FBgn0028870			FBgn0053080
	FBgn0263336		FBgn0028899	FBgn0028992	FBgn0028875			FBgn0053087
	FBgn0263598		FBgn0028901	FBgn0028997	FBgn0028879			FBgn0053094
	FBgn0263647		FBgn0028902	FBgn0029002	FBgn0028880			FBgn0053100
	FBgn0263773		FBgn0028903	FBgn0029006	FBgn0028892			FBgn0053120
	FBgn0263776		FBgn0028913	FBgn0029067	FBgn0028893			FBgn0053125
	FBgn0263911		FBgn0028916	FBgn0029093	FBgn0028894			FBgn0053127
	FBgn0264001		FBgn0028920	FBgn0029094	FBgn0028896			FBgn0053136
	FBgn0264086		FBgn0028944	FBgn0029118	FBgn0028899			FBgn0053138
	FBgn0264324		FBgn0028950	FBgn0029121	FBgn0028901			FBgn0053196
	FBgn0264494		FBgn0028953	FBgn0029133	FBgn0028902			FBgn0053265
	FBgn0264541		FBgn0028956	FBgn0029134	FBgn0028903			FBgn0053284
	FBgn0264695		FBgn0028965	FBgn0029148	FBgn0028913			FBgn0053286
	FBgn0264785		FBgn0028968	FBgn0029155	FBgn0028920			FBgn0053287
	FBgn0264979		FBgn0028969	FBgn0029158	FBgn0028941			FBgn0053300
	FBgn0265045		FBgn0028970	FBgn0029174	FBgn0028942			FBgn0053306
	FBgn0265048		FBgn0028978	FBgn0029176	FBgn0028944			FBgn0053307
	FBgn0265191		FBgn0028982	FBgn0029501	FBgn0028953			FBgn0053309
	FBgn0265297		FBgn0028983	FBgn0029502	FBgn0028956			FBgn0053310
	FBgn0265487		FBgn0028984	FBgn0029504	FBgn0028965			FBgn0053322
	FBgn0265508		FBgn0028986	FBgn0029506	FBgn0028968			FBgn0053329
	FBgn0265539		FBgn0028987	FBgn0029507	FBgn0028970			FBgn0053337
	FBgn0265576		FBgn0028988	FBgn0029512	FBgn0028978			FBgn0053462
	FBgn0265959		FBgn0028990	FBgn0029514	FBgn0028982			FBgn0053468
	FBgn0265991		FBgn0028992	FBgn0029539	FBgn0028983			FBgn0053493
	FBgn0266005		FBgn0028997	FBgn0029594	FBgn0028984			FBgn0053494
	FBgn0266064		FBgn0029002	FBgn0029596	FBgn0028986			FBgn0053499
	FBgn0266084		FBgn0029006	FBgn0029603	FBgn0028987			FBgn0053514
	FBgn0266124		FBgn0029067	FBgn0029629	FBgn0028988			FBgn0053519
	FBgn0266369		FBgn0029093	FBgn0029639	FBgn0028990			FBgn0053532
	FBgn0266375		FBgn0029118	FBgn0029656	FBgn0028997			FBgn0053533
	FBgn0266376		FBgn0029121	FBgn0029658	FBgn0029002			FBgn0053542
	FBgn0266411		FBgn0029133	FBgn0029659	FBgn0029006			FBgn0053556
	FBgn0266429		FBgn0029134	FBgn0029661	FBgn0029067			FBgn0053558
	FBgn0266436		FBgn0029148	FBgn0029663	FBgn0029091			FBgn0053926
	FBgn0266446		FBgn0029155	FBgn0029666	FBgn0029093			FBgn0053970
	FBgn0266455		FBgn0029167	FBgn0029667	FBgn0029114			FBgn0054002
	FBgn0266521		FBgn0029170	FBgn0029676	FBgn0029118			FBgn0054021
	FBgn0266579		FBgn0029176	FBgn0029679	FBgn0029133			FBgn0054026
	FBgn0266582		FBgn0029501	FBgn0029687	FBgn0029134			FBgn0054040
	FBgn0266599		FBgn0029502	FBgn0029688	FBgn0029148			FBgn0054043
	FBgn0266719		FBgn0029504	FBgn0029689	FBgn0029155			FBgn0058178
	FBgn0267001		FBgn0029506	FBgn0029694	FBgn0029158			FBgn0061197
	FBgn0267366		FBgn0029507	FBgn0029701	FBgn0029167			FBgn0061356
	FBgn0267385		FBgn0029512	FBgn0029705	FBgn0029170			FBgn0062412
	FBgn0267408		FBgn0029514	FBgn0029706	FBgn0029176			FBgn0062978
	FBgn0267435		FBgn0029539	FBgn0029708	FBgn0029501			FBgn0063491
	FBgn0267541		FBgn0029584	FBgn0029711	FBgn0029502			FBgn0063497
	FBgn0267549		FBgn0029594	FBgn0029718	FBgn0029504			FBgn0063923
	FBgn0267592		FBgn0029596	FBgn0029736	FBgn0029506			FBgn0064237
	FBgn0267710		FBgn0029603	FBgn0029737	FBgn0029507			FBgn0064912
	FBgn0267726		FBgn0029629	FBgn0029745	FBgn0029512			FBgn0067905
			FBgn0029639	FBgn0029750	FBgn0029514			FBgn0083123
			FBgn0029648	FBgn0029751	FBgn0029539			FBgn0083167
			FBgn0029658	FBgn0029752	FBgn0029594			FBgn0083943
			FBgn0029659	FBgn0029761	FBgn0029596			FBgn0083956
			FBgn0029661	FBgn0029762	FBgn0029603			FBgn0085195
			FBgn0029663	FBgn0029763	FBgn0029629			FBgn0085197
			FBgn0029666	FBgn0029785	FBgn0029639			FBgn0085244
			FBgn0029667	FBgn0029789	FBgn0029648			FBgn0085320
			FBgn0029669	FBgn0029801	FBgn0029658			FBgn0085358
			FBgn0029676	FBgn0029809	FBgn0029659			FBgn0085360
			FBgn0029679	FBgn0029812	FBgn0029661			FBgn0085370
			FBgn0029687	FBgn0029814	FBgn0029663			FBgn0085405
			FBgn0029688	FBgn0029816	FBgn0029664			FBgn0085408
			FBgn0029689	FBgn0029819	FBgn0029667			FBgn0085427
			FBgn0029694	FBgn0029820	FBgn0029676			FBgn0085446
			FBgn0029700	FBgn0029823	FBgn0029679			FBgn0085453
			FBgn0029701	FBgn0029824	FBgn0029687			FBgn0085484
			FBgn0029702	FBgn0029825	FBgn0029688			FBgn0085692
			FBgn0029703	FBgn0029839	FBgn0029689			FBgn0086254
			FBgn0029706	FBgn0029840	FBgn0029694			FBgn0086346
			FBgn0029708	FBgn0029849	FBgn0029700			FBgn0086357
			FBgn0029711	FBgn0029853	FBgn0029701			FBgn0086450
			FBgn0029728	FBgn0029856	FBgn0029702			FBgn0086656
			FBgn0029736	FBgn0029859	FBgn0029703			FBgn0086681
			FBgn0029737	FBgn0029860	FBgn0029706			FBgn0086687
			FBgn0029747	FBgn0029861	FBgn0029708			FBgn0086691
			FBgn0029751	FBgn0029868	FBgn0029711			FBgn0086758
			FBgn0029752	FBgn0029870	FBgn0029718			FBgn0086901
			FBgn0029761	FBgn0029877	FBgn0029728			FBgn0086909
			FBgn0029762	FBgn0029878	FBgn0029736			FBgn0086915
			FBgn0029763	FBgn0029881	FBgn0029737			FBgn0087002
			FBgn0029765	FBgn0029882	FBgn0029745			FBgn0087007
			FBgn0029766	FBgn0029885	FBgn0029751			FBgn0243512
			FBgn0029785	FBgn0029887	FBgn0029752			FBgn0250757
			FBgn0029801	FBgn0029888	FBgn0029761			FBgn0250814
			FBgn0029812	FBgn0029890	FBgn0029762			FBgn0250823
			FBgn0029814	FBgn0029894	FBgn0029763			FBgn0250834
			FBgn0029816	FBgn0029895	FBgn0029765			FBgn0250840
			FBgn0029819	FBgn0029896	FBgn0029785			FBgn0250842
			FBgn0029820	FBgn0029897	FBgn0029789			FBgn0250848
			FBgn0029821	FBgn0029903	FBgn0029801			FBgn0250906
			FBgn0029822	FBgn0029925	FBgn0029809			FBgn0259101
			FBgn0029823	FBgn0029937	FBgn0029812			FBgn0259111
			FBgn0029828	FBgn0029941	FBgn0029814			FBgn0259175
			FBgn0029831	FBgn0029948	FBgn0029816			FBgn0259209
			FBgn0029838	FBgn0029949	FBgn0029819			FBgn0259224
			FBgn0029839	FBgn0029951	FBgn0029820			FBgn0259682
			FBgn0029840	FBgn0029952	FBgn0029823			FBgn0259701
			FBgn0029849	FBgn0029958	FBgn0029831			FBgn0259715
			FBgn0029853	FBgn0029959	FBgn0029839			FBgn0259716
			FBgn0029856	FBgn0029963	FBgn0029840			FBgn0259739
			FBgn0029859	FBgn0029964	FBgn0029849			FBgn0259749
			FBgn0029860	FBgn0029975	FBgn0029853			FBgn0259937
			FBgn0029861	FBgn0029976	FBgn0029856			FBgn0259952
			FBgn0029868	FBgn0029979	FBgn0029859			FBgn0259964
			FBgn0029870	FBgn0029980	FBgn0029860			FBgn0259970
			FBgn0029878	FBgn0029987	FBgn0029861			FBgn0259975
			FBgn0029881	FBgn0029993	FBgn0029868			FBgn0259998
			FBgn0029882	FBgn0029994	FBgn0029870			FBgn0260003
			FBgn0029885	FBgn0029996	FBgn0029877			FBgn0260388
			FBgn0029887	FBgn0030004	FBgn0029878			FBgn0260428
			FBgn0029888	FBgn0030006	FBgn0029881			FBgn0260441
			FBgn0029891	FBgn0030007	FBgn0029882			FBgn0260461
			FBgn0029893	FBgn0030011	FBgn0029885			FBgn0260462
			FBgn0029894	FBgn0030026	FBgn0029887			FBgn0260486
			FBgn0029895	FBgn0030033	FBgn0029888			FBgn0260632
			FBgn0029896	FBgn0030038	FBgn0029893			FBgn0260635
			FBgn0029897	FBgn0030039	FBgn0029894			FBgn0260746
			FBgn0029903	FBgn0030040	FBgn0029895			FBgn0260753
			FBgn0029922	FBgn0030041	FBgn0029896			FBgn0260758
			FBgn0029925	FBgn0030049	FBgn0029897			FBgn0260776
			FBgn0029937	FBgn0030053	FBgn0029903			FBgn0260945
			FBgn0029940	FBgn0030058	FBgn0029922			FBgn0260954
			FBgn0029941	FBgn0030060	FBgn0029925			FBgn0260960
			FBgn0029946	FBgn0030067	FBgn0029941			FBgn0260972
			FBgn0029948	FBgn0030087	FBgn0029948			FBgn0261015
			FBgn0029951	FBgn0030089	FBgn0029951			FBgn0261108
			FBgn0029952	FBgn0030092	FBgn0029952			FBgn0261262
			FBgn0029958	FBgn0030096	FBgn0029957			FBgn0261283
			FBgn0029959	FBgn0030098	FBgn0029958			FBgn0261393
			FBgn0029975	FBgn0030099	FBgn0029969			FBgn0261439
			FBgn0029976	FBgn0030109	FBgn0029975			FBgn0261444
			FBgn0029979	FBgn0030136	FBgn0029976			FBgn0261451
			FBgn0029980	FBgn0030151	FBgn0029979			FBgn0261529
			FBgn0029987	FBgn0030157	FBgn0029980			FBgn0261547
			FBgn0029990	FBgn0030159	FBgn0029987			FBgn0261549
			FBgn0029993	FBgn0030174	FBgn0029990			FBgn0261560
			FBgn0029994	FBgn0030177	FBgn0029993			FBgn0261575
			FBgn0029996	FBgn0030183	FBgn0029994			FBgn0261593
			FBgn0029997	FBgn0030189	FBgn0029996			FBgn0261596
			FBgn0030004	FBgn0030191	FBgn0030004			FBgn0261597
			FBgn0030006	FBgn0030208	FBgn0030007			FBgn0261618
			FBgn0030007	FBgn0030215	FBgn0030011			FBgn0261625
			FBgn0030011	FBgn0030234	FBgn0030018			FBgn0261649
			FBgn0030018	FBgn0030241	FBgn0030026			FBgn0261686
			FBgn0030026	FBgn0030242	FBgn0030038			FBgn0261788
			FBgn0030038	FBgn0030243	FBgn0030039			FBgn0261800
			FBgn0030039	FBgn0030245	FBgn0030040			FBgn0261822
			FBgn0030040	FBgn0030246	FBgn0030041			FBgn0261835
			FBgn0030041	FBgn0030251	FBgn0030049			FBgn0261859
			FBgn0030048	FBgn0030272	FBgn0030051			FBgn0261930
			FBgn0030049	FBgn0030276	FBgn0030052			FBgn0262002
			FBgn0030051	FBgn0030277	FBgn0030053			FBgn0262020
			FBgn0030053	FBgn0030278	FBgn0030058			FBgn0262036
			FBgn0030058	FBgn0030280	FBgn0030060			FBgn0262081
			FBgn0030060	FBgn0030286	FBgn0030067			FBgn0262097
			FBgn0030067	FBgn0030289	FBgn0030087			FBgn0262100
			FBgn0030087	FBgn0030290	FBgn0030089			FBgn0262123
			FBgn0030089	FBgn0030292	FBgn0030096			FBgn0262357
			FBgn0030096	FBgn0030294	FBgn0030098			FBgn0262473
			FBgn0030098	FBgn0030305	FBgn0030099			FBgn0262475
			FBgn0030099	FBgn0030309	FBgn0030114			FBgn0262487
			FBgn0030109	FBgn0030310	FBgn0030116			FBgn0262508
			FBgn0030116	FBgn0030313	FBgn0030136			FBgn0262531
			FBgn0030136	FBgn0030321	FBgn0030151			FBgn0262559
			FBgn0030151	FBgn0030328	FBgn0030157			FBgn0262566
			FBgn0030157	FBgn0030339	FBgn0030159			FBgn0262574
			FBgn0030159	FBgn0030341	FBgn0030160			FBgn0262581
			FBgn0030160	FBgn0030342	FBgn0030174			FBgn0262583
			FBgn0030174	FBgn0030346	FBgn0030178			FBgn0262622
			FBgn0030178	FBgn0030347	FBgn0030189			FBgn0262656
			FBgn0030183	FBgn0030350	FBgn0030191			FBgn0262682
			FBgn0030189	FBgn0030357	FBgn0030208			FBgn0262687
			FBgn0030191	FBgn0030359	FBgn0030215			FBgn0262721
			FBgn0030208	FBgn0030366	FBgn0030228			FBgn0262743
			FBgn0030228	FBgn0030374	FBgn0030234			FBgn0262782
			FBgn0030234	FBgn0030384	FBgn0030239			FBgn0262794
			FBgn0030239	FBgn0030391	FBgn0030241			FBgn0262838
			FBgn0030241	FBgn0030400	FBgn0030242			FBgn0262870
			FBgn0030242	FBgn0030403	FBgn0030243			FBgn0262881
			FBgn0030243	FBgn0030429	FBgn0030245			FBgn0262945
			FBgn0030245	FBgn0030433	FBgn0030246			FBgn0262952
			FBgn0030246	FBgn0030435	FBgn0030261			FBgn0262967
			FBgn0030261	FBgn0030447	FBgn0030268			FBgn0263006
			FBgn0030272	FBgn0030449	FBgn0030272			FBgn0263048
			FBgn0030276	FBgn0030460	FBgn0030276			FBgn0263080
			FBgn0030277	FBgn0030478	FBgn0030277			FBgn0263081
			FBgn0030278	FBgn0030479	FBgn0030278			FBgn0263083
			FBgn0030280	FBgn0030482	FBgn0030280			FBgn0263111
			FBgn0030283	FBgn0030484	FBgn0030283			FBgn0263120
			FBgn0030286	FBgn0030485	FBgn0030286			FBgn0263199
			FBgn0030289	FBgn0030502	FBgn0030289			FBgn0263200
			FBgn0030292	FBgn0030504	FBgn0030290			FBgn0263336
			FBgn0030294	FBgn0030505	FBgn0030292			FBgn0263597
			FBgn0030305	FBgn0030506	FBgn0030305			FBgn0263598
			FBgn0030309	FBgn0030518	FBgn0030309			FBgn0263647
			FBgn0030310	FBgn0030519	FBgn0030310			FBgn0263773
			FBgn0030313	FBgn0030520	FBgn0030313			FBgn0263911
			FBgn0030321	FBgn0030521	FBgn0030321			FBgn0264002
			FBgn0030328	FBgn0030529	FBgn0030328			FBgn0264081
			FBgn0030334	FBgn0030545	FBgn0030334			FBgn0264086
			FBgn0030336	FBgn0030552	FBgn0030339			FBgn0264295
			FBgn0030339	FBgn0030555	FBgn0030341			FBgn0264307
			FBgn0030341	FBgn0030556	FBgn0030342			FBgn0264329
			FBgn0030342	FBgn0030558	FBgn0030346			FBgn0264344
			FBgn0030347	FBgn0030571	FBgn0030347			FBgn0264347
			FBgn0030351	FBgn0030572	FBgn0030350			FBgn0264494
			FBgn0030352	FBgn0030574	FBgn0030351			FBgn0264541
			FBgn0030354	FBgn0030575	FBgn0030354			FBgn0264695
			FBgn0030357	FBgn0030578	FBgn0030357			FBgn0264785
			FBgn0030359	FBgn0030581	FBgn0030359			FBgn0264907
			FBgn0030366	FBgn0030582	FBgn0030365			FBgn0264979
			FBgn0030384	FBgn0030593	FBgn0030366			FBgn0265045
			FBgn0030391	FBgn0030600	FBgn0030374			FBgn0265048
			FBgn0030400	FBgn0030607	FBgn0030384			FBgn0265191
			FBgn0030403	FBgn0030608	FBgn0030391			FBgn0265192
			FBgn0030425	FBgn0030610	FBgn0030400			FBgn0265270
			FBgn0030429	FBgn0030614	FBgn0030403			FBgn0265297
			FBgn0030433	FBgn0030616	FBgn0030418			FBgn0265508
			FBgn0030435	FBgn0030620	FBgn0030425			FBgn0265576
			FBgn0030440	FBgn0030622	FBgn0030429			FBgn0265630
			FBgn0030447	FBgn0030624	FBgn0030433			FBgn0265648
			FBgn0030449	FBgn0030638	FBgn0030435			FBgn0265991
			FBgn0030455	FBgn0030641	FBgn0030440			FBgn0266064
			FBgn0030478	FBgn0030653	FBgn0030447			FBgn0266084
			FBgn0030479	FBgn0030658	FBgn0030449			FBgn0266282
			FBgn0030482	FBgn0030661	FBgn0030455			FBgn0266369
			FBgn0030484	FBgn0030662	FBgn0030478			FBgn0266376
			FBgn0030485	FBgn0030667	FBgn0030479			FBgn0266405
			FBgn0030502	FBgn0030669	FBgn0030480			FBgn0266411
			FBgn0030505	FBgn0030670	FBgn0030482			FBgn0266429
			FBgn0030506	FBgn0030674	FBgn0030484			FBgn0266436
			FBgn0030518	FBgn0030678	FBgn0030485			FBgn0266446
			FBgn0030519	FBgn0030683	FBgn0030502			FBgn0266521
			FBgn0030520	FBgn0030684	FBgn0030505			FBgn0266579
			FBgn0030521	FBgn0030688	FBgn0030506			FBgn0266599
			FBgn0030529	FBgn0030691	FBgn0030518			FBgn0266719
			FBgn0030545	FBgn0030692	FBgn0030519			FBgn0266720
			FBgn0030552	FBgn0030693	FBgn0030520			FBgn0266756
			FBgn0030555	FBgn0030695	FBgn0030521			FBgn0267001
			FBgn0030556	FBgn0030696	FBgn0030529			FBgn0267363
			FBgn0030558	FBgn0030703	FBgn0030545			FBgn0267366
			FBgn0030571	FBgn0030706	FBgn0030552			FBgn0267385
			FBgn0030572	FBgn0030718	FBgn0030555			FBgn0267408
			FBgn0030574	FBgn0030719	FBgn0030556			FBgn0267435
			FBgn0030575	FBgn0030725	FBgn0030558			FBgn0267541
			FBgn0030578	FBgn0030731	FBgn0030571			FBgn0267549
			FBgn0030581	FBgn0030734	FBgn0030572			FBgn0267592
			FBgn0030582	FBgn0030737	FBgn0030574			FBgn0267710
			FBgn0030593	FBgn0030740	FBgn0030575
			FBgn0030600	FBgn0030743	FBgn0030578
			FBgn0030608	FBgn0030747	FBgn0030581
			FBgn0030610	FBgn0030748	FBgn0030582
			FBgn0030612	FBgn0030749	FBgn0030593
			FBgn0030613	FBgn0030752	FBgn0030600
			FBgn0030616	FBgn0030753	FBgn0030608
			FBgn0030620	FBgn0030758	FBgn0030610
			FBgn0030638	FBgn0030759	FBgn0030613
			FBgn0030641	FBgn0030763	FBgn0030614
			FBgn0030653	FBgn0030766	FBgn0030616
			FBgn0030658	FBgn0030768	FBgn0030620
			FBgn0030661	FBgn0030770	FBgn0030638
			FBgn0030662	FBgn0030773	FBgn0030641
			FBgn0030667	FBgn0030775	FBgn0030653
			FBgn0030668	FBgn0030776	FBgn0030658
			FBgn0030669	FBgn0030777	FBgn0030661
			FBgn0030670	FBgn0030780	FBgn0030662
			FBgn0030674	FBgn0030787	FBgn0030667
			FBgn0030678	FBgn0030788	FBgn0030668
			FBgn0030683	FBgn0030790	FBgn0030669
			FBgn0030688	FBgn0030791	FBgn0030670
			FBgn0030691	FBgn0030792	FBgn0030674
			FBgn0030693	FBgn0030796	FBgn0030678
			FBgn0030696	FBgn0030797	FBgn0030683
			FBgn0030703	FBgn0030802	FBgn0030684
			FBgn0030706	FBgn0030809	FBgn0030688
			FBgn0030718	FBgn0030812	FBgn0030691
			FBgn0030719	FBgn0030816	FBgn0030692
			FBgn0030731	FBgn0030828	FBgn0030693
			FBgn0030734	FBgn0030837	FBgn0030695
			FBgn0030740	FBgn0030838	FBgn0030696
			FBgn0030748	FBgn0030853	FBgn0030703
			FBgn0030749	FBgn0030858	FBgn0030706
			FBgn0030752	FBgn0030859	FBgn0030718
			FBgn0030753	FBgn0030863	FBgn0030719
			FBgn0030758	FBgn0030869	FBgn0030731
			FBgn0030759	FBgn0030872	FBgn0030734
			FBgn0030763	FBgn0030877	FBgn0030737
			FBgn0030766	FBgn0030883	FBgn0030740
			FBgn0030768	FBgn0030887	FBgn0030743
			FBgn0030770	FBgn0030890	FBgn0030749
			FBgn0030773	FBgn0030893	FBgn0030752
			FBgn0030775	FBgn0030897	FBgn0030753
			FBgn0030776	FBgn0030898	FBgn0030756
			FBgn0030777	FBgn0030925	FBgn0030758
			FBgn0030780	FBgn0030929	FBgn0030759
			FBgn0030787	FBgn0030932	FBgn0030763
			FBgn0030790	FBgn0030933	FBgn0030766
			FBgn0030791	FBgn0030940	FBgn0030768
			FBgn0030792	FBgn0030941	FBgn0030770
			FBgn0030796	FBgn0030945	FBgn0030773
			FBgn0030797	FBgn0030946	FBgn0030775
			FBgn0030798	FBgn0030951	FBgn0030776
			FBgn0030799	FBgn0030952	FBgn0030777
			FBgn0030802	FBgn0030955	FBgn0030780
			FBgn0030809	FBgn0030960	FBgn0030787
			FBgn0030812	FBgn0030968	FBgn0030790
			FBgn0030816	FBgn0030974	FBgn0030791
			FBgn0030828	FBgn0030976	FBgn0030792
			FBgn0030837	FBgn0030989	FBgn0030796
			FBgn0030838	FBgn0030990	FBgn0030797
			FBgn0030853	FBgn0030991	FBgn0030798
			FBgn0030858	FBgn0030993	FBgn0030799
			FBgn0030859	FBgn0030996	FBgn0030800
			FBgn0030863	FBgn0030997	FBgn0030802
			FBgn0030869	FBgn0030999	FBgn0030808
			FBgn0030877	FBgn0031002	FBgn0030809
			FBgn0030883	FBgn0031004	FBgn0030812
			FBgn0030890	FBgn0031006	FBgn0030816
			FBgn0030892	FBgn0031011	FBgn0030828
			FBgn0030893	FBgn0031016	FBgn0030837
			FBgn0030897	FBgn0031020	FBgn0030838
			FBgn0030898	FBgn0031021	FBgn0030847
			FBgn0030925	FBgn0031030	FBgn0030850
			FBgn0030926	FBgn0031033	FBgn0030853
			FBgn0030929	FBgn0031034	FBgn0030858
			FBgn0030932	FBgn0031045	FBgn0030859
			FBgn0030933	FBgn0031048	FBgn0030863
			FBgn0030940	FBgn0031049	FBgn0030869
			FBgn0030941	FBgn0031050	FBgn0030872
			FBgn0030945	FBgn0031052	FBgn0030877
			FBgn0030946	FBgn0031055	FBgn0030883
			FBgn0030951	FBgn0031057	FBgn0030890
			FBgn0030952	FBgn0031064	FBgn0030893
			FBgn0030955	FBgn0031068	FBgn0030897
			FBgn0030968	FBgn0031070	FBgn0030898
			FBgn0030974	FBgn0031077	FBgn0030925
			FBgn0030976	FBgn0031090	FBgn0030926
			FBgn0030989	FBgn0031092	FBgn0030929
			FBgn0030990	FBgn0031093	FBgn0030932
			FBgn0030991	FBgn0031094	FBgn0030933
			FBgn0030993	FBgn0031099	FBgn0030940
			FBgn0030996	FBgn0031103	FBgn0030941
			FBgn0030997	FBgn0031106	FBgn0030944
			FBgn0030998	FBgn0031107	FBgn0030945
			FBgn0030999	FBgn0031108	FBgn0030946
			FBgn0031002	FBgn0031115	FBgn0030951
			FBgn0031004	FBgn0031118	FBgn0030952
			FBgn0031006	FBgn0031126	FBgn0030955
			FBgn0031011	FBgn0031128	FBgn0030968
			FBgn0031016	FBgn0031132	FBgn0030974
			FBgn0031020	FBgn0031134	FBgn0030976
			FBgn0031021	FBgn0031139	FBgn0030989
			FBgn0031030	FBgn0031142	FBgn0030990
			FBgn0031033	FBgn0031143	FBgn0030991
			FBgn0031034	FBgn0031145	FBgn0030993
			FBgn0031045	FBgn0031148	FBgn0030996
			FBgn0031048	FBgn0031149	FBgn0030997
			FBgn0031049	FBgn0031150	FBgn0030998
			FBgn0031050	FBgn0031157	FBgn0030999
			FBgn0031052	FBgn0031163	FBgn0031002
			FBgn0031057	FBgn0031171	FBgn0031003
			FBgn0031061	FBgn0031174	FBgn0031004
			FBgn0031064	FBgn0031176	FBgn0031011
			FBgn0031068	FBgn0031183	FBgn0031016
			FBgn0031069	FBgn0031190	FBgn0031020
			FBgn0031077	FBgn0031191	FBgn0031021
			FBgn0031090	FBgn0031201	FBgn0031030
			FBgn0031092	FBgn0031220	FBgn0031034
			FBgn0031093	FBgn0031233	FBgn0031045
			FBgn0031094	FBgn0031235	FBgn0031048
			FBgn0031099	FBgn0031240	FBgn0031049
			FBgn0031103	FBgn0031244	FBgn0031050
			FBgn0031106	FBgn0031245	FBgn0031052
			FBgn0031107	FBgn0031247	FBgn0031057
			FBgn0031108	FBgn0031248	FBgn0031061
			FBgn0031115	FBgn0031249	FBgn0031064
			FBgn0031118	FBgn0031250	FBgn0031068
			FBgn0031126	FBgn0031251	FBgn0031077
			FBgn0031128	FBgn0031253	FBgn0031090
			FBgn0031130	FBgn0031256	FBgn0031092
			FBgn0031132	FBgn0031258	FBgn0031093
			FBgn0031134	FBgn0031260	FBgn0031094
			FBgn0031139	FBgn0031265	FBgn0031099
			FBgn0031142	FBgn0031276	FBgn0031103
			FBgn0031143	FBgn0031277	FBgn0031107
			FBgn0031145	FBgn0031279	FBgn0031108
			FBgn0031148	FBgn0031285	FBgn0031118
			FBgn0031149	FBgn0031286	FBgn0031126
			FBgn0031150	FBgn0031292	FBgn0031128
			FBgn0031155	FBgn0031294	FBgn0031132
			FBgn0031163	FBgn0031295	FBgn0031134
			FBgn0031171	FBgn0031296	FBgn0031139
			FBgn0031174	FBgn0031301	FBgn0031142
			FBgn0031176	FBgn0031304	FBgn0031143
			FBgn0031187	FBgn0031306	FBgn0031145
			FBgn0031190	FBgn0031313	FBgn0031148
			FBgn0031208	FBgn0031317	FBgn0031149
			FBgn0031224	FBgn0031318	FBgn0031150
			FBgn0031233	FBgn0031319	FBgn0031163
			FBgn0031240	FBgn0031322	FBgn0031170
			FBgn0031244	FBgn0031323	FBgn0031171
			FBgn0031245	FBgn0031327	FBgn0031174
			FBgn0031248	FBgn0031331	FBgn0031176
			FBgn0031249	FBgn0031332	FBgn0031184
			FBgn0031250	FBgn0031333	FBgn0031187
			FBgn0031253	FBgn0031343	FBgn0031190
			FBgn0031256	FBgn0031345	FBgn0031201
			FBgn0031258	FBgn0031347	FBgn0031208
			FBgn0031260	FBgn0031360	FBgn0031213
			FBgn0031264	FBgn0031367	FBgn0031233
			FBgn0031265	FBgn0031376	FBgn0031240
			FBgn0031273	FBgn0031377	FBgn0031244
			FBgn0031276	FBgn0031378	FBgn0031245
			FBgn0031277	FBgn0031390	FBgn0031247
			FBgn0031279	FBgn0031392	FBgn0031248
			FBgn0031285	FBgn0031397	FBgn0031249
			FBgn0031292	FBgn0031403	FBgn0031250
			FBgn0031294	FBgn0031407	FBgn0031253
			FBgn0031296	FBgn0031409	FBgn0031256
			FBgn0031298	FBgn0031414	FBgn0031260
			FBgn0031301	FBgn0031417	FBgn0031265
			FBgn0031304	FBgn0031418	FBgn0031276
			FBgn0031313	FBgn0031423	FBgn0031277
			FBgn0031317	FBgn0031431	FBgn0031279
			FBgn0031318	FBgn0031432	FBgn0031285
			FBgn0031319	FBgn0031436	FBgn0031292
			FBgn0031322	FBgn0031442	FBgn0031294
			FBgn0031323	FBgn0031443	FBgn0031295
			FBgn0031327	FBgn0031444	FBgn0031296
			FBgn0031331	FBgn0031449	FBgn0031298
			FBgn0031332	FBgn0031451	FBgn0031301
			FBgn0031333	FBgn0031452	FBgn0031304
			FBgn0031343	FBgn0031453	FBgn0031313
			FBgn0031345	FBgn0031458	FBgn0031315
			FBgn0031347	FBgn0031459	FBgn0031317
			FBgn0031360	FBgn0031462	FBgn0031318
			FBgn0031367	FBgn0031476	FBgn0031319
			FBgn0031376	FBgn0031478	FBgn0031322
			FBgn0031377	FBgn0031484	FBgn0031323
			FBgn0031378	FBgn0031489	FBgn0031327
			FBgn0031390	FBgn0031491	FBgn0031331
			FBgn0031392	FBgn0031495	FBgn0031332
			FBgn0031395	FBgn0031497	FBgn0031333
			FBgn0031397	FBgn0031498	FBgn0031343
			FBgn0031403	FBgn0031501	FBgn0031345
			FBgn0031407	FBgn0031505	FBgn0031347
			FBgn0031409	FBgn0031517	FBgn0031360
			FBgn0031410	FBgn0031522	FBgn0031367
			FBgn0031414	FBgn0031526	FBgn0031376
			FBgn0031418	FBgn0031528	FBgn0031377
			FBgn0031431	FBgn0031531	FBgn0031378
			FBgn0031432	FBgn0031533	FBgn0031389
			FBgn0031436	FBgn0031534	FBgn0031390
			FBgn0031440	FBgn0031536	FBgn0031392
			FBgn0031442	FBgn0031538	FBgn0031397
			FBgn0031443	FBgn0031545	FBgn0031403
			FBgn0031444	FBgn0031546	FBgn0031407
			FBgn0031449	FBgn0031561	FBgn0031409
			FBgn0031451	FBgn0031562	FBgn0031410
			FBgn0031452	FBgn0031563	FBgn0031414
			FBgn0031453	FBgn0031574	FBgn0031417
			FBgn0031458	FBgn0031575	FBgn0031418
			FBgn0031459	FBgn0031580	FBgn0031423
			FBgn0031462	FBgn0031585	FBgn0031431
			FBgn0031471	FBgn0031589	FBgn0031432
			FBgn0031478	FBgn0031590	FBgn0031436
			FBgn0031484	FBgn0031600	FBgn0031440
			FBgn0031489	FBgn0031601	FBgn0031442
			FBgn0031491	FBgn0031604	FBgn0031443
			FBgn0031495	FBgn0031607	FBgn0031444
			FBgn0031497	FBgn0031609	FBgn0031449
			FBgn0031498	FBgn0031611	FBgn0031451
			FBgn0031501	FBgn0031613	FBgn0031452
			FBgn0031505	FBgn0031617	FBgn0031453
			FBgn0031517	FBgn0031620	FBgn0031459
			FBgn0031522	FBgn0031623	FBgn0031461
			FBgn0031526	FBgn0031626	FBgn0031462
			FBgn0031531	FBgn0031629	FBgn0031471
			FBgn0031533	FBgn0031632	FBgn0031476
			FBgn0031534	FBgn0031635	FBgn0031478
			FBgn0031538	FBgn0031637	FBgn0031484
			FBgn0031546	FBgn0031638	FBgn0031489
			FBgn0031560	FBgn0031639	FBgn0031491
			FBgn0031561	FBgn0031644	FBgn0031495
			FBgn0031562	FBgn0031649	FBgn0031497
			FBgn0031563	FBgn0031651	FBgn0031498
			FBgn0031575	FBgn0031653	FBgn0031501
			FBgn0031580	FBgn0031657	FBgn0031505
			FBgn0031585	FBgn0031659	FBgn0031526
			FBgn0031589	FBgn0031662	FBgn0031531
			FBgn0031590	FBgn0031663	FBgn0031533
			FBgn0031600	FBgn0031664	FBgn0031534
			FBgn0031601	FBgn0031676	FBgn0031538
			FBgn0031604	FBgn0031681	FBgn0031545
			FBgn0031607	FBgn0031683	FBgn0031546
			FBgn0031609	FBgn0031684	FBgn0031560
			FBgn0031611	FBgn0031689	FBgn0031561
			FBgn0031617	FBgn0031690	FBgn0031562
			FBgn0031626	FBgn0031692	FBgn0031563
			FBgn0031629	FBgn0031696	FBgn0031575
			FBgn0031632	FBgn0031698	FBgn0031585
			FBgn0031635	FBgn0031700	FBgn0031589
			FBgn0031637	FBgn0031701	FBgn0031590
			FBgn0031638	FBgn0031702	FBgn0031600
			FBgn0031639	FBgn0031711	FBgn0031601
			FBgn0031644	FBgn0031713	FBgn0031604
			FBgn0031645	FBgn0031717	FBgn0031607
			FBgn0031649	FBgn0031720	FBgn0031609
			FBgn0031651	FBgn0031721	FBgn0031611
			FBgn0031653	FBgn0031722	FBgn0031613
			FBgn0031657	FBgn0031723	FBgn0031617
			FBgn0031659	FBgn0031724	FBgn0031620
			FBgn0031662	FBgn0031728	FBgn0031626
			FBgn0031663	FBgn0031729	FBgn0031629
			FBgn0031664	FBgn0031734	FBgn0031632
			FBgn0031676	FBgn0031736	FBgn0031635
			FBgn0031681	FBgn0031737	FBgn0031637
			FBgn0031683	FBgn0031738	FBgn0031638
			FBgn0031684	FBgn0031741	FBgn0031639
			FBgn0031692	FBgn0031746	FBgn0031644
			FBgn0031693	FBgn0031751	FBgn0031645
			FBgn0031696	FBgn0031757	FBgn0031649
			FBgn0031698	FBgn0031768	FBgn0031651
			FBgn0031701	FBgn0031771	FBgn0031653
			FBgn0031702	FBgn0031772	FBgn0031657
			FBgn0031703	FBgn0031774	FBgn0031659
			FBgn0031711	FBgn0031781	FBgn0031660
			FBgn0031713	FBgn0031784	FBgn0031662
			FBgn0031717	FBgn0031785	FBgn0031663
			FBgn0031721	FBgn0031799	FBgn0031664
			FBgn0031722	FBgn0031801	FBgn0031676
			FBgn0031723	FBgn0031805	FBgn0031681
			FBgn0031728	FBgn0031813	FBgn0031683
			FBgn0031729	FBgn0031815	FBgn0031684
			FBgn0031734	FBgn0031817	FBgn0031689
			FBgn0031736	FBgn0031820	FBgn0031690
			FBgn0031737	FBgn0031824	FBgn0031692
			FBgn0031738	FBgn0031826	FBgn0031693
			FBgn0031741	FBgn0031830	FBgn0031696
			FBgn0031746	FBgn0031835	FBgn0031698
			FBgn0031751	FBgn0031842	FBgn0031700
			FBgn0031752	FBgn0031849	FBgn0031701
			FBgn0031757	FBgn0031853	FBgn0031702
			FBgn0031771	FBgn0031856	FBgn0031711
			FBgn0031772	FBgn0031857	FBgn0031713
			FBgn0031774	FBgn0031858	FBgn0031717
			FBgn0031779	FBgn0031859	FBgn0031720
			FBgn0031781	FBgn0031861	FBgn0031721
			FBgn0031784	FBgn0031869	FBgn0031722
			FBgn0031785	FBgn0031878	FBgn0031723
			FBgn0031799	FBgn0031879	FBgn0031724
			FBgn0031813	FBgn0031883	FBgn0031726
			FBgn0031815	FBgn0031885	FBgn0031728
			FBgn0031817	FBgn0031905	FBgn0031729
			FBgn0031820	FBgn0031909	FBgn0031734
			FBgn0031824	FBgn0031912	FBgn0031736
			FBgn0031826	FBgn0031913	FBgn0031737
			FBgn0031830	FBgn0031920	FBgn0031738
			FBgn0031835	FBgn0031925	FBgn0031741
			FBgn0031842	FBgn0031941	FBgn0031746
			FBgn0031853	FBgn0031942	FBgn0031751
			FBgn0031856	FBgn0031948	FBgn0031757
			FBgn0031857	FBgn0031950	FBgn0031771
			FBgn0031858	FBgn0031952	FBgn0031772
			FBgn0031859	FBgn0031954	FBgn0031774
			FBgn0031860	FBgn0031969	FBgn0031779
			FBgn0031861	FBgn0031971	FBgn0031781
			FBgn0031869	FBgn0031973	FBgn0031784
			FBgn0031871	FBgn0031977	FBgn0031785
			FBgn0031878	FBgn0031980	FBgn0031799
			FBgn0031879	FBgn0031981	FBgn0031813
			FBgn0031883	FBgn0031985	FBgn0031815
			FBgn0031885	FBgn0031986	FBgn0031817
			FBgn0031896	FBgn0031987	FBgn0031820
			FBgn0031905	FBgn0031988	FBgn0031822
			FBgn0031907	FBgn0031992	FBgn0031824
			FBgn0031909	FBgn0031996	FBgn0031826
			FBgn0031913	FBgn0031997	FBgn0031830
			FBgn0031914	FBgn0032000	FBgn0031835
			FBgn0031920	FBgn0032001	FBgn0031842
			FBgn0031937	FBgn0032003	FBgn0031849
			FBgn0031941	FBgn0032004	FBgn0031853
			FBgn0031942	FBgn0032008	FBgn0031856
			FBgn0031948	FBgn0032010	FBgn0031857
			FBgn0031954	FBgn0032014	FBgn0031858
			FBgn0031969	FBgn0032015	FBgn0031859
			FBgn0031973	FBgn0032021	FBgn0031860
			FBgn0031977	FBgn0032022	FBgn0031861
			FBgn0031980	FBgn0032023	FBgn0031869
			FBgn0031985	FBgn0032025	FBgn0031871
			FBgn0031987	FBgn0032026	FBgn0031878
			FBgn0031988	FBgn0032032	FBgn0031879
			FBgn0031990	FBgn0032036	FBgn0031883
			FBgn0031992	FBgn0032047	FBgn0031885
			FBgn0031996	FBgn0032049	FBgn0031893
			FBgn0031997	FBgn0032052	FBgn0031896
			FBgn0031998	FBgn0032054	FBgn0031905
			FBgn0032000	FBgn0032061	FBgn0031907
			FBgn0032001	FBgn0032072	FBgn0031909
			FBgn0032002	FBgn0032075	FBgn0031913
			FBgn0032003	FBgn0032076	FBgn0031914
			FBgn0032004	FBgn0032077	FBgn0031920
			FBgn0032008	FBgn0032088	FBgn0031937
			FBgn0032010	FBgn0032090	FBgn0031941
			FBgn0032014	FBgn0032109	FBgn0031942
			FBgn0032015	FBgn0032111	FBgn0031948
			FBgn0032021	FBgn0032117	FBgn0031954
			FBgn0032022	FBgn0032120	FBgn0031969
			FBgn0032023	FBgn0032122	FBgn0031971
			FBgn0032025	FBgn0032129	FBgn0031973
			FBgn0032026	FBgn0032131	FBgn0031977
			FBgn0032032	FBgn0032140	FBgn0031980
			FBgn0032047	FBgn0032144	FBgn0031981
			FBgn0032049	FBgn0032151	FBgn0031985
			FBgn0032052	FBgn0032162	FBgn0031987
			FBgn0032054	FBgn0032166	FBgn0031988
			FBgn0032055	FBgn0032172	FBgn0031990
			FBgn0032061	FBgn0032202	FBgn0031992
			FBgn0032072	FBgn0032208	FBgn0031996
			FBgn0032075	FBgn0032210	FBgn0031997
			FBgn0032076	FBgn0032216	FBgn0032000
			FBgn0032077	FBgn0032217	FBgn0032001
			FBgn0032087	FBgn0032218	FBgn0032002
			FBgn0032088	FBgn0032219	FBgn0032003
			FBgn0032090	FBgn0032221	FBgn0032004
			FBgn0032109	FBgn0032222	FBgn0032005
			FBgn0032111	FBgn0032223	FBgn0032008
			FBgn0032117	FBgn0032229	FBgn0032010
			FBgn0032122	FBgn0032231	FBgn0032014
			FBgn0032129	FBgn0032236	FBgn0032015
			FBgn0032131	FBgn0032246	FBgn0032021
			FBgn0032136	FBgn0032248	FBgn0032022
			FBgn0032144	FBgn0032262	FBgn0032023
			FBgn0032151	FBgn0032264	FBgn0032025
			FBgn0032156	FBgn0032268	FBgn0032026
			FBgn0032162	FBgn0032269	FBgn0032032
			FBgn0032172	FBgn0032271	FBgn0032047
			FBgn0032202	FBgn0032276	FBgn0032049
			FBgn0032208	FBgn0032282	FBgn0032052
			FBgn0032210	FBgn0032283	FBgn0032054
			FBgn0032216	FBgn0032285	FBgn0032055
			FBgn0032217	FBgn0032290	FBgn0032061
			FBgn0032218	FBgn0032291	FBgn0032072
			FBgn0032219	FBgn0032292	FBgn0032075
			FBgn0032221	FBgn0032297	FBgn0032076
			FBgn0032223	FBgn0032298	FBgn0032077
			FBgn0032229	FBgn0032305	FBgn0032088
			FBgn0032231	FBgn0032313	FBgn0032090
			FBgn0032246	FBgn0032314	FBgn0032109
			FBgn0032248	FBgn0032318	FBgn0032111
			FBgn0032262	FBgn0032322	FBgn0032117
			FBgn0032264	FBgn0032330	FBgn0032122
			FBgn0032268	FBgn0032336	FBgn0032129
			FBgn0032269	FBgn0032339	FBgn0032131
			FBgn0032271	FBgn0032360	FBgn0032136
			FBgn0032282	FBgn0032363	FBgn0032140
			FBgn0032283	FBgn0032364	FBgn0032144
			FBgn0032285	FBgn0032370	FBgn0032151
			FBgn0032287	FBgn0032371	FBgn0032156
			FBgn0032290	FBgn0032372	FBgn0032162
			FBgn0032291	FBgn0032373	FBgn0032166
			FBgn0032292	FBgn0032374	FBgn0032171
			FBgn0032293	FBgn0032375	FBgn0032172
			FBgn0032305	FBgn0032376	FBgn0032200
			FBgn0032313	FBgn0032393	FBgn0032202
			FBgn0032314	FBgn0032394	FBgn0032208
			FBgn0032318	FBgn0032398	FBgn0032210
			FBgn0032322	FBgn0032400	FBgn0032216
			FBgn0032330	FBgn0032415	FBgn0032217
			FBgn0032339	FBgn0032422	FBgn0032218
			FBgn0032350	FBgn0032424	FBgn0032219
			FBgn0032360	FBgn0032431	FBgn0032221
			FBgn0032363	FBgn0032435	FBgn0032222
			FBgn0032365	FBgn0032444	FBgn0032223
			FBgn0032370	FBgn0032445	FBgn0032224
			FBgn0032371	FBgn0032447	FBgn0032229
			FBgn0032372	FBgn0032449	FBgn0032231
			FBgn0032373	FBgn0032451	FBgn0032236
			FBgn0032374	FBgn0032453	FBgn0032246
			FBgn0032376	FBgn0032456	FBgn0032248
			FBgn0032382	FBgn0032457	FBgn0032262
			FBgn0032387	FBgn0032464	FBgn0032264
			FBgn0032393	FBgn0032465	FBgn0032268
			FBgn0032394	FBgn0032467	FBgn0032269
			FBgn0032398	FBgn0032471	FBgn0032271
			FBgn0032400	FBgn0032472	FBgn0032276
			FBgn0032415	FBgn0032474	FBgn0032282
			FBgn0032422	FBgn0032476	FBgn0032283
			FBgn0032424	FBgn0032478	FBgn0032285
			FBgn0032429	FBgn0032479	FBgn0032287
			FBgn0032431	FBgn0032482	FBgn0032290
			FBgn0032435	FBgn0032485	FBgn0032291
			FBgn0032444	FBgn0032487	FBgn0032292
			FBgn0032445	FBgn0032492	FBgn0032305
			FBgn0032447	FBgn0032494	FBgn0032313
			FBgn0032449	FBgn0032495	FBgn0032314
			FBgn0032451	FBgn0032499	FBgn0032318
			FBgn0032453	FBgn0032503	FBgn0032322
			FBgn0032456	FBgn0032505	FBgn0032330
			FBgn0032457	FBgn0032511	FBgn0032336
			FBgn0032464	FBgn0032513	FBgn0032339
			FBgn0032465	FBgn0032515	FBgn0032350
			FBgn0032471	FBgn0032516	FBgn0032360
			FBgn0032472	FBgn0032518	FBgn0032364
			FBgn0032474	FBgn0032520	FBgn0032365
			FBgn0032476	FBgn0032522	FBgn0032370
			FBgn0032478	FBgn0032525	FBgn0032371
			FBgn0032479	FBgn0032530	FBgn0032372
			FBgn0032481	FBgn0032553	FBgn0032373
			FBgn0032482	FBgn0032563	FBgn0032374
			FBgn0032485	FBgn0032597	FBgn0032375
			FBgn0032487	FBgn0032600	FBgn0032376
			FBgn0032492	FBgn0032603	FBgn0032382
			FBgn0032494	FBgn0032609	FBgn0032387
			FBgn0032495	FBgn0032613	FBgn0032393
			FBgn0032503	FBgn0032614	FBgn0032394
			FBgn0032505	FBgn0032624	FBgn0032398
			FBgn0032511	FBgn0032625	FBgn0032400
			FBgn0032513	FBgn0032632	FBgn0032402
			FBgn0032515	FBgn0032636	FBgn0032409
			FBgn0032516	FBgn0032640	FBgn0032415
			FBgn0032518	FBgn0032643	FBgn0032422
			FBgn0032520	FBgn0032644	FBgn0032424
			FBgn0032522	FBgn0032646	FBgn0032429
			FBgn0032525	FBgn0032650	FBgn0032431
			FBgn0032530	FBgn0032654	FBgn0032444
			FBgn0032563	FBgn0032656	FBgn0032445
			FBgn0032587	FBgn0032658	FBgn0032447
			FBgn0032588	FBgn0032664	FBgn0032449
			FBgn0032597	FBgn0032665	FBgn0032451
			FBgn0032600	FBgn0032666	FBgn0032453
			FBgn0032609	FBgn0032669	FBgn0032456
			FBgn0032614	FBgn0032679	FBgn0032457
			FBgn0032624	FBgn0032684	FBgn0032464
			FBgn0032629	FBgn0032685	FBgn0032465
			FBgn0032632	FBgn0032693	FBgn0032471
			FBgn0032636	FBgn0032701	FBgn0032472
			FBgn0032640	FBgn0032702	FBgn0032474
			FBgn0032643	FBgn0032704	FBgn0032476
			FBgn0032644	FBgn0032705	FBgn0032478
			FBgn0032646	FBgn0032709	FBgn0032479
			FBgn0032650	FBgn0032717	FBgn0032481
			FBgn0032654	FBgn0032719	FBgn0032482
			FBgn0032656	FBgn0032721	FBgn0032485
			FBgn0032658	FBgn0032727	FBgn0032487
			FBgn0032665	FBgn0032729	FBgn0032492
			FBgn0032666	FBgn0032741	FBgn0032494
			FBgn0032669	FBgn0032744	FBgn0032495
			FBgn0032670	FBgn0032746	FBgn0032503
			FBgn0032679	FBgn0032748	FBgn0032505
[truncated: 3,176 more rows]
