# Supplementary material for: Transcriptome features of innate immune memory in Drosophila
Source: PLoS Genet. 2022 Oct 17;18(10):e1010005. doi: 10.1371/journal.pgen.1010005 (PMC9612818; doi:10.1371/journal.pgen.1010005)
Supplement: S4 Table — Top 15 (or less) of the GO terms (GOTERM_BP_DIRECT category) enriched to each clustering group of MA system were listed. Numbers of the genes belonging to the GO terms, rates among the genes of each clustering group, and p-values of enrichments were indicated. (XLSX) [file pgen.1010005.s016.xlsx]

## Sheet: Sheet1
Group	Term	Count	%	PValue
MA1	GO:0045087~innate immune response	25	6.31313	2.35887e-16
MA1	GO:0006952~defense response	16	4.0404	2.25412e-15
MA1	GO:0009617~response to bacterium	16	4.0404	4.56209e-13
MA1	GO:0009620~response to fungus	12	3.0303	1.19675e-12
MA1	GO:0006508~proteolysis	43	10.8586	6.31886e-12
MA1	GO:0008063~Toll signaling pathway	13	3.28283	5.34988e-11
MA1	GO:0019731~antibacterial humoral response	11	2.77778	1.39471e-10
MA1	GO:0050830~defense response to Gram-positive bacterium	15	3.78788	1.55206e-10
MA1	GO:0006955~immune response	13	3.28283	1.39338e-08
MA1	GO:0006959~humoral immune response	9	2.27273	1.23548e-07
MA1	GO:0050829~defense response to Gram-negative bacterium	15	3.78788	1.06645e-06
MA1	GO:0032504~multicellular organism reproduction	21	5.30303	2.0352e-05
MA1	GO:0005975~carbohydrate metabolic process	13	3.28283	2.5746e-05
MA1	GO:0019732~antifungal humoral response	5	1.26263	3.26344e-05
MA1	GO:0042742~defense response to bacterium	10	2.52525	6.95251e-05
MA2	GO:0003333~amino acid transmembrane transport	3	2.32558	0.0211452
MA2	GO:0007283~spermatogenesis	5	3.87597	0.0245927
MA2	GO:0006458~'de novo' protein folding	2	1.55039	0.0467912
MA3	GO:0007269~neurotransmitter secretion	10	3.32226	1.13657e-05
MA3	GO:0016079~synaptic vesicle exocytosis	6	1.99336	3.20666e-05
MA3	GO:0006813~potassium ion transport	6	1.99336	5.85949e-05
MA3	GO:0007274~neuromuscular synaptic transmission	8	2.65781	8.10015e-05
MA3	GO:0048791~calcium ion-regulated exocytosis of neurotransmitter	4	1.3289	0.000209238
MA3	GO:0007619~courtship behavior	5	1.66113	0.000704738
MA3	GO:0043052~thermotaxis	4	1.3289	0.00271166
MA3	GO:0051124~synaptic growth at neuromuscular junction	5	1.66113	0.00362387
MA3	GO:0009612~response to mechanical stimulus	4	1.3289	0.00426776
MA3	GO:0007283~spermatogenesis	9	2.99003	0.00434312
MA3	GO:0048790~maintenance of presynaptic active zone structure	3	0.996678	0.00842406
MA3	GO:0007291~sperm individualization	5	1.66113	0.00926514
MA3	GO:0007602~phototransduction	5	1.66113	0.00926514
MA3	GO:0006814~sodium ion transport	5	1.66113	0.0112519
MA3	GO:0048167~regulation of synaptic plasticity	3	0.996678	0.012604
MA4	GO:0009968~negative regulation of signal transduction	3	5.26316	8.68526e-05
MA4	GO:0006979~response to oxidative stress	5	8.77193	0.000155954
MA4	GO:0010906~regulation of glucose metabolic process	6	10.5263	0.000168171
MA4	GO:0008219~cell death	3	5.26316	0.000565734
MA4	GO:0055088~lipid homeostasis	3	5.26316	0.00384632
MA4	GO:0010506~regulation of autophagy	3	5.26316	0.0057393
MA4	GO:0045850~positive regulation of nurse cell apoptotic process	2	3.50877	0.0149184
MA4	GO:0032006~regulation of TOR signaling	2	3.50877	0.0149184
MA4	GO:0007422~peripheral nervous system development	3	5.26316	0.0261228
MA4	GO:0045926~negative regulation of growth	2	3.50877	0.046983
MA4	GO:0001558~regulation of cell growth	2	3.50877	0.0498473
MA4	GO:0034599~cellular response to oxidative stress	2	3.50877	0.0696646
MA4	GO:0035096~larval midgut cell programmed cell death	2	3.50877	0.0752527
MA4	GO:0016318~ommatidial rotation	2	3.50877	0.0835739
MA4	GO:0008340~determination of adult lifespan	3	5.26316	0.0918913
MA5	GO:0032504~multicellular organism reproduction	19	24.0506	3.55935e-15
MA5	GO:0002181~cytoplasmic translation	13	16.4557	3.61473e-13
MA5	GO:0045434~negative regulation of female receptivity, post-mating	4	5.06329	9.97696e-05
MA5	GO:0006412~translation	11	13.9241	0.00230644
MA5	GO:0009617~response to bacterium	4	5.06329	0.00238815
MA5	GO:0034605~cellular response to heat	3	3.79747	0.00333477
MA5	GO:0006952~defense response	3	3.79747	0.0165973
MA5	GO:0045087~innate immune response	4	5.06329	0.0225793
MA5	GO:0034644~cellular response to UV	2	2.53165	0.0400483
MA5	GO:0050830~defense response to Gram-positive bacterium	3	3.79747	0.0419992
MA5	GO:0046008~regulation of female receptivity, post-mating	2	2.53165	0.0456391
MA5	GO:0045297~post-mating behavior	2	2.53165	0.0456391
MA5	GO:0009408~response to heat	3	3.79747	0.0594475
MA5	GO:0048042~regulation of post-mating oviposition	2	2.53165	0.0622197
MA5	GO:0009411~response to UV	2	2.53165	0.0838869
MA6	GO:0032504~multicellular organism reproduction	9	42.8571	2.19245e-10
MA6	GO:0045297~post-mating behavior	3	14.2857	4.19665e-05
MA6	GO:0018991~oviposition	3	14.2857	0.000116482
MA6	GO:0007610~behavior	2	9.52381	0.00888078
MA6	GO:0030431~sleep	3	14.2857	0.010183
MA6	GO:0045861~negative regulation of proteolysis	2	9.52381	0.026423
MA6	GO:0046692~sperm competition	2	9.52381	0.0301444
MA7	GO:0055114~oxidation-reduction process	82	10.4459	5.77588e-23
MA7	GO:0005975~carbohydrate metabolic process	30	3.82166	1.31679e-12
MA7	GO:0015992~proton transport	12	1.52866	9.07987e-08
MA7	GO:0006508~proteolysis	57	7.26115	3.91846e-07
MA7	GO:0005978~glycogen biosynthetic process	6	0.764331	3.93695e-06
MA7	GO:0015986~ATP synthesis coupled proton transport	10	1.27389	4.6416e-06
MA7	GO:0002181~cytoplasmic translation	20	2.54777	4.64765e-06
MA7	GO:0005977~glycogen metabolic process	6	0.764331	1.31106e-05
MA7	GO:0006096~glycolytic process	10	1.27389	1.41863e-05
MA7	GO:0006099~tricarboxylic acid cycle	12	1.52866	1.65121e-05
MA7	GO:0006635~fatty acid beta-oxidation	9	1.1465	0.00019353
MA7	GO:0055085~transmembrane transport	34	4.33121	0.000198549
MA7	GO:0006546~glycine catabolic process	4	0.509554	0.000772093
MA7	GO:0006012~galactose metabolic process	4	0.509554	0.000772093
MA7	GO:0033539~fatty acid beta-oxidation using acyl-CoA dehydrogenase	6	0.764331	0.00126256
MA8	GO:0006120~mitochondrial electron transport, NADH to ubiquinone	10	3.32226	9.04418e-08
MA8	GO:0006099~tricarboxylic acid cycle	9	2.99003	2.91252e-06
MA8	GO:0006122~mitochondrial electron transport, ubiquinol to cytochrome c	6	1.99336	1.95901e-05
MA8	GO:0001666~response to hypoxia	6	1.99336	0.000897006
MA8	GO:0007476~imaginal disc-derived wing morphogenesis	14	4.65116	0.0012299
MA8	GO:0030497~fatty acid elongation	5	1.66113	0.00132141
MA8	GO:0055085~transmembrane transport	16	5.31561	0.0023065
MA8	GO:0009060~aerobic respiration	4	1.3289	0.00504939
MA8	GO:0007601~visual perception	6	1.99336	0.00826027
MA8	GO:0022416~chaeta development	6	1.99336	0.0151925
MA8	GO:0010906~regulation of glucose metabolic process	10	3.32226	0.0184392
MA8	GO:0071482~cellular response to light stimulus	3	0.996678	0.024182
MA8	GO:0006820~anion transport	4	1.3289	0.0242494
MA8	GO:0048477~oogenesis	14	4.65116	0.0256097
MA8	GO:0006123~mitochondrial electron transport, cytochrome c to oxygen	3	0.996678	0.0285944
