# Supplementary material for: Transcriptome features of innate immune memory in Drosophila
Source: PLoS Genet. 2022 Oct 17;18(10):e1010005. doi: 10.1371/journal.pgen.1010005 (PMC9612818; doi:10.1371/journal.pgen.1010005)
Supplement: S5 Table — Top 15 (or less) of the GO terms (GOTERM_BP_DIRECT category) enriched to each clustering group of TP system were listed. Numbers of the genes belonging to the GO terms, rates among the genes of each clustering group, and p-values of enrichments were indicated. (XLSX) [file pgen.1010005.s017.xlsx]

## Sheet: Sheet1
Group	Term	Count	%	PValue
TP1	GO:0007476~imaginal disc-derived wing morphogenesis	93	4.33566	7.16313e-25
TP1	GO:0006351~transcription, DNA-templated	115	5.36131	9.31122e-17
TP1	GO:0045944~positive regulation of transcription from RNA polymerase II promoter	79	3.68298	8.5326e-15
TP1	GO:0048813~dendrite morphogenesis	67	3.12354	8.0201e-14
TP1	GO:0045893~positive regulation of transcription, DNA-templated	48	2.23776	6.24991e-12
TP1	GO:0007411~axon guidance	63	2.93706	1.37221e-11
TP1	GO:0008360~regulation of cell shape	43	2.00466	5.13061e-11
TP1	GO:0007391~dorsal closure	42	1.95804	1.04294e-10
TP1	GO:0010906~regulation of glucose metabolic process	58	2.70396	5.26417e-10
TP1	GO:0045475~locomotor rhythm	29	1.35198	7.95364e-09
TP1	GO:0007422~peripheral nervous system development	34	1.58508	1.02054e-08
TP1	GO:0051124~synaptic growth at neuromuscular junction	22	1.02564	1.08157e-08
TP1	GO:0048477~oogenesis	83	3.86946	1.1274e-08
TP1	GO:0007298~border follicle cell migration	45	2.0979	1.18239e-08
TP1	GO:0008355~olfactory learning	29	1.35198	1.21072e-08
TP2	GO:0006909~phagocytosis	4	13.3333	0.00905582
TP2	GO:0055114~oxidation-reduction process	5	16.6667	0.0097687
TP2	GO:0019722~calcium-mediated signaling	2	6.66667	0.0289054
TP2	GO:0010025~wax biosynthetic process	2	6.66667	0.0329689
TP2	GO:0035336~long-chain fatty-acyl-CoA metabolic process	2	6.66667	0.0329689
TP2	GO:0009416~response to light stimulus	2	6.66667	0.0410472
TP2	GO:0045471~response to ethanol	2	6.66667	0.0450621
TP2	GO:0010906~regulation of glucose metabolic process	3	10	0.0522567
TP3	GO:0035023~regulation of Rho protein signal transduction	2	2.98507	0.0541916
TP3	GO:0046854~phosphatidylinositol phosphorylation	2	2.98507	0.0742599
TP4	GO:0030239~myofibril assembly	3	13.0435	0.000293065
TP4	GO:0048515~spermatid differentiation	2	8.69565	0.0373671
TP4	GO:0045214~sarcomere organization	2	8.69565	0.0506241
TP4	GO:0046716~muscle cell cellular homeostasis	2	8.69565	0.0506241
TP4	GO:0007017~microtubule-based process	2	8.69565	0.0814198
TP5	GO:0007424~open tracheal system development	6	7.89474	0.000285563
TP5	GO:0046331~lateral inhibition	7	9.21053	0.00127077
TP5	GO:0071711~basement membrane organization	3	3.94737	0.00141142
TP5	GO:0030036~actin cytoskeleton organization	4	5.26316	0.00214267
TP5	GO:0008594~photoreceptor cell morphogenesis	3	3.94737	0.00241952
TP5	GO:0007391~dorsal closure	5	6.57895	0.00283172
TP5	GO:0046529~imaginal disc fusion, thorax closure	3	3.94737	0.00465929
TP5	GO:0042060~wound healing	4	5.26316	0.0048619
TP5	GO:0007426~tracheal outgrowth, open tracheal system	3	3.94737	0.00890368
TP5	GO:0030866~cortical actin cytoskeleton organization	3	3.94737	0.0096103
TP5	GO:0007254~JNK cascade	3	3.94737	0.0103411
TP5	GO:0007505~adult fat body development	2	2.63158	0.0114264
TP5	GO:0007015~actin filament organization	4	5.26316	0.0122862
TP5	GO:0007419~ventral cord development	4	5.26316	0.0122862
TP5	GO:0007475~apposition of dorsal and ventral imaginal disc-derived wing surfaces	3	3.94737	0.0152175
TP6	GO:0007616~long-term memory	3	21.4286	0.00267467
TP6	GO:0042981~regulation of apoptotic process	2	14.2857	0.0428104
TP6	GO:0008586~imaginal disc-derived wing vein morphogenesis	2	14.2857	0.0563577
TP6	GO:0045475~locomotor rhythm	2	14.2857	0.0676834
TP6	GO:0009408~response to heat	2	14.2857	0.0717708
TP6	GO:0006979~response to oxidative stress	2	14.2857	0.0959523
TP7	GO:0006120~mitochondrial electron transport, NADH to ubiquinone	7	5.14706	4.50605e-07
TP7	GO:0006099~tricarboxylic acid cycle	6	4.41176	1.84731e-05
TP7	GO:0006122~mitochondrial electron transport, ubiquinol to cytochrome c	4	2.94118	0.000265972
TP7	GO:0046680~response to DDT	4	2.94118	0.00145047
TP7	GO:0055114~oxidation-reduction process	11	8.08824	0.00176809
TP7	GO:0006123~mitochondrial electron transport, cytochrome c to oxygen	3	2.20588	0.0040558
TP7	GO:0017085~response to insecticide	3	2.20588	0.00553361
TP7	GO:0097428~protein maturation by iron-sulfur cluster transfer	2	1.47059	0.0161229
TP7	GO:0046683~response to organophosphorus	2	1.47059	0.0240877
TP7	GO:0043280~positive regulation of cysteine-type endopeptidase activity involved in apoptotic process	2	1.47059	0.0319888
TP7	GO:0006121~mitochondrial electron transport, succinate to ubiquinone	2	1.47059	0.0476016
TP7	GO:0034551~mitochondrial respiratory chain complex III assembly	2	1.47059	0.0476016
TP7	GO:0022900~electron transport chain	2	1.47059	0.0629654
TP7	GO:0022904~respiratory electron transport chain	2	1.47059	0.0629654
TP7	GO:0006119~oxidative phosphorylation	2	1.47059	0.0629654
TP8	GO:0055114~oxidation-reduction process	21	12.3529	4.11319e-08
TP8	GO:0032504~multicellular organism reproduction	16	9.41176	2.40925e-07
TP8	GO:0006508~proteolysis	17	10	0.000101409
TP8	GO:0035999~tetrahydrofolate interconversion	3	1.76471	0.000387877
TP8	GO:0050830~defense response to Gram-positive bacterium	6	3.52941	0.000436618
TP8	GO:0019731~antibacterial humoral response	4	2.35294	0.00220032
TP8	GO:0070328~triglyceride homeostasis	4	2.35294	0.0028103
TP8	GO:0006952~defense response	4	2.35294	0.00678444
TP8	GO:0050829~defense response to Gram-negative bacterium	6	3.52941	0.00795146
TP8	GO:0009617~response to bacterium	4	2.35294	0.0155849
TP8	GO:0048067~cuticle pigmentation	3	1.76471	0.0216296
TP8	GO:0046416~D-amino acid metabolic process	2	1.17647	0.0227872
TP8	GO:0042435~indole-containing compound biosynthetic process	2	1.17647	0.0227872
TP8	GO:0006555~methionine metabolic process	2	1.17647	0.0227872
TP8	GO:0042628~mating plug formation	2	1.17647	0.0227872
TP9	GO:0006120~mitochondrial electron transport, NADH to ubiquinone	21	1.17057	5.9397e-10
TP9	GO:0015986~ATP synthesis coupled proton transport	13	0.724638	5.18858e-06
TP9	GO:0032543~mitochondrial translation	27	1.50502	5.24931e-06
TP9	GO:0006096~glycolytic process	13	0.724638	2.36877e-05
TP9	GO:0007030~Golgi organization	23	1.28205	0.000163631
TP9	GO:0003341~cilium movement	11	0.613155	0.00032918
TP9	GO:0006606~protein import into nucleus	12	0.668896	0.000407294
TP9	GO:0006511~ubiquitin-dependent protein catabolic process	20	1.11483	0.000463396
TP9	GO:0006886~intracellular protein transport	26	1.44928	0.000535192
TP9	GO:0007018~microtubule-based movement	22	1.22631	0.000644832
TP9	GO:0006626~protein targeting to mitochondrion	11	0.613155	0.00129171
TP9	GO:0007035~vacuolar acidification	7	0.39019	0.00136282
TP9	GO:0009060~aerobic respiration	8	0.445931	0.00142485
TP9	GO:0000209~protein polyubiquitination	17	0.947603	0.00192282
TP9	GO:0030150~protein import into mitochondrial matrix	10	0.557414	0.00217926
TP10	GO:0009408~response to heat	4	7.27273	0.00266586
TP10	GO:0001666~response to hypoxia	3	5.45455	0.00845397
TP10	GO:0030431~sleep	4	7.27273	0.0134749
TP10	GO:0007053~spindle assembly involved in male meiosis	2	3.63636	0.0162716
TP10	GO:0030148~sphingolipid biosynthetic process	2	3.63636	0.0202989
TP10	GO:0035080~heat shock-mediated polytene chromosome puffing	2	3.63636	0.0283051
TP10	GO:0006986~response to unfolded protein	2	3.63636	0.0362474
TP10	GO:0007391~dorsal closure	3	5.45455	0.0663212
TP10	GO:0055114~oxidation-reduction process	5	9.09091	0.0869602
TP10	GO:0035317~imaginal disc-derived wing hair organization	2	3.63636	0.0938246
TP11	GO:0002181~cytoplasmic translation	74	5.18207	1.99862e-50
TP11	GO:0032504~multicellular organism reproduction	73	5.11204	1.18865e-15
TP11	GO:0006508~proteolysis	98	6.86275	2.31336e-11
TP11	GO:0043161~proteasome-mediated ubiquitin-dependent protein catabolic process	28	1.96078	1.27821e-07
TP11	GO:0006749~glutathione metabolic process	18	1.2605	2.18608e-06
TP11	GO:0050830~defense response to Gram-positive bacterium	19	1.33053	7.65792e-06
TP11	GO:0043248~proteasome assembly	10	0.70028	7.80688e-06
TP11	GO:0000028~ribosomal small subunit assembly	11	0.770308	9.61976e-06
TP11	GO:0055114~oxidation-reduction process	72	5.04202	9.90778e-06
TP11	GO:0045454~cell redox homeostasis	18	1.2605	1.05864e-05
TP11	GO:0045087~innate immune response	27	1.89076	1.50111e-05
TP11	GO:0045861~negative regulation of proteolysis	11	0.770308	1.66621e-05
TP11	GO:0006974~cellular response to DNA damage stimulus	27	1.89076	1.80186e-05
TP11	GO:0051298~centrosome duplication	27	1.89076	3.06016e-05
TP11	GO:0005975~carbohydrate metabolic process	25	1.7507	0.000170797
