# Supplementary material for: Transcriptome features of innate immune memory in Drosophila
Source: PLoS Genet. 2022 Oct 17;18(10):e1010005. doi: 10.1371/journal.pgen.1010005 (PMC9612818; doi:10.1371/journal.pgen.1010005)
Supplement: S6 Table — Sequences of primers used in this study are listed. (XLSX) [file pgen.1010005.s018.xlsx]

## Sheet: Sheet1
gene_name	F_primer	R_primer
RpL32	AGATCGTGAAGAAGCGCACCAAG	CACCAGGAACTTCTTGAATCCGG
Ada2b	ATATACACCCGCCGACTCAG	GATCCCAATAGCCGCTCATA
CG6675	ACGCATCTTTTTGCGCTTTG	TCGTAATCGTCCATGACTCCATT
CG33462	AACTCCAAAAGGATTCCATTGCT	CCAGGCGAACGGTTATTAGC
