# Supplementary material for: Transcriptome features of innate immune memory in Drosophila
Source: PLoS Genet. 2022 Oct 17;18(10):e1010005. doi: 10.1371/journal.pgen.1010005 (PMC9612818; doi:10.1371/journal.pgen.1010005)
Supplement: S1 Data — Normalized read counts of each gene were indicated for all samples of MA systems. Name of sample was showed in S1 Table. (ZIP) [file pgen.1010005.s019.zip]

Archive with 3 entries (2 files):
- S1_Data.txt
- __MACOSX/
- __MACOSX/._S1_Data.txt
