# Supplementary material for: Transcriptome features of innate immune memory in Drosophila
Source: PLoS Genet. 2022 Oct 17;18(10):e1010005. doi: 10.1371/journal.pgen.1010005 (PMC9612818; doi:10.1371/journal.pgen.1010005)
Supplement: S1 Data — Normalized read counts of each gene were indicated for all samples of MA systems. Name of sample was showed in S1 Table. (ZIP) [file pgen.1010005.s019.zip › S1_Data.txt]

S_1	S_2	S_3	MS_1	MS_2	MS_3	SA_1	SA_2	SA_3	MA_1	MA_2	MA_3
FBgn0000008	42.8707422586478	46.6370469905591	42.5535580564534	46.296791018579	48.3405063763102	46.6590670241938	39.1864783196347	37.8789026892868	38.2586110991283	40.260005416211	42.232668297833	43.4773036114275
FBgn0000014	29.9403732225718	30.7764014872575	31.4634653272459	30.549123416639	32.9564220425599	34.690002004944	31.8994292203478	25.4363525335543	24.1564609328967	24.8469340357474	25.9346094753921	23.5689371128418
FBgn0000015	41.9026932399042	36.8506912544794	40.3729218456542	43.3229825443929	45.2902137928941	43.5484625559142	54.2067223814301	37.9576530067281	36.2346913993451	40.525748026219	43.4614901931758	40.3947178310013
FBgn0000017	101.022829741749	99.8883206165375	89.9668196684023	94.1480728304826	97.8082947943175	95.6172764814637	95.8470029487838	99.8554025156251	101.130697256911	91.6147648002556	88.6692009744703	98.3858628252687
FBgn0000018	12.8612226775943	14.1058506816597	13.6445522904294	11.6924742280499	11.4054418336425	14.0653419435251	10.1126395663573	10.4737922196988	13.1881219147166	13.9514870254196	13.9050898683524	14.2569592344711
FBgn0000024	176.7380922792	167.3129370327	136.75704236298	149.163529602925	144.62365487892	155.665467086513	217.347393032812	158.051887104779	129.269709857123	141.574375481758	126.89202940329	133.514496614709
FBgn0000028	72.5345300472928	69.3143954548541	60.8085983354298	62.3823914016765	62.2657551266876	64.7817191437357	90.2701796585132	58.9839877635672	55.4945724134114	56.3374333216945	51.3518202580083	61.0737307746936
FBgn0000032	25.5841526382253	27.4017960610231	29.5943485751323	27.0346224926009	29.2430223757926	23.0590461670291	27.2892553003907	29.5313690405043	29.5753427097357	25.3784192557633	30.2031486907933	28.192815783481
FBgn0000036	38.2379362403746	36.9856754715288	35.8870416405815	37.2401924835577	37.2666180843434	38.3415811633592	50.117051968565	43.2339242752982	37.083431918609	37.403272358625	34.4070130695975	39.4956303117104
FBgn0000037	50.1311098992253	47.2444759672812	44.1111553498814	49.9464650550801	48.0089528346345	50.9868645452784	66.1783030445443	51.8964591938462	51.577308478347	51.4876306890487	48.7001519575318	53.7525895461814
FBgn0000038	166.435284865428	170.350081916311	163.423108026468	167.614659454125	179.503087463198	174.870068586326	233.780432328143	199.080802491719	182.413923909496	191.799728773269	178.696573517477	193.111155036281
FBgn0000039	9.33475839502815	8.03156091443781	8.28641760103705	9.52970442864181	8.6867027919021	10.0756536037752	9.74085134700596	9.60753872784405	8.87913158614582	7.44079308022381	9.37785130656323	9.50463948964737
FBgn0000042	1674.72480242653	1503.11674895332	1658.59190193389	1651.95060741038	1677.4619887538	1845.94088641513	1929.65521607749	1595.95393326629	1925.33522408412	1709.65508148642	1807.59700804921	1765.67944681328
FBgn0000043	182.408093674698	166.368047513355	190.026869798218	174.57607474597	184.609012005003	174.261472059924	151.392162919879	183.88199122554	219.82379448936	202.163690563581	222.481437893638	222.652602098699
FBgn0000044	1302.99397922897	1430.69771650633	1448.25396342937	1649.58507794227	1662.7410115034	1486.93655767391	1066.8834742507	1145.58086781924	1202.86117899375	1241.15086004233	1129.22264698341	1345.16336993347
FBgn0000045	234.821033403819	277.730026579089	247.346450196369	310.627812439984	296.806730508044	264.671867148832	192.065794116919	190.497017890613	200.694488939796	208.408641898769	200.233294104274	231.322374606147
FBgn0000046	818.139713555356	720.005813741366	787.085064315046	808.605558753692	815.091226855424	833.101022808793	828.269795070987	642.681340638814	735.988605666337	738.100099297201	693.766972175888	736.930663133132
FBgn0000047	59.120136501845	112.036900150981	78.2536880218236	34.3339705656031	77.9150822937784	15.485400505131	9.81520899087623	10.1587909499335	18.6070036915556	14.0843583304236	9.05447712357829	24.2111424837639
FBgn0000052	85.0500209324787	81.2604986637238	57.5687959650995	69.4789798059843	62.995172918374	57.951913680774	28.8507658216665	32.7601320555994	25.1357769166628	42.2530749912709	36.2825833309102	25.8808764481614
FBgn0000053	58.7052583509548	58.8531186335275	27.4137123643331	49.6761188301541	33.4205970009058	38.7473121809609	7.21269145541662	10.0012903150508	7.57337694112438	13.0213878903917	6.66150816948975	5.58718672702244
FBgn0000054	22.4725665065493	23.8247143092147	24.1116061022657	22.9794291187108	29.1767116674574	26.9134908342451	25.1328836281528	27.0901091998226	24.7440505231564	29.8960436258992	30.5265228737783	31.4038426380916
FBgn0000055	27.5202506757126	24.9045880456097	22.0555776749407	24.3987467995723	20.6226302922256	20.2865508800842	7.2870490992869	9.37128777552002	6.78992415411151	8.03871395274179	6.20878431331083	4.49543759645484
FBgn0000057	78.5502632351999	86.9973278883222	84.670988870747	83.7397431708312	80.3685785021782	82.0929092280742	68.4090323606525	72.2927914111544	75.4726184822395	69.8238707796002	78.7092761385342	72.1838836916462
FBgn0000063	19.4992730918366	19.8426799062581	21.8063621079922	18.7214760761261	19.9595232088743	19.6103325174148	21.7867896539904	18.270073646392	19.5210319430706	21.8573296731574	20.1138741816632	19.7799254244013
FBgn0000064	1545.00623391488	1699.72126108573	1687.50090769991	1367.9518981256	1322.16921349417	1248.50196299665	1050.07864673602	940.200039932214	916.639760805054	918.406460187624	841.03157510723	998.17980802425
FBgn0000075	1.17548809418873	1.41733427901844	0.93455837605681	1.41931768086155	1.45883558337287	1.75816774294063	0.892291726443294	1.73250698370958	1.56690557402573	0.863663482525978	2.1342696077006	1.28441074184424
FBgn0000077	10.0953683383267	8.16654513148719	8.84715262667114	11.4897145593554	11.0075775836317	9.46705707737265	9.36906312765458	9.52878841040271	7.96510333463081	10.7625757053237	10.3479738555181	10.0826243234773
FBgn0000078	14.7281743566	25.5120170223319	13.5199445069552	17.6400911764221	14.7872879587341	17.7169211019402	67.2193100587281	135.450545999113	82.4584058331042	184.425371345547	198.875122535738	165.753206234999
FBgn0000079	1058.35416292075	1444.19613821126	1294.79947808084	1393.97272227473	1482.77374908185	1587.15211902152	1443.95108631686	1418.37196743606	1472.95652731644	2523.62469594091	2557.69576290108	2366.97633560766
FBgn0000083	196.997975314335	178.921579698947	204.107549330807	196.068599627588	206.027370797251	197.59100557202	191.619648253697	215.933370424167	284.132210756666	238.171814219664	241.689864362943	227.661803991891
FBgn0000084	28.8340314868647	27.2668118439737	27.9121434982301	27.1697956050639	26.4579726257171	26.981112670512	17.1766157340334	21.8925882486938	26.18038063268	27.1721818733173	27.4221307171228	25.0460094659627
FBgn0000092	1.59036624507887	0.944889519345625	0.747646700845448	0.405519337389013	0.795728500021566	0.608596526402527	0.966649370313568	0.630002539530758	0.914028251515011	0.531485220015986	0.90544771235783	0.513764296737696
FBgn0000094	44.4611085037267	40.1578045721891	37.0708155835868	47.7836952556721	48.3405063763102	45.7799831527234	58.519465725906	50.95145538455	40.0213798699073	49.0295115464747	36.994006533477	44.3763911307185
FBgn0000097	74.6089208017435	66.6147111138666	65.3567824322396	65.2886133196311	63.3930371683848	69.7857350274898	71.0115498961121	68.6702768088526	74.2974393017202	76.600307334804	70.4308970541197	74.4316024898737
FBgn0000099	57.9446484076562	53.99368681975	49.3446822557996	48.7299070429131	48.4068170846453	47.3352853868632	54.5785106007815	52.3689610984942	43.416341946963	47.5679271914308	46.7599068596222	42.128672332491
FBgn0000100	499.928171822619	525.223588539118	561.29576065972	532.311716879311	548.389557931529	527.788432063525	251.700624500879	425.094213548379	463.085884856855	508.697791207801	560.213434603108	510.167946660532
FBgn0000108	372.768018574791	363.84995705659	330.335233990214	355.099766440313	353.303454009575	388.825558534948	475.145344331054	406.115387045015	348.179476094968	361.941434830887	319.881741808702	338.121127790496
FBgn0000109	8.2975630178028	8.97645043378344	7.78798646714008	8.85383886632679	7.69204216687514	8.31748586083454	6.91526087993553	6.06377444298354	6.78992415411151	7.7065356902318	7.63163071844456	7.83490552524986
FBgn0000114	930.848277880511	906.351525378028	877.86183457603	860.174101158329	834.188710855942	832.221938937323	904.188949462538	794.511952665727	875.769640415883	821.742585797217	750.680828381238	760.050056486328
FBgn0000115	30.9775685997971	28.2117013633194	38.0053739596436	32.3739604348896	34.6805004592733	35.2309766950796	28.8507658216665	31.5001269765379	33.2314557157958	34.6794106060431	38.0934787556258	38.5965427924194
FBgn0000116	999.579758211311	1187.99609425155	1158.41625906828	1139.91485740052	1241.93325640866	1075.18719664446	650.406310933291	787.345673778564	887.129705827569	868.911899073636	889.602377391567	993.941252576164
FBgn0000117	140.781985868721	136.739011871017	149.467036277352	150.109741390166	152.24938633746	143.223049213395	115.477420930536	135.371795681672	142.784270433095	142.9695241843	147.846676460714	145.523737050952
FBgn0000119	37.1315945046675	39.0104387272694	37.195423367061	36.8346731461687	38.0623465843649	39.0177995260287	32.0481445080883	29.925120627711	30.2935077644975	33.3506975560031	34.0836388866126	32.1744890831982
FBgn0000120	379.060337196625	475.211936122325	465.472375168029	409.980050100292	475.978264429567	438.662851863688	339.665717199414	405.327883870601	421.95461353868	411.170253334867	384.168529386108	358.928581808373
FBgn0000121	654.055404878306	746.665196608618	706.650740082423	680.866967476153	737.242455269981	695.017233151686	675.985340424665	757.105551881088	747.805685203781	735.044059282109	696.806689495947	651.324687189214
FBgn0000139	22.6800055819943	22.4073800301963	21.183323190621	23.2497753436368	21.5509802089174	24.8172139099697	20.0022062011038	23.1525933277553	22.6548430911221	23.7175279432134	25.0938365996313	24.0184808724873
FBgn0000140	31.8073249015774	29.4940514252884	29.7812602503437	30.278777191713	28.9114688341169	29.2126332673213	30.2635610552017	30.3188722149177	33.427318912549	30.4275288459152	30.1384738541963	29.1561238398642
FBgn0000146	7.6060994329859	7.96406880591312	8.84715262667114	7.09658840430773	7.69204216687514	6.22120893655917	6.84090323606525	7.24502920460371	8.74855612164368	6.90930786020782	8.01967973802649	7.57802337688101
FBgn0000147	41.6952541644591	45.4896811456394	43.0519891903504	40.6871068513643	39.9853571260837	40.4378580876346	41.714638211224	46.6989382427174	49.683964243066	41.8544610762589	46.0484836570553	42.3855544808599
FBgn0000150	94.6613647614336	91.9242518106244	100.309265696764	112.599202681683	126.321899378424	115.362852671412	54.2810800253004	76.4665582355457	76.2560712692523	89.9538734877057	100.181321888734	94.9821743593815
FBgn0000152	4.28707422586478	4.31949494558	3.48901793727876	4.32553959881614	2.71873904174035	3.9896883397499	3.34609397416235	3.30751333253648	4.50485352532398	4.0525748026219	4.07451470561023	2.6972625578729
FBgn0000153	25.1692744873352	25.1070643711837	30.965034193349	22.6414963375532	19.0974840005176	17.1759464118047	9.51777841539513	9.60753872784405	19.2598810140663	11.8255461453557	9.5718758163542	11.4312556024137
FBgn0000157	18.3929313561295	19.0327746039619	14.454502883012	15.74766760194	15.3840843337503	21.6389876054232	18.143265104347	17.2463195196545	15.9302066692616	14.4829722454356	18.1089542471566	15.156046753762
FBgn0000158	1.93609803748732	2.49720801541344	1.86911675211362	2.36552946810258	1.79038912504852	2.7048734506779	1.78458345288659	1.89000761859227	2.54622155779182	1.99306957505995	2.58699346387951	1.92661611276636
FBgn0000163	78.4119705182365	78.6283064312609	81.6804020673652	79.6845497969411	78.6445000854648	83.648211462214	81.6446929695614	83.7903377575908	81.8708162428445	77.331099512326	81.2315947658167	78.8628195492363
FBgn0000173	99.3633171381886	102.048068089328	103.735979742306	96.5136022985852	96.4820806276149	99.3364774761458	100.457176868741	101.351658547011	89.8359195774754	88.2929821751557	90.9974950919619	87.0188277599472
FBgn0000179	11.6857345834056	12.7560085111659	11.90004332179	12.9090322402169	13.5273845003666	13.9977201072581	14.2023099792224	14.4900584092074	10.7071880891758	12.4899026703757	11.5767957508608	9.50463948964737
FBgn0000180	5.04768416916337	5.12940024787625	4.61048798854693	5.27175138605717	5.10592454180505	4.86877221122022	3.64352454964345	2.91376174532975	4.04783939956648	3.7203965401119	4.72126307158011	4.11011437390157
FBgn0000181	544.320133967864	534.470007407	556.186841537276	546.369720575464	560.988592515204	559.773560617791	392.459644347309	585.587360493839	597.97033968757	634.9919666141	689.821807143472	676.627578803545
FBgn0000182	9.26561203654646	7.08667139509219	6.97803587455752	6.96141529184473	4.97330312513479	6.82980546296169	12.4920841702061	10.0012903150508	8.94441931839689	8.30445656274979	6.66150816948975	8.54133143326419
FBgn0000183	124.532591625524	121.418303235913	111.960093451606	112.801962350377	108.616940252944	112.117004530599	128.415650963964	102.847914578396	104.264508404962	96.1988248228935	105.808032672672	96.9730110092401
FBgn0000206	21.9885419971774	25.8494775649553	24.1739099940028	21.0870055442287	24.5349620839983	24.9524575825036	20.2252791327147	18.6638252335987	18.4764282270534	16.1438635579856	18.8850522863204	15.9266931988686
FBgn0000210	21.5045174878056	24.2971590688875	23.4885671848945	22.4387366688587	21.2857373755769	24.3438610561011	28.1071893829638	20.9475844393977	21.1532252493474	21.7244583681534	21.342696077006	21.0001156291533
FBgn0000212	94.0390475350984	102.722989174574	101.929166881929	104.691575602597	100.858587377734	105.21957723137	92.0547631113998	77.8053136320486	83.3071463523681	77.663277774836	88.4105016280823	76.4224391397322
FBgn0000221	3.04243977319436	2.96965277508625	3.3021062620674	2.83863536172309	3.64708895843218	2.7048734506779	3.4948092619029	2.9925120627711	3.91726393506433	3.18891132009592	3.68646568602831	4.49543759645484
FBgn0000228	46.1206211072872	54.3311473623734	47.9116927458458	47.7161086994406	48.0752635429696	50.1077806738081	57.9246045749438	58.1964845891537	49.0963746528063	54.0121854841246	64.0927630676149	56.4498521040543
FBgn0000229	68.5240412553548	69.9218244315762	64.4222240561828	66.9782772254187	63.2604157517145	67.8923236120153	82.8344152714858	73.1590449030092	65.1571567865701	72.8134751421901	66.7444313680914	68.5233130773902
FBgn0000233	1.24463445267042	1.48482638754312	1.12147005126817	1.08138489970404	1.45883558337287	0.81146203520337	1.26407994579467	1.49625603138555	1.10989144826823	1.59445566004796	1.35817156853674	1.54129289021309
FBgn0000239	84.8425818570337	84.3651356558594	85.2940277881182	81.5769733714232	84.0156674606104	74.7221290749769	74.7294320896258	75.9940563308976	78.3452787012866	73.4778316672101	77.5451290797884	77.0004239735621
FBgn0000241	4.42536694282816	4.11701862000594	4.85970355549541	3.44691436780661	4.04495320844296	2.7048734506779	3.94095512512455	4.48876809415665	5.1577308478347	4.38475306513189	5.23866176435601	5.77984833829908
FBgn0000244	119.346614739397	118.583634677876	104.234410876203	111.58540433821	113.855486211419	116.444802051684	117.633792602774	107.021681402787	99.8902303441405	110.083876195811	101.474818620674	110.074000576051
FBgn0000246	11.2708564325155	10.5287689298512	12.896905589584	9.46211787241031	10.7423347502911	10.9547374752455	16.3586816514604	13.6238049173526	11.751791805193	10.0982191803037	13.9697647049494	11.1743734540449
FBgn0000247	86.2255090266675	85.9174541519272	83.5495188194788	84.0100893957572	84.7450852522968	82.6338839182098	71.4576957593338	77.3328117274005	75.6031939467416	81.7158525774579	78.6446013019372	75.9086748429945
FBgn0000250	287.095680415977	263.084239029232	253.265319911396	271.833129163102	244.686513756632	253.446642328519	789.380747326834	807.505755043549	764.258193731051	801.745454394115	805.331065305692	864.922193557911
FBgn0000251	160.765283469929	160.293757746133	162.239334083462	166.668447666884	163.058031796086	175.140555931394	169.014924517134	149.389352186231	131.097766360153	134.399325011543	131.807316984661	138.331036896625
FBgn0000253	3468.93451230943	3414.22329393837	3157.81044880422	3594.99651250983	3325.28309088179	3772.2165143154	4199.86844108084	3069.8448744985	2831.46365999675	2862.97800892111	2627.15653740624	2798.60256540441
FBgn0000256	437.489010113653	438.226260650796	442.108415766608	440.123654179542	431.55008984503	419.999225054011	376.918896778421	387.924063716064	431.486622447336	405.988272439712	405.575900299711	405.488471200226
FBgn0000257	18.4620777146112	16.8055350226472	17.9435208202908	16.153186939329	18.3680662088312	18.055030283275	16.2843240075901	19.1363271382468	16.321933062768	17.6718835655315	18.0442794105596	17.6606477003583
FBgn0000259	451.456574526954	428.169936480617	398.931818792784	418.090436848073	392.890946885648	426.423299499371	582.44342443586	396.035346412522	385.197620281326	380.742724488952	346.657124159855	366.442384648161
FBgn0000261	1705.14920015848	1891.87129405552	1674.10557097643	1581.32265614846	1704.11889350452	1634.35216073585	1214.11160911384	1293.47396397409	1166.1041857364	1024.17201897081	1231.60291331644	863.573562278974
FBgn0000273	416.537663493701	411.229417240921	380.302955163385	404.03243315192	384.270554802081	417.835326293468	498.121856286969	401.469118315975	354.96940024908	373.03618879872	352.477859453584	370.16717579951
FBgn0000274	51.0300125594872	46.7045390990837	49.033162797114	50.4195709487007	50.79400258471	49.7020496562064	51.2324166266191	45.3601828462145	58.1713694357053	56.0716907116866	49.9289738528746	58.3122476797285
FBgn0000276	134.558813605369	146.795336041195	161.553991274354	166.127755217032	138.191516170412	166.282095380424	434.174282558533	393.436585936958	317.951256062722	507.966999030279	569.526611073075	625.764913426513
FBgn0000277	4.01048879193802	4.99441603082687	4.17436074638709	5.13657827359417	3.38184612509166	5.88309975522443	11.4510771560223	10.4737922196988	9.72787210540976	16.6089131254996	17.6562303909777	18.8808379051103
FBgn0000278	9.47305111199153	18.2228693016656	11.2770044044188	20.6138996506082	9.08456704191288	14.5386947973937	60.0809762471818	61.5827482391316	65.1571567865701	62.9145629193924	78.9033006483251	90.7436189112955
FBgn0000279	28.6265924114197	45.1522206030159	32.6472392702512	49.0002532678391	19.4953482505284	29.550742448656	75.84479674768	74.8128015692775	91.33753741925	80.2542682224139	105.808032672672	132.486968021233
FBgn0000281	0.55317086785352	0.5399368681975	0.685342809108327	0.878625231009529	0.198932125005392	0.338109181334737	1.63586816514604	1.65375666626824	1.1751791805193	2.25881218506794	1.68154575152168	2.37615987241184
FBgn0000283	119.07002930547	122.970621731981	119.87268770222	126.319273596678	125.260928045062	123.477473023446	130.348949704591	122.141742351526	116.669177532666	119.451303198593	116.738080057563	120.220845436621
FBgn0000286	158.967478149405	149.967465141856	148.532477901296	157.882195356789	153.376668379157	151.472913237962	131.538672006516	129.386771556129	126.65820056708	123.636749306219	132.454065350631	128.441074184424
FBgn0000287	86.9169726114844	83.3527540279891	86.727017298072	86.2404457513968	87.4638242940372	83.0396149358115	82.3139117643939	81.5853288692331	91.2722496869989	84.9047638975538	87.4403790791275	87.7252536679615
FBgn0000289	216.0132238968	209.697981186204	213.57774087485	222.021837220485	216.504462714201	221.326270101719	258.838958312425	221.288392010179	202.653120907328	212.328345396387	214.461758155612	216.423210000754
FBgn0000299	146.936011773591	131.272151080517	119.997295485694	180.118172356953	187.79192600509	209.56007059127	44.3171557466836	38.3514045939349	42.4370259631969	42.1202036862669	59.3068251594378	40.7158205164624
FBgn0000303	25.3075672042986	25.3095406967578	22.8032243757862	22.5739097813217	27.2537011257386	24.9524575825036	28.0328317390935	30.2401218974764	25.7233665069224	25.8434688232773	26.8400571877499	27.9359336351122
FBgn0000307	73.9174572169266	69.5843638889528	69.6557509621009	70.2900184807623	67.4379903768278	79.7261449587311	70.9371922522419	68.9065277611766	68.2909679346215	68.0301081620462	74.376062086536	70.5783702643409
FBgn0000308	1975.64975453885	1827.95626728264	1862.82405904817	1825.44529725664	1830.24186075794	1877.24979660673	2163.43564840564	1682.89428372154	1796.91425474626	1694.64062402097	1526.00276950593	1688.16525854298
FBgn0000316	16.6642723940873	16.0631218288756	20.6848920567241	20.5463130943767	21.4846695005823	20.6922818976859	20.4483520643255	18.270073646392	17.4318245110363	19.1334679205755	21.213346403812	20.4863513324156
FBgn0000317	34.1583010899549	34.2184990220166	35.0147871562618	38.2539908270303	34.0837040842571	34.1490273148085	28.7764081777962	30.161371580035	28.9877531194761	28.7666375333653	28.4569281026746	28.8350211544032
FBgn0000318	52.6895251630478	52.7788288663056	54.3912974865064	54.7451105475168	51.7223525014018	54.029847177291	54.4297953130409	50.0064515752539	60.7175909934972	61.4529785643484	53.292065355918	61.9085977568923
FBgn0000319	196.237365371036	187.493077481582	189.092311422161	188.160972548502	176.718037713123	180.820790177818	164.032962377825	187.662006462724	191.031904566637	188.810124410679	194.994632339918	174.744081427909
FBgn0000320	19.7758585257633	17.6829324334681	18.1304324955021	19.2621685259781	21.2194266672418	18.8664923184783	19.1099144746605	18.270073646392	19.7168951398238	17.8047548705355	18.2383039203506	20.1652486469546
FBgn0000326	16.3185406016788	22.7448405728197	17.3204819029195	18.9242357448206	18.5006876255014	20.2189290438173	13.8305217598711	14.175057139442	14.8856029532445	13.8850513729176	16.8154575152168	16.5046780326985
FBgn0000330	15.7653697338253	14.4433112242831	15.5759729342802	15.206975152088	17.4397162921393	19.0693578272792	12.194653594725	17.9550723766266	15.1467538822488	15.2137644229576	20.3725735280512	15.2844878279464
FBgn0000339	49.0939145219999	52.7788288663056	50.2169367401193	49.5409457176911	47.2132243346129	50.4458898551428	55.6195176149653	46.8564388776001	48.3129218657934	45.3755506588648	43.7201895395638	49.3213724868188
FBgn0000346	88.3690461395999	92.5316807873466	95.5741699247431	96.3784291861221	100.858587377734	97.781175242006	92.649624262362	103.241666165603	108.181772340027	102.709518768089	109.559173195297	105.96388620215
FBgn0000351	0.62231722633521	1.28235006196906	1.12147005126817	1.28414456839854	2.25456408339444	2.02865508800842	1.26407994579467	2.20500888835765	1.24046691277037	1.72732696505196	1.29349673193976	1.73395450148972
FBgn0000352	22.4034201480676	21.4624905108506	23.737782751843	19.6676878633671	23.871855000647	20.557038225152	19.9278485572336	22.5225907882246	21.4796639106028	23.2524783756994	20.4372483646482	24.1469219466717
FBgn0000355	1.03719537722535	1.079873736395	0.747646700845448	1.28414456839854	1.525146291708	1.14957121653811	1.78458345288659	1.26000507906152	1.56690557402573	1.26227739753797	1.74622058811867	1.47707235312087
FBgn0000357	0.96804901874366	0.742413193771562	1.55759729342802	1.21655801216704	1.06097133336209	0.743840198936422	0.446145863221647	0.393751587206723	1.10989144826823	0.664356525019983	1.29349673193976	0.706425908014331
FBgn0000370	1034.84440103697	1040.18837658248	997.236091144354	1025.28805803189	1020.05762631931	1010.13499015566	895.042959266494	939.727538027566	845.280269454632	865.656552101038	867.742282621786	854.261584400603
FBgn0000376	35.8178136935154	33.9485305879178	36.13625720753	32.4415469911211	33.2216648759004	37.0567662742872	37.8480407299697	27.9563626916774	26.4415315616842	30.5604001509192	31.755344769121	31.6607247864605
FBgn0000377	17.9089068467577	14.1058506816597	17.1958741194453	13.2469650213744	14.9862200837395	16.0263751952665	9.22034783991404	15.2775615836209	13.6451360404741	14.1507939829256	16.9448071884108	16.954221792344
FBgn0000382	269.048480852256	256.807472936436	237.004004168007	245.001266339196	241.901464006556	261.020287990417	301.520245893963	261.372303587823	237.45148219715	250.130231670024	232.247338219783	235.047165757496
FBgn0000384	34.4348865238816	30.4389409446341	32.1488081363543	34.0636243406771	30.9007900841708	32.3908595718678	42.2351417183159	42.1314198311194	36.5611300606004	35.8752523510791	38.6755522849987	37.1194704392985
FBgn0000394	38.583668032783	35.3658648669362	33.6441015380452	35.4153554653072	35.7414717926354	38.0710938182914	43.2017910886295	34.8076403090744	35.1900876833279	36.4731732235971	35.7651846381343	35.0001927152555
FBgn0000395	47.9184264278112	41.3726625256334	46.8525265863148	43.3905691006244	45.5554566262347	39.7616397249651	43.7966522395917	50.0064515752539	68.3562556668726	58.3305028967545	59.6301993424228	45.2754786500094
FBgn0000404	39.9665952024168	41.3051704171087	37.8184622844323	37.3077790397892	35.4762289592948	36.4481697478847	45.5812356924783	40.5564134822925	40.5436817279158	40.392876721215	38.3521781020138	40.5231589051857
FBgn0000405	69.4920902740985	66.2097584627184	69.9049665290494	66.7755175567242	66.2443976267954	66.6075087229433	61.7168444123278	80.0103225204062	80.0427597398145	71.6176333971542	77.4157794065944	79.8261276056195
FBgn0000406	548.952939986137	572.535556614924	403.230787322645	623.756327460534	628.492893600367	612.653836578544	17.5484039533848	28.6651155486495	31.5339746772679	40.8579262887289	50.5757222188445	38.9176454778804
FBgn0000409	319.52532254389	317.077925848982	379.430700679065	292.514615369942	275.388371715797	242.830014034608	186.488970826648	203.097068681228	228.180624217497	223.356663711718	204.113784300094	243.58849719076
FBgn0000411	15.0047597905267	14.8482638754312	13.8937678573779	14.260763364847	15.3840843337503	14.5386947973937	19.1842721185308	17.0888188847718	16.5177962595213	16.0109922529816	14.3578137245313	16.055134273053
FBgn0000412	164.499186827941	180.878850846162	180.369766578964	168.155351903978	175.458134254755	179.671218961279	165.594472899101	179.156972179059	174.448820574865	164.096061679936	171.905715674794	173.074347463511
FBgn0000413	98.3952681194449	94.1514913919391	97.1317672181711	92.7963417058525	93.6970308775394	90.5456387614427	89.6009608636807	86.7040995029205	86.5062452326707	92.8770421977936	84.982735288442	85.7986375551952
FBgn0000414	112.570271608191	114.804076600493	106.788870437425	117.330261617888	112.993447003062	121.854548953039	117.485077315034	96.9416407702953	88.7260281292071	90.8175369702317	97.2062794052727	92.7344555611541
FBgn0000416	771.465921580216	775.281850623085	694.127657843261	772.243991501144	740.027505020057	766.831623267184	696.21061955738	672.29145999676	605.87015528995	673.723952022765	685.682617601265	609.70977915346
FBgn0000422	70.2527002173971	68.4369980440331	60.6216866602184	66.5051713317982	62.1331337100173	65.1874501613374	109.305736489303	115.841716956218	141.543803520325	159.91061557231	172.487789204167	157.08343372755
FBgn0000426	11.824027300369	11.7436268832956	12.5230822391613	9.86763720979932	15.1851522087449	10.9547374752455	9.51777841539513	9.21378714063733	11.8823672696951	10.2310904853077	10.7360228751	10.7890502314916
FBgn0000427	1.3829271696338	1.82228693016656	1.05916615953105	1.62207734955605	1.79038912504852	1.35243672533895	1.63586816514604	1.73250698370958	1.30575464502144	0.996534787529974	1.81089542471566	1.41285181602866
FBgn0000439	5.04768416916337	5.9393055501725	6.29269306544919	6.48830939822421	6.16689587516714	7.30315831683033	6.32039972897333	5.59127253833547	3.85197620281326	3.65396088760991	6.07943464011685	6.4220537092212
FBgn0000442	2.62756162230422	3.57708175180844	3.55132182901588	2.63587569302859	2.32087479172957	2.63725161441095	2.30508695997851	3.15001269765379	1.82805650303002	1.99306957505995	2.06959477110361	1.6055134273053
FBgn0000447	63.6837961616365	62.0927398427125	63.9237929222858	62.314804845445	58.4860447515851	58.7633757159774	54.8759411762626	56.3852272880028	69.4008593828897	67.0335733745163	64.4808120871969	65.9544915937017
FBgn0000448	22.6108592235126	20.9225536426531	20.0618531393529	20.6814862068397	20.4900088755553	22.9914243307621	32.8660785906613	28.6651155486495	25.0052014521607	23.0531714181934	22.6361928089457	25.3028916143315
FBgn0000451	34.2965938069183	36.5807228203806	30.3419952759778	36.6319134774742	35.6751610843002	33.3375652796051	48.0350379401973	37.7214020544041	21.6102393751049	31.0918853709352	29.5564003248234	27.7432720238356
FBgn0000454	98.8792926288167	102.722989174574	112.458524585503	109.422634538802	107.555968919582	109.412131079921	74.7294320896258	83.0815849006187	93.6878957802886	93.2092204603036	105.484658489687	100.633581623496
FBgn0000455	27.0362261663408	29.156590882665	27.6006240395445	28.1835939485364	28.7125367091115	28.4687930683849	24.0175189700987	21.1050850742804	22.1978289653646	20.5950522756195	19.3377761424994	23.2478344273807
FBgn0000459	16.9408578280141	15.4556928521534	13.7691600739037	15.4097348207825	17.771269833815	18.6636268096775	15.0202440617954	13.0725526952632	10.0543107666651	13.4864374579057	13.3230163389795	10.7890502314916
FBgn0000463	5.25512324460844	4.52197127115406	5.48274247286662	5.33933794228868	7.02893508352384	5.81547791895748	6.02296915349223	5.27627126857009	5.02715538333256	4.84980263264587	6.27345914990782	6.48627424631341
FBgn0000464	118.862590230025	117.233792507382	113.953817987194	116.248876718184	121.87908191997	126.385211982925	136.818064721305	133.245537110755	121.696332915999	127.024967583821	123.46426306365	127.991530424778
FBgn0000473	65.6890405576055	79.91065649323	59.4379127172131	62.9230838515286	67.3716796684926	59.7777032599816	23.4226578191365	27.4838607870293	20.1086215333302	32.5534697259792	25.0938365996313	26.0093175223458
FBgn0000477	43.493059484983	42.2500599364544	61.0578139023783	85.6997533015448	78.5118786687946	74.9926164200447	40.5992735531699	53.5502158601144	34.5372103608172	98.1918943979535	81.9430179683836	71.1563550981708
FBgn0000479	302.100440206504	287.786350749268	266.224529392717	290.62219179546	281.091092632618	299.767600171378	408.223464847807	278.382372155154	233.403642797583	252.654786465099	216.013954233939	249.239904454875
FBgn0000482	17.2865896204225	18.2903614101903	17.8812169285536	15.882840714403	17.5723377088096	17.7169211019402	12.7895147456872	15.1988112661795	16.256645330517	18.7348540055635	16.5567581688289	16.2477958843296
FBgn0000489	295.39324343378	264.434081199726	272.891045808589	252.570960637124	244.421270923291	264.198514294964	400.415912241428	342.091378965201	381.672082739768	326.531232047322	331.846586579145	318.276981829002
FBgn0000490	60.9870881808506	56.0859421840153	56.3850220220942	54.8126971037483	58.0218697932392	57.8166700082401	72.6474180612582	53.0777139554663	52.2301858008578	48.8966402414707	55.6203594734095	48.6791671158967
FBgn0000492	24.8926890534084	23.5547458751159	17.2581780111824	17.5049180639591	16.9092306254583	12.2395523643175	18.5894109675686	13.938806187118	11.5559286084398	13.7521800679136	11.3180964044729	9.24775734127852
FBgn0000497	18.6003704315746	20.1126483403569	19.127294763296	17.8428508451166	19.3627268338581	19.8808198624826	14.8715287740549	16.6950672975651	15.6690557402573	17.0075270405116	19.1437516327084	19.5230432760324
FBgn0000499	109.804417268924	105.490165624087	109.779457240807	105.908133614764	109.943154419646	106.572013956709	97.9290169771515	96.3116382307646	110.009828843057	103.174568335603	101.280794110883	106.670312110164
FBgn0000500	16.6642723940873	15.4556928521534	16.2613157433885	14.666282702236	18.0365126671555	17.1083245755377	16.9535428024226	17.0888188847718	14.5591642919891	16.4760418204956	15.715985293068	17.4679860890817
FBgn0000504	112.155393457301	131.542119514616	134.077975018284	140.647623517756	155.830164587557	139.233360873645	90.4188949462538	96.6266395005299	70.0537367054005	78.726248214868	90.480096399186	93.5693225433528
FBgn0000520	10.2336610552901	10.4612768213266	11.90004332179	11.4221280031239	10.7423347502911	12.1719305280505	7.584479674768	8.1112826964585	7.31222601212009	8.76950613026377	9.24850163336926	7.96334659943428
FBgn0000524	24.9618354118901	26.4569065416775	23.9869983187915	25.5477182555078	22.5456408339444	22.1799622955588	28.8507658216665	19.0575768208054	19.0640178173131	20.4621809706155	19.4671258156933	17.9817503858193
FBgn0000527	10.6485392061803	4.8594318137775	7.78798646714008	9.59729098487331	8.22252783355619	8.24986402456759	22.9765119559148	36.776398245108	48.4434973302956	26.7071323058033	34.7303872525825	27.6148309496511
FBgn0000529	1.24463445267042	0.674921085246875	0.623038917371207	1.14897145593554	0.994660625026958	1.08194938027116	0.594861150962196	0.551252222089413	0.979315983766083	0.930099135027976	0.711423202566866	0.899087519290967
FBgn0000533	7.95183122539435	7.35663982919094	6.91573198282039	8.58349264140078	8.35514925022645	7.37078015309727	4.98196213930839	5.67002285577682	6.332910028354	4.45118871763388	7.04955718907167	6.87159746886668
FBgn0000535	54.210745049645	57.233308028935	50.4661523070678	56.0968416721468	56.6293449182015	61.6711146754561	91.831690179789	79.1440690285514	63.6555389447954	70.8868412196322	63.834063721227	75.0095873237036
FBgn0000536	192.29602293758	208.010678473087	189.030007530424	198.569302208153	189.781247255144	193.466073559737	153.176746372765	132.3792836189	108.704074198035	131.077542386443	121.329993455949	118.551111472223
FBgn0000541	303.552513734619	295.547943229607	277.127710446713	289.946326233144	268.425747340608	295.980777340429	298.769013070763	288.619913422528	274.404338651256	281.753602260975	268.400571877499	271.781312974241
FBgn0000542	16.2493942431972	14.5108033328078	16.3236196351256	15.071802039625	16.776609208788	15.485400505131	11.5997924437628	12.2062992034084	13.1228341824655	10.0317835278017	13.4523660121735	14.3211797715633
FBgn0000543	15.3504915829352	16.8730271311719	18.2550402789764	15.6800810457085	17.3734055838042	15.485400505131	13.9048794037413	15.8288138057103	16.7789471885256	18.3362400905515	17.5268807177837	17.5964271632661
FBgn0000546	61.9551371995943	59.393055501725	59.375608825476	59.881688821111	62.6636193766983	70.0562223725576	70.1936158135391	53.4714655426731	45.3096861822441	53.4807002641086	49.7996241796806	51.0553269883085
FBgn0000547	89.9594123846787	84.0951672217606	79.5620697483031	88.0652827696474	84.1482888772806	91.8304536505147	128.564366251705	122.299242986408	115.624573816649	114.136450998433	132.842114370213	141.285181602866
FBgn0000551	0.62231722633521	0.5399368681975	0.93455837605681	0.743452118546524	1.19359275003235	1.01432754400421	0.966649370313568	0.866253491854792	0.718165054761794	0.863663482525978	1.09947222214879	1.34863127893645
FBgn0000557	415.70790719192	460.701132789517	423.915679379369	369.022597024002	380.159290885303	393.018112383499	421.459125456716	389.341569430008	356.666881287607	363.735197448441	303.583682986261	364.579989072487
FBgn0000559	1469.63670316984	1462.3515154044	1484.57713231211	1454.73303632685	1592.7169035015	1503.90963857691	1207.04763294617	1383.17057553978	1309.99834761776	1440.98930276834	1438.30369108041	1368.09010167539
FBgn0000560	2.28182982989577	1.68730271311719	2.18063621079922	2.56828913679708	1.92301054171879	1.4200585616059	1.33843758966494	2.04750825347496	2.93794795129825	2.32524783756994	1.35817156853674	3.01836524333396
FBgn0000562	127.6441777572	124.927892879197	109.779457240807	114.829559037322	109.744222294641	110.08834944259	107.521153036417	89.5391109308089	90.6193723644882	94.9365474253556	92.2909918239016	88.3032385017914
FBgn0000565	55.2479404268703	58.1107054397559	58.5033543411563	50.4871575049321	47.6773992929589	42.9398660295116	51.6785624898408	43.7851764973877	40.5436817279158	42.5852532537809	39.0636013045806	42.5139955550443
FBgn0000566	36.9241554292225	40.1578045721891	41.5566957886595	39.1326160580398	41.8420569594674	41.249320122838	27.2148976565205	33.0751333253648	31.7298378740211	31.9555488534612	32.4667679716879	31.9176069348293
FBgn0000567	47.9184264278112	46.2995864479356	42.3666463812421	44.809886781486	44.8260388345482	43.5484625559142	57.1066704923708	45.9901853857453	41.1965590504266	45.0433723963548	42.1679934612361	39.688291922987
FBgn0000568	247.95884151534	237.707206223949	206.101273866395	221.413558214401	201.120378380451	189.679250728788	289.325592299238	189.630764398758	159.302066692616	155.26011989717	146.165130709192	133.83559930017
FBgn0000575	206.747611860253	217.662049992117	183.298049490609	199.177581214237	192.102122046873	195.359484975211	296.910071974006	229.320924389196	188.485683008845	204.488938401151	205.665980378421	189.386363884933
FBgn0000576	4.49451330130985	4.11701862000594	2.86597901990755	4.32553959881614	4.7743710001294	3.9896883397499	4.0896704128651	3.78001523718455	2.67679702229396	2.59099044757793	2.97504248346144	3.33946792879502
FBgn0000577	8.22841665932111	7.559116154765	5.85656582328934	7.02900184807623	7.75835287521027	6.89742729922864	4.01531276899482	6.06377444298354	6.00647136709864	4.51762437013588	5.62671078393794	5.9082894124835
FBgn0000578	113.814906060862	102.453020740476	104.29671476794	107.259864739394	111.269368586349	107.856828845781	122.690112385953	115.526715686453	119.084823625956	107.293578790727	113.310313717923	107.248296943994
FBgn0000579	386.804729346574	411.566877783544	422.108866518993	401.261384346429	406.086777844339	386.99976895574	258.764600668555	301.062463578261	320.497477620513	316.034398952006	344.716879061945	344.92850472227
FBgn0000581	140.989424944166	141.193491033646	139.436109707676	142.134527754849	135.273845003666	131.997824393081	125.961848716245	132.615534571224	132.664671934179	128.287244981359	127.150728749678	121.119932955912
FBgn0000588	4.56365965979154	4.72444759672813	3.98744907117572	5.60968416721468	5.50378879181583	5.34212506508885	3.56916690577317	5.27627126857009	4.76600445432827	5.38128785266186	5.36801143754999	4.17433491099378
FBgn0000592	564.994895153889	568.283553777869	555.875322078591	635.516388244815	648.717659642582	620.565591421777	527.790556191208	446.199298622659	397.928728070285	435.219959540591	461.713658465896	419.424327749236
FBgn0000611	127.091006889346	115.816458228364	120.931853861751	126.927552602761	119.359275003235	128.346245234666	148.566572452808	127.733014889861	108.508211001282	116.793877098513	111.046694437028	110.202441650236
FBgn0000615	1215.73127482507	1194.47533666992	1166.26654942716	1134.23758667707	1146.91001136442	1118.66803736411	1359.5551605241	1294.49771810082	1417.33137943853	1381.79513638906	1251.13471396873	1442.52170416526
FBgn0000617	7.6060994329859	7.69410037181437	9.09636819361962	8.17797330401177	9.74767412526419	8.58797320590233	4.61017391995702	7.63878079181044	8.55269292489046	7.9722783002398	11.4474460776668	9.44041895255516
FBgn0000618	8.50500209324787	8.57149778263531	10.7162693787848	9.52970442864181	9.81398483359932	10.4137627851099	5.50246564640031	6.6937769825143	8.6832683893926	8.17158525774579	9.70122548954817	8.86243411872525
FBgn0000625	3.4573179240845	2.63219223246281	3.3021062620674	2.9738084741861	2.32087479172957	2.77249528694485	1.56151052127576	1.89000761859227	2.41564609328967	3.25534697259792	3.49244117623734	2.50460094659627
FBgn0000629	14.2441498472281	16.5355665885484	17.3204819029195	16.018013826866	16.9092306254583	16.770215394203	17.1766157340334	16.5375666626824	17.170673582032	17.1403983455156	17.0741568616048	18.2386325341882
FBgn0000633	32.7753739203211	34.4209753475906	34.578659914102	37.9836446021042	37.2666180843434	36.6510352566855	49.7452637492136	42.1314198311194	39.6949412086519	40.392876721215	36.7353071870891	38.9176454778804
FBgn0000635	137.532107020081	135.389169700523	133.018808858753	150.785606952481	136.865302003709	146.536519190475	138.23085995484	110.250444417883	107.202456356261	104.769023995651	110.917344763834	106.991414795625
FBgn0000636	190.221632183129	159.551344552361	147.971742875662	180.8616244755	196.810182338667	198.334845770957	224.262653912748	225.934660739218	242.34806211598	241.02854727725	230.82449181465	223.294807469621
FBgn0000644	0.76060994329859	0.877397410820937	0.747646700845448	0.675865562315022	0.596796375016175	0.27048734506779	0.446145863221647	0.315001269765379	0.58758959025965	0.863663482525978	0.517398692775903	0.577984833829908
FBgn0000658	1.72865896204225	2.56470012393812	1.8068128603765	1.96001013071356	1.72407841671339	2.02865508800842	1.41279523353522	1.18125476162017	1.43633010952359	0.863663482525978	2.19894444429759	1.41285181602866
FBgn0000659	125.431494285786	104.072831345068	109.904065024281	112.328856456757	111.866164961365	119.825893865031	157.712562648852	132.3792836189	121.043455593488	122.108729298673	127.409428096066	127.028222368395
FBgn0000662	127.021860530865	128.302498305431	113.642298528508	111.788164006905	114.12072904476	112.522735548201	120.979886576937	95.1303834691444	94.6672117640547	93.8071413328216	92.8083905166775	88.9454438727136
FBgn0000667	191.811998428208	197.009464783563	189.34152698911	202.083803132192	186.797265380063	194.142291922406	170.57643503841	159.154391548958	171.772023552571	164.295368637442	138.145450971166	175.514727873015
FBgn0000709	35.1263501086985	32.7336726344734	34.3294443471535	32.8470663285101	33.1553541675653	31.3765320278636	31.2302104255153	40.9501650694992	36.0388282025919	36.4067375710951	36.6706323504921	33.1377971395814
FBgn0000711	124.80917705945	120.473413716567	116.570581440153	111.179885000821	118.629857211549	118.879188157294	166.040618762323	116.944221400397	112.164324007342	116.395263183501	116.479380711175	115.404305154705
FBgn0000715	6.43061133879717	5.66933711607375	6.85342809108327	6.89382873561323	6.16689587516714	6.28883077282612	7.2870490992869	7.08752856972102	6.00647136709864	7.44079308022381	7.89033006483251	8.66977250744861
FBgn0000719	49.8545244652985	40.9677098744853	39.0645401191747	44.8774733377175	48.1415742513048	46.9971762055285	39.1121206757644	35.7526441183705	34.1454839673108	34.7458462585451	36.0238839845222	29.4772265253253
FBgn0000721	272.713237851785	245.806259246912	179.497512094645	239.999861178064	168.694442004572	193.601317232271	126.110564003986	136.395549808409	121.500469719245	134.465760664045	143.319437898925	123.752974976692
FBgn0000723	74.2631890093351	79.1682432994584	71.5871716059517	69.6141529184473	71.1513900435951	72.4229866419007	76.8858037618638	82.6090829959706	82.8501322266106	81.9151595349639	79.2266748313101	79.7619070685273
FBgn0000808	1.93609803748732	1.55231849606781	2.1183323190621	2.23035635563957	1.19359275003235	1.69054590667369	1.78458345288659	1.49625603138555	1.63219330627681	1.59445566004796	2.00491993450662	1.41285181602866
FBgn0000810	40.588912428752	41.5076467426828	43.2389008655618	42.3767707571519	43.16827112617	43.1427315383125	42.4582146499267	40.0051612602031	37.6057337766176	37.071094096115	39.9690490169385	38.7249838666038
FBgn0000927	0.27658543392676	0.5399368681975	0.560735025634086	0.540692449852018	0.596796375016175	0.879083871470317	0.743576438702745	0.551252222089413	1.10989144826823	0.996534787529974	1.22882189534277	0.577984833829908
FBgn0000928	2.48926890534084	2.02476325574062	1.99372453558786	1.55449079332455	2.3871855000647	2.50200794187706	2.08201402836769	2.20500888835765	1.24046691277037	2.12594088006395	2.32829411749156	2.31193933531963
FBgn0000964	4.49451330130985	5.73682922459844	4.98431133896965	4.73105893620516	4.04495320844296	5.34212506508885	6.61783030445443	5.51252222089413	4.24370259631969	4.65049567513988	3.62179084943132	4.62387867063926
FBgn0000996	14.4515889226732	12.4860400770672	13.0215133730582	12.9090322402169	14.2568022920531	12.1719305280505	12.194653594725	10.3950419022575	11.9476550019462	9.89891222279775	11.0593970580849	12.5230047329813
FBgn0001075	4.35622058434647	3.98203440295656	3.80053739596436	3.31174125534361	3.31553541675653	3.65157915841516	2.45380224771906	2.9925120627711	2.87266021904718	2.79029740508393	3.23374182984939	2.95414470624175
FBgn0001077	4.42536694282816	3.37460542623437	4.67279188028405	3.31174125534361	5.30485666681044	2.09627692427537	3.71788219351372	3.62251460230186	3.06852341580039	4.84980263264587	4.33321405199818	3.98167329971714
FBgn0001078	89.8211196677154	88.6846306014394	83.611822711216	79.7521363531726	81.9600355022213	87.0969251118283	152.284454646322	94.5003809296136	77.0395240562652	82.2473377974739	75.3461846354908	76.1013364542712
FBgn0001079	5.11683052764506	7.559116154765	6.54190863239767	5.9476169483722	5.10592454180505	5.61261241015664	3.86659748125427	5.9850241255422	5.8758959025965	5.18198089515587	6.59683333289276	5.26608404156138
FBgn0001083	4.42536694282816	5.9393055501725	4.17436074638709	6.0152035046037	4.97330312513479	5.20688139255495	4.75888920769757	3.7012649197432	4.24370259631969	2.85673305758593	3.68646568602831	4.75231974482368
FBgn0001084	1.79780532052394	1.82228693016656	1.93142064385074	1.68966390578756	1.25990345836748	1.96103325174148	1.41279523353522	1.89000761859227	2.74208475454503	2.59099044757793	2.45764379068554	1.92661611276636
FBgn0001085	6.15402590487041	5.19689235640094	5.1089191224439	6.2179631732982	6.23320658350227	5.07163772002106	8.40241375734102	7.24502920460371	6.20233456385186	6.77643655520383	5.95008496692288	6.22939209794456
FBgn0001086	35.6795209765521	31.8562752236525	35.637826073633	35.7532882464647	32.6248685008842	33.9461618060076	38.2198289493211	36.9338988799907	36.2999791315961	35.0780245210551	32.1433937887029	33.2662382137658
FBgn0001087	78.066238725828	79.5057038420819	70.3410937712092	70.6279512619198	75.5278967937137	75.2631037651125	84.3215681488913	87.8066039470993	73.252835585703	79.324169087386	76.7690310406245	76.037115917179
FBgn0001089	15.4196379414169	21.3949984023259	24.3608216692142	23.3173618998683	23.0761265006254	23.2619116758299	7.21269145541662	10.0012903150508	14.8203152209934	13.4864374579057	12.8056176462036	18.174411997096
FBgn0001090	264.139089400056	274.220436935805	241.05375713092	254.801316992763	252.179623798501	250.200794187706	290.589672245033	241.369722957722	222.696454708407	202.562304478593	218.536272861222	209.936935754441
FBgn0001091	212.694198689679	222.656466022944	228.530674891759	226.75289615669	210.271256130699	197.996736589622	124.772126414321	117.810474892252	120.978167861237	136.525265891606	140.732444435045	161.514650786913
FBgn0001092	277.276897511577	290.081082439107	300.803189306819	346.313514130217	323.662567383772	308.828926231149	147.674280726365	171.911942974455	170.400981175298	169.809527795108	196.934877437828	198.505680152027
FBgn0001098	215.944077538318	258.089822998405	235.134887415893	233.376378667377	247.405252798372	222.881572335859	169.312355092615	161.753152024522	155.711241418807	154.795070329656	178.696573517477	173.716552834433
FBgn0001099	69.0772121232083	68.7069664781319	67.5997225347759	65.2886133196311	62.9288622100389	64.6464754712018	99.7136004300381	71.1902869669756	75.7337694112438	72.3484255746761	60.6649967279746	69.5508416708656
FBgn0001104	47.8492800693295	42.8574889131766	39.9990984952315	45.350579231338	38.1949680010352	40.3702362513676	43.6479369518511	40.0051612602031	43.0899032857077	44.2461445663309	43.9788888859517	36.5414856054686
FBgn0001105	322.498615958602	306.009220050933	294.822015700055	298.597405430777	319.286060633654	309.234657248751	382.421362424822	333.507594364095	294.382384720085	305.404694551686	283.793182987583	293.680516122685
FBgn0001108	77.0981897070844	73.9713509430575	75.9484440275501	71.9120958303183	65.5812905434441	72.3553648056338	76.9601614057341	74.6553009343948	77.3006749852695	76.068822114788	80.1321225436679	75.3949105462568
FBgn0001112	111.187344438558	89.9669806634084	105.60509649442	122.80477267264	107.224415377906	104.610980704968	126.482352223337	89.3028599784849	91.5334006160032	108.024370968249	96.2361568563179	109.046471982576
FBgn0001114	306.664099866295	325.649423631617	333.201213010121	478.512818119036	401.57764967755	509.801023616517	86.2548668895184	72.1352907762717	66.7893500928469	92.9434778502956	98.4997761372125	73.8536176560438
FBgn0001122	337.987400258501	332.263650267037	298.747160879494	316.169910050967	303.769354883233	340.746432949148	477.227358359422	334.688849125715	322.325534123543	312.779051979408	288.708470568954	303.570478834886
FBgn0001123	114.298930570234	104.545276104741	102.427598015826	105.840547058532	104.04150137782	105.963417430307	128.341293320094	106.706680133022	93.9490467092929	96.7303100429095	98.8878251567944	96.2023645641335
FBgn0001124	246.091889836335	253.500359618726	224.107098578423	256.558567454782	240.111074881508	254.190482527456	188.050481347924	179.78697471859	184.111404948024	189.939530503213	187.23365194828	186.68910132706
FBgn0001125	105.309903967614	109.404707918518	100.371569588501	124.426850022196	119.823449961581	123.680338532247	51.6042048459705	58.1177342717124	65.091869054319	63.4460481394084	67.1971552242703	66.3398148162549
FBgn0001128	509.262930217647	521.241554136162	433.510478706886	514.063346696806	471.203893429438	424.191778902561	297.356217837228	283.264891836517	229.290515665766	256.043004742701	232.700062075962	242.689409671469
FBgn0001133	16.0419551677521	20.7200773170791	19.4388142219817	19.0594088572836	19.3627268338581	18.3255176283428	16.8791851585523	18.0338226940679	17.5623999755384	19.5320818355875	20.4372483646482	20.6790129436922
FBgn0001134	2.7658543392676	2.83466855803687	2.86597901990755	3.58208748026962	2.51980691673496	2.63725161441095	1.63586816514604	2.59876047556437	1.43633010952359	1.72732696505196	2.6516683004765	1.66973396439751
FBgn0001137	23.648054600738	23.8247143092147	24.7346450196369	20.0056206445247	21.7499123339228	21.7066094416901	17.5484039533848	18.1913233289506	18.4111404948024	18.9341609630695	15.5219607832771	18.0459709229116
FBgn0001138	2.55841526382253	3.03714488361094	2.92828291164467	3.44691436780661	3.11660329175113	3.51633548588127	3.04866339868125	3.7012649197432	3.06852341580039	3.65396088760991	3.1690669932524	3.27524739170281
FBgn0001139	136.702350718301	134.984217049375	126.601508009829	136.457257031403	136.798991295374	140.112444745115	142.171815079965	137.576804570029	114.906408761887	119.783481461103	121.588692802337	122.789666920309
FBgn0001142	199.694683295121	212.80261817834	177.815307017742	185.119577518085	168.760752712907	175.208177767661	143.807683245111	128.83551933404	109.944541110806	124.832591051255	112.857589861744	91.8353680418631
FBgn0001145	1088.98599972814	1043.56298200872	981.971637668759	917.35232773018	864.028529606751	865.28901687186	941.442129041545	794.511952665727	656.729298713535	585.231662890103	689.692457470278	617.54468467871
FBgn0001147	5.67000139549858	5.60184500754906	5.79426193155222	6.0827900608352	5.03961383346992	5.13925955628801	5.50246564640031	6.06377444298354	4.11312713181755	5.38128785266186	5.04463725456505	5.77984833829908
FBgn0001148	1.03719537722535	1.14736584491969	1.05916615953105	1.28414456839854	0.729417791686436	1.01432754400421	0.892291726443294	0.787503174413447	0.195863196753217	0.39861391501199	0.388049019581927	0.513764296737696
FBgn0001149	295.669828867707	277.932502904663	292.392163922307	300.895348342648	345.810343967706	279.142940109959	224.113938625007	294.289936278305	407.069010585435	315.436478079488	378.153769582588	330.41466333943
FBgn0001150	4.42536694282816	4.31949494558	3.67592961249012	3.58208748026962	4.31019604178348	4.32779752108464	3.27173633029208	2.9925120627711	4.17841486406862	4.11901045512389	3.75114052262529	3.72479115134829
FBgn0001168	434.792302132867	421.623201953723	407.778971419455	417.617330954452	318.556642841967	282.321166414506	415.733586878705	382.726542764935	372.597087956869	344.933907790375	311.021289194914	239.799485502319
FBgn0001169	54.0033059741999	59.7980081528731	54.7651208369291	56.0968416721468	59.8122589182877	55.4499057388969	54.2810800253004	58.2752349065951	52.8830631233685	55.1415915766586	53.3567401925149	53.8168100832736
FBgn0001170	2.0743907544507	2.22723958131469	1.55759729342802	1.28414456839854	1.39252487503774	1.96103325174148	1.33843758966494	1.65375666626824	2.02391969978324	1.12940609253397	0.970122548954817	1.28441074184424
FBgn0001179	14.1750034887465	15.3882007436287	15.7628846094915	14.260763364847	15.8482592920962	18.055030283275	14.9458864179252	14.8838099964141	14.9508906854955	17.1403983455156	16.2333839858439	13.6147538635489
FBgn0001180	10.925124640107	12.4185479685425	10.7785732705219	10.9490221095034	9.41612058358854	10.4137627851099	8.62548668895184	10.6312928545815	9.92373530216297	9.89891222279775	6.85553267928071	8.99087519290967
FBgn0001185	13.8984180548197	12.4860400770672	15.3890612590688	13.1793784651429	15.0525307920746	13.7948545984573	15.0946017056657	14.4900584092074	12.7311077889591	15.0808931179536	14.2931388879343	13.6789744006411
FBgn0001186	922.412422145745	927.814015888879	898.359814957543	897.549466754349	907.727286399602	861.569815877178	1106.44174078968	871.923514710568	743.104968481704	766.99960813557	857.458983602864	790.940134827682
FBgn0001187	24.8235426949267	30.4389409446341	33.7687093215194	49.4733591614596	51.324488251391	52.812654124486	12.3433688824656	16.8525679324478	11.0336267504312	19.9306957505995	23.4769656847066	18.8808379051103
FBgn0001189	41.5569614474957	40.0903124636644	42.4289502729792	40.8222799638273	44.7597281262131	42.466513175643	36.2121725648237	38.5089052288176	33.1008802512936	37.602579316131	41.4565702586692	35.6423980861776
FBgn0001197	79.5874586124252	78.2233537801128	78.3159919135607	72.6555479488649	81.4958605438754	80.5376069939344	90.8650408094754	73.3165455378919	78.7370050947931	80.7193177899279	78.4505767921462	83.2298160715067
FBgn0001202	30.0095195810535	29.8315119679119	31.8995925694058	34.3339705656031	33.0890434592301	32.1203722268001	33.4609397416235	38.8239064985829	33.8843330383065	34.8787175635491	34.9244117623734	34.0368846588723
FBgn0001206	14.8664670735634	15.9281376118262	17.1335702277082	15.071802039625	16.1798128337718	15.6206441776649	15.8381781443685	15.4350622185036	12.2088059309505	14.0843583304236	15.5866356198741	15.2844878279464
FBgn0001208	108.144904665363	113.926679189672	66.7897719421934	112.599202681683	88.392174210729	100.824157874019	59.7835456717007	72.1352907762717	47.921195472287	110.150311848313	116.350031037981	89.9729724661889
FBgn0001215	998.888294626494	984.84484759224	955.617091463957	924.786848915645	912.10379314972	968.615182687756	1212.40138330483	973.511424209903	1012.02513762387	940.928146385802	938.431879022293	942.307940754026
FBgn0001216	198.104317050042	198.494291171106	196.070347296719	178.15816222624	172.80570592135	171.759464118047	176.599404191902	153.484368693181	167.854759617507	150.410317264524	150.045620905012	162.670620454573
FBgn0001217	219.885419971774	224.006308193438	231.209742236455	218.777682521373	210.138634714029	212.332565878215	210.283416865136	234.83344661009	284.262786221168	244.881815122366	256.047678087475	255.340855478635
FBgn0001218	921.928397636373	825.833439908076	1149.8806259003	823.33942801216	1075.29444636248	947.584791608735	1469.23268523275	1350.80419507139	1112.56824529052	1147.27728305701	1144.74460776668	1056.10673248143
FBgn0001220	216.082370255281	210.777854922599	223.670971336263	199.650687107858	192.83153983856	183.796150973563	183.886453291189	178.920721226735	206.570384842392	188.278639190663	190.402718941532	185.661572733585
FBgn0001222	50.7534271255605	50.1466366338428	49.7185056062223	50.2843978362376	46.3511851262562	48.5524784396683	55.7682329027059	49.3764490357231	53.0789263201217	47.0364419714148	50.3816977090535	44.4406116678107
FBgn0001224	40.7272051457154	43.5999021069481	57.8803154237851	42.0388379759944	44.1629317511969	39.2882868710965	39.8556971144671	41.5014172915887	67.2463642186044	43.2496097788009	49.0882009771138	61.9728182939845
FBgn0001225	147.281743566	166.368047513355	186.787067427888	143.215912654553	164.450556671124	136.866596604302	123.284973536915	151.751861709471	170.074542514043	148.749425951974	146.941228748356	168.000925033226
FBgn0001226	194.370413692031	203.961151961606	181.242021063284	164.438091311245	167.965024212886	194.750888448809	279.436025664491	217.665877407877	213.425596728755	181.967252202973	185.099382340579	194.138683629757
FBgn0001227	2.69670798078591	1.95727114721594	1.99372453558786	1.41931768086155	2.45349620839983	2.09627692427537	1.56151052127576	2.9925120627711	2.21978289653646	2.59099044757793	3.75114052262529	2.82570363205733
FBgn0001228	7.39866035754083	7.15416350361687	6.79112419934615	7.97521363531726	5.76903162515636	6.35645260909306	7.2870490992869	6.6937769825143	7.96510333463081	9.03524874027177	6.07943464011685	7.32114122851216
FBgn0001229	3.11158613167605	4.18451072853062	3.48901793727876	3.64967403650112	4.57543887512401	4.19255384855074	2.15637167223796	3.22876301509513	3.19909888030254	2.39168349007194	3.94516503241626	3.14680631751839
FBgn0001230	60.226478237552	67.9645532843603	98.3155411611764	60.7603140521205	66.3770190434657	58.4928883709096	56.4374516975383	63.9452577623719	93.6226080480375	69.1595142545802	73.2119150277902	70.7068113385254
FBgn0001233	625.636251542331	588.396202118226	677.92864599161	633.894310895259	650.839602309306	630.979354206887	588.020247726131	628.348782864489	735.074577414822	623.764341341262	638.34063721227	567.90220950643
FBgn0001234	170.998944525219	153.949499544812	160.245609547874	154.908386882603	158.615214337632	165.132524163886	185.968467319556	184.196992495305	166.483717240234	156.323090337202	176.303604563389	157.147654264643
FBgn0001235	207.43907544507	201.463943946192	205.852058299447	211.207988223444	204.170670963867	212.129700369414	230.880484217202	189.000761859227	159.302066692616	157.851110344748	146.876553911759	151.945790760173
FBgn0001247	74.954652594152	74.4437957027303	73.5185922498024	76.2376354291345	74.0690612103408	74.5192635661761	67.0705947709876	71.3477876018583	68.747982060379	72.9463464471941	75.6048839818788	72.5049863771073
FBgn0001248	355.55057531285	403.535316869107	396.813486473722	393.286170711111	419.680473053041	406.001504946753	215.711524867666	233.10093962638	228.115336485246	206.681314933717	235.739779396021	219.698457392457
FBgn0001250	124.670884342487	123.10560594903	122.427147263442	128.549629952317	128.974327711829	126.385211982925	117.559434958904	103.556667435368	100.151381273145	102.178033548073	91.7735931311257	103.073962033
FBgn0001253	2.0743907544507	2.29473168983938	1.86911675211362	3.51450092403811	1.79038912504852	3.24584814081348	0.520503507091921	0.866253491854792	1.04460371601716	1.19584174503597	1.42284640513373	1.47707235312087
FBgn0001255	0.89890266026197	0.944889519345625	0.872254484319689	0.60827900608352	0.994660625026958	0.608596526402527	0.594861150962196	0.708752856972102	0.848740519263939	0.465049567513988	1.29349673193976	1.22019020475203
FBgn0001257	521.294396593461	497.281855609897	451.640911202388	573.269169955602	451.443302345569	404.378580876346	723.27680192616	603.148681283259	584.259915914845	719.165938334132	637.564539173106	474.076004814709
FBgn0001258	62.9923325768196	66.8171874394406	70.3410937712092	77.1838472163755	79.6391607104918	74.5868854024431	63.7245007968252	67.6465226821151	87.7467121454411	85.3033778125658	99.0171748299883	102.624418273355
FBgn0001259	1.31378081115211	1.68730271311719	0.872254484319689	0.811038674778026	0.928349916691827	0.81146203520337	0.297430575481098	0.630002539530758	0.652877322510722	0.664356525019983	0.711423202566866	0.513764296737696
FBgn0001263	64.23696702949	81.9354197489706	78.4405996970349	63.8692956387696	71.3503221686005	77.291758853121	56.5118093414086	61.4252476042489	65.4835954478254	58.9284237692725	54.4562124146637	50.605783228663
FBgn0001269	7.12207492361407	7.15416350361687	6.47960474066055	6.89382873561323	7.02893508352384	7.50602382563117	7.584479674768	5.43377190345278	5.09244311558363	6.51069394519583	6.72618300608673	6.10095102376014
FBgn0001276	6.2231722633521	4.72444759672813	5.91886971502646	6.55589595445571	6.56476012517792	6.6945617904278	4.98196213930839	6.06377444298354	5.35359404458792	6.11208003018384	7.63163071844456	7.83490552524986
FBgn0001280	106.554538420284	109.944644786716	106.726566545688	105.029508383754	90.0499419191073	103.326165815896	115.849209149888	94.4216306121723	106.353715836997	101.115063108041	96.1714820197209	102.624418273355
FBgn0001281	595.69587831976	537.844612833235	539.364790768254	530.486879861061	468.551465096032	548.954066815079	517.752274268721	547.314706217346	572.96513823541	548.22700444649	494.568475457166	524.360685357911
FBgn0001285	1.52121988659718	3.7795580773825	1.8068128603765	2.23035635563957	1.92301054171879	3.11060446827958	1.63586816514604	2.12625857091631	2.02391969978324	1.92663392255795	4.13918954220722	2.50460094659627
FBgn0001291	161.180161620819	145.108033328078	141.679049810212	148.555250596842	143.827926378898	144.643107775001	162.917597719771	155.295625994332	174.318245110363	171.603290412662	161.622416655873	157.340315875919
FBgn0001296	25.0309817703718	25.1070643711837	25.4199878287452	27.3725552737584	24.6675835006686	23.9381300384994	21.415001434639	24.0975971370515	21.6102393751049	24.5147557732374	23.6063153579006	23.5689371128418
FBgn0001297	435.552912076165	437.618831674074	421.049700359462	416.400772942285	407.877166969388	419.458250363875	463.471194243421	459.823103540012	456.752974828501	452.958278758624	430.540387226148	453.140109722648
FBgn0001301	49.7853781068168	59.7305160443484	51.649926250073	57.7189190217029	54.5737129598124	55.2470402300961	55.9169481904464	52.7627126857009	45.1138229854909	55.8723837541806	54.7149117610517	49.8351367835565
FBgn0001308	116.857345834056	99.9558127250622	104.483626443151	115.032318706017	108.285386711268	105.828173757773	86.6266551088698	100.879156642363	107.79004594652	105.101202258161	109.106449339118	96.0097029528569
FBgn0001311	5.18597688612675	4.52197127115406	5.17122301418102	4.46071271127915	4.84068170846453	4.86877221122022	3.64352454964345	5.04002031624606	6.26762229610293	4.18544610762589	4.91528758137107	4.43121705936263
FBgn0001313	24.754396336445	23.1497932239678	20.0618531393529	22.3711501126272	15.9145700004313	19.339845172347	29.4456269726287	22.4438404707832	25.7886542391735	21.7908940206554	20.5019232012451	21.513879925891
FBgn0001316	142.78723026469	139.843648863152	133.018808858753	139.093132724432	129.438502670175	143.020183704594	117.856865534385	128.993019968923	126.005323244569	131.143978038945	136.657929729435	122.275902623572
FBgn0001319	5.46256232005351	4.79193970525281	4.73509577202117	5.88003039214069	5.37116737514557	6.5593181178939	5.42810800253004	4.48876809415665	4.63542898982613	4.45118871763388	5.43268627414698	4.75231974482368
FBgn0001320	23.3714691668112	21.0575378597025	19.1895986550332	20.8166593193027	16.7102985004529	19.1369796635461	26.1738906423366	19.2938277731295	19.0640178173131	17.2068339980176	19.3377761424994	17.3395450148972
FBgn0001321	5.94658682942534	5.06190813935156	5.4204385811295	4.73105893620516	4.90699241679966	5.34212506508885	4.98196213930839	4.88251968136337	4.96186765108149	4.11901045512389	3.88049019581927	3.78901168844051
FBgn0001323	20.743907544507	21.5974747279	19.6880297889301	19.1269954135151	21.6172909172526	22.2475841318257	25.8021024229852	21.4988366614871	17.3012490465341	19.0670322680735	17.9796045739626	17.3395450148972
FBgn0001324	61.3328199732591	65.2648689433728	68.16045756041	64.1396418636956	65.7802226684495	60.453921622651	42.3094993621862	51.0302057019914	56.4086006649264	56.0052550591846	58.7247516300649	58.4406887539129
FBgn0001325	3.52646428256619	3.84705018590719	3.3021062620674	3.24415469911211	3.84602108343757	3.71920099468211	3.12302104255153	3.7012649197432	2.74208475454503	3.12247566759392	2.97504248346144	3.98167329971714
FBgn0001330	7.32951399905914	6.88419506951812	10.0309265696764	8.24555986024327	9.15087775024801	7.23553648056338	13.1613029650386	12.0487985685257	12.8616832534612	10.6961400528217	11.8354950972488	11.8807993620592
FBgn0001332	79.7257513293886	85.310025175205	73.331680574591	75.2914236418935	68.0347867518439	74.5192635661761	102.018687390017	78.356565854138	65.8100341090808	80.1878325699119	75.7989084916697	71.1563550981708
FBgn0001341	9.54219747047322	9.58387941050562	12.5853861308984	10.6786758845774	11.0075775836317	9.66992258617349	11.5254347998925	11.891297933643	12.7963955212102	10.6961400528217	14.0344395415464	12.8441074184424
FBgn0001404	286.40421683116	262.206841618411	246.224980145101	246.826103357446	225.323786922774	241.545199145536	276.31300462194	251.607264225096	231.445010830051	224.818248066762	215.237856194775	204.349749027418
FBgn0001491	49.1630608804816	47.3119680758059	49.4692900392738	46.296791018579	41.5105034177917	44.8332774449862	53.9836494498193	44.9664312590078	49.6186765108149	47.6343628439328	43.0087663369969	50.0277983948331
FBgn0001565	52.7586715215295	53.8587026027006	51.089191224439	50.3519843924691	42.8367175844943	52.4069231068843	55.0990141078734	51.9752095112875	48.9657991883042	51.6869376465547	55.4910098002156	49.2571519497266
FBgn0001612	15.3504915829352	14.5108033328078	13.2084250482696	14.7338692584675	15.1188415004098	15.0120476512623	15.0946017056657	12.1275488859671	13.9062869694784	13.8850513729176	14.0344395415464	13.6789744006411
FBgn0001624	331.695081636667	327.539202670308	310.834115876495	320.76579587471	322.402663925405	332.428947088314	382.570077712562	310.98500357587	287.200734172467	288.064989248665	272.47508658311	287.772226710202
FBgn0001941	147.420036282963	136.199075002819	146.227233907022	147.338692584675	156.095407420897	154.042543016106	120.756813645326	121.905491399202	143.894161881363	148.483683341966	144.612934630865	155.927464059891
FBgn0001942	1963.20341001214	1919.07061379096	1828.43231080928	1832.94740499834	1881.96421325934	1866.15981545895	1936.42176166969	1811.49355210325	1662.02979991555	1735.4321146572	1670.09830544402	1772.8721469676
FBgn0001961	262.68701587194	237.774698332474	251.396203159282	245.406785676585	261.396812257085	247.090189719426	280.700105610286	199.395803761485	204.089451016852	186.949926140623	203.661060443915	198.313018540751
FBgn0001965	55.317086785352	56.7608632692622	56.1981103468828	53.3933794228867	55.1041986264935	55.1117965575622	49.299117885992	48.0376936392203	50.1409783688235	51.2883237315427	49.9289738528746	46.6883304660381
FBgn0001970	1.24463445267042	0.742413193771562	0.685342809108327	0.540692449852018	0.397864250010783	0.743840198936422	0.297430575481098	0.866253491854792	0.718165054761794	0.797227830023979	0.840772875760842	0.834866982198755
FBgn0001974	28.1425679020478	27.0643355183997	28.410574632127	27.3049687175269	24.8002049173388	27.7249528694485	27.5123282320016	24.9638506289063	26.3109560971821	25.0462409932534	24.8998120898403	27.6148309496511
FBgn0001977	31.8073249015774	29.8315119679119	29.7812602503437	32.2387873224266	32.7574899175545	29.2126332673213	25.8764600668555	29.4526187230629	37.3445828476133	31.6233705909512	33.2428660108517	35.5139570119932
FBgn0001978	70.3909929343604	72.0815719043662	76.1353557027615	71.4389899366978	70.4882829602438	71.6791464429643	88.1138079862753	83.7903377575908	86.3756697681685	80.5200108324219	85.4354591446209	77.3857471961154
FBgn0001981	16.8025651110507	13.4984217049375	16.2613157433885	13.4497246900689	11.6043739586478	12.5100397093853	18.143265104347	13.4663042824699	13.7104237727252	11.9584174503597	13.9697647049494	9.95418324929285
FBgn0001986	22.1959810726225	24.2296669603628	24.9838605865854	23.9256409059518	22.7445729589498	25.1553230913045	22.0842202294715	22.3650901533419	25.1357769166628	26.7071323058033	25.6112352924072	23.1193933531963
FBgn0001987	82.1458738762477	68.6394743696072	65.8552135661366	66.8431041129557	66.9738154184818	64.0378789447992	56.4374516975383	56.7002285577682	69.2049961861365	66.7013951120063	66.3563823485095	61.5232745343391
FBgn0001989	24.2703718270732	24.9045880456097	27.6006240395445	25.9532375928968	27.1873904174035	24.8172139099697	18.143265104347	21.6563372963698	19.3904564785684	21.7244583681534	24.9644869264373	26.2019791336225
FBgn0001990	10.5793928476986	9.78635573607969	11.8377394300529	10.2055699909568	11.0075775836317	10.4813846213769	14.5740981985738	11.1825450766709	11.4253531439376	12.3570313653717	13.4523660121735	13.2294306409957
FBgn0001991	141.611742170501	137.008980305116	143.23664710364	145.31109589773	144.689965587255	147.415603061945	154.51518396243	154.508122819918	144.547039203874	155.326555549672	150.045620905012	160.872445415991
FBgn0001992	2.35097618837746	2.09225536426531	2.86597901990755	3.24415469911211	2.3871855000647	2.7048734506779	2.52815989158933	2.83501142788841	2.41564609328967	2.32524783756994	3.1690669932524	2.95414470624175
FBgn0001994	97.4963654591829	99.2133995312906	104.982057577048	97.4598140858262	106.693929711225	99.4040993124128	111.387750517671	92.7678739459041	82.9154199588617	84.1075360675298	86.5996062033667	74.6242641011503
FBgn0001995	9.61134382895491	10.1913083872278	12.7722978061097	9.1241850912528	8.28883854189132	9.46705707737265	7.36140674315717	10.2375412673748	9.27085797965225	7.9722783002398	9.89524999933914	11.3670350653215
FBgn0002021	16.733418752569	16.4680744800237	19.0026869798218	14.4635230335415	15.5167057504205	15.0120476512623	13.9792370476116	16.6163169801237	15.407904811253	15.9445566004796	15.974684639456	18.0459709229116
FBgn0002022	87.1244116869294	95.4338414539081	95.4495621412689	84.2804356206833	87.7290671273777	84.933026351286	68.7808205800039	73.552796490216	81.8055285105935	80.8521890949319	81.9430179683836	77.257306121931
FBgn0002023	31.3924467506873	36.2432622777572	33.2702781876224	31.0222293102595	33.2879755842355	29.4831206123891	32.4942903713099	30.6338734846831	30.4240832289996	31.7562418959552	29.0390016320475	32.110268546106
FBgn0002031	77.4439214994928	74.7812562453537	79.7489814235145	78.8735111221631	80.6338213355187	78.508951905926	58.2220351504249	71.269037284417	72.7958214599455	77.862584732342	81.9430179683836	79.8261276056195
FBgn0002036	41.3495223720506	46.434570664985	46.0425759937322	43.1202228756984	45.0912816678888	45.9828486615243	43.2761487324997	47.3289407822482	52.9483508556196	54.3443637466346	50.0583235260686	53.945251157458
FBgn0002044	94.4539256859886	105.760134058185	108.221859947379	102.528805803189	96.2831485026095	104.475737032434	79.9344671605451	87.2553517250099	87.3549857519346	91.4154578427496	90.6094460723799	79.5692454572506
FBgn0002069	12.8612226775943	11.4736584491969	9.22097597709386	9.59729098487331	10.8086454586263	9.2641915685718	7.80755260637882	10.2375412673748	10.5113248924226	9.03524874027177	11.0593970580849	9.88996271220064
FBgn0002121	209.236880765594	188.437967000928	178.376042043376	184.44371195577	169.755413337934	185.554318716504	247.536596444144	220.894640422972	208.137290416418	215.583692368984	190.920117634308	183.734956620818
FBgn0002174	93.9699011766167	98.0660336863709	106.851174329162	89.3494273380459	91.7740203358207	90.3427732526418	76.5883731863827	82.6878333134119	98.1927493056126	90.0203091402077	94.6839607779902	94.1473073771827
FBgn0002183	70.1835538589154	72.8914772066625	72.3348183067971	67.9244890126597	70.9524579185897	68.0951891208161	66.2526606884146	66.3865176030536	72.338807334188	66.1034742394883	69.9781731979408	66.7893585759004
FBgn0002283	27.9351288266028	25.8494775649553	27.9121434982301	25.9532375928968	27.91680820909	25.3581886001053	29.2225540410179	22.7588417405486	28.4654512614675	27.7036670933333	26.387333331571	27.8074925609278
FBgn0002284	64.6518451803802	68.5719822610825	69.157319828204	68.9382873561322	67.4379903768278	67.1484834130788	55.4708023272248	69.0640283960593	71.4900668149241	66.4356525019983	77.2864297334004	69.1655184483123
FBgn0002306	72.050505537921	61.552802974515	68.7211925860441	68.1948352375857	72.2786720852923	65.3226938338713	66.3270183322848	64.654010619344	68.6174065958769	57.7990176767385	77.6098039163854	64.9911835373185
FBgn0002354	4.42536694282816	3.64457386033313	3.48901793727876	3.44691436780661	4.11126391677809	3.44871364961432	3.04866339868125	3.93751587206723	4.11312713181755	4.71693132764188	4.72126307158011	3.78901168844051
FBgn0002413	101.022829741749	98.9434310971919	95.2626504660575	95.4322173988811	91.9066417524909	94.4677052649256	131.166883787164	133.245537110755	123.132663025522	127.224274541327	124.628410122396	128.119971498963
FBgn0002431	284.122387001264	284.276761105984	271.520360190372	273.184860287732	258.678073215344	276.438066659281	261.813264067236	266.254823269186	275.122503706018	286.536969241119	258.764021224548	246.992185656647
FBgn0002441	46.2589138242506	46.1646022308862	45.6687526433095	46.972656580894	48.6720599179858	44.9685211175201	49.8939790369542	50.5577037973433	56.996190255186	57.4004037617265	66.6150816948975	63.321449572921
FBgn0002466	12.1006127342958	12.0810874259191	11.0900927292075	12.0304070092074	12.0022382086586	11.630955837915	12.5664418140764	13.1513030127046	12.9922587179634	10.5632687478177	12.2882189534277	12.9083279555346
FBgn0002521	154.611257565059	135.794122351671	123.54861731471	126.792379490298	116.905778794835	129.833925632539	204.855308862606	174.353202815137	164.655660737204	157.452496429736	141.443867637612	147.707235312088
FBgn0002522	6.56890405576055	5.73682922459844	5.91886971502646	5.47451105475168	6.76369225018331	7.30315831683033	8.69984433282211	5.19752095112875	4.63542898982613	4.91623828514787	5.62671078393794	6.93581800595889
FBgn0002524	35.6103746180704	33.476085828245	35.3886105066845	35.8208748026962	34.4152576259327	32.2556158993339	27.2892553003907	30.4763728498004	37.083431918609	36.4731732235971	43.3321405199818	39.2387481633415
FBgn0002525	128.128202266572	127.290116677561	122.240235588231	118.817165854981	127.515492128456	124.356556894916	126.854140442688	127.733014889861	127.833379747599	121.710115383661	118.160926462697	125.679591089459
FBgn0002526	58.4978192755098	49.4717155485959	48.7216433384284	54.6099374350538	50.3961383346992	59.236728569846	41.9377111428348	37.1701498323147	40.8701203891712	33.6828758185131	46.5012075132342	32.9451355283047
FBgn0002531	0.82975630178028	0.877397410820937	1.18377394300529	1.01379834347253	0.530485666681044	0.81146203520337	0.743576438702745	1.26000507906152	1.1751791805193	1.12940609253397	0.517398692775903	0.963308056383179
FBgn0002542	27.1053725248225	24.5671275029862	27.9121434982301	25.1421989181188	25.4633120006901	27.4544655243807	27.363612944261	30.6338734846831	31.3381114805147	28.3680236183533	30.3324983639873	28.4496979318499
FBgn0002543	6.56890405576055	5.46686079049969	5.7319580398151	6.42072284199271	6.56476012517792	6.62693995416085	6.09732679736251	5.90627380810085	5.8758959025965	7.50722873272581	8.53707843080239	6.87159746886668
FBgn0002552	32.9828129957661	35.7033254095597	29.6566524668694	29.062219179546	31.1660329175113	29.7536079574569	24.3149495455798	24.9638506289063	22.4589798943688	26.6406966533013	27.1634313707349	24.9817889288705
FBgn0002563	5.67000139549858	3.91454229443187	2.36754788601059	4.79864549243666	2.32087479172957	4.32779752108464	0.446145863221647	0.787503174413447	0.979315983766083	1.06297044003197	1.6168709149247	1.28441074184424
FBgn0002565	12.1697590927774	44.9497442774419	8.90945651840826	8.38073297270627	5.30485666681044	6.49169628162696	4.46145863221647	4.4100177767153	2.28507062878753	2.65742610007993	2.78101797367048	3.01836524333396
FBgn0002566	84.2894109891801	75.0512246794525	76.8206985118698	75.5617698668195	74.9311004186975	75.8717002915151	79.3396060095829	78.829067758786	74.101576104967	77.530406469832	76.0576078380577	74.238940878597
FBgn0002567	62.7157471428929	76.1310984158475	64.1107045974972	59.6789291524165	64.2550763767415	61.2653836578544	69.7474699503175	72.9227939506852	64.7654303930636	68.0301081620462	68.1672777732252	65.3122862227796
FBgn0002569	57.322331181321	62.0252477341878	56.6342375890427	52.9202735292662	51.324488251391	55.4499057388969	31.5276410009964	27.2476098347053	23.6994468071392	32.4205984209752	25.4172107826162	26.972625578729
FBgn0002570	811.363370424151	898.319964463591	830.448572964081	770.148808257968	837.636867689369	831.951451592255	426.589802883765	364.692720070867	347.65717423696	572.077403694707	423.038106180897	468.360377013502
FBgn0002571	27.3128116002676	26.3219223246281	23.3639594014203	25.2773720305818	21.1531159589066	29.2802551035883	7.73319496250855	9.37128777552002	8.6832683893926	8.30445656274979	7.37293137205661	6.93581800595889
FBgn0002573	3.04243977319436	3.84705018590719	3.17749847859315	3.1765681428806	3.11660329175113	3.58395732214822	3.56916690577317	4.01626618950858	3.13381114805147	2.52455479507594	2.6516683004765	3.14680631751839
FBgn0002576	4.8402450937183	5.73682922459844	5.04661523070677	3.37932781157511	4.17757462511322	3.78682283094906	6.02296915349223	5.9850241255422	5.61474497359221	8.03871395274179	9.37785130656323	10.2752859347539
FBgn0002578	12.6537836021493	11.5411505577216	11.2147005126817	10.9490221095034	9.94660625026958	11.3604684928472	9.96392427861678	9.6862890452854	9.00970705064796	13.2871305003997	9.89524999933914	11.1743734540449
FBgn0002579	1219.74176361701	1214.25052446765	1226.70132441217	1177.29022299654	1441.5284884974	1178.58098429663	584.004934957136	922.95372041256	844.105090274113	909.902696667369	956.54083326945	839.36241979521
FBgn0002590	261.304088702307	256.267536068238	291.582213329725	284.201468953467	309.140522258379	289.218593713734	188.273554279535	290.352420406238	279.300918570087	316.16727025701	361.661686250356	342.038580553121
FBgn0002592	1.17548809418873	1.6198106045925	1.12147005126817	1.01379834347253	1.45883558337287	1.14957121653811	1.33843758966494	1.10250444417883	1.10989144826823	1.32871305003997	1.42284640513373	0.770646445106543
FBgn0002593	554.692087740117	540.071852414549	535.626557264026	561.373936058857	603.162203016347	557.744905529783	453.135481745453	531.643393046518	493.379392621353	563.374333216946	550.835583296545	540.287378556779
FBgn0002607	533.325862969275	552.355416166042	538.741751850882	536.366910253202	567.354420515377	539.554631573974	384.057230589968	470.060644807386	432.857664824609	479.266797149416	486.548795719139	491.54399090379
FBgn0002609	1.3829271696338	1.079873736395	1.24607783474241	0.878625231009529	0.928349916691827	0.54097469013558	1.33843758966494	0.866253491854792	0.848740519263939	0.597920872517985	0.711423202566866	0.577984833829908
FBgn0002622	577.71782511452	609.588724194977	636.434254094688	618.416989518245	653.027855684365	597.91227627235	494.403974093455	455.098084493531	486.393605270488	510.956603392869	518.239465651663	524.874449654648
FBgn0002626	430.090349756112	454.154398262622	476.437860113762	463.576189191874	541.559554973011	464.832502498997	370.226708830097	376.977769591717	392.705709490199	425.918968190311	444.251452584709	463.67227780577
FBgn0002638	43.4239131265013	44.7472679518678	44.3603709168299	42.0388379759944	41.3778820011214	39.4911523798973	35.6173114138615	40.9501650694992	43.416341946963	41.1236688987369	42.685392154012	43.9910679081652
FBgn0002641	12.5154908851859	10.3262926042772	11.6508277548416	11.4897145593554	12.4664131670045	10.2108972763091	7.43576438702745	7.95378206157581	10.1195984989162	9.89891222279775	8.60175326739938	9.56886002673958
FBgn0002643	132.622715567881	137.751393498887	121.928716129545	126.792379490298	138.655691128758	141.600125142988	158.753569663036	122.37799330385	120.129427341973	123.238135391207	113.892387247296	114.633658709598
FBgn0002645	154.680403923541	154.894389064158	153.516789240265	149.095943046694	149.994822254065	144.845973283801	143.51025266963	148.208097424611	159.759080818374	155.658733812182	146.941228748356	145.45951651386
FBgn0002673	83.1830692534731	83.0827855938903	84.9825083294326	79.2790304595521	75.6605182103839	77.0888933443201	86.4035821772589	85.5228447413003	97.7357351798551	86.4327839050998	85.047410125039	91.8995885789553
FBgn0002707	5.67000139549858	5.87181344164781	6.66651641587191	6.96141529184473	7.02893508352384	7.37078015309727	4.46145863221647	5.82752349065951	5.68003270584328	5.51415915766586	7.63163071844456	7.0000385430511
FBgn0002709	2.35097618837746	2.02476325574062	2.18063621079922	1.48690423709305	2.25456408339444	2.16389876054232	2.52815989158933	1.65375666626824	2.3503583610386	1.39514870254196	1.87557026131265	1.54129289021309
FBgn0002715	45.7748893148788	42.7899968046519	42.3043424895049	41.6333186386054	37.7307930426893	37.6653628006897	44.9863745415161	43.3914249101809	48.2476341335424	46.1063428363868	42.685392154012	41.80756964703
FBgn0002716	1.65951260356056	1.41733427901844	1.68220507690226	1.21655801216704	1.79038912504852	1.21719305280505	1.71022580901631	1.96875793603362	1.1751791805193	1.72732696505196	1.74622058811867	1.6055134273053
FBgn0002719	992.388536929215	1100.45882949503	780.854675141333	921.339934547838	784.6546117296	787.388661492336	686.246695278763	642.681340638814	630.026616222847	636.054937054132	624.047498324335	536.883690090892
FBgn0002723	48.2641582202196	46.7045390990837	41.6189996803966	43.9312615504764	42.8367175844943	47.605772731931	48.5555414472892	44.0214274497117	39.1726393506433	38.532678451159	38.6755522849987	35.7066186232698
FBgn0002732	0.55317086785352	0.472444759672812	0.623038917371207	0.743452118546524	0.928349916691827	0.743840198936422	0.223072931610823	0.315001269765379	0.652877322510722	0.465049567513988	0.517398692775903	0.706425908014331
FBgn0002733	4.21792786738309	4.38698705410469	4.79739966375829	4.59588582374215	4.11126391677809	2.36676426934316	3.27173633029208	4.96126999880472	3.72140073831112	4.38475306513189	4.07451470561023	3.27524739170281
FBgn0002736	39.1368389006366	42.5875204790778	43.0519891903504	41.7009051948369	42.1072997928079	40.9112109415032	39.7813394705968	33.0751333253648	35.7123895413365	36.8717871386091	38.2875032654168	35.449736474901
FBgn0002772	263.793357607647	269.293513013503	279.432954440986	258.450991029264	262.391472882111	243.303366888477	210.580847440617	228.927172801989	220.541959544122	243.420230767322	185.746130706549	248.148155324307
FBgn0002773	1173.27541071732	1289.90917812383	1247.13700090194	1166.61154711196	1079.93619594594	1024.26795393545	1011.04088370412	861.213471538546	861.210476123893	888.111802646713	715.821091455461	994.005473113257
FBgn0002774	78.4119705182365	78.2908458886375	77.7552568879266	74.4127984108839	73.2070220019841	79.9290104675319	88.857384424978	79.8528218855235	75.2767552854863	79.7892186548999	81.0375702560257	78.6701579379596
FBgn0002775	19.2918340163915	17.7504245419928	21.8063621079922	19.5325147509041	21.0868052505715	20.624660061419	17.325331021774	18.74257555104	18.8681546205599	20.3957453181135	21.019321894021	19.9725870356779
FBgn0002778	42.0409859568675	41.3726625256334	42.2420385977678	44.674713669023	40.648464209435	37.6653628006897	23.4970154630067	26.0663550730851	19.8474706043259	24.4483201207354	18.6910277765295	19.1377200534792
FBgn0002780	79.7257513293886	72.0140797958416	90.0914274518765	78.7383380097001	92.5034381275071	85.6092447139555	114.585129204093	117.574223939928	119.737700948466	107.891499663245	108.718400319537	100.184037863851
FBgn0002783	64.5135524634168	66.6147111138666	66.7897719421934	64.5451612010846	68.6978938351952	67.2161052493458	57.0323128485005	58.1964845891537	57.84493077445	59.5927802942925	66.8091062046884	62.101259368169
FBgn0002787	179.227361184541	178.584119156323	182.301187222815	173.832622627424	166.771431462853	179.333109779945	169.089282161004	154.58687313736	162.501165572919	155.392991202174	173.716611099509	159.010049840317
FBgn0002789	193.54065739025	189.247872303224	228.468371000022	223.17080867642	220.217862380968	222.002488464389	199.278485572336	178.841970909294	228.833501540008	204.023888833637	183.99991011843	227.982906677352
FBgn0002791	25.3767135627802	24.7021117200356	28.7843979825498	28.8594595108514	24.2697192506578	27.1839781793129	25.727744779115	30.2401218974764	29.3141917807314	25.7770331707753	30.9792467299572	31.6607247864605
FBgn0002838	4.56365965979154	4.99441603082687	5.60735025634086	5.67727072344619	4.04495320844296	4.39541935735159	7.13833381154635	5.59127253833547	6.92049961861365	5.44772350516386	5.95008496692288	6.87159746886668
FBgn0002842	18.3929313561295	18.7628061698631	17.6943052533423	20.7490727630712	16.7102985004529	18.7312486459444	13.012587677298	16.9313182498891	20.3044847300835	20.5286166231175	19.0144019595144	19.9083664985857
FBgn0002855	436.382668377946	544.121378926031	523.414994483551	578.338161672964	601.703367432974	611.842374543341	526.452118601543	531.643393046518	434.293994934132	464.850260556482	617.709364337831	616.645597159419
FBgn0002856	111.118198080076	109.809660569667	111.710877884657	116.789569168036	118.430925086543	119.825893865031	138.528290530321	129.544272191012	116.27745113916	134.465760664045	134.717684631526	142.954915567264
FBgn0002862	195.96077993711	174.872053187465	195.322700595873	204.043813262905	207.884070630634	197.861492917088	192.809370555622	196.718292968479	209.508332793691	223.75527762673	184.258609464818	217.643400205506
FBgn0002865	620.726860090131	579.487243792967	609.082845622092	607.805900189899	641.423481725718	594.936915476604	601.999484773742	622.048757469182	737.620798972614	698.637321711014	699.329008123229	739.306823005544
FBgn0002868	33.8817156560281	30.4389409446341	32.7095431619884	34.5367302342976	42.5051640428187	37.1920099468211	24.0918766139689	26.5388569777332	21.8713903041092	27.5707957883293	24.3177385604674	26.0735380594381
FBgn0002869	6.01573318790703	7.28914772066625	4.48588020507269	6.2179631732982	4.90699241679966	5.74785608269053	8.55112904508156	3.62251460230186	3.06852341580039	4.51762437013588	3.29841666644638	2.76148309496511
FBgn0002872	21.2279320538788	23.4197616580666	23.1147438344718	21.8980442190067	22.2140872922687	20.557038225152	27.9584740952232	23.8613461847274	25.3969278456671	22.6545575031814	24.8998120898403	24.2111424837639
FBgn0002873	119.692346531805	129.314879933301	128.09680141152	120.709589429463	116.773157378165	121.516439771705	142.989749162538	148.838099964141	148.399015406687	140.112791126714	134.264960775347	130.36769029719
FBgn0002878	7.67524579146759	7.0191792865675	7.91259425061433	6.69106906691872	7.55942075020488	8.58797320590233	6.32039972897333	8.58378460110657	8.42211746038831	8.90237743526777	9.24850163336926	7.96334659943428
FBgn0002887	22.5417128650309	24.2971590688875	22.9901360509975	21.8304576627752	22.5456408339444	24.6819702374358	32.4942903713099	28.5076149137668	28.3348757969653	23.7839635957154	26.516683004765	24.2111424837639
FBgn0002891	15.0739061490084	17.3454718908447	14.7037184499605	13.5173112463004	17.3070948754691	13.7272327621903	14.7971711301846	16.5375666626824	13.7757115049762	13.3535661529017	15.715985293068	15.4771494392231
FBgn0002899	3.80304971649295	3.44209753475906	3.73823350422724	4.25795304258464	4.31019604178348	3.71920099468211	3.792239837384	5.19752095112875	5.09244311558363	3.8532678451159	4.39788888859517	4.11011437390157
FBgn0002901	11.8931736588507	12.95848483674	12.4607783474241	12.7738591277539	11.8696167919884	12.3747960368514	11.1536465805412	13.0725526952632	13.4492728437209	12.0912887553637	12.5469182998156	10.917491305676
FBgn0002905	16.8717114695324	18.6953140613384	21.2456270823582	18.7214760761261	15.9145700004313	18.1226521195419	18.4406956798281	18.74257555104	17.0400981175298	19.1334679205755	18.5616781033355	16.5688985697907
FBgn0002906	64.8592842558252	61.4853108659903	57.9426193155222	59.881688821111	56.2314806681907	58.6957538797104	61.7168444123278	66.8590195077016	67.1810764863533	61.3201072593444	62.9932908454661	60.5599664779559
FBgn0002914	181.854922806845	174.669576861891	174.887024106098	169.439496472376	166.506188629513	168.784103322301	223.519077474045	157.973136787337	165.047387130711	166.421309517506	154.508184630204	154.386171169678
FBgn0002917	39.4134243345633	40.2252966807137	39.8121868200201	38.2539908270303	43.3008925428402	41.7226729767066	46.324812131181	38.5876555462589	37.0181441863579	40.9243619412309	40.1630735267294	36.9910293651141
FBgn0002921	3533.79379656525	3528.35244945361	3290.82925766298	3556.53976201411	3390.46651717522	3711.28923983888	3755.58151895595	3084.80743481235	2832.83470237402	2971.99891467689	2864.70721222698	2969.04387084714
FBgn0002922	1.31378081115211	2.02476325574062	1.93142064385074	1.55449079332455	1.39252487503774	1.01432754400421	1.26407994579467	1.10250444417883	0.718165054761794	1.19584174503597	0.840772875760842	1.22019020475203
FBgn0002924	8.50500209324787	9.31391097640688	9.84401489446507	8.98901197878979	9.28349916691827	7.70888933443201	6.24604208510306	9.21378714063733	10.5113248924226	10.4968330953157	9.70122548954817	11.4954761395059
FBgn0002926	1.31378081115211	1.75479482164187	1.61990118516514	1.89242357448206	1.92301054171879	1.96103325174148	1.56151052127576	2.283759205799	2.28507062878753	1.99306957505995	2.39296895408855	2.11927772404299
FBgn0002930	115.958443173794	118.178682026728	129.218271462788	170.926400709469	162.859099671081	167.70215394203	327.6941365363	421.550449263518	352.423178691288	553.076807079136	577.416941137907	470.415434200453
FBgn0002931	21.7119565632507	21.0575378597025	19.5011181137188	18.1807836262741	17.8375805421501	18.4607613008767	28.6276928900557	22.7588417405486	20.6309233913388	20.5950522756195	18.4970032667385	19.8441459614935
FBgn0002932	24.546957261	21.8674431619988	22.740920484049	23.4525350123313	23.2087479172957	22.5856933131605	27.5866858758718	20.790083804515	26.6373947584375	23.7839635957154	20.5665980378421	23.3120549644729
FBgn0002937	8.09012394235773	7.89657669738844	6.85342809108327	7.09658840430773	8.08990641688592	7.9793766794998	3.34609397416235	5.11877063368741	4.57014125757505	4.65049567513988	4.39788888859517	4.11011437390157
FBgn0002938	338.333132050909	401.510553613366	375.630163283101	342.596253537485	377.506862551898	377.329846369567	333.419675114311	363.747716261571	343.935773498648	337.692421667657	285.927452595283	286.873139190911
FBgn0002940	3965.40536620796	4742.33300548717	4842.38307359249	4093.24460504847	4992.2016770103	4923.68114226898	4051.52494155965	4484.98807891946	4460.91488151901	4409.20138525262	3745.31978733156	3958.16858314139
FBgn0002941	2.69670798078591	2.56470012393812	3.36441015380452	3.51450092403811	4.37650675011862	3.51633548588127	1.33843758966494	3.22876301509513	2.74208475454503	2.32524783756994	2.71634313707349	3.08258578042617
FBgn0002945	81.7309957253576	83.4877382450384	72.8332494406941	71.7769227178554	64.7855620434225	73.2344486771041	69.5243970187066	62.8427533181931	65.6141709123276	70.9532768721342	65.5802843093456	68.4590925402979
FBgn0002948	2.35097618837746	2.90216066656156	2.61676345295907	2.50070258056558	2.78504975007548	3.04298263201264	1.63586816514604	2.20500888835765	1.69748103852788	1.39514870254196	1.74622058811867	2.44038040950405
FBgn0002962	1.79780532052394	2.29473168983938	1.05916615953105	1.55449079332455	1.59145700004313	1.4200585616059	1.48715287740549	1.73250698370958	1.24046691277037	1.12940609253397	1.03479738555181	1.73395450148972
FBgn0002973	100.123927081487	109.877152678191	98.1286294859651	104.488815933902	102.118490836101	104.3404933599	107.000649529325	115.920467273659	126.854063763833	114.734371870951	121.718042475531	124.523621421799
FBgn0002985	33.3976911466563	33.8135463708684	39.251451794386	29.6704981856295	23.3413693339659	15.3501568325971	24.1662342578392	18.9788265033641	15.1467538822488	17.3397053030216	12.6762679730096	9.18353680418631
FBgn0002989	7.12207492361407	6.41175030984531	7.60107479192872	6.35313628576121	7.1615565001941	6.01834342775832	8.10498318185992	6.14252476042489	6.78992415411151	6.37782264019184	8.21370424781745	7.44958230269659
FBgn0003002	2.00524439596901	1.75479482164187	1.8068128603765	1.68966390578756	2.3871855000647	2.36676426934316	1.11536465805412	1.89000761859227	1.56690557402573	1.39514870254196	1.42284640513373	1.28441074184424
FBgn0003008	16.6642723940873	15.7931533947769	18.1304324955021	16.558706276718	16.9092306254583	16.2292407040674	21.4893590785093	15.7500634882689	15.8649189370105	15.9445566004796	15.0692369270982	17.7248682374505
FBgn0003009	46.8120846921042	45.7596495797381	42.865077515139	45.1478195626435	39.7201142927432	42.53413501191	45.2094474731269	51.6602082415221	53.0789263201217	48.0329767589448	46.1131584936523	50.284680543202
FBgn0003011	2.62756162230422	2.49720801541344	1.99372453558786	2.36552946810258	2.32087479172957	2.09627692427537	2.15637167223796	3.15001269765379	1.95863196753217	2.19237653256594	1.74622058811867	1.41285181602866
FBgn0003016	82.0767275177661	91.6542833765256	82.0542254177879	89.2142542255829	90.1162526274424	96.3611166804001	94.7316382907297	88.2003555343061	85.5269292489046	79.45704039239	83.3011895369203	81.1105383474637
FBgn0003023	2.7658543392676	3.44209753475906	2.92828291164467	2.83863536172309	4.31019604178348	3.24584814081348	3.42045161803263	3.54376428486051	3.78668847056219	2.85673305758593	3.1690669932524	3.72479115134829
FBgn0003028	17.4248823373859	18.5603298442891	15.7005807177544	18.1131970700426	14.720977250399	17.3111900843386	14.5740981985738	13.2300533301459	11.8823672696951	11.4269322303437	11.6414705874578	12.7798868813502
FBgn0003034	217.603590141878	235.952411402307	206.225881649869	265.682752546035	233.214761214654	286.64896393559	156.968986210149	224.91090661248	195.210319430706	212.726959311399	232.376687892977	220.725985985932
FBgn0003041	32.9136666372845	30.3039567275847	31.9618964611429	34.5367302342976	29.7071973341385	29.8212297937238	41.2684923480023	37.6426517369628	39.0420638861412	34.2143610385291	41.0038464024903	37.3763525876674
FBgn0003042	33.7434229390647	34.2859911305412	31.7749847859315	28.9946326233144	27.91680820909	31.7822630454653	28.9251234655368	25.4363525335543	23.0465694846285	26.7735679583053	26.9694068609439	24.9817889288705
FBgn0003044	73.9174572169266	69.8543323230516	69.9672704207865	70.7631243743828	66.2443976267954	64.5112317986679	60.8245526858845	60.4802437949527	64.5042794640593	60.7221863868264	59.7595490156167	57.1562780120686
FBgn0003048	62.5774544259295	53.8587026027006	61.3070294693267	61.5713527268985	61.6026480433363	64.375988126134	64.9885807426199	61.2677469693662	60.5217277967439	63.5789194444124	66.6150816948975	65.0554040744107
FBgn0003053	110.565027212222	105.220197189988	98.6893645115992	80.9686943653396	85.341881627313	79.4556576136633	86.9984433282211	87.0978510901272	73.3834110502052	69.8903064321022	64.8041862701818	59.6608789586649
FBgn0003062	16.6642723940873	14.7132796583819	17.5073935781309	15.4097348207825	18.8322411671771	18.3255176283428	15.8381781443685	18.9788265033641	24.2217486651478	23.3853496807034	22.7008676455427	21.8349826113521
FBgn0003068	39.2751316175999	41.6426309597322	43.4881164325102	44.8774733377175	44.6271067095428	43.751328064715	42.3094993621862	52.3689610984942	54.6458318941474	52.3512941715747	60.8590212377655	58.183806605544
FBgn0003071	187.248338768417	182.296185125181	175.073935781309	177.144363882767	182.818622879955	163.441978257212	151.68959349536	154.58687313736	168.572924672268	167.417844305036	145.130333323641	163.248605288403
FBgn0003074	260.958356909898	270.913323618096	269.464331763047	271.224850157018	274.725264632446	258.383036376006	172.732806710648	185.456997574367	199.845748420532	203.625274918625	212.78021240409	211.028684885008
FBgn0003076	96.804901874366	110.619565871963	90.9013780444591	134.362073788226	128.576463461818	132.47117724695	31.3045680693856	50.6364541147846	42.502313695448	59.4599089892885	70.0428480345378	65.5691683711484
FBgn0003079	21.7119565632507	21.3949984023259	20.5602842732498	21.8980442190067	24.1370978339875	21.7742312779571	20.2996367765849	21.3413360266044	19.1945932818152	19.5985174880895	21.213346403812	21.1927772404299
FBgn0003082	3.80304971649295	4.31949494558	4.23666463812421	4.05519337389013	4.57543887512401	2.7048734506779	2.67687517932988	5.04002031624606	5.09244311558363	4.51762437013588	4.00983986901324	3.85323222553272
FBgn0003087	25.4458599212619	22.5423642472456	26.2922423130649	27.2373821612954	24.2034085423226	26.2372724715756	33.312224453883	28.9801168184148	29.7059181742379	28.6337662283613	25.2878611094222	31.0827399526306
FBgn0003089	0.96804901874366	1.28235006196906	0.996862267793931	0.540692449852018	0.994660625026958	1.284814889072	1.26407994579467	1.18125476162017	1.10989144826823	0.797227830023979	1.42284640513373	1.41285181602866
FBgn0003090	13.8984180548197	11.6761347747709	13.1461211565325	13.990417139921	12.5990345836748	12.9833925632539	15.6151052127576	15.1988112661795	14.5591642919891	12.0248531028617	13.5817156853674	13.1652101039035
FBgn0003091	54.9022086344619	60.4054371295953	56.5719336973056	61.233419945741	63.3930371683848	67.2837270856127	80.9754741747289	69.6152806181487	63.9819776060508	74.5408021072421	68.1026029366282	68.7159746886668
FBgn0003093	226.869202178425	223.736339759339	188.531576396527	203.435534256822	186.797265380063	212.062078533147	276.759150485162	231.840934547319	199.454022027026	216.115177589	189.173897046189	206.404806214369
FBgn0003114	1.45207352811549	1.28235006196906	1.37068561821665	1.14897145593554	1.39252487503774	1.01432754400421	1.04100701418384	1.18125476162017	1.37104237727252	1.06297044003197	0.711423202566866	0.963308056383179
FBgn0003116	13.9675644133014	16.1306139374003	11.0900927292075	13.5173112463004	10.8749561669614	13.2538799083217	12.5664418140764	14.4900584092074	11.751791805193	15.0144574654516	16.10403431265	15.0276056795776
FBgn0003117	3.59561064104788	2.29473168983938	3.05289069511891	3.98760681765863	2.98398187508087	4.05731017601685	2.45380224771906	1.89000761859227	2.28507062878753	1.79376261755395	1.74622058811867	1.02752859347539
FBgn0003118	63.9603815955633	60.2029608040212	56.3850220220942	62.314804845445	62.5309979600281	64.5112317986679	61.2706985491062	36.3038963404599	41.9800118374394	42.2530749912709	42.491367644221	39.2387481633415
FBgn0003124	125.777226078194	125.872782398542	124.296264015556	115.978530493258	113.457621961408	114.145659618607	133.843758966494	129.150520603805	137.300100924005	130.811799776435	119.38974835804	129.468602777899
FBgn0003129	7.74439214994928	6.61422663541937	9.59479932751658	9.86763720979932	7.8246635835454	8.79083871470317	7.95626789411937	8.1112826964585	8.81384385389475	6.57712959769783	8.21370424781745	7.19270015432774
FBgn0003132	66.3805041424224	65.1973768348481	66.2290369165593	66.9782772254187	59.5470160849472	64.7140973074687	74.0602132947934	72.3715417285958	74.7544534274777	72.6141681846841	65.8389836557336	73.2114122851216
FBgn0003134	405.612538853594	433.704289379642	365.973060063847	400.788278452808	357.282096509683	408.030160034761	474.624840823962	405.327883870601	315.013308111423	383.66589319904	353.318632329344	348.589075336526
FBgn0003137	177.636994939462	152.19470472317	102.240686340615	173.156757065109	174.529784338064	210.506776299007	62.2373479194197	58.2752349065951	89.1830422549646	48.8302045889687	103.544413391777	53.624148471997
FBgn0003139	34.2274474484366	34.9609122157881	38.192285634855	35.4153554653072	35.0783647092841	36.2453042390838	41.4915652796132	32.9176326904821	30.750521890255	37.403272358625	34.2776633964035	37.7616758102206
FBgn0003140	34.2274474484366	31.1813541384056	32.02420035288	31.089815866491	27.1873904174035	27.3868436881137	37.1788219351372	34.1776377695436	37.2792951153622	32.6199053784812	32.2080686252999	31.4680631751839
FBgn0003141	61.6094054071858	73.9713509430575	71.7117793894259	67.3837965628077	71.2840114602653	69.3123821736212	57.5528163555924	52.2902107810529	51.512020746096	54.6765420091446	57.4312548981252	63.1287879616443
FBgn0003145	36.578423636814	41.1026940915347	37.3200311505353	38.3215773832618	40.7147749177701	34.8928675137449	31.155852781645	36.6188976102253	32.9703047867915	41.6551541187529	37.382055553059	39.0460865520649
FBgn0003149	399.527659307205	410.3520198301	437.809447236747	444.854713115748	406.153088552674	419.323006691341	376.175320339719	335.870103887335	415.425840313572	345.133214747881	329.259593115265	390.78196820611
FBgn0003159	282.877752548594	266.79630499809	268.96590062915	257.977885135644	273.399050465743	249.727441333837	240.472620276468	225.383408517129	249.464424931347	223.622406321726	223.451560442593	223.615910155082
FBgn0003162	107.660880155991	102.250544414902	116.072150306256	117.600607842814	129.50481337851	105.692930085239	301.074100030741	183.724490590657	288.571776549739	189.673787893205	205.083906849048	171.854157258759
FBgn0003165	138.845887831234	138.763775126757	128.595232545417	138.484853718348	133.616077295288	140.991528616585	169.609785668096	139.93931409327	126.723488299331	121.510808426155	110.464620907655	120.47772758499
FBgn0003169	42.0409859568675	47.3794601843306	42.8027736234019	47.24300280582	44.8260388345482	42.2636476668422	41.1941347041321	38.0364033241695	35.255375415579	43.4489167363069	37.058681370074	40.009394608448
FBgn0003174	3.94134243345633	3.64457386033313	3.80053739596436	2.9738084741861	4.17757462511322	3.58395732214822	2.82559046707043	3.93751587206723	4.96186765108149	4.11901045512389	3.49244117623734	3.14680631751839
FBgn0003175	104.34185494887	109.539692135568	102.053774665404	109.692980763728	114.25335046143	111.576029840463	78.8191025024909	80.3253237901716	78.8675805592952	82.5795160599839	82.2663921513685	81.1747588845559
FBgn0003187	111.463929872484	109.742168461142	115.511415280622	110.504019438506	106.097133336209	108.533047208451	114.733844491834	114.345460924832	124.634280867297	113.007044905899	106.907504894821	114.954761395059
FBgn0003189	18.3237849976479	17.8854087590422	21.5571465410438	17.9780239575796	19.826901792204	17.3788119206055	15.3176746372765	16.9313182498891	20.826786588092	19.5985174880895	21.019321894021	18.2386325341882
FBgn0003204	27.3819579587493	23.4197616580666	29.2205252247096	26.3587569302859	26.0601083757063	26.2372724715756	17.2509733779037	23.073843010314	23.8300222716414	25.5777262132693	25.0938365996313	25.6239942997926
FBgn0003205	74.1248962923717	71.0691902764959	63.0515384379661	63.5989494138436	59.6133267932823	58.0195355170409	76.9601614057341	68.4340258565285	65.5488831800765	67.0335733745163	62.9932908454661	61.5232745343391
FBgn0003206	68.8697730477633	64.2524873155025	62.3038917371207	67.2486234503447	57.3587627098879	65.7960466877399	90.1214643707727	77.1753110925178	71.424779082673	66.6349594595043	66.0976830021216	71.798560469093
FBgn0003209	205.157245615174	168.257826552046	152.831446431157	160.585657606049	148.867540212368	161.142835824136	145.592266697997	141.435570124655	151.271675625734	149.347346824492	142.99606371594	138.074154748256
FBgn0003210	67.2794068026844	68.3020138269838	67.3505069678275	59.5437560399535	63.2604157517145	68.2980546296169	86.5522974649995	59.9289915728633	53.2095017846238	53.2813933066026	57.4312548981252	53.1103841752593
FBgn0003218	329.205812731326	325.716915740142	301.737747682875	323.604431236433	324.325674467123	318.363605144789	327.991567111781	289.643667549266	285.56854086619	295.505782328888	251.197065342701	253.093136680407
FBgn0003227	0.96804901874366	1.48482638754312	1.61990118516514	1.75725046201906	1.19359275003235	1.08194938027116	1.56151052127576	0.787503174413447	2.15449516428538	1.59445566004796	1.22882189534277	1.0917491305676
FBgn0003231	512.374516349323	524.886127996495	470.581294290472	451.883714963824	430.886982761678	460.166595796577	380.636778971935	423.282956247228	511.268231258146	403.065103729624	436.94319604925	369.139647206034
FBgn0003248	6.77634313120562	7.76159248033906	3.55132182901588	2.70346224926009	2.71873904174035	3.17822630454653	2.60251753545961	2.83501142788841	1.56690557402573	2.59099044757793	2.6516683004765	2.37615987241184
FBgn0003249	122.31990815411	153.274578459565	159.871786197452	148.758010265536	165.445217296151	155.259736068911	140.164158695467	170.651937895394	187.114640631573	177.516063485339	188.397799007026	185.854234344861
FBgn0003250	128.05905590809	138.628790909708	122.551755046916	123.886157572344	126.587142211764	140.721041271518	161.504802486236	161.989402976846	154.927788631794	169.676656490104	148.687449336475	170.633967054007
FBgn0003254	38.7219607497464	37.1881517971028	36.5723844496898	37.7132983771782	37.067685959338	38.9501776897617	37.3275372228778	36.5401472927839	41.2618467826776	35.1444601735571	37.058681370074	35.2570748636244
FBgn0003255	3.18073249015774	3.7795580773825	2.92828291164467	3.24415469911211	2.71873904174035	2.97536079574569	2.97430575481098	3.15001269765379	2.48093382554074	2.72386175258193	1.94024509790963	2.24771879822742
FBgn0003256	67.5559922366112	65.8048058115703	60.1232555263215	62.314804845445	60.4090552933039	65.5255593426721	81.8677659011722	66.2290169681709	61.9580579062675	68.6944646870662	63.963413394421	61.4590539972468
FBgn0003257	11.3400027909972	9.718863627555	12.7722978061097	10.8814355532719	11.8696167919884	11.0223593115124	11.0049312928006	13.1513030127046	12.7963955212102	10.5632687478177	14.0344395415464	10.8532707685838
FBgn0003261	1059.39135829797	1083.31583392976	1010.63142786783	1027.65358749999	1004.20936702722	1049.28803335422	1075.65767622739	966.738896909947	916.052171214794	917.476361052596	913.208692749468	922.335353718348
FBgn0003268	10.5102464892169	8.57149778263531	9.0340643018825	8.92142542255829	12.0022382086586	9.33181340483875	7.95626789411937	10.3162915848162	10.0543107666651	12.6227739753797	9.50720097975721	9.56886002673958
FBgn0003274	459.823283903239	514.627327500742	567.713061508644	530.959985754681	588.043361515938	555.513384932974	255.864652557614	418.242935930982	455.773658844735	509.760761647833	513.58287741668	540.60848124224
FBgn0003275	123.702835323743	120.675890042141	123.486313422973	118.34405996136	123.735781753354	115.498096343946	160.092007252701	106.627929815581	104.13393294046	106.894964875715	96.0421323465269	106.734532647256
FBgn0003277	89.5445342337886	90.7768859657047	88.5961340501856	88.5383886632679	93.96227371088	89.3284457086376	88.7086691372375	83.16033521806	87.6161366809389	96.7967456954115	96.6242058758998	94.7252922110126
FBgn0003278	7.81353850843097	8.43651356558594	9.71940711099083	9.86763720979932	9.94660625026958	8.31748586083454	9.36906312765458	12.3637998382911	13.1881219147166	11.4269322303437	13.2583415023825	10.2752859347539
FBgn0003279	723.063470643033	772.447182065048	794.12540408134	769.675702364347	846.920366856287	754.592070902867	565.489881633437	643.547594130669	677.68666076613	748.264754130007	728.95008328465	786.50891776832
FBgn0003285	8.91988024413801	11.2711821236228	9.78171100272795	10.4083296596513	11.4054418336425	11.2928466565802	7.43576438702745	7.95378206157581	6.52877322510722	7.30792177521981	6.79085784268372	7.70646445106543
FBgn0003292	2.00524439596901	2.15974747279	1.74450896863938	2.02759668694507	2.51980691673496	3.24584814081348	1.33843758966494	1.89000761859227	1.63219330627681	2.72386175258193	1.55219607832771	2.18349826113521
FBgn0003295	2.28182982989577	2.56470012393812	2.99058680338179	2.90622191795459	2.78504975007548	2.569629778144	2.60251753545961	1.73250698370958	2.3503583610386	2.72386175258193	1.55219607832771	1.86239557567415
FBgn0003300	1.03719537722535	1.21485795344437	1.24607783474241	1.55449079332455	1.85669983338365	1.284814889072	1.85894109675686	2.9925120627711	1.95863196753217	5.18198089515587	6.07943464011685	6.48627424631341
FBgn0003301	111.049051721594	120.135953173944	118.688913759215	128.346870283623	127.05131717011	130.03679114134	118.377369041477	102.296662356307	100.151381273145	107.559321400735	96.8829052222878	104.294152237752
FBgn0003302	80.071483121797	82.1378960745447	86.4154978393864	84.8887146267668	75.6605182103839	78.576573742193	81.5703353256911	87.2553517250099	90.8805232934925	87.4957543451317	82.9778153539354	88.4316795759759
FBgn0003308	25.7915917136704	30.3039567275847	28.5351824156013	25.3449585868133	26.4579726257171	24.3438610561011	12.1202959508547	11.8125476162017	11.2947776794355	10.5632687478177	8.53707843080239	10.2110653976617
FBgn0003310	93.7624621011717	86.7273594542234	82.8641760103705	87.9976962134159	87.1322707523615	88.2464963283664	96.5905793874865	88.3578561691888	84.4823255328874	84.3732786775378	81.2962696024137	83.8720214424288
FBgn0003312	0.41487815089014	0.742413193771562	0.373823350422724	0.202759668694507	0.331553541675653	0.27048734506779	0.446145863221647	0.630002539530758	0.522301858008578	0.597920872517985	0.388049019581927	0.32110268546106
FBgn0003317	54.5564768420534	48.6618102462997	48.2232122045314	52.1768214107197	52.2528381680829	50.0401588375411	51.6785624898408	51.1877063368741	51.2508698170917	54.4772350516386	52.7746666631421	54.4590154541957
FBgn0003319	0.89890266026197	1.41733427901844	0.93455837605681	0.878625231009529	1.39252487503774	0.676218362669475	0.446145863221647	0.551252222089413	2.87266021904718	0.730792177521981	0.970122548954817	0.770646445106543
FBgn0003321	126.676128738456	127.492593003135	122.427147263442	121.317868435546	125.327238753397	124.965153421319	132.207890801348	130.489276000308	122.871512096518	122.308036256179	120.87726959977	120.863050807543
FBgn0003326	5.25512324460844	7.28914772066625	5.29583079765526	5.9476169483722	6.03427445849688	5.61261241015664	8.84855962056266	6.53627634763161	5.94118363484757	7.04217916521182	6.01475980351987	5.77984833829908
FBgn0003328	126.468689663011	109.539692135568	112.147005126817	114.964732149785	111.335679294684	122.666010988243	123.731119400137	143.168077108365	163.872207950191	152.9348720596	155.413632342562	130.817234056836
FBgn0003330	11.6857345834056	13.0934690537894	13.2084250482696	13.1117919089114	11.0738882919668	13.5243672533895	12.1202959508547	8.74128523598926	11.8170795374441	10.5632687478177	12.0295196070397	12.3303431217047
FBgn0003334	65.2741624067154	64.3199794240272	63.7991851388116	62.2472182892135	60.2101231682985	60.8596526402527	66.8475218393768	62.606502365869	60.7828787257482	60.7221863868264	55.8143839832005	58.2480271426362
FBgn0003339	5.04768416916337	6.00679765869719	6.97803587455752	7.90762707908576	6.89631366685358	7.37078015309727	8.84855962056266	5.59127253833547	5.68003270584328	4.84980263264587	8.4724035942054	6.87159746886668
FBgn0003345	247.613109722932	234.40009290624	212.643182498793	221.683904439327	222.472426464363	239.110813039926	268.28237908395	215.775869789284	208.594304542176	216.646662809016	208.576348025286	201.588265932453
FBgn0003346	79.864044046352	83.4877382450384	77.8798646714009	73.6017597361059	66.7085725851413	73.1668268408372	97.4085134700596	84.9715925192109	85.004627390896	74.2750594972341	82.7191160075474	77.578408807392
FBgn0003353	16.8025651110507	15.0507402010053	18.5042558459248	16.2207734955605	17.3070948754691	16.1616188678004	17.2509733779037	19.4513284080121	19.7168951398238	18.6684183530615	17.5268807177837	21.8349826113521
FBgn0003356	76.7524579146759	121.350811127388	81.8050098508395	109.355047982571	95.0895557525772	115.565718180213	28.8507658216665	53.8652171298798	52.4913367298621	86.8978334726138	79.9380980338769	82.7802723118612
FBgn0003357	130.617471171912	226.571008317376	153.329877565054	215.06042192864	196.080764546981	208.275255702198	62.2373479194197	85.8378460110657	77.4965381820227	139.049820686682	112.857589861744	122.661225846125
FBgn0003358	32.7062275618394	57.8407370056572	40.1237062787057	46.702310355968	43.0356497094997	53.8269816684902	16.0612510759793	17.7975717417439	17.6929754400406	26.2420827382893	18.6910277765295	24.5964657063172
FBgn0003360	1779.41238916781	1838.68751253806	1721.95495983054	1597.81377586894	1540.33144391675	1525.07527332847	1572.06930670534	1422.38823362557	1295.96148518378	1313.63215692201	1191.82788880929	1417.09037147675
FBgn0003366	36.0252527689605	42.1825678279297	39.1891479026489	34.6719033467606	34.8794325842787	35.3662203676135	19.779133269493	30.8701244370071	24.6134750586542	23.4517853332054	29.8797745078084	17.7248682374505
FBgn0003371	512.028784556915	519.216790880421	439.429348421912	479.796962687434	464.241269054249	488.838254373763	540.803143868506	393.830337524165	363.587380906221	387.186982781646	334.045531023442	340.111964440354
FBgn0003372	3.4573179240845	2.96965277508625	3.80053739596436	3.31174125534361	4.24388533344835	4.1249320122838	3.86659748125427	4.33126745927396	3.9825516673154	4.0525748026219	2.84569281026746	3.91745276262493
FBgn0003380	469.987798600047	466.370469905591	425.722492239746	467.969315346921	472.795350429481	510.950594833055	753.01985947427	604.329936044879	513.618589619185	556.332154051734	500.583235260686	546.259888506355
FBgn0003382	0.48402450937183	0.877397410820937	1.30838172647953	1.48690423709305	1.06097133336209	0.743840198936422	1.04100701418384	0.945003809296136	0.718165054761794	0.39861391501199	0.90544771235783	0.899087519290967
FBgn0003386	93.9699011766167	85.0400567411062	82.3657448764735	92.6611685933895	84.811395960632	92.2361846681164	118.749157260828	99.8554025156251	101.718286847171	96.8631813479135	91.3208692749468	94.4041895255516
FBgn0003388	4.77109873523661	5.399368681975	4.85970355549541	5.47451105475168	6.10058516683201	6.62693995416085	3.42045161803263	3.85876555462589	4.50485352532398	3.18891132009592	3.55711601283433	3.46790900297945
FBgn0003390	42.386717749276	35.5683411925103	45.1703215094125	53.7313122040443	48.6720599179858	52.4069231068843	28.5533352461854	37.7214020544041	33.1008802512936	29.1652514483772	36.0238839845222	37.5047936618518
FBgn0003391	109.527831834997	101.035686461457	101.181520181084	99.4874107727713	98.2724697526634	98.2545280958747	99.1187392790759	84.1053390273561	82.6542690298574	83.5760508475138	75.2815097988938	71.4774577836319
FBgn0003392	343.035084427664	329.496473817524	317.500632292367	315.696804157347	318.755574966972	310.046119283954	364.724243183696	327.050068333905	321.737944533284	318.625389399584	289.355218934924	299.845687683538
FBgn0003396	212.210174180307	204.02864407013	186.662459644414	188.49890532966	166.705120754518	163.306734584678	197.345186831708	197.427045825451	196.320210878974	178.711905230375	171.582341491809	172.367921555497
FBgn0003401	3.4573179240845	2.56470012393812	2.1183323190621	3.24415469911211	3.31553541675653	3.9896883397499	3.64352454964345	2.52001015812303	3.39496207705575	3.65396088760991	3.03971732005843	3.66057061425608
FBgn0003410	89.3370951583435	91.4518070509516	79.499765856566	85.9025129702393	87.7953778357128	88.0436308195656	111.16467758606	106.312928545815	93.8184712447908	93.1427848078016	92.2263169873046	100.633581623496
FBgn0003415	172.24357897789	160.496234071707	138.314639656408	155.989771782307	146.347733295633	156.341685449183	216.60381659411	174.589453767461	145.722218384393	150.676059874532	141.120493454627	145.716398662229
FBgn0003416	14.7973207150817	14.038358573135	13.3953367234809	14.936628927162	12.4001024586694	12.1043086917836	12.9382300334278	13.1513030127046	13.7104237727252	12.4234670178737	12.0295196070397	11.3028145282293
FBgn0003423	239.592132139056	252.352993773807	232.580427854671	235.606735023017	229.103497297876	230.522839834024	257.128732503409	254.363525335543	241.891047990223	235.315081162078	212.004114364926	245.386672229342
FBgn0003429	217.050419274025	217.729542100642	196.506474538879	217.020432059354	219.289512464277	238.231729168456	286.797432407649	249.402255336739	212.315705280487	227.940723734356	207.541550639734	226.7627164726
FBgn0003430	5.32426960309013	5.06190813935156	5.48274247286662	3.64967403650112	6.10058516683201	5.00401588375411	5.42810800253004	5.35502158601144	4.76600445432827	5.11554524265387	4.7859379081771	4.55965813354705
FBgn0003435	1394.88948965113	1352.67683905179	1301.40369060498	1339.29519828345	1286.02987745152	1286.84354416001	1720.78459444589	1428.84575965576	1460.09484406298	1445.17474887597	1297.57124664537	1409.31968648859
FBgn0003444	6.98378220665069	6.74921085246875	5.85656582328934	6.0827900608352	5.96796375016175	4.93639404748717	6.09732679736251	6.37877571274892	6.20233456385186	5.44772350516386	7.4376062086536	6.4220537092212
FBgn0003447	36.8550090707408	44.8147600603925	38.3791973100663	42.2415976446889	36.1393360426461	40.9788327777702	63.4270702213441	43.4701752276223	38.3238988313794	38.200500188649	31.884694442315	33.0735766024892
FBgn0003449	29.1797632792732	28.1442092547947	28.2859668486528	28.4539401734624	30.5692365424952	29.8888516299908	28.9251234655368	28.9801168184148	24.4828995941521	23.5846566382094	26.775382351153	24.853347854686
FBgn0003459	18.4620777146112	17.7504245419928	19.7503336806673	18.6538895198946	19.2301054171879	17.987408447008	15.6151052127576	19.5300787254535	20.826786588092	19.1999035730775	17.7209052275747	20.5505718695078
FBgn0003460	27.5893970341943	30.1014804020106	28.7220940908126	24.9394392494243	25.927486959036	26.5753816529104	26.1738906423366	22.7588417405486	22.2631166976156	22.1230722831654	22.6361928089457	22.1560852968131
FBgn0003462	236.48054600738	251.54308847151	239.683071512703	240.202620846759	245.548552964988	239.043191203659	191.545290609827	202.388315824256	196.646649540229	192.530520950791	203.531710770721	192.982713962097
FBgn0003463	139.053326906679	136.806503979542	132.769593291804	138.822786499506	131.560445336899	137.137083949369	164.032962377825	131.040528222398	119.476550019462	113.737837083421	109.106449339118	116.367613211088
FBgn0003464	45.7748893148788	48.9317786803984	47.1640460450004	48.3919742617556	46.6827386679319	48.8229657847361	38.740332456413	40.3989128474098	40.9354081214223	43.5153523888089	43.0087663369969	41.5506874986611
FBgn0003475	395.65546323223	409.069669768131	403.97843402349	397.003431303844	402.704931719248	369.95906621647	373.87023337974	312.560009924697	369.920290934575	343.405887782829	332.622684618308	342.809226998227
FBgn0003479	3.31902520712112	2.90216066656156	3.98744907117572	3.0413950304176	4.24388533344835	3.9896883397499	2.60251753545961	3.22876301509513	3.5255375415579	3.8532678451159	3.81581535922228	3.91745276262493
FBgn0003480	1.59036624507887	1.21485795344437	1.18377394300529	1.21655801216704	0.862039208356697	1.284814889072	1.41279523353522	0.866253491854792	1.04460371601716	0.863663482525978	1.03479738555181	1.02752859347539
FBgn0003483	10.925124640107	9.718863627555	8.47332927624841	8.78625231009529	10.0792276669398	8.72321687843622	11.5254347998925	9.29253745807867	11.1642022149333	9.36742700278176	10.412648692115	11.0459323798605
FBgn0003495	46.2589138242506	40.7652335489112	45.8556643185208	48.1216280368296	44.693417417878	40.7759672689693	103.357124979682	97.099141405178	107.333031820763	78.394069952358	115.121209142638	103.844608478107
FBgn0003499	34.0891547314732	27.5367802780725	24.0493022105286	20.2759668694507	20.2247660422148	18.9341141547453	38.2941865931914	27.7201117393533	22.9159940201263	16.8746557355076	15.0045620905012	13.5505333264567
FBgn0003502	35.4029355426253	36.6482149289053	35.0770910479989	37.9160580458727	36.6035110009921	39.0177995260287	42.3838570060565	37.7214020544041	39.8908044054051	41.3229758562429	46.7599068596222	44.8901554274562
FBgn0003507	161.111015262338	162.453505218923	131.710427132273	137.741401599802	137.196855545385	138.01616782084	72.2012721980365	53.1564642729077	51.0550066203385	47.5679271914308	48.8295016307258	39.8809535342636
FBgn0003512	14.1058571302648	15.8606455033016	14.7660223416976	15.1393885958565	14.8535986670692	14.0653419435251	13.7561641160008	15.0413106312968	15.9302066692616	13.8850513729176	16.4274084956349	14.2569592344711
FBgn0003513	6.70719677272393	8.03156091443781	5.66965414807798	7.02900184807623	8.08990641688592	10.0080317675082	8.17934082573019	6.14252476042489	6.72463642186044	6.51069394519583	6.79085784268372	7.38536176560438
FBgn0003514	223.550176971304	212.532649744241	195.38500448761	214.384556366325	199.462610672073	220.717673575317	250.362186911214	217.193375503229	228.441775146502	238.836170744684	221.57599018128	205.248836546709
FBgn0003515	11.6857345834056	14.8482638754312	14.454502883012	16.153186939329	14.1904915837179	14.8768039787284	6.84090323606525	10.0800406324921	9.20557024740118	8.03871395274179	9.11915196017528	9.1193162670941
FBgn0003517	824.224593101745	943.607169283656	959.106109401236	957.228395906766	1046.38297752836	944.609430812989	459.753312049907	718.754147287153	743.953709000968	837.354964135186	893.741566933775	906.215998908203
FBgn0003520	234.060423460521	232.172853324925	230.773614994295	229.050839068561	232.153789881292	230.252352488956	247.982742307365	208.373339949798	196.189635414472	188.212203538161	192.860362732218	199.46898820841
FBgn0003525	1.3829271696338	2.15974747279	1.43298950995378	2.09518324317657	2.45349620839983	1.75816774294063	2.45380224771906	2.75626111044706	1.95863196753217	2.12594088006395	2.00491993450662	2.95414470624175
FBgn0003527	8.9890266026197	9.718863627555	8.72254484319689	8.92142542255829	8.35514925022645	9.06132605977096	8.32805611347074	10.4737922196988	10.5113248924226	7.9058426477378	9.76590032614516	11.6239172136904
FBgn0003545	38.7911071082281	38.0655492079237	36.1985610992671	36.3615672525482	34.6805004592733	36.4481697478847	37.7736830860994	40.6351637997339	38.5197620281326	39.329906281183	37.382055553059	35.0001927152555
FBgn0003557	154.611257565059	136.06409078577	129.280575354525	133.415862000985	117.568885878186	126.993808509327	126.482352223337	119.149230288755	118.431946303445	118.388332758561	109.753197705088	107.890502314916
FBgn0003559	17.0100041864957	17.0755034567459	17.569697469868	17.7076777326536	19.0974840005176	16.4997280491352	16.3586816514604	16.6950672975651	14.8203152209934	15.4795070329656	16.168709149247	17.5322066261739
FBgn0003567	60.226478237552	63.0376293620581	65.4813902157138	60.2196216022685	58.6849768765905	66.7427523954772	72.7217757051284	64.890261571668	69.7925857763962	60.7221863868264	73.5352892107751	63.5141111841976
FBgn0003575	44.7376939376534	47.5819365099047	50.2169367401193	44.674713669023	49.2025455846669	49.9725370012742	42.7556452254078	47.8801930043376	45.0485352532398	47.9665411064428	49.5409248332927	44.3121705936262
FBgn0003598	30.562690448907	31.5188146810291	31.3388575437717	30.819469641565	28.3146724591007	31.9175067179992	29.2225540410179	27.5626111044706	31.0116728192593	30.4939644984172	30.9145718933602	32.110268546106
FBgn0003607	68.4548948968731	73.6338904004341	73.0201611159054	69.8169125871418	73.7375076686651	72.6934739869685	69.896185238058	72.6865429983612	68.682694328128	69.2259499070822	70.6895964005077	69.8077238192344
FBgn0003612	111.394783514003	105.82762616671	110.714015616863	108.544009307793	114.187039753095	111.237920659129	116.295355013109	109.069189656262	112.229611739593	113.737837083421	107.877627443776	108.789589834207
FBgn0003638	441.706937981036	471.364885936417	471.391244883055	474.119691963988	495.473612680095	496.141412690594	491.206595407033	453.680578779587	433.445254414868	477.805212794372	502.394130685401	501.947717912729
FBgn0003651	112.570271608191	114.061663406722	130.900476539691	125.5082349219	150.591618629081	129.15770726987	96.441864099746	83.4753364878254	71.2942036181709	88.2265465226537	83.1071650271294	77.6426293444842
FBgn0003654	60.226478237552	62.2952161682866	56.7588453725169	57.3133996843139	59.1491518349364	54.9765528850283	43.5735793079808	52.7627126857009	51.1202943525895	54.8758489666506	51.9985686239782	50.3489010802942
FBgn0003655	1.59036624507887	1.82228693016656	0.747646700845448	1.01379834347253	0.663107083351305	1.35243672533895	1.11536465805412	1.26000507906152	1.30575464502144	0.797227830023979	1.16414705874578	0.963308056383179
FBgn0003656	461.206211072872	455.909193084264	430.332980228293	417.549744398221	415.370277011258	418.24105731107	471.42746213754	394.302839428813	417.449760013356	419.541145550119	387.014222196375	388.726911019159
FBgn0003660	448.41413475376	422.500599364544	430.146068553081	449.653358608184	394.482403885692	428.519576423646	610.030110311732	504.317032894371	501.409783688235	500.659077255059	520.373735259364	510.874372568546
FBgn0003676	53.6575741817915	45.35469692859	57.1949726146768	53.1230331979607	57.0935198765474	54.7060655399605	46.9196732821432	58.1964845891537	65.4183077155743	63.1138698768984	69.3314248319709	60.1746432554026
FBgn0003687	4.8402450937183	5.87181344164781	6.85342809108327	6.35313628576121	5.70272091682123	6.08596526402527	5.87425386575168	5.59127253833547	5.35359404458792	5.97920872517985	6.46748365969878	6.80737693177447
FBgn0003701	17.0100041864957	17.27797978232	16.1367079599143	16.018013826866	15.9145700004313	15.8911315227327	16.6561122269415	16.6163169801237	17.8888386367938	18.9341609630695	17.1388316982018	16.7615601810673
FBgn0003710	36.6475699952957	40.3602808977631	31.0273380850861	37.3753655960207	33.0890434592301	33.2699434433382	48.1093955840676	38.4301549113762	32.6438661255361	33.1513905984971	31.884694442315	29.8625497478786
FBgn0003714	8.43585573476618	6.88419506951812	8.41102538451129	7.70486741039125	9.01825633357775	8.1146203520337	6.6921879483247	7.56003047436909	6.98578735086473	9.16812004527576	8.01967973802649	8.79821358163304
FBgn0003716	73.0185545566647	75.9961141987981	73.4562883580653	72.7231345050964	75.4615860853785	72.7610958232355	82.0164811889127	68.5127761739699	64.7001426608126	72.6806038371861	72.8885408448053	73.917838193136
FBgn0003719	9.54219747047322	6.07428976722187	3.11519458685603	6.55589595445571	4.50912816678888	5.81547791895748	2.45380224771906	2.36250952324034	2.08920743203431	3.32178262509991	1.6168709149247	1.41285181602866
FBgn0003721	636.768815257883	625.111909155656	639.985575923704	643.694361548827	656.608633934463	658.839550748869	577.0896740772	569.522295735805	553.705257221343	557.129381881758	559.696035910333	544.012169708127
FBgn0003731	78.2736778012731	76.1985905243722	79.6243736400402	93.8777266055566	81.3632391272052	93.5886213934553	66.2526606884146	83.3178358529427	63.0026616222847	79.7227830023979	85.8881830007998	75.7160132317179
FBgn0003732	63.7529425201182	65.872297920095	72.8332494406941	67.4513831190392	77.4509073354325	69.1771385010873	60.8245526858845	64.0240080798132	68.8785575248812	66.5685238070023	71.2716699298806	61.3306129230624
FBgn0003733	6.98378220665069	8.90895832525875	7.72568257540296	6.48830939822421	6.56476012517792	6.35645260909306	6.46911501671388	6.14252476042489	5.22301858008578	4.11901045512389	6.20878431331083	3.27524739170281
FBgn0003741	18.0471995637211	16.1306139374003	17.1958741194453	16.423533164255	15.0525307920746	15.8911315227327	13.6818064721305	14.5688087266488	14.1674378984827	14.4165365929336	16.2333839858439	14.5138413828399
FBgn0003742	77.5130678579745	82.4753566171681	69.8426626373123	71.6417496053923	71.2840114602653	70.800062571494	89.0804573565888	80.876576012261	82.4584058331042	78.991990824876	70.9482957468956	70.899472949802
FBgn0003744	124.80917705945	118.853603111975	115.075288038462	109.219874870108	112.860825586392	115.295230835145	140.610304558689	91.5078688668425	85.004627390896	85.7019917275778	83.4305392101143	81.9454053296624
FBgn0003748	418.750346965115	424.052917860612	440.488514581443	417.414571285758	408.076099094393	435.349381886608	410.082405944564	358.077693405794	378.277120662712	391.903914109288	394.193129058641	360.983638995323
FBgn0003861	289.377510245873	372.691423273324	348.59027426919	323.401671567738	351.513064884527	345.615205160369	366.137038417232	406.272887679897	407.526024711193	396.355102826922	390.183289189628	350.323029838016
FBgn0003862	161.664186130191	159.348868226787	146.351841690496	161.869802174448	142.833265753871	164.929658655085	188.124838991794	159.469392818723	144.873477865129	150.742495527034	148.816799009669	151.175144315067
FBgn0003863	921.997543994855	1081.02110223992	1072.56149625453	1145.99764746135	1206.32440603269	1116.4365167673	644.606414711409	619.134995723852	626.501078681289	937.141314193188	803.45549504438	1091.23536627087
FBgn0003866	14.0367107717831	13.5659138134622	15.7628846094915	12.6386860152909	14.0578701670477	15.6882660139318	13.9048794037413	15.2775615836209	14.1021501662316	15.1473287704556	12.8702924828006	13.3578717151801
FBgn0003867	39.1368389006366	42.5875204790778	39.5629712530716	41.3629724136794	44.3618638762023	43.6160843921811	17.9945498166064	19.2938277731295	19.0640178173131	18.7348540055635	21.9894444429759	18.8166173680181
FBgn0003870	72.7419691227379	68.7069664781319	74.0793272754365	75.629356423051	80.0370249605025	73.9782888760405	102.762263828719	95.6028853737925	87.4202734841857	94.3386265528376	92.1616421507076	98.0647601398077
FBgn0003882	25.2384208458169	24.7696038285603	24.5477333444255	22.5063232250902	24.8665156256739	22.3152059680927	24.9098106965419	19.9238303126602	22.9812817523774	24.3154488157314	22.9595669919307	23.6973781870262
FBgn0003884	1480.21609601754	1471.59793427229	1625.50853542148	1552.26043696891	1710.8825857547	1520.88271947992	1134.69764546039	1244.96376843022	1452.1950284606	1393.48781122941	1452.79085447814	1369.05340973177
FBgn0003885	202.11480584198	192.420001403884	208.531125644143	200.799658563793	208.34824558898	187.921082985847	175.558397177718	180.653228210445	205.068767000618	203.957453181135	188.72117319001	199.790090893871
FBgn0003886	12.722929960631	11.7436268832956	12.9592094813211	11.9628204529759	9.28349916691827	10.6842501301777	11.0049312928006	10.0800406324921	14.9508906854955	12.2905957128697	11.3827712410699	11.1743734540449
FBgn0003887	355.066550803478	340.362703289999	380.739082405544	406.397962620023	390.702693510589	368.133276637262	219.280691773439	234.675945975207	316.319062756445	305.604001509192	357.910545727731	306.717285152404
FBgn0003888	303.483367376138	248.235975153801	280.492120600517	292.379442257479	288.915756216164	333.646140141119	319.291722778959	288.383662470204	445.13175848781	273.914195265739	443.022630689367	291.818120547011
FBgn0003889	1225.55005772947	1125.36341754064	1078.48036596956	1040.15710040282	934.58312327533	1075.39006215327	1449.89969782648	1197.79232828285	1273.82894395067	1189.53035804828	1069.2043986214	1203.74974725642
FBgn0003890	39.8283024854535	42.1825678279297	43.1142930820875	42.2415976446889	40.7810856261053	41.4521856316388	25.5046718475041	29.0588671358562	30.3587954967486	31.2911923284412	33.4368905206427	26.7799639674524
FBgn0003891	460.445601129574	465.830533037393	428.713079043127	447.017482915156	398.99153205248	424.462266247629	339.963147774895	347.210149598889	329.507184671161	321.614993762174	324.408980370491	282.570363205733
FBgn0003892	17.5631750543493	18.0878850846162	16.2613157433885	17.5725046201906	19.2301054171879	18.4607613008767	14.1279523353522	16.458816345241	14.1021501662316	15.4130713804636	16.039359476053	17.275324477805
FBgn0003896	16.1111015262338	19.1677588210112	18.6288636293991	17.7752642888851	15.7156378754259	18.7988704822114	25.3559565597636	16.6950672975651	16.1913575982659	15.1473287704556	13.1289918291885	14.9633851424854
FBgn0003900	13.3452471869662	14.2408348987091	15.2021495838574	16.4911197204865	14.7872879587341	15.3501568325971	12.7151571018169	12.3637998382911	15.0161784177466	16.2102992104876	14.5518382343223	15.2844878279464
FBgn0003941	610.908077185731	620.454953667452	630.079257137501	628.892905734128	697.058166018892	614.141516976417	452.243190019009	516.050830193132	519.886211915288	534.541260031078	633.360674794302	598.021641402678
FBgn0003942	662.975285122444	719.803337415792	673.193550219589	704.251915932253	681.674081685142	695.828695186889	680.446799056882	683.789006343196	662.082892758123	696.51138083095	729.661506487217	737.508647966962
FBgn0003943	361.842893934684	350.486519568702	365.91075617211	358.614267364351	351.048889926181	352.106901441995	425.846226445062	425.409214818144	435.795612775907	419.607581202621	393.158331673089	402.726988105261
FBgn0003944	16.9408578280141	16.4680744800237	15.1398456921203	17.5049180639591	16.7102985004529	17.7169211019402	14.4997405547035	13.3088036475873	10.7071880891758	12.0248531028617	13.3230163389795	11.816578824967
FBgn0003950	5.5317086785352	5.9393055501725	6.66651641587191	7.29934807300224	6.23320658350227	6.62693995416085	5.27939271478949	5.74877317321816	5.74532043809435	6.57712959769783	6.85553267928071	8.54133143326419
FBgn0003961	76.959896990121	47.9193970525281	143.610470454063	79.0762707908576	145.154140545601	136.798974768035	209.316767494823	261.136052635499	344.523363088908	261.424292595363	397.491545725087	332.662382137658
FBgn0003963	32.7062275618394	30.4389409446341	26.7283695552248	30.549123416639	30.5692365424952	29.4154987761221	32.4199327274397	27.3263601521466	27.5514230099525	29.5638653633892	30.9145718933602	26.1377585965303
FBgn0003964	57.7372093322112	58.7181344164781	56.1358064551457	58.1920249153234	51.8549739180721	56.1937459378333	56.1400211220572	49.9277012578125	48.9005114560531	53.6800072216146	51.6105196043963	51.4406502108618
FBgn0003965	8.71244116869294	8.70648199968469	8.84715262667114	10.0028103222623	8.28883854189132	9.80516625870738	5.57682329027059	6.22127507786623	5.41888177683899	8.76950613026377	9.70122548954817	8.92665465581746
FBgn0003969	29.1106169207915	28.3466855803687	26.852977338699	27.5077283862214	28.5799152924413	28.265927559584	29.8174151919801	33.1538836428061	30.0976445677443	31.6233705909512	33.1135163376578	31.6607247864605
FBgn0003975	9.88792926288167	9.31391097640688	10.2178382448878	7.56969429792825	7.69204216687514	8.72321687843622	9.14599019604376	7.24502920460371	7.63866467337545	6.11208003018384	5.75606045713192	7.32114122851216
FBgn0003977	16.2493942431972	19.3702351465853	18.9403830880847	17.4373315077276	17.6386484171447	17.5816774294063	13.012587677298	16.6163169801237	15.7343434725084	14.8151505079456	19.0144019595144	17.4037655519894
FBgn0003978	6.70719677272393	6.74921085246875	7.66337868366584	5.88003039214069	7.49311004186975	5.88309975522443	5.20503507091921	6.6937769825143	7.63866467337545	7.44079308022381	8.40772875760842	8.22022874780313
FBgn0003984	27.7276897511577	25.6470012393813	31.7749847859315	28.3187670609994	30.6355472508303	32.4584814081348	36.8070337157859	30.161371580035	32.3827151965318	29.4974297108872	31.4319705861361	30.7616372671695
FBgn0003996	17.1482969034591	19.3702351465853	20.9341076236725	21.2897652129232	21.8825337505931	19.6103325174148	14.0535946914819	23.4675945975207	24.0258854683946	22.1230722831654	26.1933088217801	25.752435373977
FBgn0003997	28.6265924114197	30.1014804020106	30.8404264098747	27.5077283862214	31.8954507091978	29.4154987761221	34.5763043996776	29.8463703102696	27.6167107422035	25.1126766457554	26.9694068609439	22.7982906677352
FBgn0004003	9.6804901874366	11.4061663406722	11.4639160796302	11.5573011155869	13.9915594587125	13.4567454171225	9.66649370313568	10.3162915848162	10.3154616956694	8.43732786775378	12.1588692802337	11.7523582878748
FBgn0004009	5.60085503701689	4.92692392230219	4.54818409680981	4.59588582374215	4.64174958345914	5.74785608269053	4.98196213930839	6.37877571274892	4.37427806082184	5.38128785266186	3.62179084943132	4.11011437390157
FBgn0004028	297.398487829749	303.444519926995	305.725196754051	324.888575804831	299.525469549785	292.734929199616	306.576565677142	287.123657391143	283.1528947729	302.149347579088	249.774218937567	326.176107891345
FBgn0004047	4.49451330130985	4.72444759672813	3.98744907117572	4.59588582374215	4.64174958345914	5.68023424642359	2.52815989158933	3.22876301509513	3.65611300606004	4.25188176012789	3.1690669932524	3.98167329971714
FBgn0004049	93.9007548181351	87.2672963224209	89.7176041014538	87.8625231009529	78.7771215021351	85.2035136963538	108.785232982212	91.1141172796358	87.1591225551814	87.6286256501357	81.8136682951896	78.156393641222
FBgn0004050	61.1945272562957	61.552802974515	66.4782524835078	57.1106400156194	56.4304127931961	54.4355781948927	66.9962371271173	56.1489763356788	55.7557233424157	58.4633742017585	53.4214150291119	51.2479885995851
FBgn0004055	78.96514138609	73.0939535322366	63.0515384379661	79.6169632407096	66.7748832934764	76.006943964049	62.0142749878089	62.606502365869	54.7111196263985	52.0855515615667	52.904016336336	50.4131216173864
FBgn0004057	38.583668032783	43.5999021069481	42.5535580564534	44.2691943316339	43.16827112617	38.679690344694	25.2815989158933	31.1063753893312	29.9017813709911	29.2316871008792	38.5462026118047	28.6423595431265
FBgn0004066	51.4448907103774	55.2085447731944	54.3912974865064	50.2843978362376	54.9052665014881	53.6241161596893	37.6249677983589	44.2576784020357	44.4609456629802	42.1202036862669	49.0882009771138	44.247950056534
FBgn0004087	4.42536694282816	3.98203440295656	5.1089191224439	5.00140516113116	4.84068170846453	4.26017568481769	4.68453156382729	3.93751587206723	2.8073724867961	4.38475306513189	5.62671078393794	4.36699652227041
FBgn0004101	17.9780532052394	16.3330902629744	14.8283262334347	17.9104374013481	14.2568022920531	16.2292407040674	19.6304179817525	16.5375666626824	14.0368624339805	13.8186157204156	13.8404150317554	14.5138413828399
FBgn0004102	32.8445202788028	34.0160226964425	28.8467018742869	29.8056712980925	28.7788474174466	32.5937250806687	43.1274334447592	31.5001269765379	32.1868519997786	27.5043601358273	26.2579836583771	27.0368461158212
FBgn0004103	1020.80769026519	1032.22430777657	995.055454933554	953.038029420413	963.560902817782	1005.73957079831	1164.58941829624	777.344383463514	762.95243908603	756.967824607769	757.018962367742	761.527128839449
FBgn0004106	6.77634313120562	7.49162404624031	7.16494754976888	7.29934807300224	6.96262437518871	6.5593181178939	7.13833381154635	9.21378714063733	8.35682972813724	7.9058426477378	8.08435457462348	7.5138028397888
FBgn0004107	5.32426960309013	5.60184500754906	5.1089191224439	4.66347237997365	5.30485666681044	5.20688139255495	5.65118093414086	4.88251968136337	7.83452787012866	6.11208003018384	6.53215849629577	6.74315639468225
FBgn0004108	5.46256232005351	5.80432133312312	5.7319580398151	6.28554972952971	5.70272091682123	5.47736873762275	5.57682329027059	6.45752603019027	5.94118363484757	6.97574351270982	6.98488235247468	5.77984833829908
FBgn0004117	294.701779848963	312.825923011927	295.008927375266	307.991936746956	279.367014215905	285.702258227853	250.585259842825	241.212222322839	222.827030172909	232.790526367002	203.014312077945	256.304163535018
FBgn0004118	12.722929960631	11.3386742321475	11.5885238631044	12.4359263465964	12.4001024586694	12.84814889072	12.9382300334278	14.4900584092074	12.9922587179634	14.8151505079456	14.2284640513373	14.1285181602866
FBgn0004132	23.8554936761831	22.2723958131469	26.4168500965392	23.1146022311738	20.8878731255661	23.4647771846308	21.1919285030282	22.0500888835765	22.3936921621178	21.6580227156514	25.8699346387951	22.2203058339053
FBgn0004133	38.6528143912647	37.795580773825	39.1268440109118	43.4581556568559	40.4495320844296	36.3129260753508	37.5506101544886	28.9801168184148	31.2728237482636	29.8960436258992	34.8597369257764	32.2387096202904
FBgn0004167	353.061306407509	334.490889848351	348.216450918767	337.86519460128	321.739556842053	341.625516820619	246.049443566738	250.977261685566	284.393361685671	277.501720500847	290.001967300893	267.606978063247
FBgn0004168	17.9780532052394	18.5603298442891	16.3236196351256	18.9918223010521	20.6226302922256	21.0303910790207	21.7867896539904	20.790083804515	20.5656356590877	21.4587157581454	18.8203774497235	20.1010281098623
FBgn0004169	700.86748957041	760.636063073228	745.403760742912	774.204001631858	744.20507964517	749.452811346579	580.361410407492	612.204967789014	561.343921894719	578.322355029895	549.800785910993	603.865710278069
FBgn0004171	240.283595723873	223.60135554229	239.683071512703	243.919881439491	256.091955590274	236.676426934316	211.621854454801	226.564663278749	257.821254659484	236.510922907114	216.596027763312	247.120626730832
FBgn0004172	57.8063556906929	54.7361000135216	52.4598768426556	52.9202735292662	52.0539060430775	50.7163772002106	44.6145863221647	50.478953479902	59.0201099549693	59.7920872517985	62.0231682965113	66.2113737420705
FBgn0004173	130.686617530394	115.883950336888	129.654398704948	122.602013003945	132.356173836921	126.72332116426	102.316117965498	129.308021238688	140.499199804307	138.65120677167	122.558815351292	142.762253955987
FBgn0004174	109.66612455196	96.3787309732538	109.343329998647	105.435027721143	112.330339919711	107.112988646845	116.146639725369	114.817962829481	132.599384201928	131.143978038945	109.882547378282	136.661302932227
FBgn0004175	76.4758724807492	71.4066508191194	82.0542254177879	80.0224825780986	81.1643070021998	80.3347414851336	90.1958220146429	88.5153568040714	97.1481455895954	92.6112995877856	90.8681454187679	101.018904846049
FBgn0004177	606.206124808976	606.551579311366	593.195353229126	596.518945299239	576.240055432284	623.202843036188	778.970677184995	626.852526833104	551.877200718313	579.717503732437	573.730475451879	578.691259737922
FBgn0004179	234.682740686856	231.160471697055	225.664695871851	225.198405363365	230.628643589584	222.949194172126	250.957048062176	229.635925658961	225.830265856459	227.74141677685	211.616065345344	216.166327852385
FBgn0004181	1306.45129715305	1495.82760123265	1446.88327781115	1695.341176511	1430.65353233044	1554.35552843205	968.285238478714	1281.18891445324	870.285470906793	1149.13748132706	1365.67384958199	1186.85974600117
FBgn0004187	1.03719537722535	0.877397410820937	1.12147005126817	1.28414456839854	0.795728500021566	1.82578957920758	0.743576438702745	1.18125476162017	1.30575464502144	1.79376261755395	1.74622058811867	2.11927772404299
FBgn0004191	0.20743907544507	0.0674921085246875	0.436127242159845	0.473105893620515	0.331553541675653	0.202865508800842	0.520503507091921	0.472501904648068	0.261150929004289	0.332178262509991	0.517398692775903	0.64220537092212
FBgn0004197	8.78158752717463	7.49162404624031	7.60107479192872	7.02900184807623	8.22252783355619	9.2641915685718	7.584479674768	7.79628142669312	7.18165054761794	6.77643655520383	7.56695588184757	7.57802337688101
FBgn0004198	82.6298983856196	83.0152934853656	77.0076101870812	84.3480221769148	86.0712994189994	92.2361846681164	79.8601095166748	73.0015442681265	72.0776564051837	68.0965438145482	61.6997941135264	70.5783702643409
FBgn0004227	191.120534843391	176.221895357959	173.080211245721	166.871207335579	168.230267046226	189.341141547453	247.759669375755	165.848168531472	163.023467430927	157.053882514724	167.831200969183	150.211836258684
FBgn0004228	43.3547667680196	35.2308806498869	38.2545895265921	38.5243370519563	32.4259363758788	36.042438730283	30.2635610552017	29.1376174532975	33.6231821093022	30.3610931934132	26.516683004765	30.1836524333396
FBgn0004237	246.022743477853	243.579019665597	246.661107387261	230.402570193191	233.082139797984	234.715393682575	262.631198149809	230.580929468257	240.846444274205	230.199535919424	243.436084951062	232.542564810899
FBgn0004240	1003.59024700325	1087.02789989862	1082.46781504073	1086.58906453386	1190.60876815727	1218.20738034906	193.404231706584	176.085709798847	214.861926838279	204.023888833637	156.125055545129	132.165865335772
FBgn0004242	618.721615694162	596.292778815614	559.488947799344	590.436155238403	593.812393141094	629.018320955145	812.580332214359	695.050301737308	591.898580588221	652.398107569623	556.591643753677	607.205178206864
FBgn0004244	237.586887743087	234.872537665912	211.210192988839	235.674321579248	234.143111131346	255.678162925328	344.275891119371	287.438658660908	248.485108947581	269.463006548105	231.01851632444	252.707813457854
FBgn0004359	20.0524439596901	20.1801404488816	17.0089624442339	20.3435534256822	19.5616589588635	20.7599037339529	14.9458864179252	16.6950672975651	15.6037680080063	14.4829722454356	20.2432238548572	13.93585654901
FBgn0004360	3.66475699952957	4.25200283705531	3.80053739596436	4.05519337389013	4.84068170846453	3.92206650348295	4.0896704128651	3.30751333253648	3.32967434480468	5.04910959015187	4.97996241796806	3.27524739170281
FBgn0004362	84.773435498552	83.4202461365137	77.5683452127152	74.0748656297264	85.5408137523184	80.8757161752692	83.2805611347074	76.3878079181044	77.9535523077802	86.3663482525978	71.4010196030746	81.3674204958325
FBgn0004363	708.197003569469	705.09005775741	701.417213176505	677.825572445736	649.579698850939	659.448147275272	484.514407458708	441.631780211061	464.979229092136	459.668279661326	452.141782649542	479.727412078823
FBgn0004364	50.1311098992253	52.5763525407316	49.9677211731708	47.3105893620516	47.743710001294	44.3599245911175	56.2887364097978	47.6439420520135	34.5372103608172	39.396341933685	37.188031043268	33.1377971395814
FBgn0004367	3.24987884863943	3.7795580773825	3.613625720753	3.92002026142713	4.57543887512401	3.44871364961432	2.52815989158933	2.91376174532975	3.39496207705575	2.98960436258992	3.49244117623734	3.53212954007166
FBgn0004368	74.4706280847802	70.8667139509219	65.3567824322396	73.1286538424854	72.6102256269679	77.9679772157904	69.1526087993553	78.7503174413447	77.5618259142738	70.0896133896082	72.1124428056414	76.9362034364699
FBgn0004369	142.78723026469	150.642386227102	120.682638294803	137.200709149949	116.773157378165	138.219033329641	168.568778653912	114.030459655067	110.727993897818	111.080410983341	102.509616006226	112.193278300094
FBgn0004370	146.106255471811	137.481425064788	130.152829838845	132.26689054505	120.155003503257	134.973185188827	151.68959349536	137.104302665381	135.994346278983	134.731503274053	135.364432997495	132.936511780879
FBgn0004372	7.32951399905914	9.38140308493156	8.28641760103705	7.29934807300224	7.75835287521027	6.28883077282612	7.584479674768	7.63878079181044	9.53200890865654	9.69960526529175	7.37293137205661	9.31197787837073
FBgn0004373	325.955933882687	320.65500760079	296.628828560432	310.560225883753	282.483617507656	288.069022497196	319.068649847348	272.554848664494	276.819984744546	283.015879658513	253.525359460192	264.652833357005
FBgn0004374	21.9193956386957	27.8742408206959	25.3576839370081	25.5477182555078	26.2590405007117	23.7352645296986	21.117570859158	24.3338480893755	29.7059181742379	25.9763401282813	26.9047320243469	26.651522893268
FBgn0004378	13.6909789793746	15.7256612862522	13.0215133730582	14.4635230335415	14.2568022920531	11.8338213467158	16.0612510759793	13.7813055522353	14.2327256307337	13.8850513729176	14.8752124173072	12.5230047329813
FBgn0004379	46.397206541214	44.0048547580963	41.1828724382368	36.9022597024002	36.7361324176623	39.4911523798973	52.4221389285435	42.2101701485608	38.846200689388	39.728520196195	41.3918954220722	40.7800410535546
FBgn0004380	32.567934844876	33.9485305879178	34.3294443471535	31.224988978954	31.9617614175329	34.4195146598763	29.9661304797206	37.0913995148734	33.2314557157958	32.2877271159712	33.6955898670307	32.7524739170281
FBgn0004381	28.764885128383	26.8618591928256	26.2299384213278	26.1559972615914	27.91680820909	26.1020287990417	23.1252272436554	29.4526187230629	28.6613144582207	27.8365383983373	29.3623758150325	28.5139184689421
FBgn0004387	89.1988024413801	87.6722489735691	85.4809394633296	84.2128490644518	87.1322707523615	89.6665548899723	89.1548150004591	83.7115874401494	81.0220757235806	83.8417934575218	82.2017173147715	78.7343784750519
FBgn0004390	59.7424537281802	53.1162894089291	48.4724277714799	50.2168112800061	51.2581775430559	53.0155196332868	51.752920133711	52.4477114159356	50.4674170300788	51.6869376465547	46.8245816962192	44.3763911307185
FBgn0004391	19.9832976012084	20.7875694256037	20.8718037319354	19.8028609758301	18.7659304588419	20.624660061419	16.5073969392009	17.8763220591852	19.5210319430706	20.4621809706155	18.8850522863204	19.5872638131246
FBgn0004394	6.01573318790703	7.49162404624031	8.90945651840826	7.43452118546524	6.96262437518871	8.24986402456759	6.32039972897333	7.71753110925178	7.63866467337545	10.2975261378097	9.63655065295118	8.66977250744861
FBgn0004395	41.3495223720506	44.7472679518678	37.3200311505353	46.702310355968	46.2848744179211	49.4991841474056	62.3860632071603	50.0852018926952	47.2683181497763	46.8371350139088	47.0832810426071	51.1837680624929
FBgn0004396	145.345645528512	119.191063654598	145.479587206177	132.26689054505	128.709084878488	129.090085433603	322.935247328602	250.898511368124	202.78369637183	209.936661906315	217.760174822058	209.102068772242
FBgn0004397	156.616501961028	138.628790909708	138.501551331619	139.836584842978	150.326375795741	141.059150452852	132.951467240051	121.905491399202	125.744172315565	115.199421438465	132.518740187228	115.27586408052
FBgn0004400	0.48402450937183	1.21485795344437	0.872254484319689	1.21655801216704	0.795728500021566	1.01432754400421	0.892291726443294	1.02375412673748	1.10989144826823	0.863663482525978	0.840772875760842	1.0917491305676
FBgn0004401	237.863473177014	239.799461588215	243.919736150827	233.51155177984	244.553892339961	254.122860691189	230.062550134629	210.735849473038	215.514804160789	216.44735585151	222.028714037459	220.019560077918
FBgn0004403	98.8792926288167	95.2313651283341	98.1909333777022	103.272257921735	106.49499758622	103.258543979629	104.621204925476	99.4616509284184	95.9076786768251	106.629222265707	115.767957508608	113.028145282293
FBgn0004404	30.3552513734619	29.0890987741403	32.3980237033028	34.1312108969086	37.4655502093487	33.2699434433382	18.5894109675686	26.5388569777332	23.4382958781349	186.418440920607	29.4917254882264	31.5965042493683
FBgn0004406	7.88268486691266	8.77397410820937	9.15867208535674	9.32694475994731	11.4717525419776	10.5490064576438	8.25369846960047	8.26878333134119	11.0336267504312	10.9618826628297	10.541998365309	9.88996271220064
FBgn0004414	281.218239945033	237.369745681326	302.049267141561	303.058118142056	312.25712555013	285.972745572921	224.411369200488	234.518445340325	243.327378099746	307.597071084252	276.678950961914	351.414778968584
FBgn0004419	129.71856851165	133.161930119208	134.077975018284	126.995139158993	124.995685211721	123.61271669598	170.055931531318	137.419303935147	137.038949995001	130.811799776435	132.324715677437	126.321796460381
FBgn0004425	8.09012394235773	7.15416350361687	7.85029035887721	8.17797330401177	7.1615565001941	7.9793766794998	8.40241375734102	10.0800406324921	5.54945724134114	12.8220809328857	7.04955718907167	13.6789744006411
FBgn0004426	1.86695167900563	2.63219223246281	1.61990118516514	1.82483701825056	2.71873904174035	2.77249528694485	0.966649370313568	1.4175057139442	1.30575464502144	2.72386175258193	2.06959477110361	3.2110268546106
FBgn0004427	20.3290293936169	24.837095937085	23.5508710766316	24.3987467995723	21.1531159589066	23.5323990208977	22.2329355172121	25.5151028509957	19.6516074075727	26.9728749158113	24.5117630702584	32.2387096202904
FBgn0004428	18.3929313561295	23.0148090069184	20.8718037319354	22.3035635563957	20.6889410005607	21.4361220966223	18.2919803920875	22.0500888835765	13.8409992372273	21.7244583681534	17.5268807177837	24.6606862434094
FBgn0004429	145.691377320921	139.168727777906	153.703700915477	166.262928329495	161.665506921048	150.796694875293	82.3139117643939	58.5902361763605	72.4693827986901	71.6176333971542	59.8888986888107	79.0554811605129
FBgn0004431	1.31378081115211	0.742413193771562	1.86911675211362	1.55449079332455	0.795728500021566	2.36676426934316	2.30508695997851	3.85876555462589	4.83129218657934	4.58406002263788	5.04463725456505	3.78901168844051
FBgn0004432	883.967046829925	893.12307210719	855.432433550667	868.690007243498	840.421917439444	908.296504737638	880.022715204698	854.834695825797	768.567184059622	735.509108849623	784.635117594656	781.178613189666
FBgn0004435	86.8478262530027	93.0716176555441	96.4464244090628	92.188062699769	97.6756733776473	96.496360352934	136.371918858083	125.606756318945	109.813965646303	111.279717940847	108.912424829327	118.7437730835
FBgn0004436	227.698958480205	225.828595123604	199.559365233998	208.099006636795	198.733192880386	194.209913758673	234.003505259754	216.09087105905	202.718408639579	221.629336746666	201.591465672811	219.248913632812
FBgn0004449	164.430040469459	144.028159591683	121.367981103911	154.435280988983	141.308119462163	162.15716336814	177.640411206086	173.801950593048	172.163749946077	169.87596344761	172.746488550554	144.175105772016
FBgn0004456	60.0881855205886	57.5707685715584	57.1326687229397	60.6251409396575	60.6079874183093	67.9599454482822	64.3937195916577	67.0952704600257	56.8003270584328	59.4599089892885	68.2319526098221	67.8168871693758
FBgn0004462	52.9661105969746	56.4234027266387	49.5938978227481	53.5961390915813	50.1972062096938	54.9089310487613	57.1810281362411	52.3689610984942	48.9005114560531	54.8758489666506	53.6154395389029	42.2571134066755
FBgn0004463	7.26036764057745	7.15416350361687	8.66024095145977	8.85383886632679	8.75301350023723	8.79083871470317	7.06397616767608	8.66253491854792	9.92373530216297	6.64356525019983	8.60175326739938	7.70646445106543
FBgn0004465	11.4091491494789	13.7683901390362	16.1990118516514	13.990417139921	14.8535986670692	12.9833925632539	8.25369846960047	15.3563119010622	14.3633010952359	14.0179226779216	16.10403431265	14.4496208457477
FBgn0004507	329.34410544829	360.002906870683	331.145184582796	341.92038797517	327.840142008885	316.943546583183	179.722425234453	186.559502018546	188.224532079841	193.062006170807	183.288486915863	211.285567033377
FBgn0004509	156.478209244065	149.562512490707	145.978018340074	156.665637344622	155.233368212541	156.206441776649	211.993642674153	191.363271382468	179.932990083955	190.803193985739	205.277931358839	216.358989463662
FBgn0004510	14.8664670735634	14.3083270072337	15.4513651508059	13.7876574712265	12.8642774170153	13.9977201072581	16.6561122269415	16.458816345241	14.9508906854955	16.8082200830056	17.9149297373656	16.4404574956063
FBgn0004512	104.895025816724	95.1638730198094	91.898240312253	96.7839485235112	74.2016826270111	81.0109598478031	67.5167406342092	80.0890728378476	97.8010229121062	71.8833760071621	64.2867875774059	68.2022103919291
FBgn0004513	10.0262219798451	11.8111189918203	8.59793705972265	14.1931768086155	12.4001024586694	12.3747960368514	4.98196213930839	5.04002031624606	5.02715538333256	5.91277307267785	6.07943464011685	6.29361263503677
FBgn0004514	3.87219607497464	3.84705018590719	3.73823350422724	4.93381860489966	4.31019604178348	4.05731017601685	4.61017391995702	5.11877063368741	3.59082527380897	4.84980263264587	4.2685392154012	4.55965813354705
FBgn0004516	162.0099179226	151.654767854973	134.389494476969	151.393885958565	136.99792342038	140.044822908848	201.881003107795	168.446929007036	155.25422729305	163.365269502414	145.777081689611	150.854041629606
FBgn0004552	11.4782955079605	9.78635573607969	7.60107479192872	6.42072284199271	1.45883558337287	4.86877221122022	14.6484558424441	8.74128523598926	7.5080892088733	3.9861391501199	4.52723856178915	2.6972625578729
FBgn0004556	8.22841665932111	6.68171874394406	8.78484873493402	7.70486741039125	7.75835287521027	7.23553648056338	15.3176746372765	16.458816345241	11.4906408761887	17.3397053030216	17.3328562079927	15.2202672908542
FBgn0004567	4.77109873523661	4.38698705410469	3.48901793727876	3.44691436780661	4.31019604178348	5.13925955628801	3.64352454964345	2.9925120627711	3.46024980930683	2.92316871008792	3.68646568602831	4.23855544808599
FBgn0004569	17.1482969034591	16.5355665885484	13.8937678573779	15.1393885958565	12.8642774170153	15.2149131600632	19.9278485572336	14.0175565045594	14.6244520242402	13.5528731104077	13.9050898683524	14.1927386973788
FBgn0004573	10.2336610552901	11.4061663406722	10.6539654870476	10.2055699909568	12.1348596253289	13.6596109259234	13.0869453211683	12.5213004731738	11.2947776794355	10.7625757053237	8.79577777719034	10.9817118427682
FBgn0004574	171.552115393073	166.368047513355	165.167616995107	169.304323359913	162.129681879394	165.605877017754	241.885415510003	159.784394088488	157.016996063829	151.805465967066	148.946148682863	147.450353163719
FBgn0004575	240.97505930869	245.738767138387	204.48137268123	227.563934831468	230.164468631238	239.178434876193	354.091100110247	283.579893106282	216.102393751049	280.956374430951	238.908846389273	254.698650107713
FBgn0004580	92.6561203654646	86.3898989116	83.7364304946902	86.4432054200913	83.2862496689239	83.0396149358115	110.569816435098	100.249154102832	89.4441931839689	92.8106065452916	87.0523300595456	82.4591696264002
FBgn0004581	34.9880573917352	35.9732938436584	36.6969922331641	33.5905184470566	33.2879755842355	28.8069022497196	31.155852781645	36.4613969753426	38.3238988313794	37.868321926139	36.2825833309102	31.9818274719216
FBgn0004583	120.245517399659	117.63874515853	101.555343531507	91.1742643562965	102.847908627787	100.553670528951	139.048794037413	109.069189656262	81.8708162428445	88.4258534801597	101.216119274286	83.1013749973223
FBgn0004584	22.4034201480676	20.1801404488816	21.0587154071468	20.5463130943767	20.2247660422148	21.1656347515546	21.5637167223796	21.6563372963698	22.3936921621178	20.5950522756195	24.5117630702584	20.3579102582312
FBgn0004587	324.227274920645	327.539202670308	344.291305739329	344.759023336893	368.554916926655	346.494289031839	326.504414234375	304.921229132887	273.620885864244	302.680832799104	300.543965666202	313.84576476964
FBgn0004595	282.462874397704	283.061903152539	265.227667124923	289.473220339524	295.613137758012	319.175067179992	367.252403075286	335.55510261757	294.643535649089	319.82123114462	288.191071876178	316.543027327513
FBgn0004597	5.04768416916337	4.11701862000594	4.61048798854693	3.85243370519563	4.84068170846453	4.1249320122838	4.23838570060565	4.72501904648068	4.7007167220772	5.44772350516386	3.94516503241626	5.26608404156138
FBgn0004598	93.2784375917998	87.1998042138962	86.727017298072	93.6073803806306	87.9279992523831	90.9513697790443	72.1269145541662	74.5765506169534	84.9393396586449	80.3207038749159	77.9978529359673	75.2664694720724
FBgn0004606	68.3857485383914	57.7732448971325	48.6593394466912	54.4747643225908	61.0721623766552	51.1221082178123	78.0011684199179	62.134000461221	56.996190255186	62.4495133518784	76.1869575112516	72.7618685254761
FBgn0004607	55.317086785352	50.2816208508922	45.2326254011496	54.2720046538963	52.3854595847531	52.6774104519521	59.0399692329979	49.4551993531645	47.007167220772	46.1063428363868	51.2871454214113	48.8718287271733
FBgn0004611	146.451987264219	137.278948739214	128.53292865368	149.231116159157	142.03753725385	153.028215472102	134.364262473586	136.001798221202	119.019535893705	134.731503274053	119.454423194637	127.863089350594
FBgn0004618	11.2017100740338	13.7683901390362	15.4513651508059	14.260763364847	14.720977250399	14.8091821424615	11.4510771560223	12.6000507906152	12.7311077889591	14.6822792029416	11.7708202606518	13.3578717151801
FBgn0004619	6.98378220665069	6.81670296099344	7.41416311671736	7.56969429792825	9.68136341692906	7.77651117069896	6.46911501671388	9.45003809296136	8.61798065714153	9.23455569777776	8.21370424781745	9.44041895255516
FBgn0004620	7.6060994329859	6.68171874394406	6.35499695718631	7.23176151677074	7.1615565001941	8.58797320590233	5.42810800253004	7.32377952204506	6.92049961861365	7.24148612271781	6.59683333289276	7.70646445106543
FBgn0004622	3.94134243345633	4.11701862000594	4.67279188028405	3.85243370519563	3.77971037510244	4.59828486615243	2.82559046707043	4.33126745927396	3.85197620281326	3.8532678451159	3.94516503241626	4.62387867063926
FBgn0004623	52.9661105969746	62.63267671091	63.8614890305487	53.2582063104237	66.6422618768062	60.1158124413163	57.1810281362411	61.0314960170421	55.5598601456624	59.6592159467945	54.5855620878577	52.6608404156138
FBgn0004629	16.5259796771239	15.9281376118262	16.6974429855483	16.693879389181	13.9252487503774	19.9484416987495	22.0842202294715	14.175057139442	11.0336267504312	12.5563383228777	15.845334966262	12.2661225846125
FBgn0004635	17.7014677713126	14.3758191157584	16.7597468772855	16.693879389181	15.1851522087449	16.702593557936	24.2405919017095	24.0188468196101	26.3109560971821	18.5355470480575	19.0144019595144	17.7890887745427
FBgn0004636	460.791332921982	437.753815891123	422.420385977678	435.662941468263	412.717848677852	439.474313898892	562.738648810237	353.11642340699	321.999095462288	332.311133814995	324.926379063267	300.231010906091
FBgn0004638	147.420036282963	143.015777963813	135.261748961289	134.767593125615	136.732680587039	139.977201072581	192.883728199492	152.539364883885	143.567723220108	157.91754599725	137.62805227839	147.000809404073
FBgn0004643	11.2708564325155	11.6761347747709	12.1492588887385	12.4359263465964	14.5220451253936	12.5776615456522	12.2690112385953	12.9150520603805	13.0575464502144	13.6193087629096	15.1339117636951	14.4496208457477
FBgn0004644	13.6909789793746	11.3386742321475	13.7691600739037	11.5573011155869	11.2065097086371	11.6985776741819	20.9688555714174	17.8763220591852	18.2152772980491	10.9618826628297	14.2284640513373	13.3578717151801
FBgn0004646	68.9389194062449	73.5663982919094	67.4751147513017	78.0624724473851	74.7984790020272	75.1954819288456	52.0503507091921	54.8102209391759	50.7285679590831	55.2744628816626	59.0481258130499	50.1562394690175
FBgn0004647	19.4992730918366	20.3826167744556	21.4325387575695	21.9656307752382	19.6279696671986	22.3828278043596	19.7047756256227	21.1050850742804	21.2185129815985	29.0323801433733	29.4270506516295	24.853347854686
FBgn0004648	228.113836631095	210.845347031124	211.957839689685	225.536338144523	227.909904547844	227.07412618441	286.648717119908	282.398638344662	252.794099276152	265.343996092981	256.759101290042	248.661919621045
FBgn0004649	0.62231722633521	0.472444759672812	0.93455837605681	0.270346224926009	0.530485666681044	0.54097469013558	0.223072931610823	0.945003809296136	1.37104237727252	0.797227830023979	0.776098039163854	0.449543759645484
FBgn0004650	20.1215903181718	17.0080113482212	18.5042558459248	16.9642256141071	17.4397162921393	16.5673498854021	15.986893432109	18.270073646392	21.6102393751049	17.6054479130295	17.4622058811867	15.2202672908542
FBgn0004652	77.7896532919013	79.4382117335572	70.4657015546835	75.0210774169675	69.8251758768924	79.9966323037989	87.0728009720914	65.9140156984055	65.5488831800765	64.7747611894483	62.7992663356752	66.9820201871771
FBgn0004654	115.889296815312	137.481425064788	124.670087365978	131.591024982735	124.199956711699	117.18864225062	62.9065667142522	83.2390855355013	94.5366362995526	76.268129072294	92.9377401898715	67.2389023355459
FBgn0004655	70.5984320098055	70.3942691912491	64.1730084892343	66.1672385506407	66.4433297518008	67.4189707581466	65.1372960303604	66.3077672856122	60.4564400644929	63.3796124869064	62.0231682965113	57.6700423088063
FBgn0004656	272.09092062545	254.377757029547	255.819779472618	260.140654935052	243.691853131605	270.554966904057	395.50830774599	247.039745813498	220.084945418364	230.73102113944	224.098308808563	218.414046650613
FBgn0004657	336.74276580583	270.778339401046	286.722509774229	298.935338211934	274.658953924111	302.60771729459	337.286272595565	294.368686595746	334.469052322243	297.033802336434	295.693352921428	287.13002133928
FBgn0004666	11.3400027909972	8.90895832525875	12.5230822391613	12.7738591277539	14.5220451253936	12.2395523643175	14.6484558424441	6.53627634763161	7.24693827986902	9.10168439277377	9.44252614316022	10.596388620215
FBgn0004687	371.799969556047	341.307592809345	333.201213010121	326.375480041924	327.442277758875	330.129804655238	427.705167541819	322.876301509513	364.566696889987	369.515099216114	348.403344747973	349.873486078371
FBgn0004698	64.5135524634168	61.552802974515	65.6059979991881	61.9768720642875	63.3930371683848	66.0665340328077	74.7294320896258	71.741539189065	65.4183077155743	70.8204055671302	66.0330081655246	65.6976094453328
FBgn0004784	75.853555254414	91.2493307253775	94.1411804147893	71.3038168242348	80.8327534605241	81.8900437192734	64.8398654548793	69.0640283960593	58.9548222227182	60.0578298618065	45.9838088204583	51.6975323592306
FBgn0004795	47.296109201476	47.51444440138	52.14835738397	56.8402937906934	54.5737129598124	55.7880149202317	56.2887364097978	40.7926644346166	38.5197620281326	43.9804019563229	42.362017971027	49.0644903384499
FBgn0004797	19.0843949409464	16.3330902629744	16.5728352020741	18.9918223010521	17.9702019588204	19.6103325174148	8.17934082573019	8.26878333134119	8.09567879913295	7.9058426477378	7.30825653545962	9.1193162670941
FBgn0004811	44.8068402961351	42.2500599364544	41.6189996803966	41.4981455261424	47.2132243346129	41.7226729767066	45.8043086240891	37.3276504671974	37.8668847056219	35.7423810460751	32.6607924814789	36.2203829200075
FBgn0004828	589.680145131853	598.520018396929	558.305173856338	632.677752883092	589.701129224316	595.410268330472	652.93447082488	549.834716375469	462.433007534344	521.519872140687	461.713658465896	508.241330547765
FBgn0004832	24.3395181855549	25.7819854564306	29.7189563586066	23.7904677934888	24.4686513756632	23.194289839563	20.9688555714174	23.5463449149621	27.8778616712078	25.3784192557633	26.322658494974	24.853347854686
FBgn0004837	26.8979334493774	26.996843409875	24.9838605865854	24.1284005746463	24.6675835006686	24.8172139099697	27.363612944261	21.7350876138111	20.9573620525942	21.3258444531414	24.7057875800493	23.5047165757496
FBgn0004838	1124.73466706317	1085.47558140255	1068.51174329162	1031.16808842403	977.287219443154	1116.50413860357	1776.25539677312	1057.77426387214	972.395484147469	983.513399639583	907.905356148515	908.977482003168
FBgn0004839	6.43061133879717	7.15416350361687	6.91573198282039	7.84004052285426	7.89097429188053	7.16791464429643	7.13833381154635	5.19752095112875	5.35359404458792	6.37782264019184	3.88049019581927	4.88076081900811
FBgn0004841	2.0743907544507	2.22723958131469	1.37068561821665	1.96001013071356	1.45883558337287	2.29914243307621	2.15637167223796	1.73250698370958	1.89334423528109	2.52455479507594	1.29349673193976	2.05505718695078
FBgn0004842	2.00524439596901	2.09225536426531	1.93142064385074	1.96001013071356	1.98932125005392	1.14957121653811	0.966649370313568	1.33875539650286	1.43633010952359	1.52802000754596	0.90544771235783	1.79817503858193
FBgn0004852	115.958443173794	117.098808290333	103.050636933198	106.516412620847	111.733543544695	110.08834944259	140.75901984643	120.409235367816	120.325290538726	109.884569238305	118.74299999207	103.266623644277
FBgn0004854	5.11683052764506	5.73682922459844	4.42357631333557	4.39312615504764	5.10592454180505	4.53066302988548	4.98196213930839	5.59127253833547	3.85197620281326	4.11901045512389	4.2685392154012	3.98167329971714
FBgn0004855	14.2441498472281	15.5231849606781	16.510531310337	17.2345718390331	16.776609208788	15.5530223413979	13.7561641160008	16.3013157103584	14.6897397564912	17.4725766080255	15.0045620905012	16.055134273053
FBgn0004856	26.6213480154507	29.6290356423378	28.4728785238641	31.765681428806	30.1713722924844	30.835557337728	21.415001434639	29.1376174532975	25.1357769166628	28.7002018808633	28.7803022856596	28.7065800802187
FBgn0004858	63.3380643692281	65.5348373774716	66.104429133085	70.0196722558363	70.090418710233	66.4046432141424	65.3603689619713	63.3152552228411	63.3943880157911	65.8377316294803	66.5504068583005	58.6333503651895
FBgn0004859	43.493059484983	43.3299336728494	41.7436074638709	43.4581556568559	40.9800177511107	41.8579166492405	39.7813394705968	34.0201371346609	29.9670691032421	31.9555488534612	30.3324983639873	33.0093560653969
FBgn0004860	19.845004884245	20.3151246659309	19.3142064385074	18.9242357448206	22.2803980006039	19.4074670086139	16.804827514682	15.7500634882689	18.1499895657981	18.8677253105675	19.1437516327084	18.9450584422025
FBgn0004861	34.0200083729915	32.0587515492266	34.2048365636793	31.4277486476485	33.022732750895	32.1203722268001	30.337918699072	28.9801168184148	25.5275033101692	26.6406966533013	27.6808300635108	24.7891273175938
FBgn0004862	2.97329341471267	4.04952651148125	3.3021062620674	3.1765681428806	3.84602108343757	2.97536079574569	2.60251753545961	2.283759205799	2.48093382554074	2.59099044757793	2.06959477110361	2.82570363205733
FBgn0004863	1.45207352811549	1.55231849606781	1.68220507690226	1.35173112463004	1.19359275003235	1.48768039787284	1.63586816514604	1.96875793603362	1.43633010952359	1.99306957505995	1.55219607832771	1.6055134273053
FBgn0004864	77.3747751410111	81.9354197489706	77.0699140788183	74.8859043045045	79.3076071688161	79.5909012861972	84.8420716559832	71.4265379192996	67.2463642186044	70.0896133896082	75.0228104525059	73.7251765818593
FBgn0004865	13.6909789793746	15.9956297203509	14.8283262334347	16.558706276718	14.2568022920531	15.2149131600632	17.6971192411253	18.270073646392	14.2327256307337	13.9514870254196	15.0692369270982	15.0918262166698
FBgn0004867	285.98933868027	288.596256051564	325.288618759507	330.295500303351	359.138796343067	336.28339175553	232.218921806867	262.317307397119	295.688139365106	315.901527647002	330.553089847205	355.717554953762
FBgn0004868	176.461506845273	175.614466381237	167.597468772855	172.413304946562	167.102985004529	180.617924669017	163.438101226863	166.635671705885	158.649189370105	162.501606019888	154.702209139995	152.459555056911
FBgn0004870	6.01573318790703	7.08667139509219	5.1089191224439	6.35313628576121	5.96796375016175	6.28883077282612	7.95626789411937	5.11877063368741	6.13704683160079	6.77643655520383	6.01475980351987	6.4220537092212
FBgn0004872	6.29231862183379	5.12940024787625	6.47960474066055	4.79864549243666	5.17223525014018	4.26017568481769	5.65118093414086	5.59127253833547	6.78992415411151	6.04564437768184	5.49736111074396	5.9082894124835
FBgn0004875	263.724211249166	273.747992176132	268.405165603516	257.504779242023	248.068359881723	270.690210576591	290.589672245033	237.432207085654	247.24464203481	252.787657770103	245.699704231957	248.726140158137
FBgn0004876	252.522501175132	243.241559122974	226.661558139645	237.09363926011	221.544076547671	238.772703858592	212.291073249634	192.07202423944	203.240710497588	201.233591428553	197.904999986783	185.468911122308
FBgn0004880	138.70759511427	120.608397933617	114.140729662405	119.628204529759	125.061995920056	147.483224898212	191.099144746605	155.531876946656	113.796517313619	131.941205868969	118.160926462697	114.376776561229
FBgn0004882	560.362089135616	553.772750445061	553.133950842157	539.00278594623	500.977401471911	522.378685162169	659.924089348686	551.64597367662	607.045334470469	586.493940287641	527.229267938645	553.131485975222
FBgn0004885	85.879777234259	88.4821542758653	67.9112419934615	88.8763214444254	77.7824608771081	83.5805896259471	41.0454194163915	43.2339242752982	35.3206631478301	52.5506011290806	44.0435637225487	37.4405731247596
FBgn0004888	151.084793282493	157.526581296621	146.476449473971	152.813203639426	157.28900017093	157.153147484386	121.723463015639	113.400457115536	107.202456356261	115.465164048473	110.78799509064	117.459362341656
FBgn0004889	379.336922630551	356.155856684776	314.510045488985	325.29409514222	330.028395383945	325.463897952818	437.074230669473	292.399928659713	253.642839795416	262.686569992901	251.779138872074	248.983022306506
FBgn0004892	5.25512324460844	4.25200283705531	5.98117360676359	4.32553959881614	5.4374780834807	4.53066302988548	4.01531276899482	4.33126745927396	4.04783939956648	4.0525748026219	4.13918954220722	3.98167329971714
FBgn0004893	60.7796491054055	68.5044901525578	60.9955100106411	64.7479208697791	69.6262437518871	68.5685419746847	51.752920133711	55.4402234787067	45.7667003080016	51.3547593840447	51.8045441141872	53.945251157458
FBgn0004896	1.86695167900563	1.88977903869125	1.99372453558786	2.23035635563957	2.18825337505931	1.96103325174148	2.30508695997851	2.20500888835765	2.61150929004289	2.85673305758593	1.68154575152168	1.99083664985857
FBgn0004901	9.26561203654646	8.63898989116	15.0152379086461	10.5435027721143	12.5327238753397	9.66992258617349	11.6741500876331	11.1037947592296	15.7996312047595	13.0878235428937	15.3279362734861	13.4220922522723
FBgn0004903	158.137721847625	165.085697451386	158.314188904024	148.149731259453	165.31259587948	146.807006535543	154.738256894041	157.185633612924	164.916811666208	162.966655587402	153.08533822507	163.505487436772
FBgn0004907	1160.27589532276	1137.24202864098	1105.70716665868	1093.95599916309	1099.23261207146	1152.07322447998	1338.95809317203	1180.93976035041	1073.06916727862	1063.36905394698	1024.96681038906	1031.89558999766
FBgn0004908	11.4782955079605	11.2711821236228	12.1492588887385	10.5435027721143	11.8033060836532	9.46705707737265	14.7228134863143	12.7575514254978	14.5591642919891	12.8885165853877	13.5817156853674	14.1285181602866
FBgn0004910	95.4219747047322	87.1998042138962	87.786183457603	88.8763214444254	84.4135317106212	88.1788744920995	96.5905793874865	82.3728320436466	81.4790898493381	83.9082291100238	69.5901241783589	75.7802337688101
FBgn0004913	44.3228157867633	38.4705018590719	41.7436074638709	42.7147035383094	40.4495320844296	40.4378580876346	37.5506101544886	48.9826974485164	47.1377426852741	43.7146593463149	44.8843365983095	44.5048322049029
FBgn0004914	121.628444569293	132.824469576585	131.211995998376	121.520628104241	122.343256878316	122.192658134374	104.472489637736	112.927955210888	109.813965646303	97.3282309154275	108.84774999273	91.8995885789553
FBgn0004915	43.5622058434647	46.1646022308862	43.6127242159845	38.9974429455768	43.4998246678456	38.5444466721601	43.7966522395917	38.5876555462589	44.0692192694737	45.7741645738768	44.7549869251156	46.367227780577
FBgn0004919	101.645146968084	118.853603111975	108.471075514327	120.506829760768	110.871504336338	111.440786167929	123.879834687877	113.63670806786	105.047961191975	100.915756150535	93.1964395362594	91.4500448193098
FBgn0004921	690.011511288785	683.087630378362	670.57678676663	692.42426859174	708.330986435864	724.094622746474	850.800161163681	695.601553959398	701.777833966775	726.141681846841	681.802127405446	713.233284946106
FBgn0004924	332.524837938447	310.058746562414	306.971274588794	304.13950304176	306.090229674963	312.953858243433	372.457438146205	289.407416596942	280.606673215108	269.994491768121	283.599158477792	266.258346784311
FBgn0004926	123.14966445589	123.173098057555	135.386356744763	125.237888696974	127.581802836791	120.840221409035	127.37464394978	129.938023778219	128.355681605608	130.878235428937	124.693084958993	126.386016997473
FBgn0004956	17.4940286958676	16.6705508055978	14.3921989912749	15.5449079332455	14.2568022920531	13.1186362357878	16.5817545830712	14.9625603138555	14.1021501662316	11.8255461453557	13.5817156853674	14.2569592344711
FBgn0004957	3.52646428256619	3.30711331770969	3.67592961249012	3.0413950304176	4.11126391677809	2.84011712321179	2.37944460384878	3.78001523718455	3.59082527380897	3.8532678451159	4.33321405199818	3.2110268546106
FBgn0005198	49.8545244652985	52.7788288663056	46.6656149111034	51.1630230672472	50.9266240013802	49.7696714924733	39.7813394705968	42.0526695136781	46.158426701508	45.2426793538608	50.7697467286354	44.5048322049029
FBgn0005278	250.655549496126	261.126967882016	232.206604504249	213.776277360241	229.899225797898	210.777263644075	177.937841781567	167.265674245416	145.461067455389	169.012299965084	150.692369270982	147.257691552442
FBgn0005322	46.8812310505858	45.4896811456394	47.3509577202117	46.4995506872735	44.8923495428834	45.6447394801895	44.8376592537755	44.4939293543598	43.3510542147119	48.8302045889687	48.6354771209348	46.5598893918537
FBgn0005355	8.43585573476618	9.1789267593575	9.59479932751658	8.92142542255829	8.22252783355619	8.79083871470317	8.40241375734102	8.03253237901716	8.16096653138402	10.0982191803037	8.86045261378733	8.86243411872525
FBgn0005386	104.895025816724	106.300070926383	108.595683297801	106.989518514468	100.991208794404	100.621292365218	103.282767335811	97.6503936272674	106.092564907992	106.097737045691	103.415063718584	101.91799236534
FBgn0005411	46.2589138242506	46.1646022308862	47.4132616119488	45.5533389000325	47.1469136262778	45.8476049889904	35.3198808383804	47.2501904648068	49.1616623850574	46.9035706664108	49.3469003235017	46.5598893918537
FBgn0005427	56.4234285210591	62.3627082768112	61.8054606032237	59.0030635901014	65.9791547934549	65.9312903602738	60.675837398144	68.8277774437353	60.6523032612461	71.6840690496562	66.4210571851065	66.7251380388082
FBgn0005533	553.309160570484	564.571487809011	646.029053422204	630.78532930861	721.990992352901	590.473874282985	300.70231181139	443.836789099419	442.454961465516	522.582842580719	530.139635585509	527.957035435074
FBgn0005536	385.905826686312	393.748961133027	362.421738234831	375.713666090921	354.298114634602	367.389436438326	406.587596682661	326.813817381581	356.014003965097	340.416283420239	322.27471076279	329.194473134679
FBgn0005558	11.2708564325155	12.4860400770672	12.2115627804757	12.0979935654389	12.9968988336856	13.1862580720548	10.558785429579	10.0800406324921	10.9030512859291	14.8151505079456	10.0245996725331	12.9083279555346
FBgn0005561	11.824027300369	12.4185479685425	13.4576406152181	13.7876574712265	13.0632095420207	15.0120476512623	15.0202440617954	14.3325577743247	12.4699568599548	11.7591104928537	11.1887467312789	12.4587841958891
FBgn0005564	41.0729369381239	37.3231360141522	36.0116494240558	40.7546934075958	33.2216648759004	41.181698286571	46.0273815556999	44.8876809415665	40.4131062634137	43.4489167363069	38.7402271215957	39.9451740713558
FBgn0005585	594.658682942534	628.823975124513	784.032173619927	639.7743412874	717.282932061107	694.881989479152	637.468080899863	676.622727456034	614.618711411594	653.461078009655	747.576436224582	666.60917501716
FBgn0005586	198.380902483969	194.3772725511	176.320013616052	189.174770891975	195.81552171364	201.242584730436	217.793538896034	205.774579474234	197.887116453	202.429433173589	178.373199334492	197.670813169828
FBgn0005592	3.52646428256619	3.84705018590719	4.17436074638709	4.73105893620516	3.9123317917727	4.19255384855074	3.86659748125427	5.59127253833547	5.35359404458792	3.18891132009592	3.75114052262529	5.26608404156138
FBgn0005593	363.571552896726	400.363187768446	393.012949077757	406.397962620023	426.046301053214	400.52413620913	249.17246460929	330.357581666441	343.021745247133	368.917178343597	407.774844744008	416.983947339732
FBgn0005596	27.7276897511577	24.7021117200356	29.7812602503437	28.9270460670829	30.4366151258249	28.6040367409188	20.2996367765849	27.4838607870293	28.073724867961	27.3050531783213	27.2281062073319	28.8350211544032
FBgn0005612	127.505885040236	131.069674754943	105.978919844842	141.593835304997	123.138985378337	133.958857644823	95.8470029487838	95.9178866435578	89.7053441129732	97.3946665679295	94.2312369218113	87.9821358163304
FBgn0005613	7.46780671602252	6.95168717804281	6.79112419934615	8.24555986024327	8.28883854189132	8.38510769710149	11.4510771560223	12.5213004731738	12.2740936632016	9.89891222279775	11.6414705874578	10.917491305676
FBgn0005614	350.157159351278	425.875204790778	414.694703402275	433.027065775235	450.448641720542	429.060551113782	307.989360910677	355.872684517437	337.602863470294	349.584403465515	358.621968930297	345.121166333547
FBgn0005616	57.322331181321	52.5763525407316	55.8865908881972	53.7988987602758	57.425073418223	54.7060655399605	62.6834937826414	46.9351891950414	49.1616623850574	47.1693132764188	51.4164950946053	51.3122091366774
FBgn0005617	34.573179240845	35.2983727584116	34.5163560223649	33.8608646719826	35.4099182509597	36.8539007654864	33.7583703171046	31.2638760242138	28.1390126002121	30.9590140659312	31.3026209129421	29.5414470624175
FBgn0005619	18.6695167900563	22.4073800301963	20.8718037319354	17.8428508451166	21.0868052505715	24.3438610561011	23.571373106877	19.7663296777775	18.8028668883088	18.4691113955555	19.1437516327084	15.5413699763153
FBgn0005624	9.74963654591829	10.5287689298512	11.4016121878931	10.8138489970404	10.8749561669614	9.53467891363959	12.4920841702061	11.655046981319	10.9030512859291	10.2310904853077	12.4175686266217	10.5321680831228
FBgn0005626	96.804901874366	73.43141407486	80.558932016097	98.2032662043727	84.9440173773022	79.861388631265	167.89955985908	164.351912500086	220.541959544122	127.024967583821	111.693442802998	104.486813849029
FBgn0005630	476.833288089734	461.308561766239	465.846198518451	465.738958991282	467.888358012681	485.119053379081	507.193488839142	431.787990530893	409.549944410976	418.212432500079	422.262008141733	400.415048769942
FBgn0005631	74.3323353678168	80.990530229625	72.3348183067971	79.4142035720151	77.4509073354325	83.2424804446123	78.0755260637882	74.8128015692775	74.166863837218	75.935950809784	77.1570800602065	69.4224005966811
FBgn0005632	188.63126593805	193.499875140279	183.298049490609	186.674068311409	183.879594213317	185.621940552771	147.005061931533	160.178145675695	144.351176007121	165.55764603498	153.796761427637	145.138413828399
FBgn0005633	0.76060994329859	1.01238162787031	0.996862267793931	0.337932781157511	0.928349916691827	0.405731017601685	0.297430575481098	0.472501904648068	0.326438661255361	0.465049567513988	0.258699346387951	0.513764296737696
FBgn0005636	12.1006127342958	10.4612768213266	11.4639160796302	11.5573011155869	10.9412668752965	10.4813846213769	10.9305736489303	12.2850495208498	11.6865040729419	11.0283183153317	13.6463905219644	12.4587841958891
FBgn0005638	1.72865896204225	1.95727114721594	2.67906734469619	2.29794291187108	2.32087479172957	1.82578957920758	1.71022580901631	1.89000761859227	2.02391969978324	1.92663392255795	0.646748365969878	1.86239557567415
FBgn0005640	104.134415873425	111.361979065734	98.1286294859651	97.4598140858262	96.9462555859608	100.891779710286	111.610823449282	107.17918203767	106.027277175741	91.5483291477536	93.8431879022293	107.762061240732
FBgn0005642	34.2274474484366	39.2129150528434	36.3231688827414	36.0236344713907	34.8131218759435	35.9748168940161	30.8584222061639	29.925120627711	31.0116728192593	32.9520836409911	31.1732712397481	33.4588998250424
FBgn0005648	57.1840384643576	62.0927398427125	74.7023661928077	64.2072284199271	72.9417791686436	73.0992050045702	119.715806631142	130.095524413101	110.140404307559	113.804272735923	118.031576789503	122.597005309033
FBgn0005649	175.631750543493	171.429955652706	166.600606505061	158.084955025484	167.301917129534	165.403011508954	174.517390163534	160.49314694546	145.004053329631	147.885762469448	155.02558332298	147.514573700811
FBgn0005655	5.18597688612675	5.399368681975	6.29269306544919	5.47451105475168	6.56476012517792	5.61261241015664	4.53581627608674	5.9850241255422	5.09244311558363	6.17851568268584	6.9202075158777	6.67893585759004
FBgn0005658	7.32951399905914	7.69410037181437	6.54190863239767	7.16417496053923	7.75835287521027	7.23553648056338	8.84855962056266	7.08752856972102	7.0510750831158	6.51069394519583	6.9202075158777	8.47711089617198
FBgn0005659	99.8473416475604	84.9725646325816	86.4778017311235	88.4708021070364	82.0926569188916	73.5725578584388	97.1110828945785	110.644196005089	117.126191658424	93.9400126378256	87.5050539157245	79.2481427717895
FBgn0005660	53.8650132572365	42.4525362620284	42.9896852986133	42.0388379759944	54.3084701264719	53.5564943234224	55.545159971095	76.309057600663	113.470078652363	74.4743664547401	73.3412647009842	71.2847961723553
FBgn0005664	16.3185406016788	19.8426799062581	18.8780791963476	22.3035635563957	18.8985518755122	23.3971553483638	14.8715287740549	14.4900584092074	11.2294899471844	6.97574351270982	6.27345914990782	11.3670350653215
FBgn0005666	1443.91425781465	1357.80623929966	1332.74254814875	1408.09831252712	1227.07965774159	1357.77885040404	1194.25811820048	1169.36346368653	1153.56894114419	1171.99134578775	1064.80650973281	1166.95137950258
FBgn0005670	5.18597688612675	6.14178187574656	6.91573198282039	7.50210774169675	8.95194562524262	7.16791464429643	2.00765638449741	2.36250952324034	3.06852341580039	3.9197034976179	3.42776633964035	3.53212954007166
FBgn0005671	925.938886428311	895.417803797029	886.584379419227	898.157745760433	870.526979023594	930.814576214532	1032.97638864585	724.109168873164	638.971035541244	659.772464997345	738.974682957183	719.783779729512
FBgn0005672	132.069544700028	126.345227158215	122.614058938653	119.69579108599	124.531510253375	124.424178731183	148.120426589587	138.20680710956	136.516648136992	143.434573751814	135.817156853674	134.670466282368
FBgn0005674	37.3390335801126	39.5503755954669	42.5535580564534	40.4843471826698	38.9906965010568	39.8292615612321	33.6096550293641	37.3276504671974	38.4544742958815	35.6095097410711	41.1331960756843	37.1836909763907
FBgn0005677	23.3714691668112	20.1126483403569	23.4885671848945	23.4525350123313	23.2087479172957	24.2086173835672	27.363612944261	20.0025806301016	23.3730081458839	22.0566366306634	22.9595669919307	23.0551728161041
FBgn0005683	8.02097758387604	6.74921085246875	9.28327986883098	8.51590608516928	8.28883854189132	9.06132605977096	9.51777841539513	10.0800406324921	7.70395240562652	8.30445656274979	7.24358169886264	9.31197787837073
FBgn0005694	96.1134382895491	92.6666650043959	96.2595127338515	88.4032155508049	92.2381952941666	84.4596734974174	105.810927227401	102.060411403983	94.3407731027993	88.6915960901677	95.2013594707661	90.1014135403734
FBgn0005695	14.0367107717831	12.2835637514931	13.0838172647953	14.260763364847	14.1904915837179	13.2538799083217	10.8562160050601	12.2850495208498	10.6419003569248	11.6926748403517	13.4523660121735	13.8716360119178
FBgn0005696	1.59036624507887	2.09225536426531	2.30524399427347	2.16276979940807	2.05563195838905	2.43438610561011	1.41279523353522	2.36250952324034	1.69748103852788	1.19584174503597	1.74622058811867	2.24771879822742
FBgn0005771	28.9723242038281	29.156590882665	29.407436899921	31.8332679850375	29.6408866258033	29.4154987761221	41.1941347041321	35.8313944358118	29.0530408517271	32.2877271159712	30.9145718933602	30.4405345817085
FBgn0005775	58.6361119924731	63.712550447305	56.8834531559912	58.9354770338699	55.7009950015096	65.593181178939	91.0881137410862	79.3015696634341	60.5217277967439	62.6488203093844	57.3665800615282	59.9177611070338
FBgn0005777	117.617955777355	112.036900150981	113.143867394611	114.897145593554	114.916457544781	112.184626366866	122.243966522731	113.164206163212	125.41773365431	115.863777963485	112.986939534938	117.652023952932
FBgn0005778	11.8931736588507	11.6761347747709	10.7785732705219	10.4083296596513	10.9412668752965	10.5490064576438	12.4920841702061	12.6000507906152	14.6244520242402	13.4864374579057	13.3876911755765	12.9083279555346
FBgn0005779	25.1692744873352	22.2049037046222	23.6131749683687	21.6276979940807	21.9488444589282	23.126668003296	28.2559046707043	23.073843010314	25.8539419714246	24.4483201207354	22.3128186259608	22.8625112048275
FBgn0008635	86.2946553851492	94.6239361516119	102.365294124089	95.7701501800386	101.919558711096	95.4144109726629	76.5140155425124	86.0740969633897	94.079622173795	95.8666465603835	103.091689535599	94.8537332851971
FBgn0008636	2.55841526382253	2.56470012393812	2.42985177774771	2.56828913679708	2.18825337505931	1.89341141547453	2.67687517932988	1.89000761859227	2.67679702229396	3.18891132009592	2.6516683004765	2.05505718695078
FBgn0008646	2.42012254685915	2.49720801541344	3.36441015380452	3.1765681428806	2.71873904174035	4.1249320122838	1.93329874062714	1.73250698370958	1.82805650303002	1.79376261755395	2.19894444429759	2.31193933531963
FBgn0008651	3.52646428256619	4.8594318137775	5.54504636460374	5.06899171736267	6.23320658350227	4.93639404748717	4.61017391995702	3.38626364997782	2.8073724867961	4.25188176012789	4.52723856178915	4.3027759851782
FBgn0010014	30.0786659395352	29.0890987741403	26.4791539882763	32.1036142099636	32.028072125868	28.265927559584	31.0071374939045	26.6963576126159	26.18038063268	29.8296079733972	30.3324983639873	31.2754015639072
FBgn0010015	25.9298844306338	27.0643355183997	23.3639594014203	20.0732072007562	23.5403014589713	19.7455761899487	20.2252791327147	20.3175818998669	18.084701833547	19.7313887930935	15.715985293068	20.4221307953234
FBgn0010038	5.60085503701689	5.06190813935156	6.47960474066055	6.0152035046037	7.09524579185897	5.4097469013558	4.98196213930839	5.51252222089413	11.4906408761887	8.30445656274979	8.08435457462348	6.74315639468225
FBgn0010039	21.5045174878056	21.3275062938012	22.180185458415	21.7628711065437	19.3627268338581	20.0160635350164	24.0918766139689	20.9475844393977	24.6787627909053	25.3784192557633	24.6411127434524	23.1836138902885
FBgn0010041	12.930369036076	14.9832480924806	12.5853861308984	11.8276473405129	10.676024041956	12.7129052181861	8.47677140121129	11.1825450766709	22.7854185556242	12.2241600603677	11.9648447704427	15.9909137359608
FBgn0010042	2.28182982989577	3.30711331770969	2.36754788601059	2.16276979940807	3.51446754176192	1.75816774294063	2.8999481109407	1.73250698370958	2.3503583610386	2.45811914257394	2.00491993450662	1.22019020475203
FBgn0010043	0.89890266026197	0.944889519345625	0.498431133896965	0.60827900608352	0.795728500021566	0.81146203520337	0.148715287740549	0.236250952324034	0.391726393506433	0.132871305003997	0.388049019581927	0.385323222553272
FBgn0010044	4.70195237675492	6.00679765869719	3.55132182901588	5.88003039214069	3.38184612509166	4.53066302988548	1.41279523353522	0.708752856972102	1.50161784177466	1.66089131254996	1.6168709149247	1.54129289021309
FBgn0010051	93.69331574269	83.0827855938903	82.5526565516849	92.458408924695	85.1429495023076	86.7588159304936	90.7163255217349	104.422920927223	93.0350184577779	96.9296170004155	101.410143784077	105.38590136832
FBgn0010052	3.59561064104788	4.45447916262937	3.3021062620674	2.09518324317657	2.45349620839983	1.55530223413979	2.97430575481098	2.20500888835765	1.69748103852788	1.59445566004796	1.29349673193976	1.54129289021309
FBgn0010053	80.970385782059	101.50813122113	84.2348616285872	93.4722072681676	87.861688544048	85.9473538952902	36.8070337157859	42.3676707834434	37.2792951153622	41.0572332462349	35.9592091479252	43.926847371073
FBgn0010078	828.442520969128	852.965267535001	876.304237282602	856.389254009365	895.393494649268	902.548648654948	575.974309419146	752.223032199725	781.559442777585	826.791695387369	869.941227066083	862.86713637096
FBgn0010100	495.710243955236	533.660102104704	582.915211092501	435.325008687106	409.336002552761	390.042751587753	248.949391677679	275.941112314472	303.326804038481	290.655979696243	258.311297368369	314.102646918009
FBgn0010105	7.46780671602252	8.23403724001187	7.10264365803176	8.65107919763228	8.08990641688592	8.85846055097012	9.88956663474651	8.26878333134119	6.98578735086473	8.23802091024779	7.50228104525059	8.54133143326419
FBgn0010113	178.81248303365	158.943915575639	154.513651508059	169.16915024745	169.025995546248	183.255176283428	255.195433762782	174.274452497696	165.047387130711	163.298833849912	167.184452603214	154.000847947124
FBgn0010114	129.580275794687	128.842435173628	128.221409194994	132.199303988818	131.494134628564	122.530767315709	130.720737923943	134.978044094465	129.922587179634	137.388929374132	125.663207507947	131.844762650311
FBgn0010173	95.5602674216956	97.9310494693216	94.3280920900007	92.323235812232	87.9279992523831	88.7198491822351	81.1985471063397	82.924084265736	91.2722496869989	83.8417934575218	85.3707843080239	80.7894356620026
FBgn0010194	11.1325637155521	10.6637531469006	12.1492588887385	11.8952338967444	12.5327238753397	12.1719305280505	11.1536465805412	9.92253999760943	11.8823672696951	11.0283183153317	10.7360228751	11.5596966765982
FBgn0010197	1.72865896204225	1.55231849606781	1.4952934016909	1.75725046201906	1.525146291708	1.284814889072	1.56151052127576	1.96875793603362	1.56690557402573	1.66089131254996	1.68154575152168	1.86239557567415
FBgn0010198	614.434541468298	592.040775978559	604.098534283122	616.051460050143	625.243668891946	621.782784474582	589.656115891277	600.392420172812	539.537819322861	594.532654240383	573.92449996167	608.296927337432
FBgn0010213	67.141114085721	78.0208774545387	82.2411370929993	78.1976455598481	72.4112935019625	71.0705499165618	38.9634053880238	61.8977495088969	65.2877322510722	67.8972368570422	67.4558545706583	74.1747203415048
FBgn0010215	126.883567813901	117.908713592629	127.099939143726	130.374466970568	126.321899378424	131.389227866679	142.989749162538	141.12056885489	118.954248161454	127.290710193829	124.75775979559	128.697956332793
FBgn0010217	548.192330042839	523.333809500427	558.803604990235	490.881157909401	464.970686845935	420.67544341668	345.242540489684	336.027604522218	350.268683527002	350.580938253045	343.229357820214	377.102993805469
FBgn0010220	18.6003704315746	18.4253456272397	20.0618531393529	20.5463130943767	18.6996197505068	19.8808198624826	19.4817026940119	21.4988366614871	21.4796639106028	22.9203001131894	21.8600947697819	21.513879925891
FBgn0010222	62.5774544259295	49.2017471144972	41.9305191390822	57.1782265718509	37.9960358760298	48.3496129308674	177.566053562215	182.070733924389	202.914271836332	234.850031594564	236.063153579006	180.973473525853
FBgn0010223	17.0100041864957	14.3758191157584	18.8157753046104	13.855244027458	13.9252487503774	15.5530223413979	14.4997405547035	12.5213004731738	14.428588827487	17.9376261755395	16.2980588224409	14.4496208457477
FBgn0010225	221.130054424445	213.882491914735	195.260396704136	251.895095074809	226.848933214482	247.698786245829	134.438620117456	169.076931546567	154.470774506037	189.939530503213	199.069147045528	179.239519024364
FBgn0010226	540.447937892889	518.609361903699	524.785680101767	484.325261954945	461.721462137514	469.430787365149	503.77303722111	438.796768783173	485.022562893215	448.772832650998	423.232130690688	460.846574173713
FBgn0010228	183.030410901033	185.940758985514	188.344664721316	190.864434797762	192.499986296884	198.537711279758	189.983780088551	178.841970909294	138.344704640022	159.5784373098	155.413632342562	166.588073217198
FBgn0010235	93.2092912333182	85.310025175205	86.7893211898091	89.4846004505089	88.5247956273993	86.1502194040911	85.8087210262968	93.8703783900829	89.5747686484711	90.6182300127257	101.668843130465	96.7161288608712
FBgn0010238	202.52968399287	180.608882412064	174.263985188727	203.705880481748	169.556481212929	185.41907504397	194.222165789157	171.990693291897	154.013760380279	156.2566546847	173.587261426315	149.312748739393
FBgn0010240	10.7868319231436	12.5535321855919	11.4639160796302	10.8138489970404	13.5273845003666	11.0223593115124	14.0535946914819	13.4663042824699	11.2947776794355	13.6193087629096	11.2534215678759	14.0642976231944
FBgn0010241	34.2965938069183	24.4996353944616	20.8094998401983	21.9656307752382	19.8932125005392	15.6882660139318	16.804827514682	13.2300533301459	10.4460371601716	10.2975261378097	8.53707843080239	8.41289035907977
FBgn0010246	150.185890622231	131.407135297567	184.232607866666	159.571859262577	163.853760296108	169.122212503636	122.392681810472	147.184343297873	192.729385605165	211.996167133877	209.999194430419	201.78092754373
FBgn0010247	58.1520874831013	59.393055501725	55.8242869964601	51.6361289608677	54.7063343764827	50.9192427090114	71.7551263348149	60.9527456996008	57.7796430421989	56.8689185417105	52.839341499739	52.4681788043372
FBgn0010258	13.829271696338	15.0507402010053	15.6382768260173	13.9228305836895	18.1691340838258	16.0263751952665	13.9792370476116	17.7188214243026	18.6722914238067	19.7978244455955	19.1437516327084	20.293689721139
FBgn0010263	486.237192843244	542.771536755537	503.415445235935	473.038307064284	453.233691470617	471.932795307026	466.296784710491	433.914249101809	433.641117611622	416.418669882525	356.811073505582	392.451702170507
FBgn0010265	330.035569033106	326.459328933913	345.724295249283	347.462485586153	336.261601967447	346.426667195572	312.822607762245	350.360162296543	331.792255299949	397.883122834468	403.053581672428	398.03888889753
FBgn0010269	21.7811029217324	22.7448405728197	23.6754788601059	23.0470156749423	25.7285548340306	24.6819702374358	16.8791851585523	18.270073646392	16.9748103852788	19.9971314031015	21.342696077006	19.2661611276636
FBgn0010278	31.5998858261323	34.0835148049672	39.1891479026489	29.062219179546	36.6035110009921	32.1203722268001	34.0558008925857	37.8001523718455	42.8940400889544	35.9416880035811	37.317380716462	33.0093560653969
FBgn0010280	218.225907368214	218.876907945562	210.462546287994	211.00522855475	208.08300275564	211.250616497944	205.97067352066	188.843261224345	194.23100344694	205.352601883677	186.845602928698	198.826782837488
FBgn0010282	107.660880155991	115.209029251642	115.636023064096	108.746768976487	114.850146836446	114.821877981277	145.740981985738	125.528006001503	115.493998352147	113.139916210903	127.086053913081	127.220883979672
FBgn0010287	4.56365965979154	4.45447916262937	3.36441015380452	3.44691436780661	3.84602108343757	4.26017568481769	3.94095512512455	3.46501396741917	4.96186765108149	5.44772350516386	4.2685392154012	5.20186350446917
FBgn0010288	204.120050237949	203.151246659309	198.188679615781	190.796848241531	192.367364880214	195.224241302677	187.381262553092	160.256895993136	183.91554175127	169.410913880096	159.74684639456	171.854157258759
FBgn0010292	16.5259796771239	16.4680744800237	18.2550402789764	15.882840714403	15.4503950420854	16.5673498854021	14.0535946914819	18.9000761859227	20.2391969978324	19.8642600980975	18.9497271229174	16.4404574956063
FBgn0010300	66.9336750102759	71.6766192532181	64.4222240561828	68.1272486813542	66.7748832934764	67.8247017757483	102.687906184849	81.3490779169091	68.2256802023705	66.0370385869863	56.8491813687523	63.0003468874599
FBgn0010303	100.331366156932	100.968194352932	94.7642193321606	100.028103222623	93.1002345025233	95.279167300129	102.83662147259	108.832938703938	101.914150043924	108.954470103277	100.05197221554	101.147345920234
FBgn0010309	13.829271696338	12.95848483674	15.3890612590688	13.2469650213744	12.9305881253505	13.9300982709912	14.9458864179252	16.1438150754757	13.2534096469677	15.6788139904716	14.8752124173072	15.6055905134075
FBgn0010313	131.447227473693	140.721046273973	131.897338807484	132.604823326207	127.117627878445	126.92618667306	153.920322811468	136.316799490968	114.44939463613	125.629818881279	114.991859469444	115.725407840166
FBgn0010314	10.2336610552901	9.04394254230812	10.342446028362	10.7462624408089	9.81398483359932	10.1432754400421	12.8638723895575	11.3400457115536	12.2088059309505	12.2905957128697	9.95992483593612	12.3945636587969
FBgn0010315	16.8025651110507	15.5906770692028	18.3173441707135	16.018013826866	15.4503950420854	16.0939970315335	13.7561641160008	14.3325577743247	13.7757115049762	15.8116852954756	14.0991143781433	13.1009895668112
FBgn0010316	18.9461022239831	18.4253456272397	15.4513651508059	18.7214760761261	18.1028233754906	19.0693578272792	15.2433169934063	17.9550723766266	16.1913575982659	18.8012896580655	18.2383039203506	18.5597352196493
FBgn0010317	3.24987884863943	2.90216066656156	3.73823350422724	3.71726059273262	2.85136045841061	2.97536079574569	3.94095512512455	3.62251460230186	3.59082527380897	4.11901045512389	2.78101797367048	3.2110268546106
FBgn0010323	1.10634173570704	0.202476325574062	0.996862267793931	0.405519337389013	0.795728500021566	0.405731017601685	1.18972230192439	0.551252222089413	1.24046691277037	1.06297044003197	0.840772875760842	0.64220537092212
FBgn0010328	52.8278178800112	49.9441603082687	51.8368379252844	52.1768214107197	53.2474987931098	52.2040575980834	47.0683885698837	43.863926814829	44.6568088597334	47.2357489289208	44.1082385591457	46.3030072434848
FBgn0010329	23.5097618837746	20.517600991505	23.1147438344718	22.7090828937847	23.7392335839767	20.3541727163512	28.7020505339259	23.6250952324034	23.6341590748881	22.9203001131894	21.213346403812	26.651522893268
FBgn0010333	66.3805041424224	61.6202950830397	69.9049665290494	64.9506805384736	73.2733327103192	73.8430452035066	62.9065667142522	72.6865429983612	58.9548222227182	66.8342664170103	71.8537434592535	71.4774577836319
FBgn0010339	23.7172009592197	21.7324589449494	26.7283695552248	23.5877081247943	25.9937976673712	24.6819702374358	19.4073450501416	28.6651155486495	28.3348757969653	27.9029740508393	27.0987565341379	27.7432720238356
FBgn0010340	8.2975630178028	9.31391097640688	10.4047499200992	8.58349264140078	8.42145995856158	9.66992258617349	9.74085134700596	9.52878841040271	10.1195984989162	7.9058426477378	10.606673201906	10.4037270089383
FBgn0010341	200.455293238419	193.567367248804	195.135788920662	203.908640150442	184.675322713339	203.271239818444	270.438750756188	190.497017890613	185.351871860794	185.023292218065	185.681455869952	178.27621096798
FBgn0010342	12.4463445267042	11.5411505577216	12.7099939143726	11.0841952219664	14.4557344170585	10.4813846213769	9.51777841539513	9.76503936272674	11.0336267504312	11.3604965778417	12.0295196070397	11.5596966765982
FBgn0010348	559.048308324464	537.77712072471	581.793741041233	538.52968005261	576.306366140619	562.748921413537	624.529850866435	560.544759547492	543.063356864419	548.160568793988	547.407816956905	568.801297025721
FBgn0010350	195.200169993811	198.966735930779	188.531576396527	186.741654867641	189.516004421803	190.693578272792	227.53439024304	209.003342489329	200.368050278541	197.313887930935	176.950352929359	193.496478258835
FBgn0010352	727.281398510416	717.711082051527	735.372834173235	588.746491332616	569.675295307106	531.507633058207	449.491957195809	477.384424329432	456.557111631748	478.536004971894	442.117182977009	473.81912266634
FBgn0010355	81.7309957253576	79.7756722761806	78.6275113722463	84.7535415143038	87.861688544048	81.4843127016717	68.5577476483931	75.6003047436909	73.4486987824562	72.0826829646681	75.5402091452818	70.9636934868942
FBgn0010356	7.95183122539435	7.49162404624031	6.91573198282039	7.84004052285426	7.89097429188053	7.16791464429643	7.73319496250855	7.95378206157581	7.63866467337545	7.24148612271781	8.21370424781745	7.96334659943428
FBgn0010357	25.9298844306338	35.635833301035	31.7126808941944	36.1588075838537	32.1606935425383	32.4584814081348	16.9535428024226	21.7350876138111	17.1053858497809	32.9520836409911	23.5416405213036	31.1469604897228
FBgn0010359	0.6914635848169	0.877397410820937	1.05916615953105	1.28414456839854	1.06097133336209	1.62292407040674	0.817934082573019	0.945003809296136	0.522301858008578	1.06297044003197	0.970122548954817	0.770646445106543
FBgn0010379	321.945445090749	322.882247182105	300.367062064659	300.151896224101	292.496534466261	306.462161961806	429.638466282446	303.739974371266	295.035262042595	331.181727722461	330.359065337414	304.2769047429
FBgn0010380	37.5464726555577	37.4581202312016	40.809049087814	40.6195202951328	43.698756792851	40.5054799239015	31.5276410009964	36.2251460230186	37.2792951153622	37.203965401119	42.1679934612361	41.5506874986611
FBgn0010381	57.5989166152478	53.7912104941759	76.8206985118698	175.184353752054	136.401127045363	104.002384178565	296.835714330136	279.248625647008	226.613718643472	442.461445663309	492.563555522659	343.066109146596
FBgn0010382	16.1802478847155	17.8179166505175	17.6320013616052	17.0318121703386	17.3070948754691	18.5283831371436	17.5484039533848	15.5138125359449	16.256645330517	16.8746557355076	16.6861078420229	16.8900012552517
FBgn0010383	9.33475839502815	15.6581691777275	14.0183756408522	14.0580036961525	14.3894237087233	16.3644843766013	4.46145863221647	3.38626364997782	3.91726393506433	3.32178262509991	2.58699346387951	2.44038040950405
FBgn0010385	13.6909789793746	10.5287689298512	19.7503336806673	18.6538895198946	12.5990345836748	16.4321062128682	10.4100701418384	15.4350622185036	23.5688713426371	25.3784192557633	23.6709901944975	21.8992031484443
FBgn0010387	113.884052419343	132.621993251011	141.74135370195	141.661421861229	161.135021254367	138.01616782084	92.9470548378431	119.857983145727	130.444889037642	132.605562393989	161.0403431265	142.826474493079
FBgn0010388	1196.02456265779	1164.37385626791	1589.74610156437	1160.39358393866	1527.20192366639	1106.36086316353	742.609789332431	836.643372496846	601.822315890384	1300.67720468412	1431.90088225731	899.537063050613
FBgn0010389	19.3609803748732	18.2903614101903	18.1304324955021	13.5848978025319	14.720977250399	14.6739384699276	15.0946017056657	13.1513030127046	13.2534096469677	14.8815861604476	13.1936666657855	12.2661225846125
FBgn0010391	46.0514747488056	51.2940024787625	57.2572765064139	48.4595608179871	51.8549739180721	52.6774104519521	43.1274334447592	61.6614985565729	57.2573411841903	63.4460481394084	71.7243937860595	61.5874950714313
FBgn0010395	68.040016745983	56.8283553777869	59.9986477428472	62.3823914016765	57.889248376569	59.3043504061129	70.1936158135391	71.8990398239477	65.6794586445786	77.663277774836	69.13740032218	64.1563165551197
FBgn0010397	52.3437933706393	49.8091760912194	46.3540954524178	45.6885120124955	49.6004098346776	44.6304119361853	37.4762525106183	42.0526695136781	47.2683181497763	44.6447584813428	47.988728754965	41.2938053502923
FBgn0010398	7.53695307450421	7.76159248033906	6.47960474066055	7.56969429792825	7.22786720852923	6.5593181178939	6.17168444123278	6.61502666507295	8.16096653138402	8.50376352025578	7.82565522823553	7.89912606234207
FBgn0010399	18.1163459222028	19.5727114721594	18.1927363872392	19.6001013071356	21.352048083912	20.7599037339529	16.9535428024226	20.0025806301016	17.1053858497809	23.5846566382094	20.1785490182602	20.5505718695078
FBgn0010401	19.5684194503183	26.1869381075787	21.3702348658324	24.8718526931928	29.441954500798	30.4298263201264	28.8507658216665	28.8226161835322	29.6406304419868	28.0358453558433	34.0189640500156	27.5506104125589
FBgn0010403	21.9193956386957	24.3646511774122	19.9372453558786	22.9794291187108	23.6729228756416	32.4584814081348	23.1252272436554	27.405110469588	26.245668364931	26.4413896957953	32.7901421546728	28.5139184689421
FBgn0010406	85.2574600079238	88.2121858417666	87.7238795658659	90.4983987939815	94.7580022109015	84.5949171699513	85.2138598753345	79.4590702983168	68.4215433991237	82.9781299749959	65.4509346361517	75.459131083349
FBgn0010407	4.42536694282816	2.96965277508625	3.9251451794386	4.32553959881614	4.90699241679966	3.24584814081348	4.53581627608674	4.17376682439127	4.50485352532398	3.7203965401119	4.39788888859517	3.98167329971714
FBgn0010408	72.8111154812196	73.5663982919094	83.4872149277417	81.9149061525807	91.1772239608045	90.072285907574	74.8781473773664	81.7428295041158	80.8915002590785	87.2964473876257	93.0024150264685	88.4959001130681
FBgn0010409	433.132789529306	452.804556092128	448.089589373372	428.431179951493	551.10829697327	434.064566997536	272.892553003907	330.278831349	333.946750464234	367.654900946059	454.017352910854	397.653565674976
FBgn0010411	218.779078236067	219.14687637966	219.932737832036	230.267397080728	227.644661714503	226.668395166808	155.704906264355	197.033294238244	197.29952686274	225.482604591782	217.372125802476	226.7627164726
FBgn0010412	299.818610376608	312.825923011927	318.871317910584	327.321691829165	376.512201926871	325.734385297886	225.452376214672	267.593578665689	256.058485888705	297.631723208952	312.767509783033	315.515498734037
FBgn0010414	9.33475839502815	9.31391097640688	9.09636819361962	9.52970442864181	9.3498098752534	8.92608238723707	9.88956663474651	10.6312928545815	7.57337694112438	9.10168439277377	9.63655065295118	8.92665465581746
FBgn0010415	585.669656339914	627.271656628446	561.233456767983	634.232243676417	628.492893600367	656.878517497128	607.353235132402	482.266944010795	432.727089360107	429.240750815411	403.182931345622	425.782160921365
FBgn0010416	33.466837505138	36.5807228203806	34.9524832645247	37.2401924835577	34.9457432926138	34.8252456774779	27.7354011636124	27.2476098347053	29.2489040484803	32.2212914634692	33.4368905206427	29.2845649140487
FBgn0010417	29.1797632792732	26.9293513013503	28.9713096577611	28.5215267296939	29.7071973341385	28.4011712321179	23.1252272436554	25.2788518986716	27.4861352777014	31.3576279809432	30.9145718933602	28.3212568576655
FBgn0010421	34.0200083729915	34.0160226964425	34.7655715893133	34.0636243406771	33.7521505425814	31.7146412091984	34.3532314680668	30.6338734846831	27.8125739389568	31.4240636334452	28.3922532660777	27.5506104125589
FBgn0010422	100.054780723005	104.275307670642	97.6925022438052	95.1618711739551	99.1345089610201	104.205249687366	126.631067511077	97.099141405178	96.0382541413272	95.2687256878655	94.3605865950052	101.083125383142
FBgn0010423	17.632321412831	22.7448405728197	24.796948911374	27.1022090488324	26.391661917382	24.479104728635	18.2176227482172	16.6163169801237	15.0161784177466	16.2767348629896	14.8752124173072	17.0184423294362
FBgn0010424	158.552599998515	120.675890042141	156.071248801487	149.298702715388	160.339292754346	168.378372304699	171.394369120983	167.344424562857	178.235509045427	183.295965253013	181.930315347327	211.863551867207
FBgn0010425	61.7476981241492	65.3323610518975	62.6154111958063	69.2762201372898	69.1620687935411	62.2797112018586	31.3789257132558	36.3826466579012	32.8397293222893	46.9700063189128	38.6108774484017	61.0737307746936
FBgn0010431	2.48926890534084	3.71206596885781	2.30524399427347	2.50070258056558	1.72407841671339	1.82578957920758	1.78458345288659	2.36250952324034	2.93794795129825	2.72386175258193	3.42776633964035	2.37615987241184
FBgn0010434	657.996747311762	618.70015884581	562.977965736622	617.673537399699	576.372676848955	625.231498124196	593.820143948012	469.194391315532	484.173822373951	462.657884023916	489.523838202601	449.15843642293
FBgn0010435	752.865551148641	744.910401786976	734.251364121967	735.003799017587	656.476012517792	682.371949769767	537.754480469825	574.798567004375	574.79319473844	501.722047695091	655.09141989089	519.41570400181
FBgn0010438	3.4573179240845	2.96965277508625	2.67906734469619	3.58208748026962	3.38184612509166	2.77249528694485	2.52815989158933	3.93751587206723	5.48416950909007	4.38475306513189	3.42776633964035	4.62387867063926
FBgn0010441	14.1750034887465	11.5411505577216	13.2707289400067	13.990417139921	14.3894237087233	12.0366868555166	25.4303142036339	31.2638760242138	30.9463850870082	24.4483201207354	24.1883888872734	27.1010666529134
FBgn0010452	14.0367107717831	11.6086426662462	14.3298950995378	11.6248876718184	9.5487420002588	13.5919890896564	9.36906312765458	12.5213004731738	13.6451360404741	11.0947539678337	11.7061454240548	13.1009895668112
FBgn0010453	11.2708564325155	11.3386742321475	11.2770044044188	10.8138489970404	10.8086454586263	10.346140948843	12.3433688824656	10.8675438069056	10.1195984989162	9.96534787529974	9.31317646996625	10.4679475460305
FBgn0010470	224.794811423974	232.510313867548	242.424442749137	235.471561910554	229.236118714546	238.502216513524	220.990917582456	192.938277731295	175.297561094129	188.012896580655	187.492351294668	180.074386006562
FBgn0010473	231.502008196698	216.717160472772	209.964115154097	226.009444038143	243.360299589929	257.233465159468	296.761356686265	245.228488512347	215.775955089794	232.7240907145	224.227658481757	230.937051383594
FBgn0010482	425.388397379357	434.581686790463	427.840824558808	459.79134204291	399.190464177486	444.884060800247	568.166756812767	403.359125934568	396.361822496259	384.064507114052	370.651488537337	404.910486366396
FBgn0010488	652.326745916264	638.340362426494	618.303821599186	620.985278655042	577.168405348976	595.004537312871	650.18323800168	628.821284769137	689.242589374569	649.474938859535	632.778601264929	595.388599381897
FBgn0010497	18.6003704315746	15.1857244180547	22.180185458415	17.8428508451166	19.6279696671986	19.8808198624826	17.6971192411253	20.4750825347496	19.8474706043259	16.4760418204956	23.3476160115126	20.2294691840468
FBgn0010501	15.2813452244535	15.7931533947769	15.3890612590688	14.936628927162	15.9145700004313	17.1759464118047	14.6484558424441	10.7100431720229	12.7311077889591	11.3604965778417	11.7061454240548	11.816578824967
FBgn0010504	248.235426949267	230.418058503283	223.172540202366	233.03844588622	215.642423505844	232.686738594566	222.849858679213	208.924592171887	252.402372882645	252.854093422605	224.680382337936	235.111386294588
FBgn0010516	88.78392429049	85.6474857178284	94.0788765230522	91.1742643562965	95.023245044242	89.9370422350401	60.8989103297548	68.5127761739699	73.4486987824562	74.2086238447321	73.5999640473721	76.5508802139167
FBgn0010520	6.29231862183379	5.12940024787625	7.85029035887721	6.0827900608352	5.50378879181583	6.49169628162696	6.6921879483247	6.93002793483833	8.35682972813724	7.57366438522781	7.89033006483251	9.697301100924
FBgn0010531	19.0152485824648	22.6098563557703	19.3142064385074	18.5187164074316	20.1584553338797	20.557038225152	14.4253829108332	15.5925628533862	15.6690557402573	14.1507939829256	17.3975310445897	13.7431949377334
FBgn0010548	251.761891231833	257.482394021683	241.05375713092	259.667549041432	235.403014589713	243.776719742346	163.512458870734	154.271871867594	141.152077126818	148.28437638446	151.403792473548	123.560313365416
FBgn0010549	3.66475699952957	3.44209753475906	4.11205685464996	3.44691436780661	4.04495320844296	3.24584814081348	2.15637167223796	3.22876301509513	3.65611300606004	3.65396088760991	3.49244117623734	4.75231974482368
FBgn0010551	98.60270719489	99.1459074227659	104.919753685311	98.6763720979932	105.168783419517	100.688914201485	93.6906312765458	94.9728828342617	94.3407731027993	94.6043691628456	96.8829052222878	98.0005396027154
FBgn0010575	87.885021630228	94.4889519345625	93.7673570643666	96.8515350797427	103.975190669485	103.731896833497	87.4445891914428	90.5628650575464	87.0285470906793	97.2617952629255	94.8133104511841	88.3032385017914
FBgn0010583	81.1778248575041	83.6227224620878	83.0510876855819	82.3880120462012	86.0049887106643	84.2568079886165	85.2882175192048	84.6565912494456	89.3789054517179	91.7476361052596	90.415421562589	93.0555582466151
FBgn0010590	68.1091631044647	63.9825188814037	67.6620264265131	64.9506805384736	68.6315831268601	62.1444675293247	53.091357723376	61.1102463344835	66.2017605025872	62.2502063943724	66.5504068583005	66.1471532049783
FBgn0010591	52.2746470121577	53.1837815174537	51.4630145748617	52.6499273043402	48.1415742513048	49.3639404748717	43.2017910886295	48.2739445915443	42.3064504986948	51.3547593840447	54.0034885584848	45.8534634838393
FBgn0010602	64.23696702949	68.032045392885	67.9112419934615	67.6541427877337	73.67119696033	67.3513489218797	59.4861150962196	57.3302310972989	61.4357560482589	58.1311959392485	60.6649967279746	60.4315254037715
FBgn0010607	10.3028074137718	10.3262926042772	13.0215133730582	10.6786758845774	11.4717525419776	11.4280903291141	15.0202440617954	11.9700482510844	11.6865040729419	14.0843583304236	13.5817156853674	14.2569592344711
FBgn0010611	110.081002702851	111.631947499833	103.922891417517	122.669599560177	107.158104669571	114.483768799942	101.869972102276	111.27419854462	134.623303901711	117.458233623533	128.638249991409	150.340277332868
FBgn0010612	283.085191624039	284.479237431558	306.722059021845	278.186265448863	255.893023465269	243.776719742346	133.174540171662	164.273162182645	173.665367787852	180.239925237921	187.23365194828	200.817619487347
FBgn0010620	218.156761009732	192.285017186835	208.718037319354	224.252193576124	205.695817255575	224.234009061198	268.13366379621	222.075895184592	242.34806211598	216.248048894004	221.834689527668	196.900166724722
FBgn0010621	54.4181841250901	54.5336236879475	63.4253617883888	59.746515708648	69.095758085206	59.5748377511807	44.0197251712025	52.3689610984942	66.7240623605958	60.1907011668104	60.1475980351987	56.064528881501
FBgn0010622	2.97329341471267	3.84705018590719	3.9251451794386	3.24415469911211	5.4374780834807	4.73352853868632	3.12302104255153	3.30751333253648	3.72140073831112	4.91623828514787	3.62179084943132	5.13764296737696
FBgn0010638	90.6508759694956	90.9793622912787	110.090976699492	95.7025636238071	107.821211752922	94.2648397561248	81.6446929695614	106.864180767905	103.807494279205	111.545460550855	104.191161757747	113.156586356477
FBgn0010651	110.634173570704	92.86914132997	91.1505936114075	78.1976455598481	51.2581775430559	50.6487553639437	62.0142749878089	71.1115366495343	54.5805441618964	60.5228794293204	49.2175506503077	39.3671892375259
FBgn0010660	51.6523297858225	56.4234027266387	56.0735025634086	54.9478702162113	58.6849768765905	52.2716794343504	49.6709061053433	54.0227177647625	62.6109352287782	62.0508994368664	62.3465424794963	60.1104227183104
FBgn0010741	103.0972204962	100.49574959326	118.003570950107	99.0143048791507	109.147425919625	104.610980704968	119.26966076792	97.6503936272674	99.6290794151362	98.4576370079615	100.763395418107	95.752820804488
FBgn0010747	98.7409999118534	93.4765703066922	98.3155411611764	93.2694475994731	96.6147020442852	101.770863581756	97.1854405384487	100.249154102832	101.914150043924	99.6534787529974	104.837910123717	100.633581623496
FBgn0010750	25.1692744873352	28.1442092547947	31.3388575437717	28.0484208360734	30.3039937091547	28.265927559584	23.571373106877	26.8538582474985	28.4654512614675	27.7036670933333	30.3971732005843	26.5230818190835
FBgn0010762	97.2889263837379	105.017720864414	98.1286294859651	102.528805803189	106.296065461214	99.065990131078	91.9804054675295	98.4378968016809	95.7118154800718	102.842390073093	97.0769297320787	103.587726329738
FBgn0010768	4.01048879193802	5.33187657345031	4.48588020507269	3.78484714896412	4.31019604178348	4.19255384855074	3.86659748125427	4.25251714183261	3.06852341580039	3.7203965401119	4.65658823498312	4.17433491099378
FBgn0010770	6.98378220665069	8.84146621673406	10.7162693787848	8.51590608516928	9.48243129192367	9.06132605977096	9.44342077152486	11.0250444417883	11.6212163406909	12.1577244078657	11.1887467312789	10.9817118427682
FBgn0010772	236.826277799788	232.577805976073	230.586703319084	235.539148466785	223.533397797725	232.619116758299	252.146770364101	222.54839708924	197.952404185251	206.415572323709	214.655782665403	205.377277620894
FBgn0010774	129.71856851165	125.602813964443	132.021946590959	122.466839891482	135.340155712001	130.780631340276	118.451726685347	117.416723305045	114.318819171627	125.496947576275	117.772877443115	117.844685564209
FBgn0010786	189.875900390721	198.764259605205	172.644084003561	187.485106986187	179.503087463198	179.333109779945	142.469245655446	147.735595519963	127.115214692838	129.416651073893	143.707486918507	101.596889679879
FBgn0010803	44.8759866546168	43.1949494558	43.4258125407731	46.2292044623475	40.2505999594242	41.6550511404396	47.3658191453648	56.6214782403268	57.7143553099478	59.5927802942925	63.76938888463	64.7343013889496
FBgn0010808	42.9398886171295	44.3423153007197	44.1111553498814	37.5105387084837	37.9297251676947	36.5157915841516	30.337918699072	38.1939039590522	33.2314557157958	36.938222791111	36.7353071870891	38.8534249407882
FBgn0010812	47.1578164845126	43.5324099984234	56.8211492642541	41.8360783072999	44.1629317511969	43.2103533745794	39.1121206757644	43.1551739578569	50.3368415655767	44.5118871763389	43.7848643761608	42.7708777034132
FBgn0010825	160.073819885112	164.613252691713	154.264435941111	162.951187074152	161.798128337718	167.837397614564	163.363743582993	160.099395358254	147.223836226168	162.102992104876	163.1746127342	144.688870068754
FBgn0010830	21.1587856953971	22.7448405728197	23.3639594014203	22.9794291187108	23.0761265006254	23.3295335120969	19.4817026940119	20.7113334870737	19.7821828720749	20.0635670556035	20.3725735280512	22.3487469080898
FBgn0010877	90.9966077619041	85.1075488496309	84.5463810872728	87.6597634322584	87.861688544048	89.8017985625062	89.3035302881997	97.2566420400607	95.2548013543144	96.5310030854035	101.474818620674	102.624418273355
FBgn0010894	75.5769698204872	62.2952161682866	69.9672704207865	71.0334705993088	81.4295498355403	70.1238442088245	96.8136523190974	75.2065531564842	69.9231612408983	72.0826829646681	77.4804542431914	75.7160132317179
FBgn0010905	114.022345136307	112.441852802129	113.143867394611	116.181290161952	110.805193628003	119.893515701298	112.354399887985	116.629220130631	109.813965646303	115.332292743469	110.852669927237	113.991453338676
FBgn0010909	292.973120886921	269.226020904978	249.402478623694	265.88551221473	262.391472882111	274.206546062472	442.056192808782	383.829047209114	345.698542269427	340.482719072741	363.731281021459	383.268165366321
FBgn0010926	15.9036624507887	13.0259769452647	16.3236196351256	14.125590252384	15.1188415004098	12.4424178731183	15.3176746372765	16.0650647580343	16.5177962595213	12.9549522378897	16.168709149247	13.5505333264567
FBgn0011016	92.0338031391294	99.9558127250622	124.047048448607	98.4736124292987	121.414906961624	105.557686412705	123.284973536915	123.480497748028	117.191479390675	120.979323206139	116.996779403951	131.973203724496
FBgn0011020	6.56890405576055	7.82908458886375	7.227251441506	6.96141529184473	8.35514925022645	7.30315831683033	5.57682329027059	7.48128015692775	7.5080892088733	6.44425829269383	7.11423202566866	7.19270015432774
FBgn0011202	88.1616070641548	77.6834169119153	77.8798646714009	88.3356289945734	76.191003877065	83.1072367720784	97.5572287578001	106.312928545815	94.9936504253101	120.912887553637	131.807316984661	126.00069377492
FBgn0011204	60.9870881808506	64.5899478581259	78.9390308309319	94.3508324991771	105.566647669528	106.639635792976	57.4784587117222	76.7028091878697	64.7654303930636	119.119124936083	122.882189534277	96.9730110092401
FBgn0011205	379.336922630551	350.014074809029	234.511848498522	244.73092011427	192.96416125523	174.802446750059	325.909553083413	266.018572316862	201.54322945906	175.323686952773	183.870560445236	113.285027430662
FBgn0011206	1559.665261913	1480.91184524869	1390.31134411385	1383.42921950262	1311.95736441056	1395.03848218713	1849.05153012212	1372.46053236776	1522.18347743375	1406.57563477231	1285.08900318215	1400.52147290696
FBgn0011207	34.9880573917352	36.2432622777572	38.8776284439633	37.5781252647152	36.7361324176623	36.3129260753508	38.2941865931914	37.012649197432	40.1519553344094	36.938222791111	39.9043741803415	38.8534249407882
FBgn0011211	334.115204183526	353.18620390969	381.92285634855	356.248737896248	383.939001260406	345.006608633966	254.60057261182	262.94730993665	278.713328979827	284.012414446043	288.061722202984	331.955956229644
FBgn0011217	970.469141290519	913.505688881645	912.315886706658	943.508324991771	882.462906523917	948.666740989006	1034.31482623552	859.244713602512	889.61063965311	888.178238299215	813.156720533928	833.582571456911
FBgn0011224	293.457145396292	299.462485524038	289.837704361085	292.852548151099	311.395086341773	286.581342099323	327.322348316948	315.710022622351	317.690105133717	308.593605871782	295.952052267816	307.487931597511
FBgn0011225	498.406951936022	496.336966090552	481.920602586628	488.110109103909	464.63913330426	492.151724350844	400.341554597558	398.476606253204	440.757480426988	415.953620315011	412.2374084692	399.19485856519
FBgn0011227	147.558328999927	162.453505218923	169.840408875391	139.431065505589	124.067335295029	120.231624882633	89.3035302881997	100.17040378539	101.130697256911	105.234073563165	94.1018872486173	121.312594567188
FBgn0011230	342.551059918292	341.982513894592	334.073467494441	345.09695611805	310.533047133416	321.271344104267	281.74111262447	292.24242802483	307.701082099303	332.244698162493	321.239913377239	294.772265253253
FBgn0011232	23.3023228083295	23.3522695495419	23.5508710766316	21.8304576627752	23.8055442923119	23.2619116758299	21.4893590785093	26.6963576126159	25.7886542391735	28.8995088383693	25.4172107826162	25.0460094659627
FBgn0011236	69.7686757080252	69.3818875633787	62.8023228710176	63.3286031889176	61.5363373350011	61.4682491666552	71.1602651838527	61.0314960170421	60.5217277967439	55.7395124491766	57.1725555517372	59.7893200328493
FBgn0011239	66.242211425459	65.1973768348481	63.7991851388116	66.7755175567242	63.6582800017253	65.0522064888035	73.9114980070528	69.8515315704727	79.2593069528017	71.2854551346442	65.0628856165697	71.9912220803696
FBgn0011241	26.9670798078591	24.837095937085	24.1739099940028	26.2911703740544	24.2034085423226	22.1799622955588	25.5046718475041	21.026334756839	21.9366780363603	21.5251514106474	20.1138741816632	23.7615987241184
FBgn0011244	286.058485038752	277.999995013188	283.171187945213	276.091082205687	267.828950965592	265.61857285657	318.102000477034	306.023733577066	353.206631478301	323.47519203223	296.210751614204	306.653064615312
FBgn0011259	93.69331574269	103.465402368346	89.7176041014538	98.8791317666877	99.2008196693553	101.500376236688	129.828446197499	112.612953941123	98.3886125023658	97.4611022204315	90.480096399186	97.2941136947011
FBgn0011260	52.4820860876027	44.8147600603925	41.1205685464996	47.24300280582	54.5074022514773	59.0338630610451	32.7173633029208	26.7751079300572	32.8397293222893	28.3015879658513	31.949369278912	27.87171309802
FBgn0011270	89.4753878753069	92.1942202447231	95.013434899109	91.7149568061485	97.1451877109662	91.424722632913	74.0602132947934	90.5628650575464	99.8902303441405	94.3386265528376	97.6590032614516	103.202403107185
FBgn0011272	166.158699431501	164.073315823515	175.323151348258	167.006380448042	197.009114463673	169.595565357504	103.580197911292	148.838099964141	150.814661499977	167.152101695028	197.710975476992	184.248720917556
FBgn0011274	182.131508240772	176.491863792058	174.201681296989	206.138996506082	192.698918421889	208.748608556067	216.975604813461	207.270835505619	208.463729077674	191.135372248249	203.725735280512	211.478228644654
FBgn0011278	2.69670798078591	2.6996843409875	1.99372453558786	2.36552946810258	2.78504975007548	2.09627692427537	2.75123282320016	2.75626111044706	2.74208475454503	2.52455479507594	3.1690669932524	2.76148309496511
FBgn0011279	5.25512324460844	8.16654513148719	5.04661523070677	5.54209761098318	6.56476012517792	7.57364566189812	10.7075007173195	8.82003555343061	8.03039106688188	7.24148612271781	8.73110294059336	8.6055519703564
FBgn0011280	274.580189530791	308.303951740773	291.519909437988	313.331274689244	332.879755842355	373.745889047419	309.550871431953	271.058592633108	276.036531957533	274.512116138257	356.034975466418	306.460403004035
FBgn0011281	25.7224453551887	30.7089093787328	25.2330761535339	27.7780746111474	34.547879042603	41.9931603217744	26.2482482862069	34.5713893567503	31.0116728192593	32.1548558109672	41.3918954220722	39.3671892375259
FBgn0011283	14.6590279981183	18.4928377357644	13.2084250482696	16.8966390578756	16.8429199171232	24.479104728635	13.6074488282602	14.3325577743247	14.9508906854955	14.0179226779216	22.8302173187367	18.2386325341882
FBgn0011284	242.565425553769	258.02233088988	258.623454600788	269.94070558862	299.658090966455	257.165843323201	196.899040968487	253.339771208806	252.010646489139	283.746671836035	294.917254882264	307.423711060419
FBgn0011286	177.913580373388	185.535806334366	181.428932738495	199.718273664089	182.619690754949	183.931394646097	133.174540171662	145.924338218812	156.690557402573	155.26011989717	151.403792473548	153.551304187479
FBgn0011288	194.716145484439	198.291814845532	174.637808539149	183.294740499834	175.657066379761	181.970361394356	316.094344092537	234.990947244973	207.484413093907	211.132503651351	178.049825151507	195.872638131246
FBgn0011289	83.7362401213266	90.1019648804578	89.0322612923455	86.0376860827023	87.2648921690318	85.3387573688877	92.0547631113998	82.924084265736	80.3039106688188	81.0514960524379	86.5349313667697	79.3123633088818
FBgn0011290	42.1101323153492	42.7225046961272	40.9336568712883	39.1326160580398	37.9297251676947	43.6837062284481	42.7556452254078	32.8388823730407	30.8810973547572	34.5465393010391	33.8249395402246	29.9267702849708
FBgn0011291	11.3400027909972	10.3937847128019	10.342446028362	10.3407431034198	11.9359275003235	8.24986402456759	11.0049312928006	9.84378968016809	10.837763553678	10.6961400528217	10.1539493457271	9.82574217510843
FBgn0011293	22.0576883556591	31.3838304639797	24.8592528031112	29.873257854324	31.7628292925275	37.8682283094906	27.4379705881313	26.6176072951745	27.8125739389568	24.3818844682334	33.7602647036276	29.7983292107863
FBgn0011294	4.8402450937183	6.14178187574656	5.23352690591814	6.0152035046037	6.36582800017253	8.24986402456759	6.61783030445443	7.95378206157581	6.98578735086473	5.71346611517185	9.5718758163542	8.09178767361871
FBgn0011296	67.9017240290196	58.1781975482806	78.8144230474577	74.8183177482729	73.9364397936705	65.5255593426721	51.1580589827488	53.0777139554663	87.4855612164367	71.0861481771382	58.40137744708	68.5875336144824
FBgn0011297	4.90939145219999	4.8594318137775	4.92200744723253	4.86623204866816	7.1615565001941	5.2745032288219	2.67687517932988	4.80376936392203	5.02715538333256	5.31485220015986	4.72126307158011	5.45874565283802
FBgn0011300	105.033318533687	104.140323453593	104.172106984466	102.799152028115	110.009465127982	113.131332074603	122.467039454342	114.109209972508	101.457135918166	106.363479655699	104.837910123717	109.688677353498
FBgn0011305	33.5359838636197	36.9856754715288	38.3168934183292	31.8332679850375	35.6088503759651	36.3805479116177	38.8890477441536	41.7376682439127	38.1280356346262	40.060698458705	40.0983986901324	40.9727026648312
FBgn0011327	94.6613647614336	100.900702244408	95.013434899109	96.6487754110482	98.4714018776688	93.994352411057	99.1930969229462	103.556667435368	113.078352258857	108.954470103277	111.564093129804	112.514380985555
FBgn0011335	13.6909789793746	13.6334059219869	15.8874923929658	14.260763364847	13.7926273337072	12.5100397093853	12.7151571018169	15.5138125359449	17.170673582032	14.7487148554436	17.9149297373656	14.4496208457477
FBgn0011336	116.096735890758	109.607184244092	127.536066385886	120.979935654389	129.305881253505	120.840221409035	101.498183882925	118.676728384106	118.431946303445	114.269322303437	132.583415023825	126.064914312012
FBgn0011361	140.574546793276	145.175525436603	135.386356744763	138.079334380959	136.135884212023	141.667746979255	100.605892156481	123.086746160822	115.10227195864	120.115659723613	112.922264698341	125.294267866906
FBgn0011455	112.777710683636	112.374360693605	123.237097856025	112.126096788062	105.168783419517	93.1152685395867	76.3653002547719	82.2153314087639	85.7227924456578	87.1635760826218	79.9380980338769	94.2115279142749
FBgn0011474	49.2322072389633	50.0116524167934	51.5253184665988	49.0678398240706	48.6057492096507	47.3352853868632	55.9913058343167	49.9277012578125	44.1997947339759	44.3790158713349	45.0783611081005	39.9451740713558
FBgn0011476	10.7868319231436	10.5287689298512	10.7162693787848	7.56969429792825	10.9412668752965	9.06132605977096	10.558785429579	9.21378714063733	9.53200890865654	10.4303974428137	9.18382679677227	10.596388620215
FBgn0011481	136.702350718301	135.254185483474	129.654398704948	137.741401599802	133.085591628607	134.432210498692	185.447963812465	127.181762667772	105.374399853231	109.220212713285	99.4698986861673	111.743734540449
FBgn0011509	25.5150062797436	26.1869381075787	32.6472392702512	29.5353250731665	29.7735080424736	28.4687930683849	35.766026701602	42.1314198311194	38.1280356346262	42.5188176012789	45.5957598008764	43.926847371073
FBgn0011554	2.7658543392676	2.49720801541344	4.67279188028405	2.63587569302859	3.64708895843218	3.78682283094906	2.67687517932988	3.30751333253648	3.32967434480468	4.25188176012789	5.43268627414698	4.17433491099378
FBgn0011555	19.9832976012084	26.1869381075787	20.8094998401983	23.3173618998683	20.0258339172094	22.8561806582282	7.73319496250855	7.00877825227968	4.89657991883042	5.04910959015187	5.8207352937289	5.9082894124835
FBgn0011556	7.6060994329859	10.0563241701784	10.1555343531507	10.2731565471883	9.74767412526419	9.66992258617349	6.17168444123278	6.14252476042489	6.98578735086473	8.23802091024779	8.53707843080239	7.12847961723553
FBgn0011559	1113.53295698914	1238.14273088539	1255.61033017819	1495.62290284691	1395.8404104545	1567.54178650411	1129.64132567721	1154.16465242035	1063.01485651196	1180.49510930801	1403.18525480825	1487.41185959272
FBgn0011566	8.09012394235773	7.82908458886375	8.16180981756281	7.63728085415975	8.02359570855079	9.60230074990654	7.51012203089772	8.50503428366523	7.83452787012866	8.10514960524379	8.60175326739938	7.44958230269659
FBgn0011569	17.0100041864957	18.0203929760916	16.6351390938112	18.0456105138111	17.2407841671339	18.055030283275	24.3149495455798	20.3963322173083	20.8920743203431	19.5985174880895	19.4671258156933	18.6239557567415
FBgn0011570	64.6518451803802	56.8958474863116	68.3473692356214	63.3961897451491	69.1620687935411	62.3473330381256	65.5090842497118	64.2602590321373	68.682694328128	69.5581281695922	76.5750065308336	71.5416783207241
FBgn0011571	54.3490377666084	56.4234027266387	53.2075235435011	50.1492247237746	53.0485666681044	59.9129469325155	74.9525050212367	61.4252476042489	58.6283835614628	58.3969385492565	63.963413394421	57.7342628458985
FBgn0011573	58.4978192755098	59.5280397187744	62.3038917371207	58.1920249153234	60.3427445849688	59.3719722423799	60.8245526858845	64.654010619344	67.5728028798597	65.1069394519583	61.6997941135264	61.6517156085235
FBgn0011581	34.9189110332535	34.7584358902141	29.0336135494982	36.7670865899372	34.7468111676084	33.7432962972068	46.1017391995702	44.1789280845944	36.4305545960983	43.6482236938129	35.6358349649403	41.2295848132001
FBgn0011582	15.5579306583803	14.6457875498572	14.7037184499605	16.6262928329495	16.6439877921178	17.4464337568724	17.4740463095145	16.8525679324478	15.6690557402573	17.6718835655315	14.9398872539042	15.0276056795776
FBgn0011584	362.257772085574	351.0264564369	349.524832645247	339.014166057215	321.606935425383	370.770528251673	597.538026141526	532.745897490697	398.059303534787	449.17144656601	473.22577938016	400.479269307034
FBgn0011586	95.6294137801773	105.760134058185	98.9385800785476	92.188062699769	91.9729524608261	97.1049568793366	109.157021201563	94.5003809296136	89.50948091622	95.8666465603835	79.87342319728	94.6610716739204
FBgn0011589	13.4835399039296	13.0934690537894	14.0806795325893	13.2469650213744	16.4450556671124	14.0653419435251	13.1613029650386	15.3563119010622	15.2120416144998	15.1473287704556	17.3328562079927	16.8900012552517
FBgn0011591	11.2017100740338	11.0687057980488	10.0309265696764	13.0442053526799	10.3444705002804	11.8338213467158	11.8972230192439	12.0487985685257	11.0336267504312	10.4303974428137	15.5866356198741	10.0184037863851
FBgn0011592	43.5622058434647	42.0475836108803	42.865077515139	45.0126464501805	42.9030282928295	42.8722441932447	50.2657672563055	46.6989382427174	47.6600445432827	51.7533732990567	53.098040846127	49.2571519497266
FBgn0011596	198.864926993341	180.001453435342	186.288636293991	178.225748782471	159.212010712648	181.294143031686	277.651442211605	194.828285349887	216.75527107356	179.509133060399	187.104302275086	197.478151558552
FBgn0011603	88.5073388565632	91.6542833765256	89.343780751031	90.025292900361	89.4531455440911	90.2751514163749	64.3937195916577	67.7252729995564	55.8210110746667	60.4564437768184	70.4308970541197	63.642552258382
FBgn0011604	161.318454337783	168.325318660571	167.535164881118	164.23533164255	158.880457170973	159.72277726253	203.963017136163	169.155681864008	168.964651065775	161.438635579856	161.622416655873	162.670620454573
FBgn0011606	104.895025816724	100.49574959326	101.306127964558	103.069498253041	95.7526628359285	95.8201419902646	102.91097911646	105.840426641167	112.490762668597	108.223677925755	103.867787574762	102.49597719917
FBgn0011638	42.7324495416844	42.6550125876025	51.0268873327018	41.4305589699109	52.3854595847531	40.8435891052363	43.6479369518511	48.9826974485164	58.5630958292118	52.3512941715747	52.4512924801571	48.165402819159
FBgn0011640	67.9708703875013	66.4797268968172	71.2133482555289	66.7079310004927	78.3129465437892	71.0029280802948	58.8168963013871	66.1502666507295	59.7382750097311	59.0612950742765	69.7194738515529	72.0554426174618
FBgn0011642	117.687102135836	115.546489794265	111.337054534235	118.546819630055	120.155003503257	123.409851187179	137.859071735489	126.394259493358	112.686625865351	118.454768411063	116.220681364787	114.440997098322
FBgn0011648	56.3542821625774	59.7980081528731	49.7185056062223	53.7313122040443	48.0089528346345	52.6774104519521	61.0476256174953	56.6214782403268	68.2909679346215	69.7574351270982	72.3064673154324	63.7067727954743
FBgn0011655	56.6308675965041	63.0376293620581	59.1886971502646	60.2196216022685	62.6636193766983	59.9129469325155	53.909291805949	51.1877063368741	46.3542898982613	47.9665411064428	48.1827532647559	46.1745661693004
FBgn0011656	115.612711381386	121.418303235913	109.405633890384	108.273663082867	110.341018669657	105.287199067637	116.815858520201	111.825450766709	109.291663788295	105.898430088185	97.2709542418697	107.697840703639
FBgn0011659	2.55841526382253	2.09225536426531	2.99058680338179	2.36552946810258	2.65242833340522	2.63725161441095	2.67687517932988	2.9925120627711	2.8073724867961	2.72386175258193	2.84569281026746	2.44038040950405
FBgn0011660	30.1478122980169	31.4513225725044	33.0833665124111	33.1849991096676	29.7735080424736	30.2269608113255	32.4942903713099	35.2801422137224	37.3445828476133	35.0780245210551	36.7353071870891	34.4864284185178
FBgn0011661	602.541367809447	567.068695824424	618.179213815711	633.556378114102	609.39540959985	640.64927679306	780.30911477466	726.314177761522	714.900668149241	712.78811569394	720.671704200235	710.214919702772
FBgn0011666	109.942709985887	110.687057980487	103.362156391883	106.921931958236	110.208397252987	109.20926557112	134.587335405197	116.077967908542	96.1035418735783	91.6147648002556	89.2512745038432	95.1106154335659
FBgn0011668	64.5135524634168	72.4190324469897	75.886140135813	82.8611179398217	92.1718845858314	90.4103950889088	56.8092399168897	71.6627888716237	56.1474497359221	71.3518907871462	94.2959117584082	87.4683715195927
FBgn0011669	510.853296462726	584.751628257892	563.227181303571	623.621154348071	701.434672769011	670.132397405449	561.771999439924	577.082326210174	449.832475209887	619.645330886138	640.216207473582	713.425946557383
FBgn0011670	334.599228692898	337.393050514913	372.951095938404	434.649143124791	434.733003845116	452.187219117078	352.23215901349	381.781538955639	334.991354180252	355.497176538193	417.282045723765	462.323646526834
FBgn0011672	72.949408198183	60.6079134551694	64.2353123809714	62.6527376266026	64.1224549600712	61.0625181490536	64.468077235528	72.1352907762717	74.2321515694691	65.1069394519583	71.9830931324474	68.9728568370356
FBgn0011674	10.8559782816253	9.51638730198094	9.71940711099083	8.98901197878979	12.4001024586694	12.2395523643175	7.65883731863827	9.60753872784405	10.1848862311673	10.7625757053237	11.7061454240548	8.41289035907977
FBgn0011676	11.2017100740338	10.6637531469006	11.7754355383158	11.4221280031239	10.8086454586263	12.1719305280505	11.7485077315034	14.7263093615315	13.1228341824655	13.4864374579057	13.5170408487705	15.3487083650387
FBgn0011692	3.59561064104788	3.71206596885781	4.67279188028405	3.64967403650112	5.30485666681044	4.19255384855074	4.53581627608674	5.11877063368741	4.24370259631969	4.84980263264587	4.39788888859517	5.52296618993023
FBgn0011693	51.9289152197492	68.5719822610825	51.2137990079132	41.5657320823739	48.4731277929804	42.7370005207108	27.5866858758718	33.3113842776888	30.3587954967486	32.4205984209752	29.7504248346144	31.1469604897228
FBgn0011694	876.015215604531	939.422658555125	895.743051504584	1058.20271091663	911.109132524693	1007.43011670498	727.589545270636	924.056224856739	596.076995452289	789.720601291254	988.360852875168	857.793713940675
FBgn0011695	387.012168422019	360.947796390029	432.202096980406	375.848839203384	334.736455675739	378.81752676744	316.689205243499	333.507594364095	351.182711778517	346.661234755427	435.64969931731	369.58919096568
FBgn0011701	10.5102464892169	9.65137151903031	9.15867208535674	8.51590608516928	9.5487420002588	7.91175484323285	7.06397616767608	6.93002793483833	7.37751374437116	9.10168439277377	7.63163071844456	6.35783317212898
FBgn0011703	4.70195237675492	2.90216066656156	4.17436074638709	2.90622191795459	4.7743710001294	3.51633548588127	2.75123282320016	2.9925120627711	5.02715538333256	4.71693132764188	4.20386437880421	4.17433491099378
FBgn0011704	10.1645146968084	10.6637531469006	12.3361705639499	11.4221280031239	12.5327238753397	12.1719305280505	10.4100701418384	10.6312928545815	12.7311077889591	13.0878235428937	10.9300473848909	12.5872252700735
FBgn0011705	16.4568333186422	15.0507402010053	16.2613157433885	21.0194189879972	17.5723377088096	16.2968625403343	18.8124838991794	22.5225907882246	19.3904564785684	27.6372314408313	26.1933088217801	21.1927772404299
FBgn0011706	5.04768416916337	3.98203440295656	4.92200744723253	3.85243370519563	3.84602108343757	3.65157915841516	3.56916690577317	4.25251714183261	4.30899032857077	3.9197034976179	3.75114052262529	3.46790900297945
FBgn0011708	98.1186826855182	97.3236204925994	108.720291081276	102.393632690726	100.129169586047	96.9020913705357	113.246691614428	120.015483780609	121.369894254743	121.245065816147	123.852312083232	127.606207202225
FBgn0011710	46.6046456166591	45.6246653626887	42.6158619481905	46.567137243505	43.9639996261915	47.7410164044649	51.6042048459705	43.3914249101809	46.6807285595166	43.0503028212949	42.8147418272059	42.4497750179521
FBgn0011715	21.4353711293239	25.6470012393813	24.1116061022657	24.1959871308778	23.1424372089606	23.5323990208977	18.7381262553092	21.026334756839	21.8061025718581	20.4621809706155	22.5068431357518	21.8349826113521
FBgn0011722	88.9913633659351	60.2029608040212	90.1537313436136	83.8749162832942	68.4326510018547	73.2344486771041	39.4839088951157	47.5651917345722	67.833953808864	49.6274324189927	48.2474281013529	42.2571134066755
FBgn0011723	10.0953683383267	10.7312452554253	14.0806795325893	11.5573011155869	12.4001024586694	12.1043086917836	8.40241375734102	12.2850495208498	11.0336267504312	10.5632687478177	12.2235441168307	12.0092404362436
FBgn0011725	745.812622583509	731.546964299088	720.108380697641	706.076752950504	699.246419393951	694.881989479152	667.136780804103	689.30152856409	756.750104522178	704.217916521182	677.210214007059	708.159862515821
FBgn0011726	286.127631397233	265.311478610547	298.809464771231	302.247079467278	275.918857382478	301.120036896717	255.344149050523	289.486166914383	343.609334837393	294.90786145637	305.52392808417	314.42374960347
FBgn0011737	58.0829411246196	64.5899478581259	60.6216866602184	57.0430534593879	63.525658585055	58.2224010258418	57.9246045749438	60.6377444298354	73.5139865147073	64.2432759694323	61.8938186233173	69.0370773741278
FBgn0011739	92.794413082428	104.072831345068	91.2752013948818	94.8915249490291	92.2381952941666	97.2402005518705	95.2521417978216	89.3816102959262	82.3278303686021	87.6950613026377	84.2713120858751	81.1747588845559
FBgn0011740	34.573179240845	35.2308806498869	39.0645401191747	33.5229318908251	39.1896286260621	39.6263960524312	31.5276410009964	33.9413868172196	36.0388282025919	40.193569763709	41.0685212390873	40.3304972939091
FBgn0011741	7.39866035754083	8.97645043378344	9.47019154404234	7.90762707908576	9.28349916691827	8.65559504216928	5.94861150962196	9.52878841040271	8.6832683893926	9.50029830778576	9.11915196017528	8.73399304454083
FBgn0011742	90.9966077619041	86.2549146945506	89.4683885345053	90.0928794565924	91.2435346691396	91.357100796646	89.4522455759402	91.6653695017252	95.5159522833186	95.2687256878655	93.7138382290353	92.413352875693
FBgn0011743	71.7047737455126	66.6147111138666	66.4159485917706	63.3961897451491	59.5470160849472	68.3656764658839	74.4320015141448	81.9790804564398	88.3343017357007	82.3802091024779	76.2516323478486	84.1931241278899
FBgn0011745	39.7591561269718	37.9305649908744	43.5504203242474	44.6071271127915	42.7704068761592	47.2000417143293	39.7813394705968	45.5176834810972	45.5055493789973	42.3195106437729	50.8990964018294	43.5415241485197
FBgn0011746	71.7739201039942	67.3571243076381	74.5777584093335	66.5051713317982	70.6872150852492	62.2120893655917	59.6348303839601	56.3064769705615	52.6871999266153	54.8758489666506	51.5458447677993	47.7800795966057
FBgn0011747	404.575343476368	371.139104777257	366.969922331641	390.582708461851	374.788123510158	387.67598731841	427.705167541819	388.239064985829	356.601593555356	372.238960968696	364.054655204444	357.965273751989
FBgn0011754	422.829982115535	434.379210464889	418.931368040399	432.959479219003	407.943477677723	435.95797841301	379.521414313881	331.46008611062	323.95772742982	305.271823246682	325.702477102431	330.350442802338
FBgn0011758	2.42012254685915	3.37460542623437	3.11519458685603	2.23035635563957	2.78504975007548	2.29914243307621	1.78458345288659	3.15001269765379	2.15449516428538	2.12594088006395	2.78101797367048	2.24771879822742
FBgn0011760	695.750659042765	703.807707695441	679.797762743724	692.559441704203	683.597092226861	714.559943832834	873.404884900244	709.22535887675	629.961328490596	653.992563229671	643.967347996208	629.297042966585
FBgn0011761	4.1487815089014	3.37460542623437	4.11205685464996	4.12277993012164	2.98398187508087	3.71920099468211	4.0896704128651	3.54376428486051	3.5255375415579	3.9861391501199	2.71634313707349	3.66057061425608
FBgn0011762	0.82975630178028	0.742413193771562	0.872254484319689	0.743452118546524	0.862039208356697	1.14957121653811	1.04100701418384	1.26000507906152	0.979315983766083	1.72732696505196	0.840772875760842	1.02752859347539
FBgn0011763	97.703804534628	101.103178569982	100.433873480239	90.836331575139	95.487420002588	98.9983682948111	84.8420716559832	75.6790550611323	72.7305337276944	80.0549612649079	76.4456568576396	76.35821860264
FBgn0011764	61.5402590487041	61.6877871915644	63.4253617883888	62.2472182892135	65.7139119601144	64.5112317986679	74.3576438702745	60.9527456996008	58.758959025965	63.7117907494164	59.6301993424228	63.321449572921
FBgn0011766	233.092374441777	234.197616580666	234.387240715048	231.146022311738	235.469325298049	244.588181777549	269.546459029745	209.869595981184	177.125617597159	191.999035730775	189.173897046189	188.936820125288
FBgn0011768	22.6108592235126	29.7640198593872	29.3451330081838	28.0484208360734	28.7788474174466	29.8888516299908	15.3176746372765	24.0188468196101	26.3109560971821	23.4517853332054	27.2927810439289	21.1927772404299
FBgn0011769	14.6590279981183	12.6885164026413	11.6508277548416	10.4759162158828	13.5273845003666	12.3747960368514	10.8562160050601	10.5525425371402	10.7724758214269	9.89891222279775	12.4175686266217	10.4679475460305
FBgn0011770	14.7973207150817	20.7875694256037	16.2613157433885	21.2897652129232	18.1691340838258	17.5816774294063	5.50246564640031	6.53627634763161	6.00647136709864	6.44425829269383	6.79085784268372	7.19270015432774
FBgn0011771	22.3342737895859	21.0575378597025	21.4325387575695	22.7766694500162	20.3573874588851	22.1799622955588	19.3329874062714	22.2863398359005	22.3284044298667	22.1895079356674	23.2182663383186	22.734070130643
FBgn0011774	5.73914775398027	5.12940024787625	7.97489814235145	6.1503766170667	8.08990641688592	7.50602382563117	6.24604208510306	7.08752856972102	6.78992415411151	6.77643655520383	8.34305392101143	9.18353680418631
FBgn0011785	71.8430664624759	82.1378960745447	78.3159919135607	78.7383380097001	76.4562467104055	76.8860278355193	61.7912020561981	65.7565150635228	63.0679493545357	63.9110977069224	71.6597189494625	61.3948334601546
FBgn0011787	14.7281743566	13.3634374878881	13.3330328317438	13.990417139921	16.9755413337934	13.7948545984573	9.96392427861678	13.4663042824699	14.493876559738	12.4899026703757	14.2284640513373	14.1927386973788
FBgn0011802	44.6685475791718	47.4469522928553	43.861939782933	40.8898665200588	40.3169106677594	43.5484625559142	56.3630940536681	51.8964591938462	49.683964243066	50.0260463340047	44.8196617617126	44.8259348903639
FBgn0011817	387.565339289873	391.049276792039	380.116043488173	349.490082273098	360.266078384764	355.961346109211	479.45808767553	338.232613410575	363.979107299728	315.037864164476	311.409338214496	312.304471879427
FBgn0011818	83.5979474043632	91.8567597020997	80.2474125574114	83.3342238334422	89.1879027107506	83.715833298481	95.9213605926541	75.0490525216015	81.6749530460913	87.2964473876257	77.4804542431914	85.7986375551952
FBgn0011822	5.32426960309013	6.68171874394406	8.03720203408857	9.1917716474843	8.75301350023723	7.30315831683033	6.91526087993553	3.78001523718455	7.96510333463081	5.77990176767385	6.33813398650481	6.55049478340562
FBgn0011824	10.4411001307352	10.2588004957525	10.9654849457332	9.86763720979932	10.9412668752965	11.0899811477794	16.9535428024226	13.938806187118	13.7104237727252	12.8220809328857	13.6463905219644	12.715666344258
FBgn0011826	66.242211425459	64.8599162922247	67.5374186430388	65.1534402071681	65.7802226684495	63.4292824183967	65.6577995374524	59.2202387158912	55.0375582876539	62.1837707418704	54.1328382316788	54.6516770654724
FBgn0011828	33.1211057127295	31.1813541384056	27.9121434982301	34.4691436780661	36.7361324176623	36.5834134204186	18.4406956798281	25.9876047556438	26.7679702229396	28.1022810083453	30.5911977103752	26.0093175223458
FBgn0011829	2.21268347141408	1.82228693016656	2.92828291164467	3.64967403650112	2.65242833340522	2.84011712321179	3.12302104255153	2.36250952324034	3.00323568354932	2.72386175258193	2.58699346387951	2.56882148368848
FBgn0011834	2.62756162230422	2.90216066656156	2.99058680338179	2.43311602433408	3.44815683342679	2.23152059680927	1.71022580901631	2.9925120627711	2.74208475454503	3.05604001509192	2.19894444429759	1.79817503858193
FBgn0011836	33.3976911466563	34.0160226964425	34.6409638058391	32.5767201035841	35.8077825009705	35.3662203676135	35.0224502628993	34.1776377695436	37.3445828476133	35.2773314785611	36.4766078407011	38.468101718235
FBgn0011837	293.872023547183	265.176494393497	218.624356105556	250.205431169021	213.056305880774	241.342333636736	296.910071974006	231.053431372905	191.162480031139	215.45082106398	180.701493451984	172.689024240958
FBgn0012034	568.590505794937	631.7936278996	432.700528114303	501.424660681515	400.450367635853	388.622693026147	218.834545910218	241.605973910046	230.596270310787	224.41963415175	204.113784300094	182.257884267698
FBgn0012036	751.275184903562	823.336231892663	730.886953968163	686.341478530905	670.334950559835	638.079647014916	398.780044076282	471.399400203889	466.154408272656	455.349962248696	476.00679735383	461.103456322082
FBgn0012037	100.331366156932	98.4709863375191	103.922891417517	106.516412620847	103.709947836144	105.692930085239	55.9169481904464	64.5752603019026	68.5521188636258	74.6072377597441	71.9184182958505	73.8536176560438
FBgn0012042	232.193471781515	300.542359260433	309.027303016119	321.779594218182	267.364776007246	314.103429459971	494.106543517974	467.225633379498	401.584841076345	679.703160747944	644.808120871969	490.96600606996
FBgn0012051	44.3228157867633	46.1646022308862	42.5535580564534	43.8636749942449	41.3778820011214	44.1570590823167	48.7042567350298	45.8326847508626	42.1758750341926	41.5222828137489	45.2077107812945	40.2662767568169
FBgn0012058	183.514435410405	173.994655776644	170.276536117551	166.600861110653	169.689102629599	163.03624723961	154.217753386949	158.760639961751	164.720948469455	159.91061557231	148.040700970505	152.71643720528
FBgn0012344	32.2222030524675	29.8990040764366	26.9775851221733	27.4401418299899	28.977779542452	30.5650699926603	51.5298472021002	45.1239318938905	46.2237144337591	56.7360472367065	44.7549869251156	46.4956688547615
FBgn0013263	35.6795209765521	32.39621209185	37.0085116918497	36.0236344713907	41.0463284594458	40.9112109415032	42.6069299376673	37.9576530067281	33.5578943770511	34.4801036485371	34.6010375793885	39.6240713858948
FBgn0013269	32.0839103355042	31.4513225725044	36.3231688827414	32.3739604348896	34.6805004592733	37.327253619355	39.0377630318941	43.863926814829	43.1551910179587	38.665549756163	44.1082385591457	38.0827784956817
FBgn0013272	1435.13267028748	1353.08179170293	1389.68830519648	1331.52274431683	1245.24879182542	1440.34511248598	1768.59655945448	1451.44710076142	1351.9783594552	1292.17344116387	1495.99364532493	1277.60336491246
FBgn0013275	3.73390335801126	4.99441603082687	7.72568257540296	6.0152035046037	6.2995172918374	8.85846055097012	4.38710098834619	8.82003555343061	12.5352445922059	5.97920872517985	9.05447712357829	7.77068498815765
FBgn0013276	0.27658543392676	1.01238162787031	1.43298950995378	0.878625231009529	1.12728204169722	1.284814889072	0.446145863221647	1.89000761859227	1.76276877077895	1.12940609253397	2.00491993450662	1.0917491305676
FBgn0013277	1.45207352811549	1.68730271311719	6.60421252413479	2.83863536172309	2.91767116674574	3.44871364961432	1.48715287740549	2.04750825347496	5.41888177683899	2.12594088006395	2.39296895408855	3.78901168844051
FBgn0013278	1.79780532052394	2.22723958131469	8.47332927624841	2.9738084741861	3.11660329175113	4.32779752108464	2.37944460384878	6.37877571274892	7.76924013787759	2.72386175258193	4.65658823498312	5.13764296737696
FBgn0013279	0.34573179240845	1.079873736395	2.67906734469619	0.743452118546524	0.928349916691827	0.879083871470317	0.148715287740549	0.866253491854792	0.848740519263939	0.664356525019983	0.517398692775903	1.79817503858193
FBgn0013300	56.4925748795408	60.0004844784472	59.5002166089502	57.7189190217029	53.3138095014449	54.6384437036936	73.0192062806095	68.4340258565285	70.4454630989069	69.4252568645882	66.8091062046884	70.3214881159721
FBgn0013301	114.644662362642	113.386742321475	121.741804454334	115.370251487174	104.30674421116	121.043086917836	109.008305913822	125.213004731738	126.788776031582	128.552987591367	115.573932998817	127.220883979672
FBgn0013303	129.511129436205	119.123571546073	120.184207160906	112.396443012988	119.55820712824	124.627044239984	167.89955985908	119.936733463168	117.51791805193	116.860312751015	113.698362737505	107.505179092363
FBgn0013305	139.744790491496	127.492593003135	139.56071749115	137.133122593718	136.268505628693	138.624764347242	124.102907619488	153.956870597829	166.483717240234	153.466357279616	158.259325152829	154.964156003507
FBgn0013307	7.74439214994928	9.51638730198094	8.53563316798553	7.97521363531726	6.56476012517792	6.96504913549559	3.792239837384	4.01626618950858	3.13381114805147	4.58406002263788	2.91036764686445	4.11011437390157
FBgn0013308	3.80304971649295	2.76717644951219	2.99058680338179	2.50070258056558	2.78504975007548	2.90773895947874	2.97430575481098	3.22876301509513	2.8073724867961	1.86019827005595	2.71634313707349	2.82570363205733
FBgn0013323	3.24987884863943	3.17212910066031	2.80367512817043	2.56828913679708	2.3871855000647	2.36676426934316	3.1973786864218	2.67751079300572	2.61150929004289	3.7868321926139	3.10439215665542	3.27524739170281
FBgn0013325	200.109561446011	210.5078864885	220.618080641144	213.505931135315	206.889410005607	225.654067622804	202.252791327147	199.080802491719	205.329917929622	214.45428627645	231.794614363604	241.340778392533
FBgn0013334	559.463186475354	576.720067343455	532.449058785433	555.561492222948	566.49238130702	576.949507029596	795.403716480326	702.137830307029	572.442836377401	629.743550066442	571.272831661193	602.45285846204
FBgn0013342	843.101548967246	900.344727719331	817.053236240601	803.063461142709	855.607069648189	875.635157820703	1042.71723999286	843.967152018891	782.016456903343	755.174061990215	705.53779243654	714.710357299227
FBgn0013343	131.654666549138	114.939060817543	118.190482625318	126.251687040446	131.560445336899	130.510143995209	116.295355013109	107.809184577201	108.899937394788	108.888034450775	103.350388881987	89.2665465581746
FBgn0013347	58.8435510679182	56.5583869436881	56.1981103468828	54.6775239912853	66.9738154184818	55.7880149202317	51.0837013388786	50.8727050671087	49.9451151720702	51.6205019940527	46.4365326766373	56.2571904927777
FBgn0013348	61.6094054071858	71.4066508191194	65.9175174578737	71.9796823865499	65.7802226684495	64.5112317986679	75.7704391038097	70.5602844274449	63.8514021415486	58.1311959392485	52.5806421533511	66.2755942791627
FBgn0013432	52.9661105969746	58.1107054397559	55.2012480790889	47.107829693357	47.9426421262994	50.243024346342	56.2143787659275	45.2814325287732	45.179110717742	44.4454515238369	44.1082385591457	46.6883304660381
FBgn0013433	8.02097758387604	9.24641886788219	7.04033976629464	9.39453131617881	9.01825633357775	8.79083871470317	10.0382819224871	8.1112826964585	8.09567879913295	8.96881308776977	7.89033006483251	8.34866982198755
FBgn0013435	7.05292856513238	6.41175030984531	7.16494754976888	7.09658840430773	7.8246635835454	6.62693995416085	4.53581627608674	7.16627888716237	6.78992415411151	8.90237743526777	8.92512745038432	7.5138028397888
FBgn0013467	78.4811168767182	74.9837325709278	67.5997225347759	70.9658840430773	69.5599330435519	79.1175484323285	99.9366733616489	100.406654737714	89.5747686484711	91.8805074102636	77.2217548968035	84.5784473504431
FBgn0013469	16.3876869601605	18.1553771931409	20.3110687063013	17.3021583952646	24.7338942090037	23.6000208571647	11.6741500876331	10.3950419022575	12.1435181986994	9.56673396028775	12.4822434632186	9.82574217510843
FBgn0013531	7.19122128209576	7.49162404624031	6.97803587455752	6.28554972952971	7.1615565001941	6.49169628162696	5.50246564640031	7.79628142669312	6.65934868960936	6.71000090270183	8.14902941122046	7.25692069141995
FBgn0013548	3.24987884863943	3.7795580773825	5.1089191224439	4.19036648635314	4.11126391677809	3.58395732214822	3.792239837384	4.09501650694992	3.13381114805147	4.65049567513988	4.65658823498312	5.97250994957571
FBgn0013563	11.3400027909972	11.2711821236228	12.5230822391613	9.86763720979932	10.8086454586263	8.45272953336843	8.10498318185992	9.6862890452854	8.6832683893926	9.50029830778576	9.44252614316022	8.41289035907977
FBgn0013576	555.037819532526	564.84145624311	551.327137981781	577.25677677326	570.338402390458	609.543232110265	705.877113260516	582.516098113627	529.091782162689	556.86363927175	501.747382319431	551.718634159193
FBgn0013672	49.301353597445	48.4593339207256	39.6252751448088	38.4567504957248	39.2559393343973	37.0567662742872	76.9601614057341	59.3777393507739	50.8591434235853	52.4841654765786	31.2379460763451	37.3121320505751
FBgn0013674	5019.74904033677	4826.29318849188	4348.18860433365	3577.15366166472	3890.11770448043	3761.46464234895	4606.60475305124	4146.04671265192	3689.27917404359	3652.83148151737	2798.35082987847	3276.72446405593
FBgn0013675	655.784063840348	664.527300534073	599.924173536735	565.699475657673	586.91607947424	571.945491145842	833.251757210296	810.813268376085	674.356986421325	667.811178950087	585.177921529546	631.801643913181
FBgn0013676	4942.92743606361	5034.03389853087	4635.03572189136	4157.31666035593	4080.42943740226	4116.9526356043	5675.04973782322	4924.57235087705	4545.2666315874	4465.47238292181	3737.49413210333	4043.8387796224
FBgn0013678	451.733159960881	391.589213660237	445.410522028676	407.749693744653	263.585065632144	437.580902483417	457.448225089929	449.979313859844	238.496085913167	257.903203012757	238.197423186706	300.359451980275
FBgn0013679	5602.16881782804	6000.92584525554	4835.21812604272	4652.72611753284	4264.11009949057	4824.88563948297	13046.0486170397	6330.34426752249	4606.96353856466	4533.56892673636	4143.65210593241	4523.24508901576
FBgn0013684	55.7319649362422	58.5831501994288	43.363508649036	46.296791018579	38.7917643760514	47.1324198780624	96.5905793874865	64.41775966702	44.5915211274823	35.8088166985771	47.794704245174	35.0644132523477
FBgn0013686	0.20743907544507	0.26996843409875	0.186911675211362	0.135173112463004	0.132621416670261	0.202865508800842	0.0743576438702745	0.315001269765379	0.391726393506433	0.199306957505995	0.129349673193976	30.9542988784462
FBgn0013717	12.3771981682225	11.6761347747709	11.6508277548416	11.4221280031239	14.720977250399	12.0366868555166	8.25369846960047	10.7887934894642	10.1195984989162	13.3535661529017	11.4474460776668	10.0826243234773
FBgn0013718	146.86686541511	139.573680429054	121.679500562597	136.457257031403	124.001024586694	126.92618667306	133.918116610364	120.802986955023	114.253531439376	117.059619708521	106.584130711836	108.982251445484
FBgn0013720	18.9461022239831	20.0451562318322	18.3173441707135	19.0594088572836	20.5563195838905	18.8664923184783	19.7047756256227	18.0338226940679	18.2805650303002	21.1929731481375	21.9247696063789	22.5414085193664
FBgn0013725	17.1482969034591	14.7807717669066	15.7005807177544	15.6800810457085	17.6386484171447	15.1472913237962	16.5817545830712	16.6163169801237	14.3633010952359	15.4130713804636	13.2583415023825	16.055134273053
FBgn0013726	68.4548948968731	64.2524873155025	64.2353123809714	63.1258435202231	71.615565001941	66.4046432141424	78.8191025024909	69.7727812530314	72.4693827986901	68.2958507720542	71.9830931324474	69.4866211337733
FBgn0013732	9.61134382895491	11.5411505577216	10.2178382448878	10.0703968784938	10.145538375275	9.19656973230486	11.5254347998925	10.3162915848162	9.72787210540976	10.0982191803037	10.412648692115	9.05509573000189
FBgn0013733	903.81205171417	862.616639054031	782.349968543024	862.404457513968	795.927432146572	874.823695785499	659.552301129335	677.725231900212	651.440992401199	651.534444087097	677.792287536432	589.994074266151
FBgn0013746	35.472081901107	35.0958964328375	40.0614023869686	38.9298563893453	37.0013752510028	38.0710938182914	29.519984616499	36.6976479276666	36.5611300606004	39.462777586187	40.6157973829083	36.7983677538374
FBgn0013749	66.8645286517943	62.0927398427125	68.3473692356214	61.63893928313	63.7909014183956	68.2980546296169	73.1679215683501	83.2390855355013	79.3245946850527	80.9186247474339	77.4157794065944	82.2665080151235
FBgn0013750	113.74575970238	111.429471174259	115.947542522782	116.248876718184	110.937815044673	115.836205525281	149.681937110863	122.692994573615	116.212163406909	122.440907561183	115.185883979235	113.22080689357
FBgn0013751	7.81353850843097	8.16654513148719	8.09950592582569	7.29934807300224	8.08990641688592	7.50602382563117	12.4177265263358	10.0800406324921	7.76924013787759	10.2310904853077	7.82565522823553	7.64224391397322
FBgn0013753	6.63805041424224	7.96406880591312	7.04033976629464	7.70486741039125	6.49844941684279	6.49169628162696	6.17168444123278	6.6937769825143	9.27085797965225	9.23455569777776	9.31317646996625	9.95418324929285
FBgn0013756	65.4816014821605	74.6462720283044	76.3222673779728	73.0610672862539	73.9364397936705	72.2201211330999	67.2193100587281	69.3002793483833	68.8785575248812	69.2923855595842	72.4358169886264	65.3765067598718
FBgn0013759	188.492973221087	188.033014349779	181.179717171547	187.349933873724	182.420758629944	190.693578272792	179.945498166064	169.155681864008	172.94720273309	171.271112150152	171.582341491809	158.175182858118
FBgn0013762	12.1006127342958	12.8235006196906	12.2738666722128	11.4221280031239	12.9305881253505	11.8338213467158	10.3357124979682	13.6238049173526	11.5559286084398	11.8919817978577	12.1588692802337	13.036769029719
FBgn0013763	131.032349322803	132.419516925437	125.355430175087	173.089170508877	155.697543170886	167.228801088161	74.506359158015	91.5866191842839	73.7751374437116	95.3351613403675	108.265676463358	94.7252922110126
FBgn0013764	35.8178136935154	37.1881517971028	37.8184622844323	35.6857016902332	38.0623465843649	33.472808952139	26.4713212178177	36.6188976102253	40.7395449246691	38.200500188649	36.6059575138951	40.2020562197247
FBgn0013765	304.589709111845	284.749205865657	301.239316548978	285.755959746791	288.120027716142	284.011712321179	296.612641398525	282.87114024931	310.639030050602	280.358453558433	287.997047366387	282.891465891194
FBgn0013767	5.18597688612675	6.20927398427125	4.48588020507269	5.54209761098318	5.50378879181583	5.34212506508885	5.13067742704894	6.14252476042489	5.28830631233685	5.51415915766586	4.97996241796806	5.97250994957571
FBgn0013770	392.613023459036	412.376783085841	324.35406038345	392.33995892387	381.817058593682	376.991737188232	278.692449225789	270.743591363343	236.015152087626	311.782517191878	270.793540831588	249.175683917782
FBgn0013771	47.6418409938844	46.6370469905591	40.6221374126027	51.3657827359417	44.0966210428618	46.7943106967276	38.740332456413	43.7851764973877	33.2314557157958	46.5049567513988	40.8098218926993	39.8167329971714
FBgn0013772	5.94658682942534	8.57149778263531	9.28327986883098	6.55589595445571	6.2995172918374	5.81547791895748	11.9715806631142	13.3875539650286	10.3154616956694	13.4200018054037	11.9001699338458	9.56886002673958
FBgn0013773	19.2918340163915	22.2723958131469	16.6974429855483	23.7228812372573	20.4900088755553	22.1799622955588	8.32805611347074	9.92253999760943	9.46672117640547	13.5528731104077	15.780660129665	13.7431949377334
FBgn0013799	71.5664810285492	78.3583379971622	75.387709001916	77.38660688507	74.4669254603516	76.7507841629854	94.9547112223405	72.6077926809198	65.8753218413319	64.9076324944523	68.1672777732252	67.9453282435603
FBgn0013809	42.8015959001661	42.7225046961272	44.4849787003042	41.0250396325218	36.7361324176623	37.0567662742872	38.4429018809319	40.8714147520579	48.0517709367891	45.7741645738768	39.6456748339535	38.9818660149727
FBgn0013810	78.2736778012731	75.7261457646994	75.7615323523387	70.4251915932253	66.2443976267954	71.6791464429643	70.0449005257986	72.6077926809198	82.262542636351	80.7193177899279	65.3862597995547	66.7251380388082
FBgn0013811	27.7276897511577	27.4017960610231	28.1613590651785	27.8456611673789	25.397001292355	24.5467265649019	23.7944460384878	28.1926136440014	32.6438661255361	30.0953505834052	30.3324983639873	29.2203443769564
FBgn0013812	7.53695307450421	8.23403724001187	9.15867208535674	9.86763720979932	9.88029554193445	11.9690650192497	10.1126395663573	10.5525425371402	12.665820056708	9.50029830778576	12.8702924828006	12.6514458071658
FBgn0013813	75.3003843865604	80.9230381211003	80.9950592582569	73.0610672862539	71.7481864186112	66.1341558690746	64.6167925232685	71.505288236741	79.9774720075634	82.7123873649879	72.3711421520294	68.9728568370356
FBgn0013949	15.2813452244535	13.9708664646103	13.8937678573779	22.1008038877012	16.4450556671124	15.5530223413979	7.36140674315717	9.05628650575464	8.6832683893926	12.2241600603677	13.5817156853674	10.0826243234773
FBgn0013953	8.22841665932111	6.88419506951812	7.16494754976888	7.23176151677074	7.02893508352384	7.70888933443201	5.13067742704894	6.6937769825143	10.1848862311673	6.84287220770582	10.3479738555181	7.64224391397322
FBgn0013954	124.80917705945	141.328475250696	145.479587206177	143.891778216868	144.225790628909	140.112444745115	123.061900605304	130.095524413101	124.307842206041	137.189622416626	156.707129074501	144.817311142938
FBgn0013972	22.4725665065493	24.0946827433134	21.2456270823582	23.7228812372573	23.8055442923119	22.9238024944952	17.0279004462929	20.2388315824256	25.0704891844117	22.5881218506794	21.083996730618	24.1469219466717
FBgn0013973	22.1959810726225	22.2049037046222	22.3670971336263	25.2773720305818	24.0044764173173	24.9524575825036	33.312224453883	31.8938785637446	31.7951256062722	30.5604001509192	27.8101797367048	28.3212568576655
FBgn0013981	420.340713210194	427.764983829469	411.704116598893	419.104235191545	407.545613427712	422.636476668422	474.327410248481	351.777668010487	341.128401011852	361.409949610871	313.4789329856	372.029571375184
FBgn0013983	13.1378081115211	13.1609611623141	14.5168067747491	15.6800810457085	13.8589380420423	13.6596109259234	26.6943941494285	23.5463449149621	23.7647345393903	21.4587157581454	23.2182663383186	24.0184808724873
FBgn0013984	182.06236188229	140.923522599547	124.545479582504	132.73999643867	132.555105961926	124.559422403717	248.428888170587	194.749535032445	177.19090532941	186.484876573109	163.562661753782	152.780657742372
FBgn0013987	164.360894110977	151.924736289072	155.261298208905	153.962175095362	149.79589012906	150.931938547827	160.538153115923	134.899293777023	139.193445159286	137.787543289144	138.662849663942	128.826397406977
FBgn0013995	262.341284079532	272.12818157154	265.414578800134	272.103475388028	265.375454757192	277.520016039552	305.238128087477	271.216093267991	270.94408884195	270.924590903149	257.405849656012	268.313403971262
FBgn0013997	69.9761147834703	63.3750899046816	63.3630578966517	65.7617192132517	68.0347867518439	66.5398868866763	58.2963927942952	68.9065277611766	74.6238779629755	74.6736734122461	76.0576078380577	75.0095873237036
FBgn0014000	13.9675644133014	13.9708664646103	14.6414145582234	19.6001013071356	16.5776770837826	18.7312486459444	6.54347266058415	7.56003047436909	6.00647136709864	8.17158525774579	8.40772875760842	7.5138028397888
FBgn0014002	573.085019096247	608.171389915959	786.025898155514	622.269423223441	749.311004186975	683.589142822572	613.524919573635	782.069402509994	714.051927629977	763.810696815474	840.061452558275	735.196708631642
FBgn0014006	39.3442779760816	43.3974257813741	43.861939782933	44.0664346629394	42.9030282928295	40.2349925788337	35.5429537699912	35.4376428486051	40.2825307989116	39.595648891191	39.9043741803415	37.6332347360362
FBgn0014007	79.7257513293886	79.5731959506066	74.5154545175963	75.764529535514	69.5599330435519	76.006943964049	82.611342339875	75.3640537913669	75.2114675532352	73.4113960147081	72.8885408448053	72.2481042287385
FBgn0014009	177.706141297943	178.921579698947	169.965016658865	173.089170508877	156.493271670908	170.339405556441	185.373606168594	176.400711068612	162.305302376166	180.107053932917	188.656498353413	167.872483959042
FBgn0014010	418.12802973878	412.039322543217	358.434289163655	385.378543632026	353.635007551251	386.729281610673	469.419805753043	428.007975293708	384.348879762062	396.222231521918	387.725645398942	351.478999505676
FBgn0014011	161.940771564118	137.07647241364	134.389494476969	136.727603256329	130.565784711872	140.518175762717	219.131976485699	176.636962020936	173.077778197592	167.284973000032	167.443151949601	148.734763905563
FBgn0014018	343.035084427664	270.508370966947	210.960977421891	325.699614479609	209.608149047348	275.153251770209	577.610177584292	569.443545418364	659.928397593838	625.093054391302	583.561050614621	561.80125848267
FBgn0014019	42.5250104662394	54.9385763390956	45.7310565350466	39.6733085078918	43.3672032511754	45.5771176439226	35.6916690577318	33.0751333253648	38.1280356346262	21.9902009781614	25.0938365996313	17.7890887745427
FBgn0014020	953.459137104024	885.024019084227	782.848399676921	867.00034333771	836.111721397661	886.792760804749	994.607844408791	900.824881211542	897.902181648996	965.044288244027	872.398870856769	895.812271899265
FBgn0014022	16.6642723940873	18.4253456272397	17.8812169285536	15.4097348207825	17.1081627504637	16.5673498854021	18.8124838991794	18.1125730115093	17.2359613142831	16.2767348629896	18.8203774497235	18.2386325341882
FBgn0014023	12.2389054512591	11.0687057980488	14.0183756408522	12.1655801216704	12.8642774170153	12.84814889072	8.03062553798964	12.2850495208498	10.0543107666651	11.3604965778417	14.2284640513373	11.4312556024137
FBgn0014024	47.8492800693295	47.4469522928553	57.8803154237851	48.9326667116076	51.9875953347423	53.9622253410241	70.0449005257986	53.5502158601144	48.0517709367891	42.7181245587849	55.3616601270216	48.9360492642655
FBgn0014026	689.80407221334	697.058496842972	699.36118474918	672.688994172142	730.876627269809	687.714074834856	436.330654230771	571.176052402073	541.822889951648	584.567306365083	638.081937865882	604.700577260268
FBgn0014028	173.833945222969	178.651611264848	192.519025467703	146.527653909897	138.324137587082	126.72332116426	89.3778879320699	91.3503682319598	106.353715836997	99.6534787529974	100.569370908316	109.75289789059
FBgn0014029	32.4987884863943	31.2488462469303	32.6472392702512	30.4815368604075	30.7681686675006	33.1346997708043	26.3226059300772	31.1851257067725	36.8222809896047	32.6863410309832	38.6108774484017	32.4955917686592
FBgn0014031	28.0734215435662	29.2240829911897	19.9995492476157	35.3477689090757	29.3756437924628	32.5261032444017	4.01531276899482	7.56003047436909	4.30899032857077	5.77990176767385	5.303336600953	6.61471532049783
FBgn0014032	10.0953683383267	11.6761347747709	10.840877162259	11.7600607842814	9.08456704191288	11.0899811477794	7.65883731863827	9.37128777552002	8.42211746038831	8.43732786775378	9.76590032614516	8.15600821071092
FBgn0014033	34.6423255993267	27.9417329292206	19.2519025467703	30.2111906354815	30.9007900841708	44.4951682636514	12.6407994579467	9.37128777552002	9.66258437315869	10.2310904853077	16.039359476053	5.84406887539129
FBgn0014037	418.819493323596	412.376783085841	387.467902713153	397.611710309928	371.207345260061	421.960258305752	611.889051408489	487.85821654913	471.442714584992	443.524416103341	440.435637225487	450.378626627682
FBgn0014073	114.506369645679	97.0536520585006	93.7050531726295	104.015710040282	101.72062658609	106.369148447908	124.772126414321	102.926664895838	98.9109143603744	102.643083115587	113.957062083893	92.1564707273241
FBgn0014075	62.3700153504844	64.2524873155025	73.830111708488	70.8982974868458	72.6765363353031	64.8493409800026	65.4347266058415	67.2527710949084	69.8578735086473	72.6141681846841	72.1771176422384	73.2114122851216
FBgn0014092	15.2813452244535	14.1733427901844	15.4513651508059	15.477321377014	16.3124342504421	16.6349717216691	16.3586816514604	15.5925628533862	16.3872207950191	19.1999035730775	19.7258251620813	17.275324477805
FBgn0014127	47.0195237675492	47.3794601843306	45.5441448598352	48.6623204866816	43.6324460845159	43.1427315383125	48.1837532279379	49.1401980833991	51.9690348718535	47.5679271914308	45.5957598008764	50.3489010802942
FBgn0014133	160.488698036003	167.920366009422	161.055560140457	154.908386882603	159.013078587643	167.70215394203	149.756294754733	148.601849011817	155.188939560799	151.672594662062	141.379192801015	137.303508303149
FBgn0014135	25.7224453551887	29.156590882665	23.9869983187915	29.873257854324	27.452633250744	30.6326918289272	25.1328836281528	24.9638506289063	32.578578393285	27.5707957883293	28.1982287562867	29.5414470624175
FBgn0014141	175.147726034121	160.563726180232	161.616295166091	172.548478059025	178.707358963177	176.831101838068	113.544122189909	136.238049173526	176.60331573915	152.868436407098	155.090258159577	135.697994875844
FBgn0014143	2.35097618837746	2.63219223246281	2.61676345295907	2.50070258056558	2.32087479172957	1.89341141547453	3.792239837384	2.52001015812303	2.74208475454503	2.32524783756994	2.52231862728252	2.88992416914954
FBgn0014163	602.126489658557	575.775177824109	489.085550136397	542.044180976648	525.976538514255	585.9432112531	898.983914391618	464.941874173699	388.527294626131	416.817283797537	408.421593109978	378.00208132476
FBgn0014179	3.94134243345633	3.44209753475906	3.05289069511891	3.58208748026962	2.71873904174035	2.84011712321179	4.68453156382729	3.78001523718455	3.00323568354932	3.58752523510791	3.88049019581927	3.85323222553272
FBgn0014184	2053.64684690619	2052.50251234427	1861.7025889969	1870.99863615668	1805.30903442393	1875.42400702752	1887.71750493466	1698.56559689236	1549.4737495147	1628.33784282398	1536.15671885165	1539.10939195195
FBgn0014189	55.7319649362422	57.9082291141819	60.1855594180586	53.7313122040443	60.8732302516498	56.4642332829011	45.7299509802188	53.7077164949971	50.0104029043213	48.2987193689528	55.3616601270216	52.1470761188761
FBgn0014269	16.1111015262338	20.517600991505	17.1335702277082	16.8966390578756	16.6439877921178	16.3644843766013	12.4920841702061	17.3250698370958	15.4731925435041	17.3397053030216	16.039359476053	15.4129289021309
FBgn0014340	12.2389054512591	12.1485795344437	13.4576406152181	11.8952338967444	13.6600059170369	12.915770726987	10.8562160050601	12.0487985685257	12.0782304664484	11.6926748403517	13.6463905219644	13.8074154748256
FBgn0014342	13.4143935454479	10.8662294724747	12.9592094813211	12.6386860152909	12.8642774170153	9.53467891363959	11.7485077315034	12.6000507906152	13.8409992372273	14.4829722454356	13.5170408487705	13.93585654901
FBgn0014343	22.749151940476	27.5367802780725	28.0367512817043	24.7366795807298	24.7338942090037	24.0733737110333	24.3149495455798	23.3888442800794	19.8474706043259	18.9341609630695	20.8899722208271	19.6514843502169
FBgn0014366	18.0471995637211	15.3207086351041	16.510531310337	18.0456105138111	17.3070948754691	14.8768039787284	15.7638205004982	16.6163169801237	16.256645330517	16.9410913880096	15.3279362734861	16.3120164214218
FBgn0014368	1.45207352811549	1.34984217049375	1.05916615953105	1.89242357448206	1.98932125005392	1.35243672533895	1.63586816514604	2.59876047556437	2.02391969978324	1.66089131254996	2.06959477110361	1.92661611276636
FBgn0014380	46.5354992581774	48.3918418122009	49.033162797114	49.1354263803021	46.4174958345914	49.9725370012742	50.6375554756569	50.0852018926952	55.8210110746667	57.2010968042205	63.898738557824	55.74342619604
FBgn0014388	196.306511729518	160.96867883138	132.582681616593	144.905576560341	133.218213045277	152.216753436899	236.308592219732	155.21687567689	143.241284558852	122.507343213685	112.08149182258	110.973088095342
FBgn0014391	78.066238725828	89.4270437952109	87.9730951328144	87.7949365447214	90.1162526274424	77.4270025256549	53.1657153672462	57.7239826845057	58.1060817034543	61.7187211743564	60.9883709109595	72.3123247658307
FBgn0014395	13.2761008284845	13.6334059219869	14.1429834243264	13.5173112463004	13.3947630836964	13.6596109259234	16.1356087198496	15.4350622185036	17.9541263690449	16.0109922529816	16.168709149247	17.0826628665284
FBgn0014396	265.93689472058	291.295940392551	295.008927375266	318.197506737912	321.275381883707	335.133820538992	516.339479035186	507.782046861791	506.175788142563	525.3067043333	578.904462379638	531.360723900962
FBgn0014411	108.214051023845	111.901915933932	115.573719172359	106.17847983969	111.004125753009	114.213281454874	110.644174078968	101.824160451659	97.8663106443572	106.297044003197	111.176044110222	99.2849503445597
FBgn0014417	15.6270770168619	15.7931533947769	12.6476900226355	15.206975152088	12.5990345836748	13.9977201072581	11.8228653753736	12.9938023778219	9.4014334441544	12.7556452803837	11.6414705874578	10.1468448605695
FBgn0014427	28.9031778453464	26.7943670843009	22.8655282675233	21.2897652129232	18.8985518755122	17.7169211019402	16.8791851585523	17.2463195196545	17.9541263690449	23.7175279432134	20.6959477110361	16.954221792344
FBgn0014455	62.1625762750393	59.0555949591016	61.2447255775896	57.9216786903974	57.7566269598987	55.0441747212952	52.9426424356354	52.6839623682596	50.9897188880874	48.8302045889687	52.2572679703662	49.385593023911
FBgn0014464	0.89890266026197	1.01238162787031	0.498431133896965	1.48690423709305	1.06097133336209	1.21719305280505	0.371788219351372	0.708752856972102	0.457014125757505	0.531485220015986	1.09947222214879	0.899087519290967
FBgn0014469	108.352343740808	117.166300398858	81.6804020673652	103.272257921735	86.7344065023507	90.9513697790443	67.0705947709876	74.2615493471881	49.5533887785638	67.2328803320223	57.3019052249312	53.8168100832736
FBgn0014857	56.9074530304309	60.9453739977928	63.7991851388116	62.585151070371	62.5973086683632	58.0195355170409	51.2324166266191	57.0939801449749	60.1300014032375	65.3062464094643	70.2368725443288	65.8260505195173
FBgn0014859	77.858799650383	62.5651846023853	40.1860101704428	43.1878094319299	45.6880780429049	52.4745449431512	74.506359158015	50.5577037973433	35.7776772735876	38.864856713669	33.1135163376578	36.6057061425608
FBgn0014861	2.48926890534084	2.02476325574062	2.99058680338179	2.56828913679708	2.71873904174035	2.77249528694485	2.97430575481098	2.91376174532975	2.87266021904718	2.19237653256594	2.78101797367048	2.95414470624175
FBgn0014863	316.344590053732	338.810384793931	338.185524349091	352.666650415979	328.039074133891	348.320078611046	367.475476006896	328.073822460642	326.634524452114	298.56182234398	248.351372532433	320.781582775599
FBgn0014865	310.398003224307	325.041994654895	392.763733510809	439.312615504764	478.431760637967	445.695522835451	324.348042562137	285.863652312081	197.756540988498	642.432759694323	501.035959116865	414.993110689874
FBgn0014868	34.7806183162901	37.9980570993991	41.6813035721337	43.5933287693189	43.4335139595105	43.1427315383125	27.2892553003907	32.1301295160686	34.1454839673108	34.8787175635491	40.4864477097144	40.7158205164624
FBgn0014869	60.3647709545154	61.8902635171384	63.6122734636002	59.746515708648	67.1727475434872	59.7777032599816	27.2892553003907	36.1463957055772	36.5611300606004	39.462777586187	46.5012075132342	46.4314483176692
FBgn0014870	144.515889226732	141.193491033646	145.915714448337	143.824191660637	152.779872004141	150.052854676356	140.164158695467	142.459324251393	135.79848308223	142.770217226794	136.916629075823	139.230124415916
FBgn0014877	232.262618139997	209.158044318007	231.334350019929	209.518324317657	236.795539464751	204.285567362448	213.480795551558	147.341843932756	164.3945098082	155.791605117186	162.204490185245	167.358719662304
FBgn0014879	43.1473276925746	42.5875204790778	47.2263499367375	41.2277993012164	42.4388533344835	42.2636476668422	46.1017391995702	43.3914249101809	43.5469174114652	39.728520196195	43.5261650297728	47.5231974482368
FBgn0014906	200.040415087529	190.665206582242	176.257709724314	184.173365730844	174.065609379718	172.57092615325	240.844408495819	214.90961629743	191.423630960144	224.08745588924	208.446998352092	210.258038439902
FBgn0014930	16.0419551677521	15.9956297203509	17.0089624442339	15.5449079332455	16.9092306254583	17.0407027392708	16.1356087198496	14.2538074568834	12.7311077889591	14.2172296354276	14.9398872539042	15.7982521246841
FBgn0014931	2.14353711293239	1.48482638754312	1.18377394300529	1.28414456839854	1.39252487503774	1.35243672533895	1.78458345288659	1.49625603138555	1.43633010952359	1.06297044003197	2.06959477110361	2.24771879822742
FBgn0015000	36.7858627122591	43.0599652387506	43.1765969738246	35.9560479151592	35.6088503759651	40.0321270700329	43.7222945957214	42.9189230055329	43.9386438049716	44.4454515238369	48.053403591562	44.3763911307185
FBgn0015001	7.32951399905914	7.08667139509219	7.72568257540296	5.81244383590919	6.10058516683201	7.77651117069896	4.38710098834619	4.80376936392203	2.15449516428538	5.11554524265387	4.72126307158011	3.85323222553272
FBgn0015008	268.910188135293	250.733183169214	234.262632931574	237.026052703878	221.743008672676	229.305646781219	325.537764864062	269.40483596684	269.050744606669	236.776665517122	231.406565344022	242.239865911824
FBgn0015010	92.9327057993914	85.0400567411062	87.1008406484947	94.5535921678716	75.8594503353893	93.1828903758536	139.346224612894	140.096814728152	117.974932177687	148.085069426954	120.618570253382	111.743734540449
FBgn0015011	13.2761008284845	12.95848483674	12.6476900226355	13.6524843587634	11.4054418336425	13.9977201072581	9.81520899087623	11.0250444417883	7.83452787012866	10.0317835278017	12.2235441168307	11.1743734540449
FBgn0015019	124.878323417932	113.791694972623	130.277437622319	126.116513927983	135.273845003666	122.868876497044	90.5676102339943	106.312928545815	125.874747780067	102.310904853077	111.370068620013	107.826281777824
FBgn0015024	930.018521578731	918.837565455096	903.344126296513	902.550871915481	872.715232398653	997.557328610009	1835.29536600611	919.016204540493	756.031939467416	806.927435289271	756.242864328579	823.821049818895
FBgn0015025	7.19122128209576	6.61422663541937	5.66965414807798	4.79864549243666	6.10058516683201	6.62693995416085	5.57682329027059	5.90627380810085	7.18165054761794	6.24495133518784	7.50228104525059	7.25692069141995
FBgn0015031	31.1158613167605	28.1442092547947	32.6472392702512	25.1421989181188	28.977779542452	28.8745240859866	18.96119918692	22.0500888835765	19.7168951398238	22.1230722831654	20.8899722208271	25.5597737627004
FBgn0015032	0.89890266026197	1.55231849606781	1.43298950995378	1.68966390578756	1.59145700004313	0.81146203520337	1.33843758966494	1.57500634882689	1.1751791805193	1.12940609253397	1.16414705874578	1.86239557567415
FBgn0015033	5.39341596157182	5.26438446492562	5.91886971502646	6.82624217938172	6.23320658350227	5.74785608269053	2.8999481109407	2.91376174532975	4.04783939956648	4.71693132764188	3.94516503241626	3.72479115134829
FBgn0015034	11.6857345834056	10.5287689298512	9.28327986883098	10.6110893283458	9.28349916691827	8.99370422350401	7.80755260637882	7.4025298394864	6.332910028354	4.18544610762589	4.65658823498312	3.2110268546106
FBgn0015035	5.67000139549858	6.74921085246875	4.17436074638709	5.13657827359417	4.7743710001294	4.80115037495327	6.61783030445443	3.38626364997782	3.5255375415579	3.58752523510791	4.33321405199818	2.88992416914954
FBgn0015036	1.17548809418873	1.55231849606781	1.24607783474241	0.675865562315022	2.25456408339444	1.4200585616059	1.33843758966494	1.65375666626824	1.50161784177466	1.06297044003197	1.68154575152168	1.41285181602866
FBgn0015037	159.935527168149	140.856030491023	144.171205479697	147.068346359749	127.648113545126	131.524471539213	132.65403666457	140.648066950242	155.25422729305	155.725169464684	159.552821884769	143.661341475278
FBgn0015038	17.4248823373859	17.8854087590422	14.2675912078006	20.4111399819137	16.776609208788	19.8131980262156	8.77420197669239	10.3950419022575	8.48740519263939	12.4234670178737	11.3180964044729	8.15600821071092
FBgn0015039	182.47724003318	176.221895357959	111.710877884657	191.67547347254	131.029959670218	126.385211982925	82.611342339875	68.2765252216459	46.7460162917677	59.5263446417905	47.0832810426071	56.3214110298699
FBgn0015040	0.89890266026197	1.95727114721594	1.05916615953105	1.35173112463004	1.19359275003235	1.01432754400421	1.71022580901631	0.866253491854792	0.848740519263939	1.32871305003997	1.74622058811867	1.28441074184424
FBgn0015075	12.3080518097408	14.3083270072337	17.3827857946567	14.1931768086155	15.6493271670908	12.9833925632539	11.2280042244114	15.1200609487382	17.4971122432874	15.6123783379696	17.7209052275747	15.156046753762
FBgn0015218	524.12939729121	503.423637485644	504.225395828518	503.655017037154	470.07661138774	480.858877694263	548.015835323923	466.75313147485	491.551336118323	466.11253795402	462.683781014851	471.186080645559
FBgn0015221	1330.99825441405	1430.29276385518	1227.32436332954	1282.31973138029	1268.52385045105	1292.92950942404	1371.67545647495	1270.87262286842	1069.28247880806	1225.60491735686	1242.33893619154	1130.85943765676
FBgn0015222	1166.70650666156	1271.41634038806	1078.41806207782	1071.11174315685	1081.12978869597	1086.20955595598	1167.26629347557	1223.07118018152	1138.81391365545	1248.85739573256	1199.52419436433	1072.16186675448
FBgn0015229	139.883083208459	144.905557002504	117.131316465787	133.213102332291	125.924035128413	143.899267576064	160.538153115923	117.416723305045	94.7324994963058	115.531599700975	100.892745091301	123.496092828324
FBgn0015230	17.0100041864957	14.1733427901844	16.7597468772855	15.882840714403	14.3231130003882	15.417778668864	15.4663899250171	19.3725780905708	19.5863196753217	18.0704974805435	16.5567581688289	19.6514843502169
FBgn0015239	48.8173290880732	50.8215577190897	49.7185056062223	50.0816381675431	47.4121564596183	46.8619325329946	38.9634053880238	47.7226923694549	44.6568088597334	42.3195106437729	43.9788888859517	44.4406116678107
FBgn0015240	52.3437933706393	56.6258790522128	50.4038484153306	47.3105893620516	48.8046813346561	46.0504704977912	51.5298472021002	41.9739191962367	43.8080683404694	41.7880254237569	43.3968153565788	41.6149080357533
FBgn0015245	157.169672828881	157.256612862522	155.946641018013	150.853193508713	166.373567212842	150.999560384094	128.415650963964	137.655554887471	140.433912072056	147.819326816946	149.592897048833	148.991646053932
FBgn0015247	79.1725804615351	77.1434800437178	82.614960443422	79.8197229094041	82.4242104605673	77.7651117069896	90.1958220146429	90.9566166447531	101.06540952466	106.164172698193	102.056892150047	103.009741495908
FBgn0015268	30.0786659395352	30.8438935957822	30.0927797090293	28.7242863983884	30.8344793758357	30.7679355014611	35.3198808383804	33.5476352300128	31.66455014177	40.725054983725	34.3423382330005	33.0093560653969
FBgn0015269	119.208322022434	117.166300398858	106.477350978739	107.0571050707	109.611600877971	112.996088402069	135.777057707121	112.534203623682	116.603889800415	118.853382326075	106.584130711836	115.982289988535
FBgn0015270	1.3829271696338	1.21485795344437	1.18377394300529	1.01379834347253	0.862039208356697	1.21719305280505	0.743576438702745	1.33875539650286	1.82805650303002	1.79376261755395	1.74622058811867	1.34863127893645
FBgn0015271	4.01048879193802	3.98203440295656	3.613625720753	4.12277993012164	4.24388533344835	3.38109181334737	4.90760449543812	4.72501904648068	3.32967434480468	5.04910959015187	4.13918954220722	4.3027759851782
FBgn0015277	12.2389054512591	13.4984217049375	13.5199445069552	12.0304070092074	13.195830958691	13.0510143995209	10.2613548540979	11.1825450766709	9.66258437315869	13.1542591953957	13.9697647049494	11.3028145282293
FBgn0015278	152.1911350182	137.751393498887	131.211995998376	136.186910806477	123.337917503343	136.4608655867	115.700493862147	129.544272191012	133.317549256689	121.577244078657	122.494140514695	121.376815104281
FBgn0015279	146.659426339665	136.941488196591	126.352292442881	144.770403447878	137.992584045407	142.614452686992	174.443032519664	125.764256953827	128.616832534612	137.853978941646	130.31979574293	135.376892190383
FBgn0015282	79.1725804615351	78.1558616715881	83.6741266029531	77.9948858911536	83.4851817939293	78.0355990520574	71.532053403204	78.592816806462	83.0459954233638	78.46050560486	80.5201715632498	78.0279525670375
FBgn0015283	75.1620916695971	73.4989061833847	81.6804020673652	79.7521363531726	77.8487715854432	77.5622461981887	61.1219832613656	84.0265887099148	87.7467121454411	80.7193177899279	86.6642810399637	77.3215266590232
FBgn0015286	144.585035585214	133.566882770357	124.607783474241	141.120729411377	122.475878294986	139.436226382446	196.973398612357	141.75057139442	145.983369313397	138.850513729176	127.732802279051	135.312671653291
FBgn0015288	142.994669340135	151.519783637923	148.594781793033	169.16915024745	149.729579420725	160.534239297733	110.569816435098	146.554340758342	127.833379747599	170.20814171012	164.209410119752	173.138568000603
FBgn0015295	22.4725665065493	21.6649668364247	22.3047932418892	21.1545921004602	22.87719437562	22.2475841318257	20.7457826398066	16.6950672975651	17.6929754400406	17.9376261755395	19.2084264693054	18.9450584422025
FBgn0015296	43.5622058434647	43.7348863239975	46.0425759937322	44.6071271127915	49.799341959683	42.3312695031091	41.3428499918726	43.2339242752982	53.9929545716367	48.0994124114468	47.4066552255921	47.8443001336979
FBgn0015298	17.7014677713126	17.7504245419928	16.5728352020741	15.6800810457085	18.6996197505068	16.2968625403343	14.2766676230927	17.1675692022131	15.9302066692616	17.2068339980176	19.0790767961114	18.6239557567415
FBgn0015299	10.2336610552901	12.1485795344437	10.7785732705219	13.1793784651429	12.7316560003451	10.9547374752455	8.62548668895184	9.60753872784405	9.79315983766083	9.96534787529974	9.63655065295118	10.6606091573072
FBgn0015300	52.7586715215295	56.6258790522128	53.3321313269753	49.6085322739226	53.2474987931098	50.6487553639437	57.0323128485005	53.5502158601144	59.3465486162246	57.2010968042205	53.162715682724	55.1654413622101
FBgn0015316	8.09012394235773	6.61422663541937	3.55132182901588	4.32553959881614	3.64708895843218	3.78682283094906	2.52815989158933	2.75626111044706	2.54622155779182	1.72732696505196	2.32829411749156	2.37615987241184
FBgn0015320	159.935527168149	171.699924086805	166.662910396798	174.035382296118	167.434538546205	159.587533589996	177.342980630605	175.770708529081	197.29952686274	193.726362695827	181.412916654551	195.551535445785
FBgn0015321	470.056944958529	458.001448448529	424.164894946318	388.825457999832	348.330150884441	405.731017601685	700.300289970245	367.055229594108	373.902842601891	342.807966910311	374.984702589335	331.506412469998
FBgn0015323	82.6990447441013	79.7081801676559	71.2133482555289	76.5079816540605	81.4295498355403	85.000648187553	126.928498086559	85.1290931540936	78.4105664335377	78.261198647354	73.0178905179992	86.4408429261173
FBgn0015324	655.369185689458	647.789257619951	634.066706208677	641.801937974345	643.346492267436	643.895124933874	656.875425950005	596.848655887952	550.506158341041	598.850971653013	575.864745059579	645.095295091269
FBgn0015331	47.503548276921	47.5819365099047	49.3446822557996	48.4595608179871	48.0089528346345	50.6487553639437	49.4478331737325	46.147686020628	50.3368415655767	50.9561454690327	49.6702745064866	46.8809920773147
FBgn0015336	22.2651274311042	24.2971590688875	19.127294763296	21.3573517691547	17.7049591254799	22.5180714768935	22.753439024304	18.0338226940679	13.7757115049762	20.4621809706155	19.5964754888873	17.6606477003583
FBgn0015338	24.0629327516281	27.5367802780725	24.9838605865854	24.1284005746463	25.397001292355	25.5610541089061	20.2252791327147	20.8688341219563	23.1118572168796	22.5881218506794	20.9546470574241	23.2478344273807
FBgn0015351	7.6060994329859	7.28914772066625	6.72882030760903	6.42072284199271	7.22786720852923	6.49169628162696	8.10498318185992	8.42628396622388	12.2740936632016	9.56673396028775	8.66642810399637	8.54133143326419
FBgn0015359	29.5254950716816	35.635833301035	34.4540521306277	34.2663840093716	35.6088503759651	31.3765320278636	28.181547026834	36.8551485625493	34.6677858253193	37.934757578641	35.8945343113282	35.5139570119932
FBgn0015360	22.3342737895859	22.3398879216716	24.7346450196369	21.0194189879972	25.7285548340306	22.0447186230249	21.935504941731	24.8851003114649	26.18038063268	25.0462409932534	25.7405849656012	25.2386710772393
FBgn0015371	93.2784375917998	89.4270437952109	84.7955966542212	83.6045700583682	87.5301350023723	88.787471018502	123.656761756266	108.832938703938	97.0828578573444	95.4680326453715	100.116647052137	99.8629351783896
FBgn0015372	56.0085503701689	60.9453739977928	51.9614457087586	59.2058232587959	53.5790523347855	51.8659484167487	67.8141712096903	50.7939547496673	60.9134541902504	55.6066411441726	53.6154395389029	59.2113351990194
FBgn0015376	7.26036764057745	6.54673452689469	7.28955533324312	7.16417496053923	5.03961383346992	6.82980546296169	7.95626789411937	7.79628142669312	9.98902303441405	8.30445656274979	8.08435457462348	8.02756713652649
FBgn0015379	24.4086645440366	27.1993197354491	29.1582213329725	27.9132477236104	29.7071973341385	27.1839781793129	18.7381262553092	22.3650901533419	23.6341590748881	25.8434688232773	25.8699346387951	24.0827014095795
FBgn0015380	24.0629327516281	24.0946827433134	23.239351617946	23.1146022311738	20.0921446255446	22.9238024944952	28.0328317390935	26.6176072951745	20.8920743203431	21.9902009781614	17.9796045739626	22.7982906677352
FBgn0015381	2.48926890534084	1.079873736395	1.43298950995378	1.62207734955605	1.525146291708	1.08194938027116	1.78458345288659	1.33875539650286	1.56690557402573	1.46158435504396	1.22882189534277	1.99083664985857
FBgn0015391	15.4887842998986	13.3634374878881	14.5168067747491	14.8690423709305	12.1348596253289	14.5386947973937	15.0202440617954	14.8050596789728	15.6037680080063	13.6857444154116	14.6811879075162	12.2661225846125
FBgn0015393	3.73390335801126	3.84705018590719	5.98117360676359	5.9476169483722	4.44281745845375	5.13925955628801	3.64352454964345	5.82752349065951	5.28830631233685	5.38128785266186	6.07943464011685	6.03673048666792
FBgn0015396	9.47305111199153	8.97645043378344	9.3455837605681	10.3407431034198	9.48243129192367	9.80516625870738	11.0049312928006	9.37128777552002	8.81384385389475	10.8954470103277	7.69630555504155	10.7890502314916
FBgn0015399	40.588912428752	36.9181833630041	34.3294443471535	39.4705488391973	37.5318609176839	39.4911523798973	47.8119650085865	41.1076657043819	36.169403667094	37.403272358625	36.7353071870891	36.348823994192
FBgn0015400	17.5631750543493	21.2600141852766	18.6288636293991	21.0194189879972	19.9595232088743	21.7742312779571	22.9765119559148	19.7663296777775	20.761498855841	21.5251514106474	21.4720457502	19.3303816647558
FBgn0015402	34.7806183162901	34.1510069134919	33.021062620674	34.6043167905291	33.6195291259112	31.0384228465289	33.9814432487154	32.9176326904821	34.2760594318129	31.1583210234372	34.9244117623734	36.4772650683764
FBgn0015477	72.3270909718478	65.1973768348481	74.0170233836994	74.8859043045045	74.2016826270111	66.2693995416085	57.1810281362411	64.1815087146959	68.9438452571323	65.9706029344843	70.7542712371047	67.7526666322836
FBgn0015509	210.274076142819	213.612523480636	210.462546287994	217.899057290363	203.971738838862	214.293599129957	200.096419654909	189.079512176669	202.914271836332	199.174086200991	197.32292645741	199.212106060041
FBgn0015513	89.9594123846787	87.9422174076678	87.5369678906546	93.13427448701	90.1162526274424	92.1009409955824	86.9984433282211	95.9966369609992	89.9012073097264	100.782884845531	98.3057516274215	102.174874513709
FBgn0015519	14.2441498472281	12.95848483674	9.6571032192537	13.7200709149949	14.2568022920531	14.6063166336607	14.8715287740549	14.2538074568834	14.6897397564912	16.3431705154916	11.3827712410699	14.4496208457477
FBgn0015520	58.1520874831013	60.8778818892681	60.8709022271669	54.5423508788223	57.8229376682338	63.023551400795	69.5987546625769	66.3865176030536	67.6380906121108	67.7643655520383	64.9982107799728	64.7985219260419
FBgn0015521	231.98603270607	221.4416080695	224.480921928846	221.886664108022	242.233017548232	229.778999635088	118.972230192439	148.680599329259	159.759080818374	166.819923432518	184.517308811206	175.707389484292
FBgn0015522	36.7167163537774	45.0172363859666	34.1425326719421	48.0540414805981	41.8420569594674	55.9908804290325	27.6610435197421	31.4213766590965	30.8158096225061	26.8400036108073	32.2080686252999	28.5781390060343
FBgn0015524	10.4411001307352	9.85384784460437	10.4670538118363	10.0703968784938	9.15087775024801	11.0223593115124	8.55112904508156	9.29253745807867	7.57337694112438	7.7729713427338	9.31317646996625	9.05509573000189
FBgn0015527	14.0367107717831	12.0810874259191	17.2581780111824	14.8690423709305	15.7819485837611	15.8235096864657	14.9458864179252	18.6638252335987	17.6276877077895	17.3397053030216	18.9497271229174	16.376236958514
FBgn0015541	106.001367552431	101.50813122113	101.49303963977	112.396443012988	103.975190669485	116.918154905552	90.493252590124	91.7441198191666	109.161088323793	103.241003988105	107.748277770582	108.725369297115
FBgn0015543	3.80304971649295	3.91454229443187	5.04661523070677	3.78484714896412	5.96796375016175	4.19255384855074	4.68453156382729	4.96126999880472	5.68003270584328	4.51762437013588	4.59191339838614	4.04589383680935
FBgn0015544	55.8011112947239	57.9757212227066	53.705954677398	53.3257928666552	51.8549739180721	52.6097886156851	58.5938233697763	54.8889712566173	60.7828787257482	50.3582245965147	58.7894264666619	55.5507645847633
FBgn0015546	6.36146498031548	7.82908458886375	6.41730084892343	6.82624217938172	7.89097429188053	7.10029280802948	6.6921879483247	7.79628142669312	6.85521188636258	6.11208003018384	6.79085784268372	6.4220537092212
FBgn0015553	1.45207352811549	2.02476325574062	1.61990118516514	2.90622191795459	2.12194266672418	3.11060446827958	1.78458345288659	2.36250952324034	2.08920743203431	2.12594088006395	1.94024509790963	1.99083664985857
FBgn0015558	115.889296815312	121.620779561487	115.511415280622	120.777175985694	133.616077295288	132.538799083217	134.438620117456	107.494183307436	102.697602830937	113.007044905899	105.031934633508	105.064798682859
FBgn0015561	1.93609803748732	2.49720801541344	2.86597901990755	2.63587569302859	2.71873904174035	2.29914243307621	1.78458345288659	1.10250444417883	1.10989144826823	2.85673305758593	2.00491993450662	2.18349826113521
FBgn0015568	47.0195237675492	51.6989551299106	52.3352690591814	57.1106400156194	55.9662378348502	63.2940387458628	19.0355568307903	20.8688341219563	16.5830839917723	20.8607948856275	22.0541192795728	22.1560852968131
FBgn0015569	39.9665952024168	35.5683411925103	35.1393949397361	32.5767201035841	29.0440902507872	29.6859861211899	35.1711655506398	38.2726542764935	35.1900876833279	27.1057462208153	29.0390016320475	21.0001156291533
FBgn0015570	3.52646428256619	3.7795580773825	2.80367512817043	2.9738084741861	3.18291400008627	3.78682283094906	0.223072931610823	0.551252222089413	0.522301858008578	0.730792177521981	0.646748365969878	0.770646445106543
FBgn0015571	111.118198080076	104.545276104741	108.40877162259	106.043306727227	105.102472711182	104.272871523633	98.077732264892	128.756769016599	139.846322481797	124.433977136243	130.513820252721	119.89974275116
FBgn0015572	7.81353850843097	6.74921085246875	7.35185922498024	8.51590608516928	6.69738154184818	7.64126749816506	8.47677140121129	9.52878841040271	9.20557024740118	7.7729713427338	9.31317646996625	8.66977250744861
FBgn0015574	29.5946414301633	30.5064330531587	31.8995925694058	30.7518830853335	29.972440167479	28.333549395851	29.8174151919801	30.0826212625937	37.4098705798644	34.6794106060431	31.2379460763451	35.0001927152555
FBgn0015575	51.0300125594872	61.8902635171384	50.8399756574905	70.2224319245308	63.1941050433794	67.7570799394814	24.4636648333203	25.593853168437	20.2391969978324	30.9590140659312	30.6558725469722	26.7799639674524
FBgn0015576	81.869288442321	84.4326277643841	83.0510876855819	75.9672892042085	71.0850793352599	76.8860278355193	73.6140674315717	80.2465734727302	59.3465486162246	78.061891689848	86.2115571837848	75.138028397888
FBgn0015577	56.0085503701689	51.4964788043366	54.0797780278208	51.0954365110157	47.8763314179642	52.8802759607529	72.4987027735176	73.3952958553333	67.1810764863533	65.9706029344843	62.9932908454661	71.9270015432774
FBgn0015582	8.64329481021125	8.84146621673406	10.342446028362	7.56969429792825	8.6867027919021	8.79083871470317	8.77420197669239	8.74128523598926	9.92373530216297	11.2940609253397	13.4523660121735	9.82574217510843
FBgn0015583	28.9031778453464	31.7887831151278	27.9744473899672	35.9560479151592	35.0783647092841	35.6367077126813	28.7764081777962	33.6263855474542	29.6406304419868	35.7423810460751	35.8945343113282	42.5139955550443
FBgn0015584	158.76003907396	177.909198071076	173.640946271355	201.678283794803	202.048728297143	201.107341057902	191.470932965957	193.410779635943	172.229037678328	192.264778340783	210.969316979374	228.175568288629
FBgn0015585	15.7653697338253	20.1126483403569	21.0587154071468	23.0470156749423	24.4686513756632	20.0160635350164	21.7124320101201	21.9713385661352	18.998730085062	23.6510922907114	23.3476160115126	28.2570363205733
FBgn0015586	88.8530706489717	86.4573910201247	93.455837605681	110.504019438506	113.059757711398	120.840221409035	94.8059959346	83.6328371227081	85.1352028553982	86.1006056425898	99.4052238495703	107.890502314916
FBgn0015589	75.3003843865604	77.1434800437178	80.3097164491486	76.1024623166715	82.4905211689024	74.7897509112439	66.9962371271173	76.3878079181044	77.9535523077802	81.2508030099439	77.9978529359673	74.9453667866113
FBgn0015591	105.240757609132	96.9186678414512	89.9045157766651	94.0804862742511	91.6413989191504	95.9553856627985	125.961848716245	106.155427910933	91.5986883482543	90.3524874027177	90.6094460723799	92.5417939498774
FBgn0015600	475.242921844656	481.016257455448	439.990083447546	451.005089732814	410.728527427798	443.261136729841	537.977553401436	447.301803066838	472.356742836507	435.485702150599	434.291527748773	421.672046547464
FBgn0015602	28.2117142605295	27.9417329292206	29.0959174412354	27.6429014986844	23.2750586256308	25.6286759451731	22.3072931610823	22.9163423754313	24.0911732006456	29.2981227533812	25.4818856192132	25.3028916143315
FBgn0015609	85.7414845172956	90.9118701827541	84.3594694120614	89.6197735629719	101.123830211074	104.475737032434	112.726188107336	105.289174419078	96.756419196089	103.373875293109	98.5644509738094	103.266623644277
FBgn0015614	103.235513213163	105.355181407037	106.352743195265	104.691575602597	106.296065461214	101.973729090557	109.826239996395	100.564155372597	86.767396161675	91.2825865377456	89.6393235234251	88.5601206501603
FBgn0015615	28.764885128383	31.8562752236525	31.1519458685603	27.4401418299899	28.9114688341169	28.265927559584	24.9841683404122	24.4125984068169	23.6341590748881	26.4413896957953	24.8351372532433	24.4038040950405
FBgn0015618	5.25512324460844	4.31949494558	4.73509577202117	4.32553959881614	3.58077825009705	4.73352853868632	4.61017391995702	4.96126999880472	5.02715538333256	4.71693132764188	5.10931209116204	4.3027759851782
FBgn0015621	4.28707422586478	4.65695548820344	5.1089191224439	5.13657827359417	4.90699241679966	5.34212506508885	3.56916690577317	4.33126745927396	5.48416950909007	4.65049567513988	5.56203594734095	5.13764296737696
FBgn0015622	653.502234010452	653.796055278648	625.406465257217	626.73013593472	619.342015850119	656.946139333395	627.355441333506	632.916301276087	637.142979038214	621.239786546186	597.142766299989	600.911565571827
FBgn0015623	1539.05964708546	1706.40297982967	1259.47317146589	1335.44276457825	1253.67025178398	1210.76897835969	1102.94693152778	1093.99940989516	788.936956521957	777.695748188392	873.627692752111	544.269051856496
FBgn0015625	32.7062275618394	31.9237673321772	32.2111120280914	30.954642754028	28.3809831674359	33.7432962972068	36.2865302086939	32.445130785834	33.8843330383065	36.2074306135891	33.8896143768216	32.7524739170281
FBgn0015663	6.49975769727886	6.47924241837	5.60735025634086	6.75865562315022	5.37116737514557	7.23553648056338	4.53581627608674	2.83501142788841	4.83129218657934	4.91623828514787	4.91528758137107	3.66057061425608
FBgn0015664	21.2970784123605	19.0327746039619	23.0524399427347	19.5325147509041	22.5456408339444	22.5180714768935	18.4406956798281	19.2938277731295	20.0433338010792	20.3293096656115	23.8650147042885	26.651522893268
FBgn0015714	63.4072107277098	58.5831501994288	47.5378693954231	59.746515708648	50.5287597513695	59.7777032599816	43.35050637637	52.8414630031423	44.8526720564866	46.7706993614068	57.2372303883342	46.4956688547615
FBgn0015721	8.91988024413801	8.50400567411062	7.5387709001916	8.92142542255829	7.69204216687514	8.52035136963538	8.25369846960047	8.58378460110657	9.33614571190333	9.03524874027177	9.5718758163542	9.95418324929285
FBgn0015737	391.368389006366	407.449859163538	353.823801175108	377.538503109171	362.122778218148	414.859965497723	397.069818267266	313.190012464228	302.412775786966	278.365383983373	309.016369260408	267.799639674524
FBgn0015754	248.304573307749	235.007521882962	211.584016339262	226.212203706838	216.239219880861	215.10506116516	280.848820898027	239.873466926336	209.247181864686	219.304088909096	180.313444432402	194.267124703941
FBgn0015756	317.520078147921	334.220921414252	340.926895585524	338.405887051132	349.391122217803	349.740137172652	272.297691852945	344.611389123324	325.524633003846	345.398957357889	375.502101282111	370.937822244616
FBgn0015765	43.6313522019464	42.3850441535037	43.7996358911958	41.1602127449848	42.6377854594889	43.4132188833803	49.7452637492136	45.2814325287732	47.2683181497763	46.4385210988968	48.7648267941288	42.4497750179521
FBgn0015766	957.469625895962	996.048537607338	1017.7963754176	1036.77777259124	1051.95307702851	1022.84789537385	971.259544233525	909.48741613009	819.687478412212	823.004863194755	909.198852880455	834.032115216557
FBgn0015770	9.54219747047322	9.1789267593575	8.72254484319689	9.66487754110482	9.01825633357775	10.4137627851099	13.2356606089089	10.2375412673748	9.72787210540976	9.63316961278975	9.44252614316022	7.96334659943428
FBgn0015772	211.587856953971	202.611309791112	178.562953718588	201.340351013645	180.762990921566	200.228257186431	226.642098516597	203.884571855641	172.881915000839	196.317353143405	180.960192798372	178.083549356704
FBgn0015773	12.2389054512591	12.2835637514931	11.2770044044188	11.8276473405129	11.2728204169722	9.66992258617349	9.29470548378431	9.84378968016809	12.6005323244569	7.9722783002398	10.2186241823241	9.05509573000189
FBgn0015774	45.9131820318422	45.8271416882628	42.865077515139	48.3243877055241	44.0966210428618	46.320957842859	46.8453156382729	44.9664312590078	38.846200689388	41.7215897712549	36.6059575138951	39.3029687004337
FBgn0015776	296.084707018597	301.689725105353	259.246493518159	279.470410017262	236.928160881421	257.571574340803	309.030367924861	256.48978390646	219.301492631352	227.674981124348	197.128901947619	212.955300997775
FBgn0015777	245.192987176073	244.996353944616	222.736412960206	229.861877743339	213.653102255791	219.162371341177	269.843889605226	232.234686134526	257.298952801476	250.32953862753	270.470166648603	266.900552155233
FBgn0015778	582.834655642165	563.086661421468	573.818842898881	571.782265718509	538.376640972925	559.503073272723	660.370235211908	576.29482303576	583.019449002075	530.488685228456	533.955450944731	539.837834797134
FBgn0015781	11.7548809418873	13.0934690537894	11.6508277548416	12.7738591277539	12.3337917503343	12.3747960368514	8.47677140121129	9.21378714063733	6.98578735086473	9.89891222279775	10.0245996725331	9.76152163801622
FBgn0015789	283.430923416447	271.858213137441	250.399340891488	271.562782938176	264.844969090511	263.725161441095	373.052299297167	275.468610409824	233.20777960083	268.400036108073	262.644511420368	230.359066549764
FBgn0015790	469.29633501523	475.211936122325	456.749830324832	475.674182757313	485.19545288815	498.305311451136	472.617184439465	421.629199580959	400.474949628077	438.608177818193	438.560066964174	426.48858682938
FBgn0015791	194.992730918366	182.43116934223	183.796480624506	183.091980831139	185.868915463371	173.652875533521	185.968467319556	153.326868058298	151.336963357985	152.403386839584	148.428749990087	155.285258688968
FBgn0015793	52.5512324460844	48.7967944633491	46.977134369789	52.2444079669512	47.0806029179427	51.527839235414	57.6271739994627	60.5589941123941	61.3704683160079	63.3796124869064	61.7644689501234	67.6242255580992
FBgn0015794	27.7968361096394	24.7021117200356	24.3608216692142	25.0070258056558	25.8611762507009	25.0200794187706	21.117570859158	24.4913487242582	24.2217486651478	25.7770331707753	23.0242418285277	24.9175683917782
FBgn0015795	538.719278930847	506.055829718107	411.454901031945	486.893551091742	441.695628220304	436.972305957015	591.217626412552	447.223052749397	394.533765993229	416.485105535027	383.651130693332	372.607556209014
FBgn0015797	99.4324634966703	91.3843149424269	100.433873480239	97.8653334232152	98.2061590443283	91.2894789603791	105.216066076438	111.589199814385	108.312347804529	112.010510118369	106.71348038503	106.477650498887
FBgn0015799	63.4072107277098	61.0803582148422	71.4625638224774	65.8293057694832	65.7802226684495	73.1668268408372	66.9962371271173	70.5602844274449	73.8404251759627	73.0127820996961	76.8337058772215	72.8903095996606
FBgn0015801	78.6194095936816	78.6957985397856	71.8363871729001	79.8873094656356	64.9844941684279	68.7037856472186	69.9705428819283	78.1203149018139	61.6969069772632	75.6702081997761	81.4256192756077	67.1104612613615
FBgn0015803	112.9160034006	103.262926042772	98.8139722950734	96.2432560736592	93.6307201692043	95.4820328089298	96.8880099629676	84.9715925192109	99.8249426118894	95.0694187303595	87.3110294059336	85.3490937955497
FBgn0015805	15.7653697338253	14.8482638754312	19.9995492476157	16.693879389181	18.8985518755122	17.8521647744741	13.3100182527791	14.8838099964141	14.6897397564912	15.7452496429736	18.6263529399325	15.9909137359608
FBgn0015806	235.996521498008	250.598198952165	229.58984105129	211.951440341991	224.130194172741	212.535431387016	240.844408495819	207.585836775385	166.026703114477	190.138837460719	173.199212406733	183.028530712804
FBgn0015808	32.9136666372845	34.0835148049672	33.3325820793596	32.8470663285101	29.972440167479	29.618364284923	20.3739944204552	21.1050850742804	22.3936921621178	23.7175279432134	25.0938365996313	21.513879925891
FBgn0015818	22.4034201480676	25.3770328052825	24.3608216692142	24.8718526931928	30.2376830008195	24.7495920737028	18.5150533236983	20.0025806301016	23.6341590748881	23.7839635957154	27.2281062073319	26.5230818190835
FBgn0015828	13.5526862624112	13.6334059219869	17.2581780111824	17.9780239575796	15.3840843337503	15.8235096864657	13.6818064721305	16.222565392917	16.321933062768	19.3992105305835	17.4622058811867	17.2111039407128
FBgn0015829	23.4406155252929	22.4748721387209	22.2424893501521	21.7628711065437	23.6729228756416	24.5467265649019	24.6123801210609	22.9950926928727	25.0704891844117	21.8573296731574	25.8699346387951	22.412967445182
FBgn0015831	39.4134243345633	36.8506912544794	33.3325820793596	30.7518830853335	31.6302078758573	33.7432962972068	42.0864264305754	38.1151536416108	41.0006958536733	39.396341933685	37.188031043268	41.0369232019234
FBgn0015834	50.4768416916337	53.99368681975	53.5813468939238	54.3395912101278	53.9106058764611	54.5708218674266	44.9863745415161	57.6452323670643	59.9994259387354	64.9076324944523	68.878700975792	63.0645674245521
FBgn0015838	29.5946414301633	28.07671714627	27.4760162560702	28.7918729546199	26.6569047507225	27.7925747057154	36.6583184280453	30.5551231672417	29.7059181742379	31.4240636334452	27.8748545733018	27.9359336351122
FBgn0015872	111.325637155521	105.220197189988	109.343329998647	116.99232883673	116.110050294814	111.035055150328	101.275110951314	90.7203656924291	88.2690140034496	97.7932804829415	90.9328202553649	103.266623644277
FBgn0015903	56.2851358040957	57.233308028935	51.2761028996503	63.2610166326861	54.8389557931529	61.80635834799	57.701531643333	47.5651917345722	46.4195776305123	44.4454515238369	47.4713300621891	46.3030072434848
FBgn0015904	5.32426960309013	5.60184500754906	5.60735025634086	5.40692449852018	3.51446754176192	5.4097469013558	2.97430575481098	5.19752095112875	4.43956579307291	4.45118871763388	3.1690669932524	4.55965813354705
FBgn0015905	22.4725665065493	24.4996353944616	23.1147438344718	24.2635736871093	23.0761265006254	24.479104728635	22.753439024304	24.3338480893755	25.9845174359267	24.1825775107274	25.2231862728252	25.5597737627004
FBgn0015919	23.5789082422563	23.6897300921653	22.5540088088377	21.4925248816177	16.6439877921178	22.7209369856944	18.3663380359578	15.3563119010622	16.256645330517	14.6158435504396	13.2583415023825	16.6973396439751
FBgn0015924	141.266010378093	125.872782398542	114.639160796302	129.698601408253	119.027721461559	131.253984194145	125.366987565283	104.737922196988	98.3233247701147	104.968330953157	106.454781038642	89.2023260210824
FBgn0015925	13.0686617530394	13.3634374878881	11.8377394300529	12.7738591277539	13.4610737920315	13.8624764347242	9.88956663474651	9.21378714063733	9.98902303441405	11.5598035353477	9.37785130656323	12.3303431217047
FBgn0015929	11.0634173570704	11.2036900150981	10.7785732705219	11.0841952219664	11.8033060836532	10.0080317675082	9.29470548378431	13.0725526952632	11.4253531439376	12.8885165853877	13.3230163389795	13.1652101039035
FBgn0015949	161.664186130191	164.883221125812	153.142965889843	163.289119855309	162.859099671081	163.306734584678	168.122632790691	149.625603138555	145.52635518764	148.61655464697	158.000625806441	148.477881757194
FBgn0016013	15.834516092307	15.6581691777275	13.0215133730582	14.666282702236	11.2065097086371	14.3358292885929	11.6741500876331	12.6000507906152	9.8584475699119	11.9584174503597	12.4822434632186	8.34866982198755
FBgn0016031	151.292232357938	129.044911499202	138.999982465516	125.102715584511	128.974327711829	107.518719664446	212.811576756726	210.420848203273	183.001513499755	190.603887028233	205.795330051615	174.101876056987
FBgn0016032	9.05817296110139	10.0563241701784	8.34872149277417	9.2593582037158	10.0792276669398	10.8194938027116	8.92291726443294	9.60753872784405	11.4253531439376	9.50029830778576	9.95992483593612	10.917491305676
FBgn0016034	38.3070825988563	33.0711331770969	32.7718470537255	33.1849991096676	35.6088503759651	30.3622044838594	35.6173114138615	39.1389077683483	33.427318912549	35.8088166985771	34.7950620891794	35.5139570119932
FBgn0016036	15.6270770168619	14.6457875498572	13.8937678573779	15.612494489477	12.0685489169938	14.0653419435251	16.804827514682	14.8050596789728	12.9269709857123	13.7521800679136	13.1936666657855	14.8991646053932
FBgn0016038	81.6618493668759	84.4326277643841	83.5495188194788	83.0638776085162	79.3076071688161	77.4946243619218	78.5216719270098	75.8365556960149	80.499773865572	73.4778316672101	68.6200016294041	80.5325535136338
FBgn0016041	115.405272305941	113.724202864098	120.74494218654	113.275068243998	109.08111521129	113.063710238336	125.218272277542	113.872959020184	113.143639991108	104.436845733141	107.295553914403	106.413429961795
FBgn0016047	3.31902520712112	3.57708175180844	3.11519458685603	5.60968416721468	3.38184612509166	3.65157915841516	3.71788219351372	3.30751333253648	2.8073724867961	3.12247566759392	4.20386437880421	3.01836524333396
FBgn0016054	3.04243977319436	3.44209753475906	2.61676345295907	4.19036648635314	3.38184612509166	2.84011712321179	3.27173633029208	3.15001269765379	3.59082527380897	4.11901045512389	3.29841666644638	3.72479115134829
FBgn0016059	159.589795375741	143.420730614961	149.217820710404	158.963580256493	168.495509879567	164.997280491352	158.233066155944	153.956870597829	137.952978246516	145.095465064364	158.45334966262	134.028260911446
FBgn0016061	39.6208634100084	38.8079624016953	36.8216000166383	41.7684917510684	38.9906965010568	39.0854213622956	44.3171557466836	41.816418561354	38.911488421639	43.2496097788009	38.6755522849987	39.1745276262493
FBgn0016070	53.0352569554562	59.3255633932003	52.8960040848155	60.963073720815	59.2154625432716	60.3186779501171	51.9759930653219	55.282722843824	53.1442140523728	54.8758489666506	48.8941764673228	53.4314868607203
FBgn0016075	59.1892828603267	52.7788288663056	52.5221807343927	72.4527882801704	74.4669254603516	84.1215643160827	11.6741500876331	14.175057139442	18.9334423528109	16.8082200830056	27.2281062073319	14.9633851424854
FBgn0016076	222.098103443188	226.233547774752	210.462546287994	204.2465729316	183.083865713295	197.59100557202	255.418506694393	249.166004384415	249.595000395849	244.948250774868	244.794256519599	227.34070130643
FBgn0016078	50.0619635407436	49.3367313315466	40.8713529795512	41.7009051948369	38.7254536677162	39.3559087073634	47.2171038576243	40.0051612602031	42.9593278212055	42.7845602112869	34.6010375793885	38.4038811811428
FBgn0016080	101.230268817194	100.765718027358	104.483626443151	105.908133614764	98.6040232943391	97.5106878969383	103.877628486773	107.17918203767	122.283922506258	108.821598798273	104.255836594344	110.523544335697
FBgn0016081	145.414791886994	139.708664646103	141.990569268898	138.687613387043	137.196855545385	140.518175762717	120.310667782104	142.695575203717	154.013760380279	149.413782476994	148.105375807102	138.459477970809
FBgn0016119	181.301751938991	178.719103373372	191.958290442069	166.127755217032	176.718037713123	146.942250208077	101.275110951314	95.2878841040271	103.024041492192	103.373875293109	104.385186267538	119.129096306053
FBgn0016120	112.639417966673	131.474627406091	120.682638294803	110.841952219664	114.25335046143	94.0619742473239	68.3346747167822	73.7102971250986	73.6445619792094	83.7753578050198	75.9929330014607	91.2573832080332
FBgn0016122	105.448196684577	104.545276104741	110.340192266441	129.090322402169	129.239570545169	113.334197583404	74.4320015141448	86.6253491854792	95.5159522833186	93.2756561128056	93.1964395362594	93.2482198578918
FBgn0016123	274.096165021419	232.577805976073	269.651243438258	237.972264491119	208.613488422321	248.7807356261	156.299767415317	150.413106312968	165.177962595213	148.483683341966	166.214330054259	164.789898178616
FBgn0016126	229.842495593138	225.693610906555	184.668735108826	225.739097813217	205.961060088915	219.906211540113	224.708799775969	220.737139788089	169.813391585039	222.692307186698	200.491993450662	182.065222656421
FBgn0016131	7.19122128209576	7.82908458886375	5.7319580398151	7.16417496053923	6.63107083351305	8.24986402456759	7.21269145541662	7.71753110925178	8.48740519263939	8.17158525774579	6.33813398650481	6.93581800595889
FBgn0016641	41.6952541644591	44.1398389751456	46.8525265863148	41.7009051948369	43.2345818345051	41.7226729767066	42.9043605131484	39.3751587206723	36.8875687218558	41.9208967287609	40.2277483633264	36.8625882909297
FBgn0016650	38.376228957338	42.5200283705531	46.7902226945776	45.2829926751065	40.7810856261053	50.6487553639437	37.1788219351372	37.3276504671974	26.3109560971821	30.6268358034212	31.3672957495391	28.0643747092966
FBgn0016660	3.73390335801126	6.00679765869719	4.54818409680981	6.55589595445571	4.44281745845375	5.00401588375411	4.75888920769757	4.4100177767153	3.26438661255361	3.9197034976179	3.42776633964035	3.59635007716387
FBgn0016672	21.9193956386957	25.1070643711837	24.6100372361627	27.5077283862214	27.452633250744	26.7782471617112	25.2815989158933	29.5313690405043	29.3794795129825	26.9064392633093	31.4966454227331	31.4038426380916
FBgn0016675	54.6256232005351	51.7664472384353	43.4258125407731	60.7603140521205	47.9426421262994	53.8946035047571	54.8015835323923	54.8889712566173	43.6122051437162	46.2392141413908	45.6604346374734	32.4955917686592
FBgn0016684	41.0729369381239	40.6302493318619	43.6127242159845	52.7175138605717	57.2924520015528	65.9989121965407	21.4893590785093	21.4200863440458	20.3697724623345	17.1403983455156	23.3476160115126	23.7615987241184
FBgn0016685	81.3161175744675	80.3156091443781	89.4060846427682	76.575568210292	92.3045060025017	84.2568079886165	80.1575400921559	78.829067758786	83.8947359426278	83.3103082375059	85.6941584910089	87.4683715195927
FBgn0016687	185.934557957264	209.832965403253	187.036282994836	239.661928396907	228.705633047865	219.838589703846	101.126395663573	115.605466003894	122.218634774007	134.930810231559	149.786921558624	139.422786027192
FBgn0016691	73.9866035754083	85.6474857178284	96.9448555429598	76.170048872903	79.6391607104918	67.8247017757483	39.558266538986	50.715204432226	52.426048997611	51.8198089515587	65.7096339825396	67.6884460951914
FBgn0016693	368.61923706589	358.045635723467	343.917482388906	360.574277495064	331.420920258982	342.504600692089	381.157282479027	360.597703563917	397.275850747774	362.340048745899	366.51229899513	369.910293651141
FBgn0016694	1032.07854669771	1083.24834182123	968.077869811381	1064.75860687109	996.981499818688	1051.51955395103	1396.0647636644	1095.0231640219	899.142648561766	903.790616637185	812.574647004555	829.47245708301
FBgn0016696	191.189681201873	194.444764659625	181.740452197181	193.094791153402	190.709597171835	193.533695396004	192.140151760789	193.332029318501	180.063565548457	188.212203538161	190.402718941532	184.184500380464
FBgn0016697	48.1950118617379	52.8463209748303	55.0143364038776	45.215406118875	52.6507024180936	51.527839235414	43.6479369518511	45.8326847508626	52.7524876588663	47.3021845814228	51.2224705848144	49.5140340980954
FBgn0016698	14.6590279981183	13.6334059219869	16.1367079599143	15.612494489477	15.9808807087665	14.200585616059	10.3357124979682	14.4113080917661	15.0161784177466	15.6123783379696	14.9398872539042	13.036769029719
FBgn0016700	191.05138848491	186.818156396335	170.151928334077	181.064384144194	171.744734587988	185.216209535169	203.516871272941	200.025806301016	177.974358116423	201.698640996067	186.134179726131	201.588265932453
FBgn0016701	107.038562929656	107.109976228679	107.723428813482	112.801962350377	105.566647669528	107.180610483112	91.5342596043079	93.1616255331108	84.8740519263939	98.5905083129655	113.957062083893	94.0830868400905
FBgn0016715	10.925124640107	13.5659138134622	11.6508277548416	12.7738591277539	12.2674810419991	14.0653419435251	4.46145863221647	5.67002285577682	5.54945724134114	7.24148612271781	7.04955718907167	6.29361263503677
FBgn0016726	139.399058699087	136.941488196591	138.314639656408	140.782796630219	146.612976128974	146.333653681674	127.672074525261	124.661752509649	131.55478048591	140.444969389224	127.603452605857	145.587957588045
FBgn0016754	105.379050326096	107.717405205401	97.1940711099083	110.436432882275	101.45538375275	102.649947453226	124.995199345931	108.439187116732	99.6290794151362	105.300509215667	104.12648692115	95.8170413415802
FBgn0016756	467.913407845596	444.90797939474	448.214197156846	467.428622897069	421.60348359476	431.76542456446	446.517651440998	453.365577509821	488.156374041267	479.665411064428	459.579388858195	431.947332482218
FBgn0016762	7.26036764057745	6.14178187574656	6.54190863239767	6.28554972952971	5.57009950015096	7.30315831683033	5.13067742704894	5.59127253833547	6.52877322510722	7.9058426477378	5.43268627414698	6.55049478340562
FBgn0016792	26.2064698645605	25.0395722626591	32.02420035288	29.467738516935	30.9007900841708	30.0917171387916	25.1328836281528	27.7201117393533	32.9050170545404	28.6337662283613	27.3574558805258	28.8350211544032
FBgn0016794	31.2541540337239	30.5064330531587	29.5320446833952	35.4829420215387	31.1660329175113	31.8498848817323	32.1225021519586	38.5876555462589	39.3685025473965	39.662084543693	38.2228284288198	38.9176454778804
FBgn0016797	59.6733073696985	54.5336236879475	56.26041423862	59.611342596185	53.844295168126	62.9559295645281	80.5293283115073	75.9940563308976	62.2844965675229	68.4287220770582	72.0477679690444	68.3948720032057
FBgn0016917	338.125692975464	343.534832390659	339.992337209468	364.967403650112	340.240244467555	335.877660737928	291.630679259216	272.948600251701	309.33327540558	295.306475371382	311.021289194914	300.937436814105
FBgn0016919	20.8822002614704	22.2723958131469	25.1084683700596	26.5615165989804	28.7788474174466	27.9278183782493	22.8277966681743	22.2863398359005	23.6341590748881	25.1126766457554	28.9096519588536	31.5322837122761
FBgn0016920	14.935613432045	12.3510558600178	13.6445522904294	12.3007532341334	14.1904915837179	14.0653419435251	15.8381781443685	17.4825704719785	12.9269709857123	14.6158435504396	18.6263529399325	16.6331191068829
FBgn0016926	922.827300296635	906.958954354751	818.922352992714	781.773695929786	699.113797977281	548.683579470012	1095.95731300398	1027.84914324443	962.798187506562	987.964588357216	1050.96609470105	891.959039673732
FBgn0016930	94.0390475350984	90.4394254230812	88.4715262667114	89.6873601192034	96.8799448776257	92.8447811945189	93.9880618520269	93.3978764854348	94.8630749608079	91.0832795802396	84.982735288442	87.275709908316
FBgn0016970	9.33475839502815	11.6761347747709	10.2801421366249	11.4221280031239	9.74767412526419	9.46705707737265	10.8562160050601	11.1825450766709	12.0782304664484	12.2241600603677	11.8354950972488	13.036769029719
FBgn0016974	55.5936722192788	56.3559106181141	57.4441881816253	52.3119945231827	52.0539060430775	55.2470402300961	53.3887882988571	57.6452323670643	62.415072032025	61.6522855218544	58.530727120274	59.3397762732038
FBgn0016977	403.469001740661	402.927887892384	376.689329442632	412.886272018247	401.643960385886	417.835326293468	405.100443805255	386.112806414913	365.219574212498	403.995202864652	382.228284288198	365.029532832133
FBgn0016978	57.8063556906929	58.4481659823794	67.3505069678275	63.5313628576121	64.2550763767415	61.5358710029222	63.2783549336036	71.5840385541823	62.0886333707697	65.6384246719743	67.9085784268372	65.2480656856874
FBgn0016983	68.3857485383914	71.4741429276441	74.2662389506478	69.8844991433733	73.7375076686651	73.1668268408372	65.4347266058415	60.086492207746	62.1539211030207	62.4495133518784	67.9732532634342	64.9269630002263
FBgn0016984	155.026135715949	153.409562676615	148.096350659136	152.542857414501	139.252487503774	145.792678991539	125.738775784634	136.946802030498	133.448124721192	129.350215421391	123.076214044068	116.496054285272
FBgn0017414	5.60085503701689	5.19689235640094	6.35499695718631	5.74485727967769	5.96796375016175	5.88309975522443	5.05631978317866	6.61502666507295	6.07175909934972	4.84980263264587	5.95008496692288	4.88076081900811
FBgn0017418	131.101495681284	135.794122351671	125.355430175087	121.655801216704	119.690828544911	132.268311738149	164.181677665566	118.91297933643	104.786810262971	116.793877098513	101.733517967062	103.138182570092
FBgn0017429	34.4348865238816	31.8562752236525	34.2671404554164	32.7118932160471	31.497586459187	30.4298263201264	24.3149495455798	29.8463703102696	30.0976445677443	34.6129749535411	32.2727434618969	33.4588998250424
FBgn0017430	14.6590279981183	15.4556928521534	16.3236196351256	13.2469650213744	15.6493271670908	13.1862580720548	14.6484558424441	18.0338226940679	16.7789471885256	16.8082200830056	18.6263529399325	16.1193548101452
FBgn0017448	61.2636736147774	75.6586536561747	61.8054606032237	81.3066271464972	67.570611793498	80.4023633214005	26.2482482862069	25.0426009463476	12.4046691277037	15.6123783379696	18.7557026131265	26.7799639674524
FBgn0017456	59.4658682942534	56.3559106181141	58.4410504494192	59.2058232587959	64.8518727517577	55.9232585927656	52.5708542162841	59.850241255422	68.0951047378683	65.6384246719743	62.4112173160932	68.5875336144824
FBgn0017457	50.1311098992253	47.4469522928553	48.7216433384284	48.0540414805981	45.6880780429049	46.9971762055285	42.9787181570186	47.5651917345722	49.2922378495595	46.1727784888888	48.3121029379499	46.8167715402225
FBgn0017482	4.01048879193802	4.11701862000594	4.36127242159845	3.78484714896412	5.03961383346992	4.86877221122022	3.56916690577317	4.17376682439127	4.43956579307291	2.85673305758593	3.62179084943132	4.3027759851782
FBgn0017545	388.325949233171	372.151486405127	365.100805579527	368.279144905456	365.305692218234	368.606629491131	397.887752349839	392.176580857897	351.509150439773	385.858269731606	408.80964212956	392.002158410862
FBgn0017550	65.7581869160872	66.95217165649	58.6902660163677	63.9368821950011	61.5363373350011	67.0808615768119	57.4041010678519	61.5827482391316	55.5598601456624	60.4564437768184	57.3019052249312	54.9727797509334
FBgn0017551	13.2069544700028	14.7132796583819	14.3921989912749	15.4097348207825	14.6546665420638	15.1472913237962	11.0792889366709	14.8050596789728	16.3872207950191	15.6123783379696	16.2333839858439	16.8900012552517
FBgn0017556	43.9079376358732	37.3906281226769	41.2451763299739	37.6457118209467	38.2612787093703	38.8149340172278	35.5429537699912	47.8014426868962	51.4467330138449	46.7706993614068	44.2375882323397	49.5140340980954
FBgn0017558	579.031605925672	611.073550582521	413.07480221711	486.420445198121	452.172720137255	472.947122851031	257.27744779115	248.29975089256	190.444314976378	209.405176686299	204.372483646481	180.973473525853
FBgn0017561	13.6218326208929	15.3207086351041	15.2644534755946	15.8152541581715	13.5273845003666	15.7558878501988	6.09732679736251	4.17376682439127	4.76600445432827	3.7203965401119	4.20386437880421	4.11011437390157
FBgn0017566	133.79820366207	148.347654537263	165.915263695952	135.848978025319	143.231130003882	127.331917690662	87.9650926985347	104.107919657458	108.899937394788	112.541995338385	112.72824018855	129.019059018254
FBgn0017567	120.591249192067	115.816458228364	126.601508009829	100.703968784938	86.6680957940156	87.7731434744978	66.6988065516362	66.5440182379363	67.3116519508554	72.1491186171701	66.9384558778824	82.6518312376768
FBgn0017572	136.494911642856	134.106819638554	130.775868756216	124.562023134659	133.748698711958	136.731352931768	145.517909054127	124.976753779414	118.10550764219	120.381402333621	114.86250979625	117.716244490025
FBgn0017577	3.24987884863943	1.95727114721594	2.61676345295907	2.43311602433408	3.050292583416	2.84011712321179	2.8999481109407	3.30751333253648	2.48093382554074	3.52108958260591	2.97504248346144	3.27524739170281
FBgn0017578	40.3123269948253	39.2804071613681	36.8216000166383	37.3077790397892	39.5874928760729	38.2063374908253	51.2324166266191	47.8801930043376	37.2792951153622	41.3894115087449	43.3968153565788	46.5598893918537
FBgn0017579	296.015560660115	312.285986143729	311.955585927763	316.237496607199	338.118301800831	307.408867669543	250.659617486695	279.32737596445	257.429528265978	303.87667454414	301.772787561545	300.231010906091
FBgn0017581	3224.43298871817	3197.50613346559	2797.32013121324	2807.20761307544	2565.69392690287	3005.04678186688	3023.82794562858	2623.96057714561	2179.43507800529	2309.90120184198	2077.16172698546	1977.09345492084
FBgn0017590	64.9284306143069	63.2401056876322	56.8211492642541	56.0292551159153	64.3876977934117	69.447625846155	94.285492427508	66.701518872819	57.4532043809435	60.5893150818224	57.7546290811101	59.7893200328493
FBgn0019624	312.887272129647	354.940998731332	378.433838411271	331.917577652907	291.037698882888	305.244968909001	174.145601944183	218.45338058229	240.454717880699	265.476867397985	252.684586584431	284.175876633038
FBgn0019637	19.4301267333549	20.3826167744556	21.4325387575695	20.4787265381452	21.6836016255877	21.7742312779571	19.1099144746605	16.5375666626824	17.6929754400406	18.0704974805435	18.8203774497235	18.6881762938337
FBgn0019643	109.320392759552	126.075258724116	112.458524585503	105.232268052449	103.643637127809	102.988056634561	67.5167406342092	64.2602590321373	51.6425962105981	56.6696115842045	53.292065355918	53.624148471997
FBgn0019644	121.697590927774	124.590432336573	138.750766898568	118.141300292666	120.420246336597	110.76456780526	89.3035302881997	94.6578815644963	100.738970863404	108.223677925755	95.9774575099299	108.532707685838
FBgn0019650	36.0943991274422	33.2061173941462	34.7655715893133	33.7256915595196	35.6751610843002	38.5444466721601	42.532572293797	34.965140943957	34.2107716995618	36.5396088760991	34.4716879061945	37.3121320505751
FBgn0019660	6.98378220665069	7.559116154765	7.227251441506	6.89382873561323	7.42679933353462	8.72321687843622	11.6741500876331	10.4737922196988	9.27085797965225	10.2975261378097	10.541998365309	10.3395064718461
FBgn0019661	1068.38038490059	1052.87689298512	1050.00748744569	1097.80843286829	1116.27446411359	1112.98780311769	1067.40397775779	1157.07841416568	891.112257494884	1008.42676932783	1019.9221731345	1000.42752682248
FBgn0019662	108.0066119484	105.692641949661	98.9385800785476	101.041901566096	92.1718845858314	96.496360352934	113.097976326687	96.0753872784405	97.2134333218465	95.4680326453715	87.6344035889185	83.8078009053366
FBgn0019686	9.6804901874366	10.1238162787031	10.7162693787848	9.59729098487331	9.61505270859393	9.87278809497433	8.40241375734102	8.50503428366523	8.2262542636351	8.76950613026377	9.24850163336926	7.32114122851216
FBgn0019828	515.486102480999	446.257821565234	448.276501048583	446.544377021535	444.74592080372	444.951682636514	613.971065436856	611.338714297159	575.968373918959	556.664332314244	472.837730360578	532.837796254083
FBgn0019830	54.0724523326816	61.7552793000891	62.6777150875434	61.233419945741	67.2390582518224	60.1158124413163	25.5046718475041	39.9264109427618	41.588285443933	41.9873323812629	49.7349493430836	47.5874179853291
FBgn0019886	366.406553594475	373.501328575621	331.456704041482	329.416875072342	307.416443841665	315.793975366645	350.447575560604	328.388823730407	326.569236719863	316.300141562014	312.444135600048	305.43287441056
FBgn0019890	163.531137809197	163.263410521219	146.414145582234	155.043559995066	143.098508587212	151.405291401695	152.730600509544	165.375666626824	167.071306830494	169.410913880096	151.662491819936	155.991684596983
FBgn0019925	106.692831137248	113.45423443	124.732391257716	111.720577450673	115.513253919797	116.782911233018	156.076694483706	146.003088536253	119.280686822709	150.94180248454	153.926111100831	144.046664697831
FBgn0019928	0.76060994329859	2.09225536426531	1.86911675211362	1.89242357448206	1.92301054171879	3.31346997708043	0.743576438702745	0.866253491854792	0.457014125757505	0.132871305003997	0.129349673193976	0.770646445106543
FBgn0019929	61.2636736147774	66.0072821371444	72.9578572241683	67.5865562315022	68.9631366685358	66.6075087229433	151.987024070841	240.188468196101	177.974358116423	233.38844723952	278.554521223227	260.350057371827
FBgn0019932	56.5617212380224	58.0432133312313	56.0111986716715	55.6237357785263	58.5523554599203	53.3536288146216	54.6528682446517	53.6289661775557	50.8591434235853	51.6869376465547	54.5855620878577	55.5507645847633
FBgn0019936	200.524439596901	199.911625450124	199.185541883575	218.034230402826	231.822236339616	236.676426934316	165.29704232362	173.171948053517	165.439113524217	210.135968863821	202.496913385169	215.588343018556
FBgn0019938	17.632321412831	18.8302982783878	24.3608216692142	20.4787265381452	22.6782622506146	20.8951474064868	23.9431613262284	25.357602216113	27.094408884195	25.0462409932534	26.387333331571	24.3395835579483
FBgn0019940	38.7219607497464	48.7967944633491	39.0645401191747	43.0526363194669	45.2902137928941	43.0074878657786	32.0481445080883	38.2726542764935	40.6089694601669	33.1513905984971	27.6161552269138	24.7249067805016
FBgn0019947	40.7963515041971	40.4952651148125	43.1765969738246	43.8636749942449	45.223903084559	40.3026144151007	36.2865302086939	37.8001523718455	42.2411627664437	43.1831741262989	41.6505947684602	42.3213339437677
FBgn0019948	419.718395983858	417.033738574044	372.764184263193	460.737553830151	401.246096135875	435.281760050341	414.841295152261	320.198790716508	309.137412208827	366.126880938513	354.935503244269	309.029224487724
FBgn0019949	20.4673221105802	23.6897300921653	21.8063621079922	23.3173618998683	22.4130194172741	23.5323990208977	20.6714249959363	20.3175818998669	23.2424326813817	23.1196070706954	21.278021240409	22.9909522790119
FBgn0019952	20.8130539029887	18.1553771931409	18.4419519541877	20.4787265381452	16.7102985004529	15.2149131600632	9.36906312765458	12.6000507906152	10.7724758214269	12.0912887553637	13.8404150317554	11.6881377507826
FBgn0019957	67.8325776705379	70.191792865675	76.5714829449213	72.7907210613279	77.6498394604378	68.4332983021508	48.0350379401973	57.4089814147403	56.2127374681732	60.1907011668104	67.3265048974643	66.9820201871771
FBgn0019960	161.871625205636	174.804561078941	174.575504647412	163.897398861393	156.095407420897	157.423634829454	142.023099792224	142.30182361651	165.112674862962	155.791605117186	150.368995087997	152.010011297266
FBgn0019968	235.6507897056	226.638500425901	216.319112111283	229.861877743339	223.002912131044	220.85291724785	223.667792761786	219.713385661352	224.393935746935	221.695772399168	218.988996717401	206.533247288554
FBgn0019972	24.2703718270732	25.1745564797084	22.0555776749407	24.0608140184148	21.8162230422579	25.6286759451731	49.2247602421217	41.2651663392646	28.00843713571	46.9700063189128	47.3419803889951	49.0644903384499
FBgn0019982	28.1425679020478	29.6290356423378	26.2922423130649	26.8318628239064	29.5082652091331	24.6143484011689	16.4330392953307	19.7663296777775	18.7375791560577	18.2698044380495	18.2383039203506	18.8166173680181
FBgn0019985	33.1902520712112	31.7887831151278	31.7749847859315	32.7118932160471	32.8901113342247	34.1490273148085	45.0607321853863	45.1239318938905	35.1247999510768	34.2807966910311	32.3374182984939	34.8717516410711
FBgn0019990	37.2007408631492	38.0655492079237	38.4415012018035	36.2263941400852	35.8740932093056	34.4195146598763	27.8841164513529	34.2563880869849	31.8604133385232	35.7423810460751	36.0885588211192	33.7800025105035
FBgn0020018	41.0729369381239	40.9002177659606	45.3572331846239	36.3615672525482	36.4045788759867	35.7719513852152	33.9070856048452	38.1151536416108	44.0692192694737	39.462777586187	42.426692807624	41.2295848132001
FBgn0020224	105.102464892169	97.3911126011241	93.7673570643666	89.0790811131199	92.8349916691827	95.6848983177307	111.387750517671	99.5404012458597	92.4474288675182	87.4293186926297	91.3855441115438	88.8812233356213
FBgn0020235	74.2631890093351	82.2053881830694	83.2379993607932	82.1852523775067	84.4135317106212	75.3307256013795	52.1247083530624	57.3302310972989	61.8274824417654	66.1699098919903	60.6003218913776	74.6242641011503
FBgn0020236	379.060337196625	409.002177659606	331.768223500168	418.698715854156	329.763152550604	345.412339651568	175.781470109329	183.566989955774	172.555476339584	188.810124410679	209.934519593822	167.422940199397
FBgn0020238	1594.0310020784	1581.13762640785	1555.29204943374	1589.63580256493	1507.64026470753	1622.24785204407	1665.61122269415	1312.53154079489	1349.82386429092	1351.56691450065	1337.47562082571	1348.63127893645
FBgn0020248	1.24463445267042	1.55231849606781	0.747646700845448	1.14897145593554	1.65776770837826	1.21719305280505	0.817934082573019	1.4175057139442	1.37104237727252	1.12940609253397	0.90544771235783	1.66973396439751
FBgn0020249	46.1206211072872	42.9249810217012	45.7310565350466	43.5257422130874	48.1415742513048	46.5914451879268	52.1990659969327	51.9752095112875	53.2095017846238	54.2779280941326	53.4214150291119	56.3214110298699
FBgn0020251	36.2326918444056	36.5807228203806	34.080228780205	36.2263941400852	36.5372002926569	36.1100605665499	33.9070856048452	34.1776377695436	30.6199464257529	34.2143610385291	30.0737990175993	32.7524739170281
FBgn0020255	293.664584471738	278.404947664336	279.806777791409	263.993088640248	271.608661340695	266.227169382972	339.888790131025	272.633598981935	291.379149036535	281.687166608473	257.923248348787	283.08412750247
FBgn0020257	85.4648990833689	95.0963809112847	92.0851519874644	89.7549466754349	75.7268289187191	93.8591087385231	137.041137652916	82.1365810913225	79.520457881806	69.8238707796002	64.8041862701818	60.0462021812182
FBgn0020258	1.79780532052394	1.48482638754312	1.05916615953105	0.878625231009529	1.39252487503774	1.96103325174148	1.18972230192439	1.02375412673748	1.63219330627681	0.996534787529974	1.42284640513373	1.28441074184424
FBgn0020261	38.7911071082281	43.1274573472753	44.6718903755155	43.7285018817819	47.0806029179427	44.5627900999184	38.9634053880238	40.7139141171752	45.5708371112484	49.2288185039807	45.9191339838614	50.8626653770319
FBgn0020269	43.0090349756112	39.4153913784175	40.4975296291284	43.7960884380134	40.2505999594242	49.0934531298039	54.9502988201328	45.5964337985386	45.3749739144952	39.662084543693	37.7701045726409	40.6515999793702
FBgn0020270	3.24987884863943	4.92692392230219	4.98431133896965	4.19036648635314	5.30485666681044	5.34212506508885	3.792239837384	6.37877571274892	4.11312713181755	6.44425829269383	6.9202075158777	6.48627424631341
FBgn0020272	3.04243977319436	3.30711331770969	3.73823350422724	2.90622191795459	3.050292583416	3.78682283094906	2.8999481109407	3.38626364997782	3.65611300606004	3.58752523510791	3.88049019581927	4.3027759851782
FBgn0020277	2.35097618837746	2.49720801541344	1.55759729342802	3.1089815866491	2.71873904174035	2.569629778144	2.37944460384878	2.67751079300572	2.54622155779182	2.92316871008792	3.55711601283433	3.2110268546106
FBgn0020278	42.2484250323126	45.35469692859	39.3760595778603	42.5119438696149	40.8473963344404	35.5014640401474	42.0120687867051	41.9739191962367	45.7014125757505	56.6696115842045	59.1128006496469	49.8993573206487
FBgn0020279	463.349748185805	451.724682355733	481.795994803154	447.355415696313	476.508750096248	491.881237005776	453.284197033193	366.897728959225	413.663071542793	403.92876721215	416.441272848005	396.30493439604
FBgn0020280	35.7486673350337	32.9361489600475	32.7095431619884	31.4277486476485	28.3146724591007	29.618364284923	36.6583184280453	35.4376428486051	37.083431918609	35.7423810460751	30.5265228737783	33.3946792879502
FBgn0020294	21.2279320538788	21.4624905108506	21.681754324518	24.1284005746463	22.0151551672633	21.1656347515546	19.779133269493	20.2388315824256	17.5623999755384	18.3362400905515	17.3328562079927	19.0734995163869
FBgn0020299	31.0467149582788	27.1993197354491	28.0367512817043	29.873257854324	28.5136045841061	29.2126332673213	25.6533871352447	26.4601066602918	26.5721070261864	31.0254497184332	30.7205473835692	29.0276827656798
FBgn0020300	57.5989166152478	54.7361000135216	43.2389008655618	55.1506298849058	55.3031307514989	49.0258312935369	37.1788219351372	43.4701752276223	34.341347164064	40.459312373717	45.2723856178915	33.4588998250424
FBgn0020304	348.497646747718	326.931773693586	286.224078640332	332.525856658991	307.283822424995	325.86962897042	378.257334368086	303.582473736384	279.235630837836	306.86627890673	327.254673180758	282.763024817009
FBgn0020305	13.6218326208929	12.0135953173944	16.6351390938112	13.990417139921	15.3840843337503	13.0510143995209	10.6331430734493	14.2538074568834	15.407904811253	14.5494078979376	16.7507826786198	16.376236958514
FBgn0020306	211.587856953971	209.360520643581	216.194504327809	206.95003518086	204.966399463888	213.820246276088	236.680380439084	209.475844393977	211.662827957976	217.44389063904	224.486357828145	199.918531968056
FBgn0020307	30.0095195810535	35.7033254095597	37.0708155835868	37.8484714896412	42.5714747511538	47.4029072231302	39.1864783196347	28.9013665009735	24.8093382554074	28.1687166608473	26.8400571877499	31.4680631751839
FBgn0020309	381.065581592594	360.272875304782	346.471941950128	361.520489282305	350.38578284283	363.467369934843	467.337791724675	337.208859283838	288.310625620735	297.299544946442	283.922532660777	292.139223232472
FBgn0020312	12.0314663758141	12.0135953173944	12.0869549970014	11.0166086657349	13.4610737920315	10.9547374752455	14.7228134863143	15.8288138057103	13.6451360404741	13.1542591953957	12.7409428096066	12.9725484926268
FBgn0020369	49.301353597445	52.8463209748303	55.4504636460374	53.3933794228867	55.5683735848394	57.4109389906384	46.1017391995702	47.0926898299241	53.7318036426324	47.2357489289208	58.1426781006921	45.5323607983783
FBgn0020370	58.1520874831013	61.0803582148422	67.9735458851987	59.9492753773425	64.3876977934117	67.7570799394814	63.7245007968252	68.8277774437353	66.5934868960937	68.6944646870662	78.4505767921462	70.9636934868942
FBgn0020371	44.0462303528365	41.1026940915347	41.7436074638709	42.3767707571519	41.0463284594458	39.896883397499	41.7889958550943	43.2339242752982	50.2715538333256	49.8931750290007	48.5708022843379	47.7158590595135
FBgn0020372	38.8602534667098	42.7899968046519	38.5038050935406	42.9174632070039	41.8420569594674	39.896883397499	36.9557490035264	40.6351637997339	39.4990780118987	39.529213238689	37.252705879865	42.1928928695833
FBgn0020377	4.07963515041971	3.44209753475906	3.80053739596436	2.77104880549159	2.98398187508087	3.04298263201264	5.42810800253004	3.54376428486051	4.11312713181755	3.45465393010391	3.29841666644638	3.46790900297945
FBgn0020378	22.8182982989577	28.4141776888934	23.5508710766316	26.9670359363694	26.1264190840414	31.5117757003975	55.4708023272248	23.7825958672861	20.5656356590877	19.0670322680735	24.7704624166463	26.2661996707147
FBgn0020379	37.5464726555577	37.6605965567756	38.0053739596436	33.3877587783621	37.3992395010136	36.4481697478847	43.2761487324997	40.0051612602031	38.6503374926347	38.931292366171	40.2277483633264	40.8442615906468
FBgn0020381	18.2546386391662	18.8302982783878	24.4231255609513	21.2221786566917	21.9488444589282	23.2619116758299	18.6637686114389	23.310093962638	23.1118572168796	23.4517853332054	27.2927810439289	27.87171309802
FBgn0020385	88.1616070641548	97.7285731437475	67.4128108595646	92.1204761435375	90.2488740441127	98.5926372772094	13.4587335405197	21.9713385661352	22.1978289653646	25.1791122982574	29.2977009784355	24.7891273175938
FBgn0020386	376.501921932802	360.947796390029	342.920620121112	351.314919291348	363.714235218191	316.740681074382	469.196732821432	395.011592285785	367.047630715528	415.488570747497	385.785400301032	382.818621606675
FBgn0020388	38.3070825988563	37.4581202312016	39.251451794386	38.5919236081878	43.9639996261915	42.0607821580413	34.6506620435479	40.4776631648512	37.7363092411197	45.7077289213748	41.9092941148481	41.80756964703
FBgn0020389	9.12731931958308	9.24641886788219	10.4047499200992	10.6786758845774	10.8086454586263	9.33181340483875	7.65883731863827	9.05628650575464	10.3154616956694	8.96881308776977	7.89033006483251	10.7248296943994
FBgn0020391	5.32426960309013	5.66933711607375	4.85970355549541	4.86623204866816	5.30485666681044	4.86877221122022	4.75888920769757	5.90627380810085	4.57014125757505	4.71693132764188	5.49736111074396	5.77984833829908
FBgn0020392	32.9828129957661	33.4085937197203	34.0179248884679	33.3201722221306	36.2719574593164	34.5547583324102	24.9098106965419	26.6176072951745	30.9463850870082	27.1057462208153	29.4270506516295	29.4130059882331
FBgn0020399	195.407609069256	189.04539597765	179.123688744222	179.780239575796	177.779009046485	167.02593557936	225.080587995321	159.784394088488	175.885150684389	167.88289387255	147.911351297311	160.872445415991
FBgn0020407	12.9995153945577	15.7256612862522	13.0215133730582	14.3283499210785	14.720977250399	15.1472913237962	13.9048794037413	11.5762966638777	12.4699568599548	15.2137644229576	11.8354950972488	12.9725484926268
FBgn0020412	170.030895506476	162.925949978596	168.968154391071	165.384303098486	167.434538546205	157.964609519589	191.545290609827	163.013157103584	164.459797540451	162.767348629896	153.538062081249	158.624726617764
FBgn0020414	367.305456254737	255.99756763414	373.511830964038	361.655662394768	331.288298842312	392.274272184562	385.470025823503	436.513009577374	535.685843120047	403.463717644636	551.15895747953	451.47037575825
FBgn0020415	113.33088155149	93.4765703066922	100.745392938924	116.789569168036	111.733543544695	109.682618424989	75.6960814599394	83.0815849006187	86.767396161675	96.1988248228935	104.514535940732	89.073884946898
FBgn0020416	114.644662362642	85.2425330666803	70.4657015546835	96.3784291861221	71.2840114602653	90.8837479427774	79.5626789411937	85.680345376183	88.0731508066964	118.454768411063	128.444225481618	94.7895127481048
FBgn0020440	62.9923325768196	56.3559106181141	61.8054606032237	58.4623711402494	62.8625515017037	60.521543458918	61.1219832613656	61.3464972868075	61.6316192450122	61.5194142168504	61.6351192769294	60.1746432554026
FBgn0020443	276.308848492833	278.472439772861	289.775400469348	267.169656783128	283.080413882672	280.22488949023	291.110175752125	295.077439452719	298.626087316404	286.935583156131	296.404776123995	283.469450725024
FBgn0020445	25.7915917136704	23.6222379836406	24.7346450196369	23.2497753436368	22.9435050839552	24.5467265649019	29.9661304797206	23.4675945975207	26.0498051681778	23.8503992482174	29.5564003248234	25.8166559110692
FBgn0020493	106.485392061803	98.4709863375191	104.047499200992	96.0404964049646	98.0735376276581	90.4780169251757	91.6829748920484	75.9940563308976	68.6174065958769	74.2750594972341	74.182037576745	69.2939595224967
FBgn0020496	259.160551589374	256.807472936436	252.268457643602	247.501968919761	256.755062673625	255.678162925328	316.91227817511	261.76605517503	221.782426456892	245.67904295239	217.307450965879	226.248952175863
FBgn0020497	134.558813605369	137.143964522165	133.579543884387	136.660016700097	128.576463461818	130.848253176543	145.740981985738	126.945511715448	114.841121029636	117.059619708521	116.544055547772	117.459362341656
FBgn0020503	468.950603222822	468.260248944282	461.98335723075	477.025913881943	444.812231512056	481.264608711865	535.969897016938	523.847111619825	501.409783688235	479.333232801918	476.912245066188	465.277791233076
FBgn0020506	0.27658543392676	0.5399368681975	0.498431133896965	0.946211787241031	0.596796375016175	0.608596526402527	0.223072931610823	0.0787503174413447	0.130575464502144	0.265742610007993	0.646748365969878	0.64220537092212
FBgn0020508	13.2069544700028	13.2959453793634	14.3921989912749	12.9090322402169	15.1851522087449	17.0407027392708	15.168959349536	22.83759205799	15.2773293467509	22.4552505456754	24.8998120898403	22.0276442226287
FBgn0020509	120.314663758141	126.007766615592	127.536066385886	148.352490928147	142.501712212196	158.708449718526	122.541397098212	142.459324251393	122.806224364267	140.046355474212	155.090258159577	162.28529723202
FBgn0020510	104.549294024315	105.82762616671	102.801421366249	105.637787389838	106.49499758622	100.35080502015	118.005580822126	118.91297933643	105.178536656477	116.860312751015	120.424545743591	117.00981858201
FBgn0020513	161.664186130191	142.880793746763	96.2595127338515	117.735780955277	97.3441198359716	109.953105770057	22.6047237365634	29.2951180881802	25.1357769166628	31.0254497184332	24.6411127434524	14.9633851424854
FBgn0020518	0.76060994329859	1.14736584491969	1.05916615953105	1.08138489970404	1.25990345836748	1.284814889072	1.56151052127576	1.33875539650286	0.979315983766083	1.26227739753797	1.09947222214879	1.47707235312087
FBgn0020521	73.7791644999633	78.0883695630634	72.8332494406941	77.4541934413015	70.8198365019194	78.508951905926	64.2450043039172	63.2365049053998	48.7046482592999	54.8094133141486	60.9236960743625	54.9727797509334
FBgn0020545	55.1787940683886	58.1107054397559	52.9583079765526	59.3409963712589	55.7673057098448	50.243024346342	74.7294320896258	86.7828498203619	83.0459954233638	90.9504082752357	94.4252614316022	88.0463563534226
FBgn0020616	30.4935440904253	31.8562752236525	28.2859668486528	25.0746123618873	28.6462260007764	28.1306838870501	33.2378668100127	30.2401218974764	31.5339746772679	26.9064392633093	32.7254673180758	29.8625497478786
FBgn0020617	0.96804901874366	1.34984217049375	1.43298950995378	1.08138489970404	1.06097133336209	1.35243672533895	0.594861150962196	1.26000507906152	1.43633010952359	1.12940609253397	1.09947222214879	1.41285181602866
FBgn0020618	770.705311636917	804.303457288701	787.583495448942	790.49236168365	845.66046339792	794.894685317968	560.359204206388	656.935148095698	660.254836255093	739.295941042237	771.053401909289	755.939942112427
FBgn0020620	175.078579675639	162.858457870071	149.404732385615	163.221533299078	154.238707587514	159.04655889986	180.837789892508	150.019354725762	150.031208712964	154.130713804636	143.190088225731	142.890695030172
FBgn0020621	153.297476753907	156.986644428423	146.850272824393	152.475270858269	161.599196212713	156.071198104115	161.504802486236	157.894386469896	152.642718003007	159.046952089784	151.662491819936	161.899974009466
FBgn0020622	83.7362401213266	77.0759879351931	69.5934470703638	71.9120958303183	66.8411940018116	60.7244089677188	91.6086172481782	70.0877825227968	65.0265813220679	61.3201072593444	51.9985686239782	52.5323993414294
FBgn0020626	127.367592323273	130.259769452647	133.392632209175	126.85996604653	135.273845003666	121.313574262904	113.395406902169	115.605466003894	120.390578270977	116.328827530999	115.121209142638	122.211682086479
FBgn0020633	0.76060994329859	0.607428976722187	1.05916615953105	0.540692449852018	1.06097133336209	0.743840198936422	1.41279523353522	0.866253491854792	1.1751791805193	0.730792177521981	0.58207352937289	0.577984833829908
FBgn0020637	1.24463445267042	1.34984217049375	1.68220507690226	1.55449079332455	1.06097133336209	2.09627692427537	0.966649370313568	1.57500634882689	0.914028251515011	0.996534787529974	1.29349673193976	1.28441074184424
FBgn0020647	252.245915741205	238.449619417721	229.15371380913	231.754301317821	225.787961881119	231.06381452416	249.09810696542	247.669748353029	215.123077767283	221.961515009176	200.427318614065	215.331460870187
FBgn0020653	113.74575970238	120.878366367715	125.916165200721	120.236483535842	130.167920461861	114.416146963675	78.5216719270098	94.4216306121723	107.463607285265	100.052092668009	109.041774502521	103.073962033
FBgn0020655	27.3128116002676	30.1014804020106	33.8310132132565	30.819469641565	33.8184612509166	29.8212297937238	40.8223464847807	41.4226669741473	41.5229977116819	40.525748026219	44.6903120885186	43.6699652227041
FBgn0020660	1.72865896204225	0.80990530229625	1.30838172647953	1.55449079332455	0.729417791686436	0.879083871470317	1.56151052127576	1.26000507906152	1.43633010952359	1.32871305003997	1.42284640513373	1.73395450148972
FBgn0020762	45.290864805507	41.8451072853062	42.0551269225565	43.4581556568559	39.3885607510675	44.9008992812531	55.3220870394842	61.8977495088969	50.4021292978277	60.6557507343244	59.7595490156167	59.5966584215727
FBgn0020764	491.561462446334	557.079863762771	415.566957886595	410.858675331302	372.865112968439	356.367077126813	355.280822412171	424.464211008848	364.305545960983	331.580341637473	341.547812068693	250.909638419272
FBgn0020766	29.1797632792732	26.9293513013503	32.3980237033028	25.4801316992763	27.2537011257386	25.0200794187706	17.1766157340334	21.5775869789284	22.589555358871	26.8400036108073	24.7057875800493	24.2753630208561
FBgn0020767	183.030410901033	172.239860955002	154.638259291534	162.748427405457	153.708221920833	162.360028876941	194.891384583989	178.999471544176	146.897397564912	156.58883294721	146.553179728774	155.0283765406
FBgn0020887	34.6423255993267	36.8506912544794	38.0676778513807	39.2677891705028	40.3832213760945	35.9071950577491	33.2378668100127	35.1226415788397	36.2999791315961	39.595648891191	37.4467303896559	36.2203829200075
FBgn0020906	3.38817156560281	13.6334059219869	4.79739966375829	6.55589595445571	2.65242833340522	5.88309975522443	0.966649370313568	3.85876555462589	0.783452787012866	4.58406002263788	2.19894444429759	2.63304202078069
FBgn0020907	19.2226876579098	22.4748721387209	19.4388142219817	22.7766694500162	19.3627268338581	19.27222333608	14.6484558424441	16.7738176150064	14.1021501662316	15.0144574654516	15.1339117636951	16.055134273053
FBgn0020908	299.956903093571	314.850686267667	279.308346657512	315.291284819958	285.732842216077	289.421459222535	406.067093175569	347.603901186095	323.631288768565	315.037864164476	257.276499982818	295.029147401622
FBgn0020909	3.80304971649295	3.30711331770969	3.42671404554164	3.0413950304176	4.11126391677809	2.569629778144	3.1973786864218	3.93751587206723	4.83129218657934	4.58406002263788	5.04463725456505	4.62387867063926
FBgn0020910	384.59204587516	413.65913314781	410.395734872414	420.388379759944	436.523392970164	420.134468726545	332.601741031738	419.345440375161	423.260368183701	461.594913583884	448.584666636708	481.975130877051
FBgn0020912	41.2112296550873	48.8642865718737	54.0174741360836	52.7175138605717	59.4807053766121	55.1117965575622	59.857903315571	50.0064515752539	42.7634646244523	45.6412932688728	47.66535457198	53.2388252494437
FBgn0020930	24.3395181855549	25.2420485882331	26.1053306378536	24.3311602433408	24.6012727923334	25.0877012550375	24.0918766139689	24.8063499940236	27.6819984744546	27.9029740508393	26.452008168168	28.3854773947577
FBgn0021738	10.3719537722535	12.6210242941166	11.0900927292075	13.1117919089114	13.5273845003666	12.0366868555166	17.2509733779037	15.986314440593	10.6419003569248	12.5563383228777	12.1588692802337	12.2661225846125
FBgn0021750	11.3400027909972	12.4185479685425	13.1461211565325	12.3683397903649	12.0685489169938	12.7805270544531	10.1126395663573	9.05628650575464	11.9476550019462	11.7591104928537	11.8354950972488	9.76152163801622
FBgn0021760	448.41413475376	444.503026743592	442.918366359191	447.085069471387	413.712509302879	425.273728282833	409.636260081342	447.538054019162	513.814452815938	481.658480639488	466.887645393655	470.800757423006
FBgn0021761	22.8874446574394	21.4624905108506	24.9838605865854	24.8042661369613	23.2750586256308	25.2229449275714	18.2919803920875	22.5225907882246	25.7233665069224	24.6476270782414	26.1933088217801	23.6973781870262
FBgn0021764	36.9933017877042	37.8630728823497	38.8153245522262	41.2953858574479	39.1896286260621	40.1673707425668	33.2378668100127	33.7051358648955	31.7951256062722	37.203965401119	34.8597369257764	34.0368846588723
FBgn0021765	30.7701295243521	33.8810384793931	32.8341509454626	31.49533520388	34.2163255009274	31.5793975366645	19.0355568307903	22.5225907882246	21.2838007138495	20.3293096656115	27.4868055537198	19.5230432760324
FBgn0021767	5.46256232005351	4.38698705410469	5.23352690591814	5.00140516113116	4.37650675011862	4.32779752108464	2.75123282320016	3.07126238021244	2.67679702229396	2.59099044757793	3.29841666644638	3.08258578042617
FBgn0021768	64.3752597464534	67.2896321991134	65.4813902157138	61.7065258393615	62.7299300850335	64.308366289867	64.6167925232685	72.3715417285958	76.6477976627588	65.1069394519583	69.5901241783589	73.2114122851216
FBgn0021776	3.04243977319436	3.239621209185	3.23980237033028	3.98760681765863	3.31553541675653	3.71920099468211	2.08201402836769	2.83501142788841	1.63219330627681	1.39514870254196	2.06959477110361	1.92661611276636
FBgn0021795	47.7801337108478	46.7045390990837	55.263551970826	50.5547440611637	60.475366001639	57.6814263357062	51.3811319143597	56.5427279228855	51.577308478347	55.8059481016786	56.9785310419463	57.4131601604375
FBgn0021796	33.2593984296929	30.1689725105353	36.8216000166383	31.4277486476485	33.1553541675653	32.2556158993339	22.6047237365634	29.5313690405043	26.7026824906885	29.5638653633892	34.4070130695975	28.5139184689421
FBgn0021800	223.757616046749	212.262681310142	191.70907487512	193.703070159485	172.606773796345	199.484416987495	284.641060735411	198.057048364982	161.587137321404	167.019230390024	149.140173192654	152.587996131096
FBgn0021814	57.0457457473943	49.4717155485959	52.0237496004958	50.6899171736267	48.1415742513048	47.9438819132658	50.5631978317866	54.2589687170865	58.6936712937139	55.1415915766586	53.3567401925149	55.5507645847633
FBgn0021818	35.6103746180704	34.8259279987387	36.8216000166383	34.6043167905291	34.3489469175976	32.4584814081348	26.1738906423366	33.1538836428061	32.7744415900383	34.6794106060431	33.5662401938367	34.8717516410711
FBgn0021825	25.5150062797436	28.4816697974181	34.1425326719421	30.6167099728705	34.8794325842787	30.1593389750586	24.1662342578392	27.7988620567947	27.6167107422035	29.6303010158912	33.3075408474487	30.3763140446163
FBgn0021847	25.0309817703718	24.5671275029862	28.8467018742869	28.3863536172309	28.9114688341169	27.7249528694485	26.3226059300772	29.2951180881802	29.4447672452336	26.6406966533013	29.7504248346144	29.6056675995097
FBgn0021856	16.6642723940873	14.3758191157584	18.8780791963476	16.4911197204865	15.25146291708	15.2825349963301	14.2023099792224	15.8288138057103	14.1021501662316	14.0843583304236	16.10403431265	14.3854003086555
FBgn0021872	785.15690055959	775.281850623085	726.463377654827	734.801039348892	744.33770106184	714.154212815232	686.618483498115	679.378988566481	650.396388685181	666.150287637537	678.633060412193	588.324340301754
FBgn0021874	5.11683052764506	5.87181344164781	7.97489814235145	5.9476169483722	5.96796375016175	5.54499057388969	6.09732679736251	6.6937769825143	7.89981560237974	7.17505047021582	8.60175326739938	7.32114122851216
FBgn0021875	7.88268486691266	8.84146621673406	9.09636819361962	9.59729098487331	9.15087775024801	8.85846055097012	6.9896185238058	9.05628650575464	9.66258437315869	8.57019917275778	10.477323528712	9.95418324929285
FBgn0021895	172.727603487262	181.621264039934	176.693836966474	169.033977134987	189.118140171792	184.945722190101	222.18063988438	151.830612026913	144.220600542619	138.916949381678	134.458985285138	150.98248270379
FBgn0021906	259.506283381783	273.208055307935	303.918383893675	230.064637412034	225.721651172784	200.295879022698	130.12587677298	164.430662817528	173.991806449107	186.949926140623	171.388316982018	207.432334807845
FBgn0021944	26.3447625815239	30.23646461906	33.3948859710967	26.6966897114434	33.4205970009058	29.7536079574569	17.6227615972551	27.3263601521466	28.8571776549739	27.7036670933333	31.3026209129421	29.4772265253253
FBgn0021967	37.7539117310028	37.5256123397263	44.6095864837784	39.6057219516603	39.6538035844081	36.1100605665499	26.4713212178177	32.9963830079234	29.2489040484803	32.8856479884892	32.014044115509	35.0644132523477
FBgn0021979	114.57551600416	119.258555763123	109.904065024281	108.341249639098	108.285386711268	112.793222893268	78.8934601463612	83.0815849006187	78.9328682915463	86.2999126000958	87.0523300595456	84.1931241278899
FBgn0021995	24.4778109025183	24.6346196115109	30.8404264098747	23.7228812372573	28.1820510424305	26.7106253254443	30.4122763429423	30.8701244370071	31.4686869450168	30.1617862359072	33.9542892134186	28.8992416914954
FBgn0022023	168.924553770769	177.301769094354	182.488098898026	181.267143812889	184.542701296668	175.208177767661	164.776538816528	172.069443609338	166.026703114477	181.037153067945	181.283566981357	198.634121226212
FBgn0022027	51.0991589179689	52.5088604322069	50.092328956645	47.5133490307461	45.0912816678888	47.2000417143293	42.0864264305754	41.7376682439127	40.2172430666605	43.8475306513189	42.29734313443	39.8167329971714
FBgn0022029	50.0619635407436	44.9497442774419	43.7373319994587	40.9574530762903	39.6538035844081	40.3702362513676	37.6993254422292	43.3914249101809	42.1105873019416	40.193569763709	42.491367644221	36.0277213087309
FBgn0022069	22.1959810726225	21.1925220767519	22.2424893501521	21.6276979940807	24.2034085423226	22.5180714768935	26.6200365055583	27.2476098347053	30.2935077644975	28.1687166608473	26.646032677959	24.6606862434094
FBgn0022097	100.400512515414	110.214613220815	102.98833304146	106.246066395921	107.357036794576	106.301526611641	86.4779398211292	89.8541122005743	84.7434764618917	92.5448639352836	94.2959117584082	95.5601591932114
FBgn0022153	73.3642863490731	74.5787799197797	77.1322179705554	75.9672892042085	81.5621712522105	78.2384645608582	75.84479674768	64.654010619344	68.2256802023705	66.9007020695123	68.814026139195	70.6425908014331
FBgn0022160	224.310786914602	225.896087232129	224.854745279269	175.860219314369	139.186176795439	121.854548953039	132.207890801348	140.490566315359	121.369894254743	103.706053555619	100.569370908316	98.6427449736376
FBgn0022213	32.6370812033577	32.2612278748006	32.1488081363543	29.738084741861	35.3436075426246	30.9708010102619	27.1405400126502	31.8938785637446	31.3381114805147	28.6337662283613	29.1036764686445	28.5139184689421
FBgn0022224	4.90939145219999	7.62660826328969	6.66651641587191	5.60968416721468	5.63641020848609	5.34212506508885	7.80755260637882	6.77252729995564	7.11636281536687	6.51069394519583	6.40280882310179	6.10095102376014
FBgn0022238	294.217755339591	308.573920174871	297.874906395174	293.393240600951	290.971388174553	298.482785282306	307.989360910677	255.308529144839	244.959571406023	249.598746450008	248.933446061806	242.496748060192
FBgn0022246	2.7658543392676	2.63219223246281	3.55132182901588	3.92002026142713	3.77971037510244	4.19255384855074	4.16402805673537	4.01626618950858	4.76600445432827	3.9197034976179	4.33321405199818	5.13764296737696
FBgn0022288	21.7811029217324	21.7324589449494	25.5445956122195	22.7766694500162	23.2087479172957	22.1799622955588	20.597067352066	22.2863398359005	27.7472862067057	25.7105975182733	27.1634313707349	25.2386710772393
FBgn0022338	14.1750034887465	13.4309295964128	13.1461211565325	13.3145515776059	11.670684666983	15.8911315227327	11.4510771560223	12.5213004731738	15.2773293467509	12.2241600603677	15.1339117636951	14.9633851424854
FBgn0022343	56.3542821625774	62.63267671091	70.3410937712092	62.2472182892135	65.7139119601144	61.5358710029222	50.934986051138	65.2840131588748	70.9677649569155	65.7048603244763	67.0678055510764	71.3490167094475
FBgn0022344	18.2546386391662	21.3949984023259	19.8126375724044	17.4373315077276	18.7659304588419	18.9341141547453	16.5073969392009	19.0575768208054	16.3872207950191	18.2698044380495	19.3377761424994	21.1927772404299
FBgn0022349	98.7409999118534	102.250544414902	98.0663255942279	103.272257921735	100.527033836058	96.2258730078662	75.6217238160691	70.9540360146516	69.7925857763962	71.8833760071621	66.7444313680914	63.9636549438431
FBgn0022355	637.321986125737	713.054126563323	782.910703568658	1056.51304701084	984.316154526678	998.436412481479	282.856477282524	411.785409900791	396.035383835004	407.516292447258	503.040879051371	396.561816544409
FBgn0022359	8.91988024413801	9.38140308493156	9.59479932751658	10.4083296596513	9.01825633357775	11.7661995104489	5.27939271478949	4.96126999880472	5.35359404458792	6.37782264019184	6.79085784268372	5.84406887539129
FBgn0022361	171.966993543963	164.950713234336	147.597919525239	158.963580256493	145.087829837266	166.890691906826	306.576565677142	232.313436451967	186.527051041313	200.702106208537	183.935235281833	189.835907644579
FBgn0022382	398.006439420608	366.482149289053	362.172522667883	372.131578610651	349.258500801133	378.208930241037	528.608490273781	377.529021813806	350.399258991505	342.210046037793	308.563645404229	328.93759098631
FBgn0022699	16.2493942431972	15.0507402010053	17.6943052533423	15.1393885958565	16.9092306254583	17.7169211019402	14.2766676230927	15.5138125359449	16.9748103852788	16.0109922529816	15.1339117636951	17.275324477805
FBgn0022700	6.63805041424224	3.57708175180844	10.9654849457332	6.69106906691872	6.69738154184818	9.2641915685718	17.5484039533848	24.3338480893755	54.1888177683899	26.8400036108073	46.7599068596222	36.4130445312842
FBgn0022702	4.70195237675492	4.92692392230219	4.54818409680981	3.1089815866491	3.38184612509166	3.58395732214822	2.52815989158933	3.38626364997782	3.72140073831112	3.7203965401119	3.36309150304337	4.43121705936263
FBgn0022708	1.17548809418873	0.80990530229625	0.809950592582569	0.60827900608352	0.596796375016175	0.879083871470317	0.66921879483247	1.02375412673748	0.261150929004289	0.39861391501199	1.09947222214879	0.577984833829908
FBgn0022709	96.7357555158843	92.9366334384947	98.627060619862	85.8349264140078	84.347221002286	86.4207067491589	110.94160465445	121.984241716643	129.922587179634	127.091403236323	115.703282672011	122.019020475203
FBgn0022710	84.5659964231069	91.5192991594762	85.2940277881182	90.1604660128239	79.6391607104918	91.8304536505147	103.951986130644	84.3415899796802	64.3084162673061	84.1739717200318	86.5996062033667	73.6609560447671
FBgn0022720	30.7009831658704	32.4637042003747	29.0336135494982	28.7242863983884	32.2933149592086	32.187994063067	30.337918699072	27.4838607870293	27.4861352777014	28.0358453558433	29.7504248346144	24.9175683917782
FBgn0022724	14.3824425641915	12.7560085111659	12.398474455687	13.855244027458	12.9305881253505	12.915770726987	11.1536465805412	14.0175565045594	15.9302066692616	12.2905957128697	13.9050898683524	13.1652101039035
FBgn0022740	2.21268347141408	1.95727114721594	2.36754788601059	1.75725046201906	1.65776770837826	2.90773895947874	2.30508695997851	2.67751079300572	2.48093382554074	2.32524783756994	2.00491993450662	2.11927772404299
FBgn0022764	159.036624507887	158.471470815966	161.803206841302	161.53186939329	159.079389295978	159.04655889986	156.151052127576	138.521808379325	136.124921743486	141.375068524252	141.379192801015	139.551227101377
FBgn0022768	249.618354118901	243.714003882647	221.36572734199	225.739097813217	209.011352672331	223.490168862261	239.431613262284	199.632054713809	222.827030172909	208.475077551271	193.636460771382	184.377161991741
FBgn0022770	1.3829271696338	1.41733427901844	1.74450896863938	1.68966390578756	2.12194266672418	1.284814889072	1.04100701418384	1.10250444417883	0.652877322510722	1.26227739753797	1.42284640513373	0.834866982198755
FBgn0022772	0.82975630178028	1.41733427901844	1.55759729342802	1.14897145593554	1.72407841671339	2.7048734506779	1.48715287740549	2.44125984068169	1.89334423528109	1.79376261755395	1.68154575152168	1.47707235312087
FBgn0022774	11.1325637155521	9.98883206165375	10.5293577035734	10.2055699909568	10.2781597919452	9.66992258617349	5.50246564640031	6.85127761739699	6.13704683160079	8.03871395274179	10.477323528712	8.47711089617198
FBgn0022786	12.1006127342958	13.9033743560856	16.7597468772855	14.5986961460045	15.8482592920962	15.8911315227327	10.3357124979682	16.3800660277997	12.9269709857123	13.9514870254196	14.0344395415464	15.7340315875919
FBgn0022787	75.2312380280787	76.6035431755203	66.7897719421934	75.223837085662	67.7695439185034	68.9742729922864	68.6321052922633	78.1990652192553	82.3278303686021	76.932485597314	75.9929330014607	72.5692069141995
FBgn0022800	15.0047597905267	15.3882007436287	14.2675912078006	13.990417139921	13.2621416670261	12.1719305280505	17.2509733779037	15.9075641231516	17.6929754400406	12.8220809328857	16.3627336590379	15.4771494392231
FBgn0022893	119.208322022434	119.258555763123	127.099939143726	117.195088505425	124.664131670045	122.125036298107	90.8650408094754	95.3666344214684	86.2450943036664	81.1179317049399	91.5795686213348	93.633543080445
FBgn0022935	17.0100041864957	20.1126483403569	19.127294763296	20.4787265381452	18.6333090421717	18.1226521195419	17.4740463095145	17.1675692022131	17.4318245110363	16.8082200830056	15.5866356198741	17.0184423294362
FBgn0022936	12.7920763191127	11.0687057980488	12.6476900226355	11.3545414468924	11.2065097086371	10.346140948843	10.0382819224871	10.6312928545815	12.0782304664484	10.6961400528217	12.7409428096066	9.82574217510843
FBgn0022942	34.7806183162901	38.6054860761212	44.3603709168299	42.0388379759944	46.218563709586	41.5874293041727	30.0404881235909	27.4838607870293	30.3587954967486	30.6932714559232	31.690669932524	33.5231203621346
FBgn0022943	21.850249280214	22.7448405728197	23.239351617946	23.5877081247943	25.397001292355	23.9381300384994	21.117570859158	22.6800914231073	19.5210319430706	18.6684183530615	21.9894444429759	22.9267317419197
FBgn0022959	712.898955946224	722.098069105632	761.22894924414	724.460296245472	777.758298062746	741.541056503346	653.231901400361	649.690118891094	630.614205813106	625.093054391302	594.10304897993	648.88430677971
FBgn0022960	29.4563487132	28.1442092547947	29.407436899921	29.738084741861	27.91680820909	31.1736665190628	36.8813913596561	29.925120627711	28.5960267259696	28.4344592708553	25.0938365996313	31.211181026815
FBgn0022981	8.57414845172956	8.43651356558594	6.91573198282039	7.16417496053923	7.95728500021566	7.57364566189812	9.66649370313568	9.84378968016809	9.07499478289904	8.63663482525978	7.30825653545962	8.66977250744861
FBgn0022984	94.799657478397	97.5935889266981	89.5306924262424	90.1604660128239	92.1055738774963	96.4287385166671	98.3751628403731	91.5078688668425	87.7467121454411	87.3628830401278	92.8730653532745	89.4592081694513
FBgn0022985	106.277952986358	105.557657732611	106.352743195265	108.070903414172	105.831890502868	109.547374752455	122.467039454342	102.296662356307	90.6846600967393	94.8701117728536	82.1370424781745	94.2757484513671
FBgn0022986	89.6136805922703	93.4765703066922	84.6086849790099	88.6059752194994	88.1269313773885	89.5989330537054	95.2521417978216	88.8303580738368	77.3659627175206	77.331099512326	75.4755343086848	79.5692454572506
FBgn0022987	103.028074137718	107.109976228679	92.5835831213613	94.2156593867141	95.2884878775826	103.731896833497	148.640930096679	97.6503936272674	91.5986883482543	92.0798143677696	78.1918774457583	79.9545686798039
FBgn0023000	13.0686617530394	9.65137151903031	12.4607783474241	12.6386860152909	12.5327238753397	13.8624764347242	10.7818583611898	12.0487985685257	10.4460371601716	12.2905957128697	12.9349673193976	11.5596966765982
FBgn0023001	15.0047597905267	17.0080113482212	17.3827857946567	16.7614659454125	15.8482592920962	17.6492992656733	15.0946017056657	15.986314440593	18.4764282270534	16.6753487780016	21.9247696063789	21.7065415371676
FBgn0023023	32.7753739203211	37.4581202312016	34.6409638058391	38.6595101644193	40.1842892510891	39.5587742161643	50.6375554756569	46.4626872903934	40.8048326569201	42.7181245587849	45.7897843106674	47.3305358369602
FBgn0023076	125.638933361231	119.123571546073	117.06901257405	107.732970633015	105.831890502868	96.6992258617349	111.16467758606	87.1766014075686	87.5508489486878	81.7158525774579	75.9929330014607	83.1013749973223
FBgn0023081	63.4763570861914	58.5831501994288	60.3724710932699	59.746515708648	58.1544912099095	61.4006273303883	56.065663478187	59.1414883984499	58.3019449002075	58.9948594217745	58.1426781006921	53.1103841752593
FBgn0023083	228.943592932876	228.595771573117	204.169853222544	227.023242381616	196.478628796992	196.847165373084	296.389568466914	245.228488512347	241.891047990223	232.259041146986	216.8547271097	225.927849490402
FBgn0023090	85.2574600079238	81.1930065551991	73.0824650076426	78.6707514534686	64.1224549600712	72.4229866419007	101.275110951314	93.2403758505521	98.519187966868	93.0763491552996	83.5598888833083	87.9821358163304
FBgn0023091	1.86695167900563	1.6198106045925	1.05916615953105	0.878625231009529	1.525146291708	1.4200585616059	1.85894109675686	1.18125476162017	1.56690557402573	1.32871305003997	1.16414705874578	0.770646445106543
FBgn0023094	21.3662247708422	18.2903614101903	19.6880297889301	22.3711501126272	20.2910767505499	19.0693578272792	30.5609916306828	33.4688849125715	29.9017813709911	37.203965401119	40.5511225463114	37.2479115134829
FBgn0023095	164.015162318569	172.914782040249	157.75345387839	150.109741390166	154.172396879178	155.935954431581	138.379575242581	122.299242986408	112.817201329853	119.849917113605	131.289918291885	105.321680831228
FBgn0023096	8.64329481021125	8.77397410820937	8.66024095145977	9.93522376603083	10.3444705002804	9.60230074990654	8.32805611347074	10.5525425371402	10.2501739634183	9.63316961278975	11.1887467312789	9.88996271220064
FBgn0023097	27.2436652417859	27.8067487121712	27.1644967973846	27.9808342798419	27.9831189174251	25.763919617707	20.5227097081958	24.0188468196101	21.9366780363603	24.3154488157314	25.6112352924072	23.9542603353951
FBgn0023129	372.076554989974	372.016502188077	221.552639017201	248.245421038308	174.198230796388	178.859756926076	325.909553083413	309.567497861926	287.527172833722	288.995088383693	264.843455864665	234.404960386574
FBgn0023130	8.71244116869294	8.84146621673406	7.47646700845448	8.71866575386379	9.28349916691827	8.52035136963538	7.13833381154635	10.3162915848162	9.27085797965225	8.83594178276577	10.2186241823241	9.05509573000189
FBgn0023143	289.100924811946	279.552313509256	277.376926013661	264.060675196479	267.961572382262	254.934322726392	274.825851744534	273.736103426114	297.907922261642	277.036670933333	272.345736909916	272.359297808071
FBgn0023167	85.0500209324787	81.0580223381497	71.6494754976888	73.1286538424854	77.9150822937784	81.0109598478031	83.9497799295399	74.8128015692775	61.8274824417654	64.9076324944523	70.4308970541197	66.0187121307939
FBgn0023169	80.071483121797	84.9725646325816	89.7799079931909	88.6059752194994	91.3098453774747	85.4740010414216	62.9809243581225	75.7578053785736	71.1636281536687	84.7718925925498	79.485374177698	79.0554811605129
FBgn0023170	118.24027300369	112.711821236228	109.405633890384	113.950933806313	106.163444044544	112.590357384468	82.0164811889127	104.974173149312	102.501739634183	114.070015345931	106.260756528851	106.349209424703
FBgn0023171	38.5145216743013	35.2983727584116	40.9959607630254	41.5657320823739	39.5874928760729	33.9461618060076	46.1760968434405	48.667696178751	49.9451151720702	43.7810949988169	41.2625457488782	45.147037575825
FBgn0023172	219.608834537848	214.354936674407	202.238432578694	206.95003518086	200.324649880429	204.556054707516	179.722425234453	182.70073646392	174.318245110363	175.855172172789	182.447714040103	168.257807181595
FBgn0023174	96.1825846480308	95.4338414539081	93.3935337139439	89.4846004505089	93.8959630025448	92.709537521985	67.442382990339	73.4740461727746	74.5585902307245	70.8868412196322	77.9331780993703	61.7801566827079
FBgn0023175	97.0123409498111	104.140323453593	101.306127964558	100.636382228707	98.9355768360147	104.272871523633	80.3062553798964	99.146649658653	98.584475699119	87.7614969551397	95.2013594707661	90.7436189112955
FBgn0023177	19.7067121672817	19.3027430380606	21.8063621079922	19.8704475320617	19.6279696671986	20.3541727163512	11.8228653753736	18.1913233289506	17.6276877077895	17.4061409555236	18.6263529399325	18.5597352196493
FBgn0023178	7.26036764057745	7.82908458886375	8.53563316798553	9.46211787241031	6.2995172918374	9.06132605977096	9.07163255217349	10.7887934894642	9.07499478289904	9.89891222279775	9.89524999933914	8.02756713652649
FBgn0023179	126.676128738456	120.000968956894	118.128178733581	114.964732149785	109.545290169636	122.93649833331	190.281210664032	130.883027587515	107.398319553014	117.856847538545	109.300473848909	111.037308632434
FBgn0023180	0.41487815089014	1.48482638754312	0.996862267793931	1.21655801216704	1.19359275003235	1.55530223413979	1.41279523353522	1.73250698370958	1.10989144826823	1.26227739753797	1.81089542471566	1.28441074184424
FBgn0023181	11.8931736588507	12.0135953173944	12.5853861308984	11.4897145593554	13.9252487503774	12.1043086917836	11.0049312928006	11.8125476162017	13.1881219147166	11.9584174503597	12.5469182998156	14.5138413828399
FBgn0023197	120.176371041177	142.273364770041	151.585368596415	164.843610648634	161.135021254367	175.478665112729	98.1520899087623	97.8078942621501	63.9166898737997	143.63388070932	82.8484656807414	130.817234056836
FBgn0023212	178.39760488276	193.634859357328	177.815307017742	183.294740499834	179.171533921523	184.404747499966	152.507527577933	139.93931409327	142.849558165346	143.434573751814	137.951426461375	145.266854902583
FBgn0023213	601.642465149185	561.736819250974	594.316823280394	566.578100888683	547.527518723173	592.502529370994	621.035041604532	531.879643998842	468.831205294949	495.477096359903	514.358975455844	466.369540363643
FBgn0023214	26.6213480154507	25.4445249138072	21.4948426493066	20.0056206445247	17.9038912504852	18.055030283275	20.5227097081958	18.506324598716	22.1325412331135	17.9376261755395	18.4323284301415	15.0276056795776
FBgn0023215	165.605528563648	160.901186722855	132.146554374433	145.649028678887	138.456759003753	148.42993060595	143.882040888981	109.305440608586	97.3440087863487	97.7932804829415	92.3556666604986	82.8444928489534
FBgn0023216	14.3824425641915	16.198106045925	13.8937678573779	14.125590252384	13.7926273337072	15.3501568325971	14.8715287740549	15.4350622185036	14.0368624339805	14.9480218129496	15.2632614368891	16.3120164214218
FBgn0023388	219.332249103921	239.73196947969	223.857883011475	224.184607019893	226.05320471446	231.807654723096	264.415781602696	250.977261685566	241.695184793469	238.304685524668	237.744699330527	223.680130692174
FBgn0023395	11.4091491494789	12.2160716429684	10.840877162259	10.3407431034198	10.676024041956	10.8871156389785	10.2613548540979	13.0725526952632	13.2534096469677	13.6193087629096	11.3180964044729	12.715666344258
FBgn0023407	114.921247796569	105.895118275235	91.1505936114075	108.611595864024	99.3334410860255	105.287199067637	142.320530367705	117.889225209693	100.4778199344	99.7199144054994	87.7637532621125	93.4408814691684
FBgn0023415	789.374828426973	823.943660869385	841.663273476763	764.133604753364	882.993392190598	872.862662533758	947.613813482778	800.890728378476	825.955100708314	851.970807685626	854.289916609612	920.986722439412
FBgn0023416	33.7434229390647	33.4085937197203	30.2796913842406	30.413950304176	36.2056467509813	36.2453042390838	39.0377630318941	41.58016760903	35.8429650058386	32.6199053784812	34.2776633964035	35.2570748636244
FBgn0023423	258.469088004557	257.077441370535	247.96948911374	232.903272773757	216.305530589196	235.864964899113	351.711655506398	247.433497400705	239.410114164682	244.549636859856	232.117988546589	231.836138902885
FBgn0023441	472.200482071461	480.071367936102	428.962294610076	459.453409261752	451.708545178909	429.263416622583	351.265509643177	321.380045478128	274.861352777014	295.107168413876	329.130243442071	277.240058627079
FBgn0023458	116.235028607721	109.607184244092	115.573719172359	118.614406186286	113.855486211419	114.07803778234	87.4445891914428	99.3041502935357	101.391848185915	103.573182250615	104.579210777329	95.9454824157647
FBgn0023477	89.0605097244167	105.220197189988	86.4778017311235	113.207481687766	112.794514878057	114.145659618607	30.4122763429423	52.5264617333769	43.6774928759673	44.7776297863468	54.3915375780668	48.7433876529889
FBgn0023479	465.493285298737	470.959933285269	382.35898359071	553.128376198614	473.325836096162	515.27839235414	453.730342896415	469.194391315532	494.162845408366	489.763630244731	430.734411735939	367.341472167452
FBgn0023489	5.18597688612675	4.31949494558	5.35813468939238	5.40692449852018	5.50378879181583	6.22120893655917	6.39475737284361	3.93751587206723	6.00647136709864	5.58059481016786	4.65658823498312	5.45874565283802
FBgn0023495	0.6914635848169	1.34984217049375	1.24607783474241	1.62207734955605	1.525146291708	1.96103325174148	0.966649370313568	1.57500634882689	0.391726393506433	0.730792177521981	0.58207352937289	0.513764296737696
FBgn0023496	3.31902520712112	3.71206596885781	2.1183323190621	3.98760681765863	2.98398187508087	2.50200794187706	2.23072931610823	3.38626364997782	3.32967434480468	3.38821827760191	3.62179084943132	3.72479115134829
FBgn0023506	34.0200083729915	35.1633885413622	32.3357198115656	33.7256915595196	30.7018579591654	33.8109181334737	32.8660785906613	29.2951180881802	35.9735404703408	33.0849549459952	33.1781911742547	32.2387096202904
FBgn0023507	262.617869513459	285.761587493527	249.215566948483	267.304829895591	248.399913423399	251.282743567977	123.731119400137	150.649357265292	126.919351496084	142.371603311782	160.264245087336	140.129211935206
FBgn0023508	60.5030636714788	62.9701372535334	60.9955100106411	60.692727495889	56.2977913765258	60.3862997863841	54.727225888522	51.0302057019914	59.8688504742332	53.8793141791206	57.5606045713192	55.2296618993023
FBgn0023509	16.0419551677521	16.7380429141225	21.3079309740953	18.3835432949686	18.8985518755122	18.9341141547453	15.6894628566279	18.9788265033641	18.6722914238067	16.0109922529816	17.9796045739626	17.4037655519894
FBgn0023510	88.78392429049	86.6598673456987	84.7332927624841	87.1866575386379	83.2199389605888	84.4596734974174	107.223722460936	87.1766014075686	79.4551701495549	80.5200108324219	79.420699341101	79.0554811605129
FBgn0023511	34.0200083729915	36.2432622777572	39.0022362274375	38.1188177145672	35.9404039176408	41.8579166492405	31.0814951377747	38.8239064985829	34.9289367543236	36.5396088760991	39.1929509777746	39.688291922987
FBgn0023512	9.26561203654646	10.8662294724747	10.342446028362	10.3407431034198	11.4717525419776	10.8194938027116	8.92291726443294	8.74128523598926	10.1195984989162	11.4933678828457	10.671348038503	11.6881377507826
FBgn0023513	2.42012254685915	2.76717644951219	2.80367512817043	3.1089815866491	3.38184612509166	1.82578957920758	1.78458345288659	3.15001269765379	3.06852341580039	3.18891132009592	3.75114052262529	4.3027759851782
FBgn0023514	15.3504915829352	15.1857244180547	19.625725897193	16.558706276718	16.1135021254367	17.1083245755377	15.5407475688874	15.6713131708276	15.342617079002	15.6788139904716	18.8203774497235	15.2844878279464
FBgn0023515	22.6108592235126	22.6098563557703	20.6848920567241	22.1683904439327	20.8878731255661	21.5037439328893	17.9945498166064	18.1913233289506	20.9573620525942	18.1369331330455	19.5964754888873	23.2478344273807
FBgn0023516	29.7329341471267	31.5863067895537	31.7749847859315	31.8332679850375	32.6911792092193	32.2556158993339	20.7457826398066	28.1138633265601	27.094408884195	30.3610931934132	33.8896143768216	28.192815783481
FBgn0023517	11.2708564325155	11.6086426662462	14.0806795325893	11.7600607842814	15.4503950420854	12.1043086917836	10.7075007173195	11.655046981319	11.3600654116866	11.2276252728377	13.2583415023825	10.596388620215
FBgn0023518	44.391962145245	44.5447916262938	43.363508649036	43.3905691006244	44.5607960012077	41.8579166492405	38.2198289493211	40.3989128474098	42.0452995696905	42.5188176012789	45.9838088204583	39.688291922987
FBgn0023519	18.6003704315746	19.9101720147828	22.3670971336263	20.4787265381452	19.0974840005176	15.3501568325971	15.8381781443685	16.0650647580343	16.8442349207766	17.4725766080255	19.8551748352753	18.495514682557
FBgn0023520	5.46256232005351	7.69410037181437	7.41416311671736	5.54209761098318	6.76369225018331	5.68023424642359	5.57682329027059	5.9850241255422	5.54945724134114	6.17851568268584	7.69630555504155	7.06425908014331
FBgn0023521	10.3719537722535	10.4612768213266	10.7162693787848	8.85383886632679	12.3337917503343	10.4137627851099	10.2613548540979	10.0800406324921	12.5352445922059	10.8954470103277	11.8354950972488	13.1009895668112
FBgn0023522	25.1001281288535	24.2296669603628	23.4885671848945	23.7228812372573	21.4846695005823	23.9381300384994	27.363612944261	28.1926136440014	26.0498051681778	27.3714888308233	24.4470882336614	24.0827014095795
FBgn0023524	12.5154908851859	12.3510558600178	11.5262199713673	11.3545414468924	12.4001024586694	12.6452833819192	11.0792889366709	14.0175565045594	12.3393813954526	12.8220809328857	12.9996421559946	13.4220922522723
FBgn0023525	11.824027300369	12.4860400770672	12.5230822391613	11.6924742280499	12.6653452920099	11.6985776741819	8.92291726443294	11.655046981319	14.7550274887423	13.5528731104077	14.7458627441132	12.0734609733358
FBgn0023526	99.1558780627435	99.6183521824387	86.5401056228606	77.8597127786906	75.196343252038	70.2590878813584	110.421101147358	94.7366318819377	89.50948091622	79.12486212988	79.420699341101	79.9545686798039
FBgn0023527	6.15402590487041	7.22165561214156	8.16180981756281	7.09658840430773	7.62573145854001	6.22120893655917	6.46911501671388	7.08752856972102	8.81384385389475	7.30792177521981	8.98980228698131	7.44958230269659
FBgn0023528	114.782955079605	114.601600274919	107.785732705219	106.448826064616	104.638297752836	110.291214951391	111.387750517671	96.4691388656473	91.7945515450075	92.3455569777776	88.7985506476643	85.8628580922874
FBgn0023529	354.236794501698	361.622717475276	462.668700039858	344.421090555735	367.958120551639	389.704642406418	447.856089030663	415.722925772859	377.428380143448	395.29213238689	400.272563698758	376.974552731284
FBgn0023530	23.4406155252929	20.7875694256037	20.1864609228271	21.7628711065437	20.9541838339012	16.2968625403343	21.5637167223796	19.5300787254535	18.2805650303002	18.2698044380495	19.4671258156933	17.2111039407128
FBgn0023531	113.884052419343	109.472200027043	111.960093451606	113.004722019072	116.441603836489	118.338213467158	113.990268053131	118.834229018989	107.202456356261	118.189025801055	107.424903587597	111.101529169527
FBgn0023534	9.88792926288167	8.70648199968469	8.78484873493402	11.1517817781979	8.22252783355619	8.18224218830064	10.6331430734493	12.7575514254978	10.5113248924226	11.9584174503597	8.60175326739938	8.79821358163304
FBgn0023535	2.00524439596901	3.57708175180844	2.49215566948483	2.50070258056558	3.9123317917727	2.63725161441095	0.892291726443294	0.472501904648068	1.24046691277037	1.32871305003997	1.48752124173072	1.47707235312087
FBgn0023536	21.0896393369155	22.5423642472456	19.0649908715589	21.0870055442287	20.3573874588851	19.4074670086139	21.935504941731	22.6013411056659	27.4208475454503	24.7140627307434	24.2530637238704	25.4955532256081
FBgn0023537	118.862590230025	138.966251452332	127.099939143726	135.848978025319	127.581802836791	131.659715211747	72.1269145541662	82.3728320436466	71.6206422794262	75.2051586322621	92.8083905166775	75.0738078607958
FBgn0023540	105.932221193949	116.896331964759	121.991020021282	101.582594015948	93.4317880441989	91.8304536505147	60.7501950420142	54.7314706217346	75.6684816789927	51.6869376465547	44.9490114349065	76.7435418251933
FBgn0023542	26.4830552984873	26.7268749757762	29.7189563586066	26.2235838178229	30.2376830008195	30.9708010102619	27.5866858758718	32.5238811032754	33.2314557157958	34.9451532160511	37.9641290824319	31.6607247864605
FBgn0023545	12.9995153945577	14.1058506816597	14.3298950995378	14.8690423709305	18.5006876255014	16.0263751952665	13.012587677298	13.2300533301459	15.0161784177466	14.6822792029416	17.2681813713957	16.1835753472374
FBgn0023549	82.6990447441013	93.6790466322662	81.8050098508395	89.6197735629719	81.2306177105349	90.6808824339765	72.052556910296	47.3289407822482	37.083431918609	41.2565402037409	46.1131584936523	35.0644132523477
FBgn0023550	23.3714691668112	35.3658648669362	35.8870416405815	27.7104880549159	32.028072125868	33.0670779345373	16.2099663637198	20.4750825347496	20.3044847300835	13.4200018054037	18.6263529399325	9.44041895255516
FBgn0024150	16.5951260356056	16.8055350226472	15.5759729342802	15.8152541581715	15.25146291708	17.1083245755377	10.4100701418384	13.5450545999113	15.7343434725084	13.6193087629096	16.2333839858439	15.7982521246841
FBgn0024177	0.96804901874366	1.34984217049375	0.996862267793931	0.811038674778026	1.06097133336209	0.946705707737265	1.04100701418384	1.10250444417883	1.10989144826823	0.996534787529974	0.970122548954817	0.834866982198755
FBgn0024179	33.7434229390647	39.955328246615	35.1393949397361	33.2525856658991	32.2270042508734	30.4974481563933	29.7430575481098	29.3738684056216	25.0704891844117	29.0323801433733	27.0987565341379	26.0735380594381
FBgn0024183	409.623027645532	379.643110451367	404.788384616073	379.701272908579	394.416093177356	377.667955550902	450.458606566123	426.826720532088	407.98303883695	391.903914109288	381.32283657584	381.534210864831
FBgn0024184	6.49975769727886	7.35663982919094	5.98117360676359	6.48830939822421	5.83534233349149	5.68023424642359	6.9896185238058	7.24502920460371	3.9825516673154	4.71693132764188	3.81581535922228	5.00920189319253
FBgn0024187	86.778679894521	94.4889519345625	91.399809178356	96.3784291861221	89.8510097941019	90.0046640713071	111.313392873801	86.9403504552445	84.2211746038831	83.5096151950118	86.5996062033667	93.8262046917217
FBgn0024188	108.075758306882	101.305654895556	100.558481263713	102.799152028115	96.3494592109447	100.824157874019	102.687906184849	88.6728574389541	90.1623582387307	85.7019917275778	92.8730653532745	87.8536947421459
FBgn0024189	22.9565910159211	24.4996353944616	22.3670971336263	25.8856510366653	24.2034085423226	21.9770967867579	25.6533871352447	20.1600812649842	20.4350601945856	21.6580227156514	22.7655424821397	22.7982906677352
FBgn0024191	11.1325637155521	9.51638730198094	10.0309265696764	10.1379834347253	8.88563491690749	9.33181340483875	8.92291726443294	8.89878587087195	9.98902303441405	10.4968330953157	9.83057516274215	10.1468448605695
FBgn0024194	4.07963515041971	3.7795580773825	4.92200744723253	3.92002026142713	5.4374780834807	3.9896883397499	3.34609397416235	4.96126999880472	4.7007167220772	4.18544610762589	4.33321405199818	4.17433491099378
FBgn0024196	19.4301267333549	19.3702351465853	17.8189130368165	20.4787265381452	19.4953482505284	16.4321062128682	17.3996886656442	19.2938277731295	19.1293055495642	20.7279235806235	18.6910277765295	18.8166173680181
FBgn0024222	27.5893970341943	24.5671275029862	28.2859668486528	24.7366795807298	28.3146724591007	26.4401379803765	33.5352973854938	33.2326339602475	35.1900876833279	36.3403019185931	41.5859199318632	36.9910293651141
FBgn0024227	6.70719677272393	7.82908458886375	6.04347749850071	6.0827900608352	6.49844941684279	6.6945617904278	5.42810800253004	6.6937769825143	7.5080892088733	7.6401000377298	7.4376062086536	7.64224391397322
FBgn0024230	25.3767135627802	25.3770328052825	24.1739099940028	22.9794291187108	23.5403014589713	22.1799622955588	20.8944979275471	22.9950926928727	22.3284044298667	19.7978244455955	18.4323284301415	20.293689721139
FBgn0024232	19.7067121672817	19.7751877977334	20.9964115154097	21.7628711065437	22.6119515422795	23.2619116758299	18.8868415430497	22.4438404707832	21.675527107356	22.1230722831654	22.8948921553337	24.4038040950405
FBgn0024234	25.8607380721521	23.8247143092147	29.5943485751323	26.0884107053599	28.7125367091115	25.8991632902409	23.0508695997851	27.3263601521466	28.9877531194761	28.8330731858673	39.3869754875656	29.6056675995097
FBgn0024236	157.653697338253	157.526581296621	150.900025787306	151.664232183491	158.416282212627	148.091821424615	151.8383087831	127.811765207302	137.952978246516	128.818730201375	132.583415023825	130.94567513102
FBgn0024238	178.881629392132	157.729057622195	151.398456921203	158.895993700262	139.84928387879	166.687826398026	202.624579546498	168.05317741983	185.09072093179	162.102992104876	166.537704237244	154.771494392231
FBgn0024244	130.824910247358	110.687057980487	143.049735428429	150.988366621176	152.779872004141	126.317590146658	151.243447632138	103.63541775281	119.737700948466	117.989718843549	120.359870906994	114.440997098322
FBgn0024245	11.7548809418873	9.11143465083281	9.59479932751658	9.80005065356782	10.3444705002804	9.60230074990654	10.7075007173195	10.5525425371402	10.3807494279205	11.8919817978577	10.671348038503	11.6239172136904
FBgn0024248	78.8268486691266	77.8184011289647	71.2133482555289	75.6969429792825	76.8541109604163	75.6012129464473	78.8191025024909	71.8202895065064	70.4454630989069	83.3103082375059	72.4358169886264	67.1104612613615
FBgn0024250	23.3023228083295	26.5243986502022	23.0524399427347	21.3573517691547	19.7605910838689	20.3541727163512	17.325331021774	18.270073646392	15.7996312047595	15.4795070329656	13.5170408487705	13.036769029719
FBgn0024251	4.42536694282816	3.7795580773825	3.98744907117572	3.37932781157511	3.18291400008627	3.51633548588127	2.67687517932988	2.67751079300572	3.06852341580039	3.8532678451159	3.42776633964035	2.44038040950405
FBgn0024273	172.036139902445	173.589703125496	170.214232225814	159.774618931271	173.667745129707	163.982952947348	162.248378924939	146.554340758342	179.475975958197	169.743092142606	188.397799007026	170.826628665284
FBgn0024277	190.567363975538	187.425585373057	195.509612271085	191.743060028772	180.16619454655	192.046014998131	201.063069025222	198.372049634747	198.539993775511	193.593491390823	178.373199334492	185.276249511031
FBgn0024285	17.2174432619408	19.7751877977334	20.6225881649869	17.7752642888851	17.9038912504852	20.1513072075503	16.7304698708118	14.4113080917661	16.321933062768	17.0075270405116	19.0144019595144	20.1010281098623
FBgn0024288	5.5317086785352	5.12940024787625	4.54818409680981	4.73105893620516	5.4374780834807	4.39541935735159	4.31274334447592	3.22876301509513	3.19909888030254	4.31831741262989	4.2685392154012	2.31193933531963
FBgn0024289	50.5459880501154	78.2233537801128	64.2976162727085	114.559212812396	115.513253919797	113.266575747137	5.79989622188141	8.1112826964585	9.33614571190333	9.30099135027976	11.3827712410699	12.9083279555346
FBgn0024291	123.14966445589	113.724202864098	104.421322551414	109.692980763728	108.616940252944	104.408115196167	138.528290530321	124.031749970118	106.157852640243	107.492885748233	96.8829052222878	97.55099584307
FBgn0024293	108.490636457772	105.895118275235	108.84489886475	163.964985417624	153.840843337503	157.829365847055	73.8371403631826	102.532913308631	92.5780043320204	127.091403236323	134.20028593875	127.927309887686
[truncated: 11,344 more rows]
