# Supplementary material for: Transcriptome features of innate immune memory in Drosophila
Source: PLoS Genet. 2022 Oct 17;18(10):e1010005. doi: 10.1371/journal.pgen.1010005 (PMC9612818; doi:10.1371/journal.pgen.1010005)
Supplement: S2 Data — Normalized read counts of each gene were indicated for all samples of TP systems. Name of sample was showed in S1 Table. (ZIP) [file pgen.1010005.s020.zip › S2_Data.txt]

S_1	S_2	S_3	TS_1	TS_2	TS_3	SP_1	SP_2	SP_3	TP_1	TP_2	TP_3
FBgn0000008	42.8707422586478	46.6370469905591	42.5535580564534	31.5011031087699	30.7768071966384	32.6241131468347	32.3189716120215	35.4881762752033	35.8114286212835	35.7627922503494	30.682894224508	29.5591457066424
FBgn0000014	29.9403732225718	30.7764014872575	31.4634653272459	15.9613619958394	13.8664735721118	15.9127030226557	16.3357711057127	13.0471236305895	18.0536954206471	15.0049526357188	15.7010122789474	16.4803967134256
FBgn0000015	41.9026932399042	36.8506912544794	40.3729218456542	22.948222341188	17.0456162935228	26.9102854205529	25.7376537564826	23.0789120221093	22.5523211648083	23.1894722552017	26.487967279751	25.3950597043178
FBgn0000017	101.022829741749	99.8883206165375	89.9668196684023	77.0361584629382	83.0635587636746	74.7098334963295	82.2077114276692	83.6755528841804	77.6012940867813	73.601368462162	76.9469456723989	71.0240584340158
FBgn0000018	12.8612226775943	14.1058506816597	13.6445522904294	13.0702473701779	14.1370389101042	14.0695327883713	13.9265386764529	13.0471236305895	14.5021487805198	14.4118715038722	12.4649257787064	12.9028016973439
FBgn0000024	176.7380922792	167.3129370327	136.75704236298	86.1913547775329	80.6284707217427	75.1399065509959	76.4490583040726	75.7313042735548	69.0775821504758	72.5931305380228	70.8343378386102	83.8682110327355
FBgn0000028	72.5345300472928	69.3143954548541	60.8085983354298	20.2378023796304	17.180898962519	20.029116545891	19.8614770997514	20.4115000798555	22.1379740567934	18.3855150872443	20.9147071960025	21.7588155896118
FBgn0000032	25.5841526382253	27.4017960610231	29.5943485751323	31.5613346634712	29.3563391721781	33.9143323108338	32.0251627791849	30.3853012552394	30.6616859930989	31.7298405537926	33.8590531969668	29.676443903891
FBgn0000036	38.2379362403746	36.9856754715288	35.8870416405815	18.0694664103843	20.4953243529262	16.2198980617031	17.2171976042224	18.2079858666893	16.1595372125792	17.3179690499205	16.4201426123343	21.6415173923632
FBgn0000037	50.1311098992253	47.2444759672812	44.1111553498814	31.6215662181725	27.3947404717331	28.2619435923615	26.3252714221557	30.7332245520552	27.1101393529716	26.6886509330966	26.4280397519688	29.8523911997639
FBgn0000038	166.435284865428	170.350081916311	163.423108026468	93.4793728963879	96.1183363218091	102.357387010596	89.5529322485831	93.99727735638	87.0720851271207	98.8073165656421	88.8125961732829	104.805939241607
FBgn0000039	9.33475839502815	8.03156091443781	8.28641760103705	9.33589097869853	8.31988414326708	9.83024124951704	9.4606444173372	9.10399293334464	8.70128926831186	10.2009954677614	9.1089842229008	6.09950625692622
FBgn0000042	1674.72480242653	1503.11674895332	1658.59190193389	1692.9885395436	1727.62732441613	1313.32023093548	1319.20165943615	1575.1067519009	1271.98642916159	1285.32542893793	1372.87973396339	1098.38031903571
FBgn0000043	182.408093674698	166.368047513355	190.026869798218	245.624280071823	249.32595896002	230.457718293365	248.621034346296	250.852697004133	248.430687476904	236.935912172713	233.957068461873	216.180577529135
FBgn0000044	1302.99397922897	1430.69771650633	1448.25396342937	982.436888732592	930.541838690449	1090.35807159487	1081.92164603734	993.263025192741	888.301007139837	1008.29723225239	879.556325259968	828.242570772231
FBgn0000045	234.821033403819	277.730026579089	247.346450196369	162.143345255848	181.211135120427	186.651705725205	202.551809357524	188.110529145032	208.298210443465	167.960576538955	168.875773290358	162.751248682406
FBgn0000046	818.139713555356	720.005813741366	787.085064315046	471.492610201627	428.6431367145	471.851579976818	503.588339481862	480.076162389556	470.106390264849	462.959131519449	434.953996643513	397.64088867269
FBgn0000047	59.120136501845	112.036900150981	78.2536880218236	29.6339249130302	37.4056579774528	55.6637410753902	78.03562600139	60.7126152943429	38.4158961573768	63.5782973339546	43.56731269769	42.1100528122406
FBgn0000052	85.0500209324787	81.2604986637238	57.5687959650995	87.3357543168572	91.7892909139303	93.8173649250783	76.6253436037746	82.9797062905489	75.1744038826943	106.16152260054	110.026941008197	73.7219169707332
FBgn0000053	58.7052583509548	58.8531186335275	27.4137123643331	87.1550596527534	105.791047155038	74.3411994494726	61.3472842962735	66.6273113402101	31.0760331011138	83.0313584585228	74.7895546722382	45.5703496310737
FBgn0000054	22.4725665065493	23.8247143092147	24.1116061022657	22.948222341188	24.5538044228126	25.5586272487443	27.9118391194731	24.702554073916	25.8670980289271	27.2224239517585	27.0273150297912	27.5064272547923
FBgn0000055	27.5202506757126	24.9045880456097	22.0555776749407	13.1907104795805	8.38752547776518	17.1414831788453	16.39453287228	11.8873793078704	14.2061865605092	20.1054503695994	16.3602150845521	19.4715007432645
FBgn0000057	78.5502632351999	86.9973278883222	84.670988870747	67.760499038941	64.8003984491858	66.8456404967159	64.2266108580718	62.6841806429653	72.096396794584	65.3575407294944	70.4747726719168	59.8807296954006
FBgn0000063	19.4992730918366	19.8426799062581	21.8063621079922	14.0941838000997	12.3107228786553	15.3597519523704	14.6316798752606	14.90271454694	15.8635749925686	15.2421850884574	13.124128584311	13.9584854725811
FBgn0000064	1545.00623391488	1699.72126108573	1687.50090769991	1057.60586899979	1273.68632859934	1279.03726457779	1524.51527182234	1469.45404410119	1466.07845304454	1655.8232120025	1497.58891927823	1481.94542403857
FBgn0000075	1.17548809418873	1.41733427901844	0.93455837605681	1.92740975044099	2.29980537293561	2.15036527333185	2.23294712955785	1.8555909163505	2.54527509209122	2.07578396146307	2.87652133354762	1.34892926835868
FBgn0000077	10.0953683383267	8.16654513148719	8.84715262667114	12.1667740496587	10.822613519697	8.54002208551793	8.87302675166408	9.2779545817525	8.58290438030761	11.6243901841932	10.9068100563681	9.97034676612939
FBgn0000078	14.7281743566	25.5120170223319	13.5199445069552	23.8516956617072	30.1680351861554	22.1794818192228	20.6841418316937	21.049359457351	16.9290389846067	16.1911148994119	22.8923156128165	14.0757836698297
FBgn0000079	1058.35416292075	1444.19613821126	1294.79947808084	1818.81225731458	1606.21112899203	1620.20807494384	1474.80281730639	1174.12515232078	1545.39632800739	1853.20061268104	1719.32077207253	1413.97111873302
FBgn0000083	196.997975314335	178.921579698947	204.107549330807	426.198481066263	466.928132040428	307.010722023979	332.356551704715	440.412906552564	298.862649766711	330.168266098997	375.086396389054	266.677451444649
FBgn0000084	28.8340314868647	27.2668118439737	27.9121434982301	65.0500790773833	65.8150184666574	58.5513744424359	59.8782401320907	61.1765130234306	57.47586312606	56.9950967704574	60.2870929489356	52.3736450714914
FBgn0000092	1.59036624507887	0.944889519345625	0.747646700845448	3.37296706327173	2.23216403843751	2.51899932018874	3.11437362806752	2.37747586157408	2.54527509209122	1.24547037687784	2.45702863907193	2.58056033946878
FBgn0000094	44.4611085037267	40.1578045721891	37.0708155835868	123.173529364119	112.622821939347	149.051032945802	107.592794584748	107.682260364465	115.129303584126	119.327923727534	105.172811257835	114.013847725621
FBgn0000097	74.6089208017435	66.6147111138666	65.3567824322396	57.5211347397232	61.6212557277749	52.1617176302498	56.1762488383501	61.2345002395665	53.0364298259008	49.759506961929	48.001949753576	51.0247158031328
FBgn0000099	57.9446484076562	53.99368681975	49.3446822557996	36.4400905942749	35.646983280502	38.0307458340691	44.1300866920512	38.329549865865	38.1199339373662	34.7545543262102	35.1774588081761	35.8345992594415
FBgn0000100	499.928171822619	525.223588539118	561.29576065972	791.623323438934	808.381588586869	901.187366549475	840.939641344799	788.568152232827	817.447651669298	889.91823833581	864.574443314407	773.933505446138
FBgn0000108	372.768018574791	363.84995705659	330.335233990214	192.259122606488	190.410356612169	182.596731209779	191.210788410033	196.344713836337	181.3656484225	180.88974521321	170.074323846003	209.96377307496
FBgn0000109	8.2975630178028	8.97645043378344	7.78798646714008	10.3598274086203	11.7695922026705	11.2433384291351	9.04931205136601	8.35015912357725	8.34613460429913	12.1581632028551	12.1053606120129	11.1433287386152
FBgn0000114	930.848277880511	906.351525378028	877.86183457603	501.186766669358	470.039633427341	484.323698562143	542.723676015692	537.367531931878	558.658286492023	484.665900945034	496.140002509183	492.593779345416
FBgn0000115	30.9775685997971	28.2117013633194	38.0053739596436	43.7883402678312	45.4549767827274	44.1746466150172	40.4868571648778	39.4892941885841	42.7961370135338	43.6507713039091	45.6647761700685	38.767054190656
FBgn0000116	999.579758211311	1187.99609425155	1158.41625906828	1193.18709863237	1339.5689884005	1343.79397880898	1356.92671357236	1311.9027778598	1370.95619553314	1283.1310287501	1291.01873101284	1127.35297375611
FBgn0000117	140.781985868721	136.739011871017	149.467036277352	200.33015093646	190.883845953656	196.72770300596	202.786856423793	185.327142770506	190.362899910823	199.275260300455	199.618595042649	177.941365226097
FBgn0000119	37.1315945046675	39.0104387272694	37.195423367061	42.6439407285068	42.7493234028032	40.6111841620673	44.8939896574262	44.0122970471884	42.5001747935232	41.752911682	41.2900666419648	39.4121942755232
FBgn0000120	379.060337196625	475.211936122325	465.472375168029	845.04871245897	867.229549600221	892.094393393671	810.736093329201	757.313042735548	754.526083695043	838.023639299233	839.165171534737	749.066287629439
FBgn0000121	654.055404878306	746.665196608618	706.650740082423	1214.08744811372	1273.41576326135	1265.5206828597	1232.70433904907	1203.46668368557	1178.16640541823	1298.25459761219	1294.85409279091	1138.37900429748
FBgn0000139	22.6800055819943	22.4073800301963	21.183323190621	33.247818195107	31.6561445451138	33.6685762795959	31.5550686466464	30.907186200463	30.9576482131095	36.8303382876733	35.1175312803939	29.0899529176481
FBgn0000140	31.8073249015774	29.4940514252884	29.7812602503437	31.9227239916789	31.79142721411	30.1665528344554	33.9643010759062	36.2999973011067	34.6275797412411	32.3822297988239	28.5854307521295	32.6675479337298
FBgn0000146	7.6060994329859	7.96406880591312	8.84715262667114	8.31195454877676	8.79337348475382	8.66290010113689	10.5771179821161	7.19041480085819	9.35240615233519	8.71829263814489	9.46854938959426	7.62438282115777
FBgn0000147	41.6952541644591	45.4896811456394	43.0519891903504	39.8130576575467	39.9760286883808	41.6556472948285	41.6620924962241	39.4892941885841	43.9207934495741	39.6178196073523	39.0128205862396	35.9518974566901
FBgn0000150	94.6613647614336	91.9242518106244	100.309265696764	202.980339343317	206.306070219224	250.794029878303	223.999854154592	209.275863034655	241.978711080673	254.550421788557	246.661704351709	221.693592799818
FBgn0000152	4.28707422586478	4.31949494558	3.48901793727876	7.2277865641537	7.77875346728223	6.02102276532919	7.4627443540486	7.13242758472223	6.27439906422488	5.99011943165057	6.29239041713543	5.98220805967763
FBgn0000153	25.1692744873352	25.1070643711837	30.965034193349	40.2949100951569	43.0198887407956	36.3104536154036	40.7219042311471	48.8832232026085	37.1728548333323	46.5568688499574	44.8257907811171	38.4738086975346
FBgn0000157	18.3929313561295	19.0327746039619	14.454502883012	11.6849216120485	9.6727108332292	7.12692490589985	10.2245473827123	10.3797116883356	10.9506021403925	9.60791433591478	8.74941905620735	9.55980307575936
FBgn0000158	1.93609803748732	2.49720801541344	1.86911675211362	1.68648353163586	1.82631603144887	1.78173122647496	1.76285299701935	1.62364205180669	2.13092798407637	1.48270282961648	1.97760841681399	2.17001664909875
FBgn0000163	78.4119705182365	78.6283064312609	81.6804020673652	75.71106425951	74.3378266134188	58.3670574190074	64.6967049906103	67.7870556629292	61.2641795421957	53.0807613002699	52.4965143372441	54.309065326093
FBgn0000173	99.3633171381886	102.048068089328	103.735979742306	105.766610055449	109.240755214442	105.797971447927	102.421759126824	99.2161268086158	96.2469139474495	100.823792413921	100.858029257514	114.717636909112
FBgn0000179	11.6857345834056	12.7560085111659	11.90004332179	6.50500790773833	6.35828544282199	5.89814474971022	7.11017375464473	6.61054263949866	5.91924440021215	5.87150320528125	6.47217300048215	6.09950625692622
FBgn0000180	5.04768416916337	5.12940024787625	4.61048798854693	4.03551416498582	2.57037071092804	3.07195039047408	3.58446776060602	3.711181832701	3.07800708811032	3.9143354701875	3.35594155580556	2.11136755047446
FBgn0000181	544.320133967864	534.470007407	556.186841537276	516.365118454081	474.842168176706	530.218637395825	507.407854308737	503.097087195529	514.441530822438	523.69063942054	514.23811589942	456.935127381848
FBgn0000182	9.26561203654646	7.08667139509219	6.97803587455752	8.97450165049085	9.19922149174246	7.06548589809037	7.4627443540486	9.85782674311203	8.64209682430974	6.58320056349716	8.92920163955408	7.50708462390919
FBgn0000183	124.532591625524	121.418303235913	111.960093451606	83.4809348159753	88.3395828545269	84.6629527614655	85.3220850557367	83.9654889648601	78.96272029883	77.3970877059802	74.6097720888915	80.4665633125266
FBgn0000206	21.9885419971774	25.8494775649553	24.1739099940028	21.3822019189547	21.645227039394	19.3532874599867	20.5666182985591	22.0931293477981	20.0070460727171	19.7496016904915	20.6150695570913	18.1225714749058
FBgn0000210	21.5045174878056	24.2971590688875	23.4885671848945	12.4679318231651	11.6343095336743	11.9191675150394	11.9286386131643	11.191532714239	12.3712207964434	10.4382279205	11.6858679175372	11.5538724289852
FBgn0000212	94.0390475350984	102.722989174574	101.929166881929	62.0385013423193	59.9302223653222	64.3880801843366	65.6368932556873	60.4806664297991	71.0309328025458	62.629367523	62.863976643572	64.7486048812167
FBgn0000221	3.04243977319436	2.96965277508625	3.3021062620674	6.26408168893321	4.59961074587123	5.95958375751971	6.22874725613505	5.45079831677959	6.333591508227	5.63427075254262	6.59202805604664	5.04382248168899
FBgn0000228	46.1206211072872	54.3311473623734	47.9116927458458	48.3057068704273	45.5902594517237	47.1237189898723	44.7177043577243	44.534181992412	42.2634050175147	45.6672471521875	48.7210800869629	44.9252095462065
FBgn0000229	68.5240412553548	69.9218244315762	64.4222240561828	60.1713231465796	59.8625810308241	65.5554213327168	59.8194783655234	60.0747559168474	56.6471689100303	60.7315079010909	60.886368226758	60.1739751885221
FBgn0000233	1.24463445267042	1.48482638754312	1.12147005126817	1.32509420342818	1.42046802446023	0.737268093713778	1.52780593075011	0.579872161359531	0.769501772027579	1.18616226369318	1.07869550008036	1.29028016973439
FBgn0000239	84.8425818570337	84.3651356558594	85.2940277881182	112.753470400798	106.738025838012	105.675093432308	113.88030360745	108.842004687184	107.611863195857	100.94240864029	106.91070956352	105.568377523723
FBgn0000241	4.42536694282816	4.11701862000594	4.85970355549541	3.31273550857045	3.65263206289774	3.62490146075941	4.70094132538494	3.82715626497291	3.90670130414002	3.20263811197159	3.59565166693453	3.40164772020885
FBgn0000244	119.346614739397	118.583634677876	104.234410876203	94.8044670998161	108.699624538457	101.681557924692	96.8981530694971	94.9830600306912	91.6299033152841	96.7908407173637	105.232738785617	94.6009960809806
FBgn0000246	11.2708564325155	10.5287689298512	12.896905589584	6.80616568124474	7.77875346728223	7.00404689028089	7.34522082091397	8.69808242039297	8.52371193630549	7.05766546897444	7.9703611950382	8.85601389226787
FBgn0000247	86.2255090266675	85.9174541519272	83.5495188194788	81.7944512843394	81.8460147427086	86.5675620035594	83.5592320587174	80.9501537257906	80.9752633949022	76.3888497818409	83.4191186728811	76.2438282115777
FBgn0000250	287.095680415977	263.084239029232	253.265319911396	206.41353796129	218.413869094385	180.814999983304	178.048152698955	241.400780773973	175.979136018307	181.542134458242	186.074973763862	171.079420687055
FBgn0000251	160.765283469929	160.293757746133	162.239334083462	66.6160994996166	63.9887024352086	71.5150050902365	68.2811727512163	64.2498354786361	76.476637650741	74.3130658203779	69.0964395329252	67.5051125165584
FBgn0000253	3468.93451230943	3414.22329393837	3157.81044880422	1497.65760764735	1477.01618010065	1356.2660973943	1335.89000114127	1323.61619551927	1243.45567115257	1280.87732044908	1296.83170120772	1568.51149360803
FBgn0000256	437.489010113653	438.226260650796	442.108415766608	363.49743262223	344.159109926365	342.829663576907	375.487688365122	378.076649206414	400.732845894362	352.34950043006	367.955020582967	348.84483861728
FBgn0000257	18.4620777146112	16.8055350226472	17.9435208202908	24.7551689822264	21.5775857048959	21.8108477723659	21.6243300967707	24.1806691286925	19.3559291886937	20.4612990487074	23.2518807795099	22.9317975620976
FBgn0000259	451.456574526954	428.169936480617	398.931818792784	167.86534295247	151.313665272264	162.874809702935	161.359810993838	161.146473641814	151.177501981418	160.309829938134	156.111209872741	172.956191843033
FBgn0000261	1705.14920015848	1891.87129405552	1674.10557097643	1085.31238416238	1089.22840942301	1036.59893976157	1008.64572312791	937.073412757003	1020.35934970857	1019.38784941792	1038.42420141069	880.440268547849
FBgn0000273	416.537663493701	411.229417240921	380.302955163385	195.692321224462	206.10314621573	202.380091724432	195.794206202283	195.30094394589	189.830167914804	191.683821812818	186.734176569467	202.280741155178
FBgn0000274	51.0300125594872	46.7045390990837	49.033162797114	56.7381245286066	50.3927942010892	55.5408630597713	54.2371105416288	57.0014334616419	58.7780968941066	52.724912621162	56.1520935319609	51.4939085921271
FBgn0000276	134.558813605369	146.795336041195	161.553991274354	1824.5342550112	1754.75149954987	1598.64298320271	423.731098716885	426.727923544479	693.143519264843	1348.66649381915	1640.03665281662	1458.89632827923
FBgn0000277	4.01048879193802	4.99441603082687	4.17436074638709	101.008317234048	99.229837708722	91.6055606439369	25.2675596239441	25.6883367482272	42.2042125735126	78.2274012905654	88.1533933676782	98.3545383929352
FBgn0000278	9.47305111199153	18.2228693016656	11.2770044044188	117.5719947769	93.0068349348962	88.164976206606	25.3263213905114	33.1107004136292	59.6659835541384	45.0741660203409	77.7859310613503	83.3403691451169
FBgn0000279	28.6265924114197	45.1522206030159	32.6472392702512	245.684511626525	191.357335295143	193.717191623295	55.9999635386481	67.7870556629292	144.133601145166	94.121975624054	170.314033957132	171.196718884304
FBgn0000281	0.55317086785352	0.5399368681975	0.685342809108327	1.02393642992177	1.01462001747159	0.79870710152326	0.822664731942365	0.521884945223578	0.473539552016972	0.65238924503125	0.719130333386906	0.410543690370034
FBgn0000283	119.07002930547	122.970621731981	119.87268770222	92.0338155835572	90.8423122309568	85.4002208551793	93.0198764760545	88.8364151202802	95.1222575114092	82.7348178925995	93.067450645822	88.2668934295573
FBgn0000286	158.967478149405	149.967465141856	148.532477901296	92.9372889040764	94.0890962868659	95.8448521827911	92.6673058766507	93.3014307627486	87.1904700151249	93.7068188317614	92.2883927846529	95.0115397713507
FBgn0000287	86.9169726114844	83.3527540279891	86.727017298072	89.7450165049085	87.189680168059	89.4551953706051	95.7816795047182	97.6504719729451	93.3464841913456	89.258710342912	91.9887551457417	83.3403691451169
FBgn0000289	216.0132238968	209.697981186204	213.57774087485	112.331849517889	113.028669946336	118.270090033252	123.047139191951	118.815805862568	126.079905724519	119.446539953903	117.098389286501	120.758494067414
FBgn0000299	146.936011773591	131.272151080517	119.997295485694	51.6184423789977	46.469596800199	63.9580071296702	71.7481169786877	40.823000159711	57.5350555700621	62.2142107307074	66.0401356160308	66.5080778399455
FBgn0000303	25.3075672042986	25.3095406967578	22.8032243757862	24.8154005369277	24.6890870918088	26.4802123658865	27.8530773529058	29.1675697163844	23.0850531608274	26.1548779144347	23.1919532517277	25.5123579015664
FBgn0000307	73.9174572169266	69.5843638889528	69.6557509621009	50.8956637225823	53.9777849294888	46.5093289117775	48.4196956514649	50.0429675253276	44.0391783375784	46.2010201708495	51.2979637815993	50.4382248168899
FBgn0000308	1975.64975453885	1827.95626728264	1862.82405904817	729.163201213706	719.365592387361	602.593788595395	656.42769432344	709.009691694299	566.708458876311	610.814257688804	617.792883907134	617.575008513779
FBgn0000316	16.6642723940873	16.0631218288756	20.6848920567241	19.2740975044099	18.6013669869792	20.7049456317953	20.6253800651264	18.1499986505533	21.0133176207531	19.8682179168608	20.3753594459623	20.996377307496
FBgn0000317	34.1583010899549	34.2184990220166	35.0147871562618	34.4524492891327	36.0528312874907	41.7170863026379	40.0755247989066	40.5910512951672	39.7181299254235	36.2965652690114	39.7319509196265	38.5911068947832
FBgn0000318	52.6895251630478	52.7788288663056	54.3912974865064	94.141919998102	92.3980629244132	92.0970727064128	93.2549235423238	90.1121338752712	86.5393531311016	84.5733694013239	89.1721613399763	87.3871569501929
FBgn0000319	196.237365371036	187.493077481582	189.092311422161	368.315956998332	386.502585322179	339.634835170814	340.230628424735	347.981284031855	313.779145655246	327.499401005688	329.062055052292	295.12226427743
FBgn0000320	19.7758585257633	17.6829324334681	18.1304324955021	18.7320135120983	16.7750509555304	20.9507016630332	19.9202388663187	21.7452060509824	21.6052420607743	21.2916126332926	17.7984757513259	21.7001664909875
FBgn0000326	16.3185406016788	22.7448405728197	17.3204819029195	17.7683086368779	15.4222242655682	19.0460924209393	18.274909402434	16.6423310310185	16.9882314286089	16.6062716917046	17.6786206957614	18.1225714749058
FBgn0000330	15.7653697338253	14.4433112242831	15.5759729342802	13.6123313624895	14.5428869170929	13.7008987415144	14.1615857427221	15.5985611405714	14.3837638925155	14.0560228247642	14.7421718344316	14.8382219519455
FBgn0000339	49.0939145219999	52.7788288663056	50.2169367401193	53.9674730123477	54.3836329364775	61.2546907860531	53.8845399422249	49.521082580104	52.9772373818987	59.6639618637671	52.3766592816796	53.6639252412258
FBgn0000346	88.3690461395999	92.5316807873466	95.5741699247431	98.2376657177891	101.597284416156	102.541704034025	99.2486237321896	101.535615454054	97.430762827492	98.9852409051961	99.6594787018687	99.7034676612939
FBgn0000351	0.62231722633521	1.28235006196906	1.12147005126817	1.02393642992177	1.28518535546402	1.658853210856	1.17523533134624	1.39169318726288	1.47981110005304	0.948929810954546	1.91768088903175	1.46622746560726
FBgn0000352	22.4034201480676	21.4624905108506	23.737782751843	19.9968761608252	17.2485402970171	20.5206286083668	23.563468393492	20.2955256475836	21.3684722847659	19.4530611245682	18.8771712514063	19.9993426308831
FBgn0000355	1.03719537722535	1.079873736395	0.747646700845448	3.07180928976532	3.44970805940342	2.51899932018874	2.29170889612516	2.02955256475836	3.8475088601379	2.84678943286364	3.05630391689435	2.69785853671736
FBgn0000357	0.96804901874366	0.742413193771562	1.55759729342802	1.62625197693458	0.879337348475382	1.22878015618963	1.76285299701935	1.21773153885502	1.42061865605092	1.36408660324716	1.31840561120933	0.879736479364358
FBgn0000370	1034.84440103697	1040.18837658248	997.236091144354	847.217048428217	855.392316063052	836.123457279234	794.165275157219	791.583487471896	769.324194695573	798.998900823728	803.987712726561	809.005666423464
FBgn0000376	35.8178136935154	33.9485305879178	36.13625720753	13.3714051436844	14.5428869170929	14.9911179055135	15.6306299069049	13.1630980628614	15.9227674365707	13.9967147115796	15.8208673345119	12.1990125138524
FBgn0000377	17.9089068467577	14.1058506816597	17.1958741194453	19.8161814967214	19.9541936769414	21.8722867801754	22.4469948287131	20.1795512153117	20.5989705127383	20.3426828223381	22.4128953905586	22.8731484634733
FBgn0000382	269.048480852256	256.807472936436	237.004004168007	162.805892357562	170.929652276715	163.980711843506	151.48783421053	162.712128477484	138.569511408966	149.57506145171	141.788530732785	169.730491418697
FBgn0000384	34.4348865238816	30.4389409446341	32.1488081363543	25.297252974538	28.7475671616952	25.1899932018874	24.503656658569	25.2824262352756	24.3280944848719	23.841861500233	25.2894167241062	26.2161470850579
FBgn0000394	38.583668032783	35.3658648669362	33.6441015380452	24.45401120872	23.8773910778315	24.1455300691262	23.1521360275208	22.1511165639341	22.1379740567934	21.6474613124006	24.6901414462838	24.8672178166992
FBgn0000395	47.9184264278112	41.3726625256334	46.8525265863148	55.1721041063733	52.2191102325381	32.3169181077873	37.7250541362142	64.7717204238596	29.6554144450629	34.3987056471023	37.2749222805546	30.8494258763768
FBgn0000404	39.9665952024168	41.3051704171087	37.8184622844323	45.6555184635709	45.1167701102369	46.0792558571111	47.4207456198206	44.534181992412	45.6373743256357	44.0659280962017	42.0091969753517	49.265242844404
FBgn0000405	69.4920902740985	66.2097584627184	69.9049665290494	85.2276499023124	81.3048840667238	93.141535839174	86.3797968539483	85.5891310166668	90.4460544352416	84.4547531749546	84.4978141729614	89.029331711673
FBgn0000406	548.952939986137	572.535556614924	403.230787322645	356.992424714492	336.515639128079	446.170074712455	267.189752581567	181.036088776446	208.771749995482	490.181555471208	434.05508372678	399.341712532794
FBgn0000409	319.52532254389	317.077925848982	379.430700679065	313.926863103076	383.729290607757	361.998634013465	385.712235747835	409.505720352101	391.025285078015	421.146911724264	400.136103002031	401.042536392899
FBgn0000411	15.0047597905267	14.8482638754312	13.8937678573779	12.0463109402562	12.8518535546402	13.5165817180859	14.0440622095875	13.0471236305895	12.3120283524413	13.6408660324716	12.1053606120129	15.3660638395641
FBgn0000412	164.499186827941	180.878850846162	180.369766578964	126.727191091495	137.51483303465	139.159352688476	140.910716228414	134.414367003139	139.457398068998	138.958909191656	135.316357732303	148.030324927709
FBgn0000413	98.3952681194449	94.1514913919391	97.1317672181711	64.8693844132795	62.9064410832389	65.8011773639547	66.2832726879277	64.6557459915877	66.1179599503697	67.7891733700654	65.4408603382084	62.3439918376208
FBgn0000414	112.570271608191	114.804076600493	106.788870437425	77.2168531270421	76.9081973243469	79.5635151132785	77.1541995028804	79.152550025576	72.7475136786073	80.4218014783978	80.18303217264	69.02998908079
FBgn0000416	771.465921580216	775.281850623085	694.127657843261	933.167476986944	935.547297443308	914.273875212894	811.499996294576	776.738760141092	735.821271390372	857.773240989725	853.847415841386	823.31604648779
FBgn0000422	70.2527002173971	68.4369980440331	60.6216866602184	165.335617655016	123.716000797036	84.2328797067991	76.9191524366111	80.9501537257906	73.5170154506349	98.9259327920114	98.6407107295706	83.985509229984
FBgn0000426	11.824027300369	11.7436268832956	12.5230822391613	14.154415354801	15.2193002620739	12.4106795775153	13.573968077049	12.351277036958	14.8573034445325	11.7430064105625	14.9818819455605	13.8411872753326
FBgn0000427	1.3829271696338	1.82228693016656	1.05916615953105	1.62625197693458	1.42046802446023	1.41309717961807	0.881426498509677	1.68162926794264	1.00627154803607	0.948929810954546	1.19855055564484	0.762438282115777
FBgn0000439	5.04768416916337	5.9393055501725	6.29269306544919	3.85481950088198	3.38206672490532	4.17785253104474	4.17208542627914	3.711181832701	3.55154664012729	3.61779490426421	2.03753594459623	4.75057698856753
FBgn0000442	2.62756162230422	3.57708175180844	3.55132182901588	2.8308830709602	2.70565337992425	2.82619435923615	3.23189716120215	2.7253991583898	3.55154664012729	2.96540565923296	2.63681122241865	3.16705132571169
FBgn0000447	63.6837961616365	62.0927398427125	63.9237929222858	95.3465510921276	99.0269137052276	95.4762181359342	103.479470925036	106.348554393338	108.914096963904	100.94240864029	101.756942174247	109.556516230175
FBgn0000448	22.6108592235126	20.9225536426531	20.0618531393529	7.95056522056907	9.94327617122163	8.04851002304208	8.05036201972171	8.58210798812106	7.22147816825882	8.71829263814489	7.55086850056251	8.97331208951645
FBgn0000451	34.2965938069183	36.5807228203806	30.3419952759778	23.7914641070059	25.2978591022918	24.3912861003642	28.8520273845501	27.1380171516261	22.6707060528125	26.9258833858352	25.2294891963239	20.4685354198774
FBgn0000454	98.8792926288167	102.722989174574	112.458524585503	138.71327047705	134.403331647737	129.820623501434	126.749130485692	134.472354219275	133.242191448775	124.013264669122	130.462227981941	114.776286007737
FBgn0000455	27.0362261663408	29.156590882665	27.6006240395445	40.535836313962	39.3672566778979	42.5157934041612	40.7219042311471	37.8076649206414	40.9019788054659	41.1598305501534	44.1665879755125	37.3594758236731
FBgn0000459	16.9408578280141	15.4556928521534	13.7691600739037	5.84246080602424	5.61423076334282	6.02102276532919	7.9916002531544	7.19041480085819	7.87259505228216	7.53213037445171	7.07144827830457	5.10247158031328
FBgn0000463	5.25512324460844	4.52197127115406	5.48274247286662	5.84246080602424	5.74951343233904	6.45109581999556	7.16893552121204	6.90047872017842	8.28694216029701	6.40527622394319	6.53210052826439	6.86194453904199
FBgn0000464	118.862590230025	117.233792507382	113.953817987194	101.309475007554	102.206056426639	103.770484190214	97.7208178014395	103.681142451084	97.430762827492	93.7068188317614	101.277521951989	98.2958892943109
FBgn0000473	65.6890405576055	79.91065649323	59.4379127172131	98.1774341630878	97.335880342775	112.55626230697	97.8971031011414	88.0825813105128	93.9976010753689	97.3839218492103	100.438536563038	92.7242249250033
FBgn0000477	43.493059484983	42.2500599364544	61.0578139023783	51.5582108242964	60.6742770448014	60.7017397157677	58.3504342013406	58.103190568225	62.388835978236	67.1960922382188	72.9318013109887	60.9950625692622
FBgn0000479	302.100440206504	287.786350749268	266.224529392717	118.897088980328	118.845824713173	116.18116376773	125.338848088076	125.542322934339	112.288066272024	115.176355804608	113.263027508438	136.769697991846
FBgn0000482	17.2865896204225	18.2903614101903	17.8812169285536	21.8038228018637	21.9157923773864	21.6265307489375	19.8027153331841	17.8600625698736	20.0070460727171	23.4267047079404	22.1132577516473	19.5301498418887
FBgn0000489	295.39324343378	264.434081199726	272.891045808589	198.764130514227	199.136088762425	168.650076437027	197.3807738996	217.394073293688	199.656113619156	179.466350496779	185.955118708297	190.668219627569
FBgn0000490	60.9870881808506	56.0859421840153	56.3850220220942	18.2501610744881	17.3838229660133	19.2918484521772	20.4490947654245	22.4410526446139	18.8823896366768	17.3179690499205	16.1205049734231	19.2955534473916
FBgn0000492	24.8926890534084	23.5547458751159	17.2581780111824	17.3466877539689	14.2046802446023	13.5165817180859	24.503656658569	21.9771549155262	21.5460496167722	15.2421850884574	15.2815195844717	20.1752899267559
FBgn0000497	18.6003704315746	20.1126483403569	19.127294763296	16.2625197693458	14.001756241108	14.8682398898945	14.8667269415299	15.6565483567073	15.6859976605622	15.3014932016421	14.1428965566091	15.3074147409398
FBgn0000499	109.804417268924	105.490165624087	109.779457240807	79.0840313227818	76.1641426448677	72.6209072308071	80.6799054969191	84.081463397132	87.6048171231398	77.5750120455341	80.1231046448577	71.9624440120045
FBgn0000500	16.6642723940873	15.4556928521534	16.2613157433885	12.3474687137626	15.895713607055	14.7453618742756	15.9244387397415	14.7287528985321	13.6142621204879	15.3608013148267	15.8807948622942	15.952554825807
FBgn0000504	112.155393457301	131.542119514616	134.077975018284	53.2446943559323	50.1898701975949	67.8286646216676	49.5361692162438	46.0418496119468	62.388835978236	51.6573665838381	50.3391233370834	69.6751291656572
FBgn0000520	10.2336610552901	10.4612768213266	11.90004332179	10.5405220727241	10.1462001747159	10.075997280755	10.6358797486834	10.1477628237918	11.0689870283967	12.5140118819631	12.8244909453998	10.2049431606266
FBgn0000524	24.9618354118901	26.4569065416775	23.9869983187915	14.9976571206189	13.4606255651232	13.147947671229	14.8079651749626	14.4968040339883	14.5021487805198	11.9802388633011	13.4237662232222	10.9673814427423
FBgn0000527	10.6485392061803	4.8594318137775	7.78798646714008	15.4192780035279	19.4130630009565	5.59094971066282	9.57816795047182	14.7287528985321	8.70128926831186	10.616152260054	13.603548806569	5.04382248168899
FBgn0000529	1.24463445267042	0.674921085246875	0.623038917371207	0.240926218805123	0.338206672490532	0.79870710152326	0.411332365971182	0.405910512951672	0.947079104033944	0.415156792292614	1.07869550008036	0.293245493121453
FBgn0000533	7.95183122539435	7.35663982919094	6.91573198282039	10.1189011898152	10.6196895162027	9.52304621046963	12.2224474460009	9.10399293334464	10.4178701443734	10.9126928259773	9.9479696118522	9.44250487851078
FBgn0000535	54.210745049645	57.233308028935	50.4661523070678	29.6339249130302	29.0857738341857	31.2110159672166	30.0860244824636	33.5745981427169	28.8859126730353	31.7891486669773	29.3644886132986	37.7113704154188
FBgn0000536	192.29602293758	208.010678473087	189.030007530424	175.695445063636	160.107038757018	194.208703685771	177.107964433878	148.273311659632	170.000699174093	171.222522764111	181.100988957936	206.679423552
FBgn0000541	303.552513734619	295.547943229607	277.127710446713	204.666822874952	215.843498383457	210.490040755284	210.07331547814	205.448706769682	214.631801951692	199.393876526824	197.461204042488	222.280083786061
FBgn0000542	16.2493942431972	14.5108033328078	16.3236196351256	10.1189011898152	12.7842122201421	9.76880224170756	10.4595944489815	10.7276349851513	8.99725148832247	10.3196116941307	10.0078971396344	8.79736479364358
FBgn0000543	15.3504915829352	16.8730271311719	18.2550402789764	20.6594232625393	21.5775857048959	24.0840910613167	22.5057565952804	23.6007969673329	25.2751735889059	22.4184667838011	23.8511560573324	22.4626047731033
FBgn0000546	61.9551371995943	59.393055501725	59.375608825476	26.80304184207	30.6415245276422	25.8043832799822	25.5613684567806	27.4279532323058	26.5774073569525	24.0790939529716	26.3681122241865	29.0899529176481
FBgn0000547	89.9594123846787	84.0951672217606	79.5620697483031	57.2199769662168	57.9686236648771	51.3015715209171	57.7040547691002	60.4226792136632	53.1548147139051	49.403658282821	59.0885423932908	54.7196090164631
FBgn0000551	0.62231722633521	0.5399368681975	0.93455837605681	0.240926218805123	0.338206672490532	0.43007305466637	0.528855899105806	0.753833809767391	0.710309328025458	0.830313584585228	0.779057861169148	0.879736479364358
FBgn0000557	415.70790719192	460.701132789517	423.915679379369	243.034323219668	268.60373929198	263.696221518295	302.211765455684	290.226016760445	275.008094833856	289.72013290706	255.590905991263	287.145986864526
FBgn0000559	1469.63670316984	1462.3515154044	1484.57713231211	2199.53591458137	2291.89133679934	2339.10590532258	2184.70371920608	2123.66581654701	2067.23691433009	2280.1597194974	2196.28396569139	1997.06045725572
FBgn0000560	2.28182982989577	1.68730271311719	2.18063621079922	2.10810441454483	3.11150138691289	2.70331634361719	1.88037653015398	2.26150142930217	2.66365998009547	2.55024886694034	2.81659380576538	3.28434952296027
FBgn0000562	127.6441777572	124.927892879197	109.779457240807	83.420703261274	92.262780255417	77.1059548008993	81.9139025948326	90.8659676850386	68.0121181584376	77.3377795927955	73.7108591721578	72.1970404065016
FBgn0000565	55.2479404268703	58.1107054397559	58.5033543411563	37.524258578898	38.4879193294225	33.7914542952148	39.194098300397	42.1567061308379	38.0607414933641	30.3657539505455	41.0503565308359	29.9110402983882
FBgn0000566	36.9241554292225	40.1578045721891	41.5566957886595	52.762841918322	57.0216449819036	61.9305198719574	52.591781077744	50.4488780382792	54.3386635939475	59.3674212978438	57.3506440876057	51.6112067893757
FBgn0000567	47.9184264278112	46.2995864479356	42.3666463812421	26.9837365061738	30.2356765206535	26.6030903815055	27.4417449869346	28.5297103388889	27.1693317969738	27.1038077253892	27.0273150297912	29.8523911997639
FBgn0000568	247.95884151534	237.707206223949	206.101273866395	114.500185487135	114.178572632803	94.677511034411	107.240223985344	123.454783153444	103.586777003713	98.8666246788268	87.4941905620735	91.1993483607718
FBgn0000575	206.747611860253	217.662049992117	183.298049490609	114.620648596537	107.88792852448	103.217533119929	95.2528236056124	102.985295857453	93.5240615233519	89.9110995879432	96.6631023127566	105.744324819596
FBgn0000576	4.49451330130985	4.11701862000594	2.86597901990755	1.68648353163586	1.21754402096591	1.22878015618963	1.88037653015398	1.33370597112692	2.42689020408698	1.71993528235511	1.5581157223383	1.46622746560726
FBgn0000577	8.22841665932111	7.559116154765	5.85656582328934	4.57759815729734	4.2614040733807	5.77526673409126	6.16998548956774	4.5809900747403	5.68247462420366	5.57496263935796	5.09383986149058	4.75057698856753
FBgn0000578	113.814906060862	102.453020740476	104.29671476794	50.172885066167	53.5719369225002	39.3209649980682	43.6012307929453	50.1589419575995	43.0329067895423	40.6853656446762	48.2416598647049	42.1100528122406
FBgn0000579	386.804729346574	411.566877783544	422.108866518993	591.534098721279	616.280198612247	657.397383561452	645.145435142516	630.089090533267	651.886385795364	700.072968031716	682.574541439738	661.796428876494
FBgn0000581	140.989424944166	141.193491033646	139.436109707676	123.65538180173	124.460055476516	118.085773009823	122.518283292845	121.715166669366	121.64047242436	109.245544486142	113.682520202913	111.785181977898
FBgn0000588	4.56365965979154	4.72444759672813	3.98744907117572	6.44477635303705	4.53196941137312	5.95958375751971	8.22664731942365	5.68274718132341	7.10309328025458	5.27842207343466	5.87289772265973	4.92652428444041
FBgn0000592	564.994895153889	568.283553777869	555.875322078591	585.751869469956	556.958748257407	788.631104242505	604.952386810475	561.084303331482	663.843259483792	639.638000696549	648.9551983539	632.706475958846
FBgn0000611	127.091006889346	115.816458228364	120.931853861751	72.5187918603421	77.0434799933431	75.5699796056622	75.3325847392937	76.0792275703705	71.8004345745734	69.9835735578978	78.9844816169951	71.2000057298887
FBgn0000615	1215.73127482507	1194.47533666992	1166.26654942716	1364.18448242931	1362.70232479885	1305.14884289682	1405.64021805667	1454.37736790584	1402.62415307427	1353.58906721348	1296.71184615216	1512.61890261908
FBgn0000617	7.6060994329859	7.69410037181437	9.09636819361962	8.61311232228316	9.26686282624057	8.35570506208948	9.28435911763526	8.93003128493678	8.52371193630549	9.96376301502273	8.68949152842511	8.50411930052213
FBgn0000618	8.50500209324787	8.57149778263531	10.7162693787848	6.68570257184218	6.56120944631631	5.89814474971022	6.40503255583698	5.45079831677959	6.98470839225033	7.47282226126705	6.41224547269991	7.38978642666061
FBgn0000625	3.4573179240845	2.63219223246281	3.3021062620674	3.73435639147941	1.96159870044508	2.94907237485511	3.76075306030795	2.8413735906617	3.25558442011668	3.14332999878693	2.93644886132986	3.63624411470601
FBgn0000629	14.2441498472281	16.5355665885484	17.3204819029195	19.8764130514227	20.2247590149338	23.4082619754125	21.683091863338	21.2813083218948	22.8482833848189	20.876455841	19.8959392237044	20.996377307496
FBgn0000633	32.7753739203211	34.4209753475906	34.578659914102	17.587613972774	18.7366496559755	19.783360514653	15.3368210740684	17.33817762465	16.8698465406046	16.9621203708125	18.6374611402773	19.8820444336345
FBgn0000635	137.532107020081	135.389169700523	133.018808858753	86.2515863322342	87.1220388335609	90.3767804877473	82.6190437936404	76.65909973173	80.0281842908682	80.1845690256591	77.5462209502213	79.2349322414165
FBgn0000636	190.221632183129	159.551344552361	147.971742875662	187.862219113295	182.496320475891	128.223209298388	134.153113073173	170.018517710615	126.257483056525	133.206022212744	147.961066094356	142.341362361153
FBgn0000644	0.76060994329859	0.877397410820937	0.747646700845448	1.08416798462306	0.879337348475382	0.737268093713778	0.64637943224043	0.985782674311203	1.06546399203819	1.24547037687784	0.719130333386906	0.527841887618615
FBgn0000658	1.72865896204225	2.56470012393812	1.8068128603765	1.08416798462306	1.35282668996213	1.22878015618963	1.05771179821161	1.39169318726288	1.30223376804667	1.06754603732386	1.1386230278626	0.938385577988649
FBgn0000659	125.431494285786	104.072831345068	109.904065024281	54.0879361217502	56.8187209784093	45.2191097477784	54.1195870084942	54.3340215193881	55.9960520260069	58.5371077132586	58.4892671154683	55.8339418903246
FBgn0000662	127.021860530865	128.302498305431	113.642298528508	66.3751732808115	70.6851945505211	69.5489568403331	69.9852639816683	69.1787488501921	63.5134924142763	64.2306865789858	62.6841940602253	68.4434980945471
FBgn0000667	191.811998428208	197.009464783563	189.34152698911	180.815127213245	192.16903130912	181.490829069208	201.729144625581	201.215639991757	192.020288342882	199.512492753193	180.321931096767	183.454380496781
FBgn0000709	35.1263501086985	32.7336726344734	34.3294443471535	43.4269509396235	43.0198887407956	36.1875755997846	42.602280761301	43.8383353987806	37.3504321653387	39.499203380983	38.5334003639817	34.6029681883314
FBgn0000711	124.80917705945	120.473413716567	116.570581440153	71.9767078680306	76.2317839793658	68.5659327153814	73.2759229094378	76.3691636510503	66.0587675063676	70.991811482037	69.5758597551831	76.7716700991963
FBgn0000715	6.43061133879717	5.66933711607375	6.85342809108327	13.0100158154767	15.6927896035607	14.3152888196092	14.2791092758568	14.3808296017164	14.2653790045113	13.2850173533636	15.1616645289073	14.1930818670783
FBgn0000719	49.8545244652985	40.9677098744853	39.0645401191747	28.1883676001994	28.5446431582009	22.6709938816987	27.0891743875307	27.196004367762	25.2751735889059	24.0790939529716	22.5926779739053	25.4537088029421
FBgn0000721	272.713237851785	245.806259246912	179.497512094645	182.682305408985	213.408410341525	179.217585780258	157.011440267857	191.473787680917	120.870970652332	144.118715038722	138.132951538068	140.229994810679
FBgn0000723	74.2631890093351	79.1682432994584	71.5871716059517	112.151154853785	111.202353914887	102.603143041834	113.586494774614	115.858457839634	103.645969447715	106.458063166463	109.84715842485	105.568377523723
FBgn0000808	1.93609803748732	1.55231849606781	2.1183323190621	1.62625197693458	0.879337348475382	1.41309717961807	1.05771179821161	0.92779545817525	1.47981110005304	1.3047784900625	0.419492694475695	1.11433287386152
FBgn0000810	40.588912428752	41.5076467426828	43.2389008655618	21.3219703642534	23.6068257398391	22.4866768582702	23.6809919266266	22.7309887252936	24.5056718168783	23.841861500233	21.8735476405184	22.1107101813575
FBgn0000927	0.27658543392676	0.5399368681975	0.560735025634086	1.44555731283074	1.62339202795455	1.41309717961807	1.35152063104817	1.21773153885502	0.828694216029701	1.54201094280114	1.01876797229812	1.34892926835868
FBgn0000928	2.48926890534084	2.02476325574062	1.99372453558786	3.55366172737557	3.179142721411	3.19482840609304	3.34942069433677	4.00111791338077	3.0188146441082	3.43987056471023	4.13499941697471	3.51894591745743
FBgn0000964	4.49451330130985	5.73682922459844	4.98431133896965	2.5297252974538	2.63801204542615	2.3346822967603	2.23294712955785	3.13130967134147	2.19012042807849	2.49094075375568	1.85775336124951	2.93245493121453
FBgn0000996	14.4515889226732	12.4860400770672	13.0215133730582	12.1667740496587	12.3107228786553	10.8747043822782	11.8111150800297	10.6116605528794	10.8322172523882	10.9126928259773	10.7869550008036	11.3779251331124
FBgn0001075	4.35622058434647	3.98203440295656	3.80053739596436	4.0957457196871	3.179142721411	3.87065749199733	4.9947501582215	4.63897729087625	4.79458796417184	4.03295169655682	4.01514436141022	4.10543690370034
FBgn0001077	4.42536694282816	3.37460542623437	4.67279188028405	2.89111462566148	2.50272937642993	2.51899932018874	2.9968500949329	2.55143750998194	2.84123731210183	2.49094075375568	2.21731852794296	2.17001664909875
FBgn0001078	89.8211196677154	88.6846306014394	83.611822711216	34.2717546250288	34.7676459320266	28.8763336704563	30.3798333153002	32.0089433070461	29.714606889065	30.3064458373608	30.2634015300323	37.0662303305516
FBgn0001079	5.11683052764506	7.559116154765	6.54190863239767	7.28801811885498	7.57582946378791	6.94260788247141	8.9905502847987	8.23418469130534	8.58290438030761	5.99011943165057	7.49094097278027	7.91762831427922
FBgn0001083	4.42536694282816	5.9393055501725	4.17436074638709	5.84246080602424	5.74951343233904	6.14390078094815	5.9937001898658	4.98690058769197	5.09055018418245	5.63427075254262	5.75304266709525	5.16112067893757
FBgn0001084	1.79780532052394	1.82228693016656	1.93142064385074	2.65018840685636	3.38206672490532	2.94907237485511	3.64322952717333	2.95734802293361	2.84123731210183	3.32125433834091	3.53572413915229	4.3400332981975
FBgn0001085	6.15402590487041	5.19689235640094	5.1089191224439	6.14361857953065	6.29064410832389	5.71382772628178	7.05141198807741	6.32060655881889	7.04390083625246	6.93904924260512	7.01152075052233	6.33410265142338
FBgn0001086	35.6795209765521	31.8562752236525	35.637826073633	22.1049805753701	22.1187163808808	24.4527251081736	23.9160389928959	25.6883367482272	25.8670980289271	25.0873318771108	23.3118083072922	23.4596394497162
FBgn0001087	78.066238725828	79.5057038420819	70.3410937712092	66.1944786167077	72.4438692474719	65.8011773639547	61.3472842962735	69.9325826599595	58.6005195621003	67.4333246909574	65.6805704493374	68.4434980945471
FBgn0001089	15.4196379414169	21.3949984023259	24.3608216692142	29.6941564677315	28.5446431582009	37.6621117872122	36.6085805714352	31.1971222811428	40.1324770334384	36.355873382196	37.8142700305948	38.4151595989103
FBgn0001090	264.139089400056	274.220436935805	241.05375713092	92.9372889040764	87.2573215025571	83.8028066521328	96.5455824700933	106.232579961066	102.225350791664	91.512418643929	91.3894798679193	89.3812263034188
FBgn0001091	212.694198689679	222.656466022944	228.530674891759	229.241297193075	246.82322958359	268.857098174291	269.363937944557	242.908448393508	256.895206969207	265.818963293642	265.898440769808	248.202985377998
FBgn0001092	277.276897511577	290.081082439107	300.803189306819	334.947675693823	335.433377776109	362.920219130607	334.589498834273	302.287357716724	325.262479791658	355.730062881585	380.000453667197	329.607934268513
FBgn0001098	215.944077538318	258.089822998405	235.134887415893	160.637556388316	172.011913628684	200.598360497957	191.857167842273	187.356695335265	189.415820806789	186.820556531676	178.164540096606	165.683703613621
FBgn0001099	69.0772121232083	68.7069664781319	67.5997225347759	28.0679044907969	32.0619925521024	30.7195039047408	32.4364951451561	33.5166109265809	32.6742290891711	30.9588350823921	31.3420970301126	35.3067573718229
FBgn0001104	47.8492800693295	42.8574889131766	39.9990984952315	61.1952595765013	61.2154077207862	41.2255742401621	45.3053220233974	58.6830627295846	36.2257757292983	44.7776254544176	44.9456458366816	40.4678780507605
FBgn0001105	322.498615958602	306.009220050933	294.822015700055	211.352525446795	216.384629059442	203.547432872812	201.846668158716	202.665320395156	196.755683863052	208.052861051784	210.045984876759	227.206608070502
FBgn0001108	77.0981897070844	73.9713509430575	75.9484440275501	93.8407622245956	98.2152176912504	85.5230988707983	92.5497823435161	94.055264572516	92.3402126433095	89.9110995879432	89.4118714511053	86.80066596395
FBgn0001112	111.187344438558	89.9669806634084	105.60509649442	155.939495121616	140.693975756061	195.253166818532	171.114264244012	156.681457999345	163.311953001853	167.130262954369	162.044035123183	124.629334576617
FBgn0001114	306.664099866295	325.649423631617	333.201213010121	126.00441243508	123.107228786553	160.970200460842	128.923315848682	103.507180802676	127.441331936568	162.563538239151	184.15729287483	187.735764696354
FBgn0001122	337.987400258501	332.263650267037	298.747160879494	122.631445371808	124.257131473021	113.232091392874	119.403909664778	121.309256156414	109.92036851194	111.084095994867	110.446433702672	133.016155679891
FBgn0001123	114.298930570234	104.545276104741	102.427598015826	68.9048985782653	68.723595850076	63.5279340750039	64.9317520568795	58.6250755134486	61.5601417622063	63.7562216735086	60.886368226758	69.02998908079
FBgn0001124	246.091889836335	253.500359618726	224.107098578423	297.845037997834	285.716996920001	310.819940508167	316.197065898705	300.605728448781	313.305606103229	324.000222327793	326.545098885437	296.236597151292
FBgn0001125	105.309903967614	109.404707918518	100.371569588501	214.123176963053	197.715620737965	231.256425394888	212.952642039938	196.808611565425	213.921492623667	280.94253215573	259.546122824891	215.711384740141
FBgn0001128	509.262930217647	521.241554136162	433.510478706886	387.108202065132	436.624814185276	545.701267363815	377.544350194978	328.265630545631	338.225625028122	375.479664572077	400.735378279853	414.238583583364
FBgn0001133	16.0419551677521	20.7200773170791	19.4388142219817	17.8887717462804	20.5629656874243	18.247385319416	18.4511947021359	18.8458452441848	19.7702762967086	18.9192881059063	22.1731852794296	19.1196061515187
FBgn0001134	2.7658543392676	2.83466855803687	2.86597901990755	3.43319861797301	4.05848006988638	4.11641352323526	3.70199129374064	3.82715626497291	4.32104841215487	4.32949226248012	6.05268030600646	4.9851733830647
FBgn0001137	23.648054600738	23.8247143092147	24.7346450196369	23.1891485599931	23.6068257398391	22.9167499129366	29.5571685833578	28.1237998259373	26.2814451369419	26.8072671594659	24.5702863907193	24.222077731832
FBgn0001138	2.55841526382253	3.03714488361094	2.92828291164467	2.22856752394739	2.77329471442236	2.58043832799822	3.29065892776946	1.8555909163505	2.66365998009547	2.49094075375568	1.73789830568502	2.28731484634733
FBgn0001139	136.702350718301	134.984217049375	126.601508009829	95.226087982725	96.9976736702845	98.0566564639325	98.7785295996511	99.0421651602079	98.1410721555174	92.8171971339915	96.9627399516678	100.05536225304
FBgn0001142	199.694683295121	212.80261817834	177.815307017742	193.343290591112	203.735699508296	189.969412146917	142.96737805827	128.96356868636	114.359801812099	193.463065208358	187.752944541765	184.686011567891
FBgn0001145	1088.98599972814	1043.56298200872	981.971637668759	464.927370739187	423.772960630636	451.45382938407	436.717449128261	408.51993767779	398.601917910286	365.515901557054	342.006401053256	385.676472553335
FBgn0001147	5.67000139549858	5.60184500754906	5.79426193155222	4.57759815729734	3.51734939390153	4.54648657790163	4.23084719284645	4.40702842633244	3.78831641613577	4.09225980974148	4.13499941697471	4.3400332981975
FBgn0001148	1.03719537722535	1.14736584491969	1.05916615953105	1.2648626487269	1.0822613519697	1.53597519523704	1.46904416418279	1.62364205180669	1.89415820806789	2.01647584827841	1.85775336124951	0.938385577988649
FBgn0001149	295.669828867707	277.932502904663	292.392163922307	744.281321443728	756.90653303381	518.668103927643	622.698440313803	749.484768557194	599.915419961501	614.491360706253	715.834319358882	479.456381253575
FBgn0001150	4.42536694282816	4.31949494558	3.67592961249012	2.34903063334995	1.96159870044508	1.16734114838015	2.4679941958271	2.78338637452575	1.6573884320594	2.96540565923296	2.2772460557252	1.75947295872872
FBgn0001168	434.792302132867	421.623201953723	407.778971419455	223.459067941752	177.017372381544	126.994429142198	186.803655917484	200.519793398126	188.05439459474	179.466350496779	156.410847511652	132.840208384018
FBgn0001169	54.0033059741999	59.7980081528731	54.7651208369291	36.0787012660672	36.255755290985	35.0816734592139	34.6106805081466	38.4455242981369	36.8768926133217	38.965430362321	37.3947773361191	38.1805632044131
FBgn0001170	2.0743907544507	2.22723958131469	1.55759729342802	0.783010211116651	0.541130675984851	0.43007305466637	0.9989500316443	0.405910512951672	0.177577332006364	0.237232452738636	0.299637638911211	0.175947295872872
FBgn0001179	14.1750034887465	15.3882007436287	15.7628846094915	19.2138659497086	18.8042909904736	19.3532874599867	19.9202388663187	17.7440881376017	19.7702762967086	18.444823200429	19.4165190014465	17.36013319279
FBgn0001180	10.925124640107	12.4185479685425	10.7785732705219	7.89033366586779	7.57582946378791	6.57397383561452	7.69779142031784	8.11821025903344	6.86632350424609	5.57496263935796	6.95159322274009	5.33706797481044
FBgn0001185	13.8984180548197	12.4860400770672	15.3890612590688	13.0100158154767	13.1900602271307	14.9911179055135	14.6904416418279	14.90271454694	14.146994116507	14.4118715038722	13.8432589176979	15.0728183464427
FBgn0001186	922.412422145745	927.814015888879	898.359814957543	317.42029327575	330.901408364736	295.767383594844	337.29254009637	324.670423145202	341.777171668249	326.372546855179	320.552346107213	351.484048055373
FBgn0001187	24.8235426949267	30.4389409446341	33.7687093215194	47.823854432817	45.9961074587123	80.7922952694682	58.4679577344752	46.3897729087625	73.9313625586497	85.0478343068012	85.876147311953	97.2402055190737
FBgn0001189	41.5569614474957	40.0903124636644	42.4289502729792	33.3080497498083	35.0382112700191	38.5222578965449	35.9034393726275	33.1686876297652	36.8768926133217	36.4744896085654	38.7131829473284	34.8962136814529
FBgn0001197	79.5874586124252	78.2233537801128	78.3159919135607	70.7118452193037	67.3707691601139	64.695275223384	66.4595579876296	66.9172474208899	69.7878914785012	67.9077895964347	70.2350625607878	67.8570071083041
FBgn0001202	30.0095195810535	29.8315119679119	31.8995925694058	44.3304242601427	44.7785634377464	43.7445735603508	44.2476102251858	46.1578240442187	44.4535254455932	45.0148579071563	45.7247036978508	49.7344356333984
FBgn0001206	14.8664670735634	15.9281376118262	17.1335702277082	11.5042269479446	8.72573215025571	10.9361433900877	12.0461621462989	10.4956861206075	12.7263754604561	11.9802388633011	11.0266651119326	10.087644963378
FBgn0001208	108.144904665363	113.926679189672	66.7897719421934	153.590464488266	180.39943910645	175.162611264832	93.0198764760545	99.3321012408877	62.0336813142233	153.430088808713	137.953168954721	126.271509338098
FBgn0001215	998.888294626494	984.84484759224	955.617091463957	564.068509777495	533.622487855561	524.320492646115	545.132908444951	549.08094959134	543.682598159486	522.563785270032	531.916736595181	569.130853050115
FBgn0001216	198.104317050042	198.494291171106	196.070347296719	163.16728168577	157.807233384082	166.499711163695	187.156226516888	183.239602989612	191.073209238848	173.061074272835	170.493816540479	163.865581556268
FBgn0001217	219.885419971774	224.006308193438	231.209742236455	353.378531432415	326.707645625854	329.37452086663	365.321902748977	360.854446014036	375.516864749459	340.13202911402	369.692918888652	371.072846995886
FBgn0001218	921.928397636373	825.833439908076	1149.8806259003	722.236572423059	705.09327080826	892.155832401481	853.455897623636	871.315909658832	1143.953172785	811.038447800213	833.65183897877	820.735486148322
FBgn0001220	216.082370255281	210.777854922599	223.670971336263	319.648860799698	336.718563131573	341.416566397289	385.418426914998	360.100612204269	372.024510553334	358.636160427634	364.359368916032	359.284378172404
FBgn0001222	50.7534271255605	50.1466366338428	49.7185056062223	60.4122493653847	62.5005930762502	57.4454723018652	56.2350106049174	58.3931266489048	53.8059315979284	54.978620922179	53.695064892889	52.4322941701157
FBgn0001224	40.7272051457154	43.5999021069481	57.8803154237851	127.871590630819	244.793989548647	183.886950373778	93.7250176748623	105.420758935163	99.0289588155492	81.430039402537	87.0746978675978	87.8563497391872
FBgn0001225	147.281743566	166.368047513355	186.787067427888	207.919326828822	291.737075690333	269.963000314862	199.907529861995	198.896151346319	207.765478447446	186.701940305307	179.003525485557	189.788483148204
FBgn0001226	194.370413692031	203.961151961606	181.242021063284	99.6832230306198	131.224188926326	109.299994893068	88.025126317833	93.2434435466126	95.8917592834368	91.0972618516364	91.0299147012258	94.6009960809806
FBgn0001227	2.69670798078591	1.95727114721594	1.99372453558786	3.25250395386917	3.11150138691289	3.13338939828356	2.93808832836559	3.59520740042909	2.36769776008486	2.66886509330966	3.4158690835878	4.16408600232463
FBgn0001228	7.39866035754083	7.15416350361687	6.79112419934615	9.09496475989341	8.72573215025571	9.953119265136	10.6358797486834	10.0897756076558	10.8322172523882	10.9720009391619	10.6071724174569	11.7298197248581
FBgn0001229	3.11158613167605	4.18451072853062	3.48901793727876	3.67412483677813	5.41130675984851	5.09943764818696	3.52570599403871	2.8413735906617	2.66365998009547	3.79571924381818	3.05630391689435	3.40164772020885
FBgn0001230	60.226478237552	67.9645532843603	98.3155411611764	159.553388403693	400.436700228789	238.936301371074	143.319948657673	149.780979279167	132.709459452756	112.15164203219	98.1612905073126	100.348607746161
FBgn0001233	625.636251542331	588.396202118226	677.92864599161	1043.69237986379	1159.64303863553	1107.86818882057	1024.15882950168	1158.00470623498	1123.47258716027	1136.34344861807	1161.5752710032	1086.53320111361
FBgn0001234	170.998944525219	153.949499544812	160.245609547874	167.503953624262	208.673516926658	158.082567093796	127.160462851663	174.657495001491	126.612637720538	157.285116165716	164.800701401166	141.051082191419
FBgn0001235	207.43907544507	201.463943946192	205.852058299447	87.5766805356624	88.1366588510325	91.359804612699	96.6631060032279	90.7499932527667	87.1904700151249	78.820482422412	80.4826698115512	98.0612928998138
FBgn0001247	74.954652594152	74.4437957027303	73.5185922498024	100.948085679347	102.341339095635	105.245020377642	104.948515089219	105.130822854483	103.2316223397	103.670581846784	106.311434285698	103.515659071873
FBgn0001248	355.55057531285	403.535316869107	396.813486473722	516.063960680574	502.507473986432	647.505703304126	527.915710840729	443.48622900777	535.395655999189	541.957538281415	531.61709895627	514.587191329525
FBgn0001250	124.670884342487	123.10560594903	122.427147263442	105.646146946047	103.829448454593	96.0906082140291	101.892903227719	94.4611750854677	88.2559340071631	92.7578890208069	93.1273781736043	94.8355924754778
FBgn0001253	2.0743907544507	2.29473168983938	1.86911675211362	0.361389328207685	0.811696013977276	0.491512062475852	0.822664731942365	0.753833809767391	0.651116884023336	0.830313584585228	0.479420222257937	1.11433287386152
FBgn0001255	0.89890266026197	0.944889519345625	0.872254484319689	1.74671508633715	1.55575069345645	1.658853210856	1.29275886448086	1.39169318726288	1.18384888004243	1.6013190559858	1.19855055564484	1.2316310711101
FBgn0001257	521.294396593461	497.281855609897	451.640911202388	299.471289974768	287.746236954944	219.521574903277	208.016653648284	245.865796416441	222.741166779983	264.870033482688	256.84938407469	203.512372226288
FBgn0001258	62.9923325768196	66.8171874394406	70.3410937712092	80.8307464091189	85.6339294746026	87.3048300972732	80.9149525631883	81.5880131032861	84.8227722550401	80.7183420443211	89.8912916733632	82.4606326657525
FBgn0001259	1.31378081115211	1.68730271311719	0.872254484319689	1.80694664103843	1.89395736594698	1.72029221866548	2.4679941958271	1.62364205180669	1.42061865605092	1.3047784900625	1.5581157223383	1.70082386010443
FBgn0001263	64.23696702949	81.9354197489706	78.4405996970349	71.3141607663165	68.4530305120836	73.2352973089019	72.3944964109281	77.7028696221772	72.096396794584	74.2537577071932	72.0328883942551	70.0856728560272
FBgn0001269	7.12207492361407	7.15416350361687	6.47960474066055	4.27644038379094	4.53196941137312	5.03799864037748	4.75970309195225	4.46501564246839	5.32731996019093	4.86326528114205	4.49456458366816	5.45436617205902
FBgn0001276	6.2231722633521	4.72444759672813	5.91886971502646	5.84246080602424	7.16998145679927	7.86419299961363	6.28750902270236	5.62475996518745	6.86632350424609	7.17628169534375	6.29239041713543	5.39571707343473
FBgn0001280	106.554538420284	109.944644786716	106.726566545688	71.5550869851217	71.0234012230116	69.6103958481425	71.4543081458511	70.1645315245033	76.7134074267494	75.5585361972557	80.0032495892933	74.4257061542247
FBgn0001281	595.69587831976	537.844612833235	539.364790768254	237.733946405956	232.145059997501	231.686498449555	246.035516617334	242.212601799876	227.890909408168	252.415329713909	234.556343739696	277.410236492894
FBgn0001285	1.52121988659718	3.7795580773825	1.8068128603765	3.43319861797301	2.57037071092804	4.54648657790163	2.70304126209634	2.66741194225384	4.08427863614638	4.86326528114205	3.11623144467659	4.22273510094892
FBgn0001291	161.180161620819	145.108033328078	141.679049810212	127.690895966715	137.785398372643	101.742996932501	107.534032818181	134.530341435411	95.003872623405	104.678819770923	108.348970230294	89.7331208951645
FBgn0001296	25.0309817703718	25.1070643711837	25.4199878287452	29.7543880224327	27.8005884787217	31.8868450531209	31.4375451135118	29.2835441486563	28.8859126730353	27.9341213099744	28.225865585436	23.2836921538433
FBgn0001297	435.552912076165	437.618831674074	421.049700359462	319.648860799698	343.212131243391	253.865980268778	309.674509809733	374.307480157577	282.762304998134	276.019958761404	273.988657020411	255.88601729778
FBgn0001301	49.7853781068168	59.7305160443484	51.649926250073	48.3659384251285	53.7748609259945	54.4349609192006	48.3021721183303	49.9849803091916	48.3010343057311	57.1730211100114	52.4365868094619	58.2385549339205
FBgn0001308	116.857345834056	99.9558127250622	104.483626443151	156.782736887434	160.107038757018	133.199768930956	138.560245565721	153.31819946346	135.195542100845	137.061049569747	143.166863871776	124.453387280745
FBgn0001311	5.18597688612675	4.52197127115406	5.17122301418102	7.16755500945242	7.71111213278412	6.75829085904297	6.69884138867354	6.37859377495484	7.22147816825882	6.87974112942046	7.01152075052233	5.74761166518047
FBgn0001313	24.754396336445	23.1497932239678	20.0618531393529	17.6478455274753	17.5191056350095	17.2643611944643	17.5697682036262	17.6281137053298	17.2250012046173	15.65734188075	17.0194178901568	17.0082386010443
FBgn0001316	142.78723026469	139.843648863152	133.018808858753	131.304789248792	135.350310330711	125.949966009437	138.736530865423	142.068679533085	131.052071020697	118.082453350656	126.746721259442	116.125215276095
FBgn0001319	5.46256232005351	4.79193970525281	4.73509577202117	2.71041996155764	3.2467840559091	3.37914542952148	2.87932656179828	3.13130967134147	3.19639197611456	3.73641113063352	2.81659380576538	4.39868239682179
FBgn0001320	23.3714691668112	21.0575378597025	19.1895986550332	12.8895527060741	10.4844068472065	11.489094460373	13.750253376751	11.8873793078704	10.7730248083861	11.5650820710085	10.1277521951989	8.85601389226787
FBgn0001321	5.94658682942534	5.06190813935156	5.4204385811295	4.03551416498582	4.87017608386365	4.60792558571111	4.52465602568301	4.34904121019648	3.78831641613577	3.9143354701875	4.61441963923264	4.57462969269466
FBgn0001323	20.743907544507	21.5974747279	19.6880297889301	11.3837638385421	11.3637441956819	12.2263625540868	12.8688268782413	12.1193281724142	12.1344510204349	12.5140118819631	13.0042735287465	13.1960471904654
FBgn0001324	61.3328199732591	65.2648689433728	68.16045756041	60.5327124747873	59.186167685843	58.4284964268169	59.4081459995522	57.2913695423217	65.0524959583315	58.7743401659972	61.1860058656692	52.1390486769943
FBgn0001325	3.52646428256619	3.84705018590719	3.3021062620674	2.22856752394739	2.50272937642993	2.21180428114133	1.9979000632886	1.91357813248645	2.07173554007425	2.13509207464773	1.91768088903175	1.52487656423155
FBgn0001330	7.32951399905914	6.88419506951812	10.0309265696764	8.01079677527035	7.37290546029359	9.953119265136	8.81426498509677	9.85782674311203	9.23402126433095	8.36244395903694	10.7869550008036	9.79439947025652
FBgn0001332	79.7257513293886	85.310025175205	73.331680574591	40.2949100951569	35.7822659494982	41.1641352323526	41.0744748305509	39.4313069724481	39.7773223694256	38.5502735700284	37.5146323916836	38.2978614016617
FBgn0001341	9.54219747047322	9.58387941050562	12.5853861308984	12.8895527060741	13.9341149066099	13.9466547727523	12.5750180454047	14.4388168178523	16.2187296565813	13.1070930138097	14.7421718344316	14.6036255574483
FBgn0001404	286.40421683116	262.206841618411	246.224980145101	152.747222722448	147.322826536876	120.420455306584	146.375560519174	149.722992063031	123.534630632428	120.573394104412	122.012446564645	116.711706262338
FBgn0001491	49.1630608804816	47.3119680758059	49.4692900392738	28.0679044907969	26.9888924647444	29.9207968032175	27.0891743875307	28.1237998259373	26.4590224689483	29.5354403659602	26.72767739088	27.858321846538
FBgn0001565	52.7586715215295	53.8587026027006	51.089191224439	57.4006716303207	54.7894809434661	58.4284964268169	53.2381605099845	53.0003155482612	53.6875467099242	57.766102241858	56.7513688097833	48.444155463664
FBgn0001612	15.3504915829352	14.5108033328078	13.2084250482696	13.4316366983856	14.4076042480966	14.2538498117997	15.454344607203	14.9607017630759	16.2187296565813	14.2932552775028	13.7234038621335	14.9555201491941
FBgn0001624	331.695081636667	327.539202670308	310.834115876495	156.903199996837	165.585986851364	157.345299000082	162.593808091752	162.77011569362	153.367622409497	153.370780695528	152.215920566895	161.16772301955
FBgn0001941	147.420036282963	136.199075002819	146.227233907022	163.709365678081	157.942516053078	141.432595977426	138.325198499452	151.578582979381	123.061091080411	147.380661263878	139.391429621495	115.480075191228
FBgn0001942	1963.20341001214	1919.07061379096	1828.43231080928	1299.97764511774	1267.80153249801	1289.54333491321	1221.30455633501	1252.17594523977	1197.28556483091	1307.8625119481	1263.33221317745	1255.44260515156
FBgn0001961	262.68701587194	237.774698332474	251.396203159282	164.793533662704	165.450704182368	148.559520883326	147.962128216491	162.886090125892	147.625955341291	147.973742395725	159.167513789635	126.506105732595
FBgn0001965	55.317086785352	56.7608632692622	56.1981103468828	44.2701927054414	48.0929888281536	48.5368161694904	49.007313317138	46.5057473410344	47.5907249777057	47.2092580949887	47.3427469479713	39.0602996837775
FBgn0001970	1.24463445267042	0.742413193771562	0.685342809108327	0.963704875220494	0.946978682973488	0.921585117142222	0.763902965375053	1.50766761953478	0.887886660031822	1.06754603732386	0.659202805604663	1.05568377523723
FBgn0001974	28.1425679020478	27.0643355183997	28.410574632127	15.2385833394241	15.7604309380588	15.2368739367514	15.9244387397415	16.120446085795	14.0878016725049	16.2504230125966	15.7609398067297	16.3044494175528
FBgn0001977	31.8073249015774	29.8315119679119	29.7812602503437	44.0894980413376	45.9961074587123	39.1366479746397	40.4868571648778	43.3744376696929	38.3567037133747	43.1763063984318	42.4886171976097	39.0602996837775
FBgn0001978	70.3909929343604	72.0815719043662	76.1353557027615	91.792889364752	91.6540082449341	91.23692659708	91.3157852456025	101.535615454054	92.8729446393286	85.9967641177557	94.2660012014669	87.9736479364358
FBgn0001981	16.8025651110507	13.4984217049375	16.2613157433885	8.37218610347804	8.18460147427087	8.23282704647052	8.52045615226021	7.59632531380986	8.8196741563161	7.88797905355966	7.55086850056251	6.39275175004767
FBgn0001986	22.1959810726225	24.2296669603628	24.9838605865854	36.8617114771839	36.4586792944793	40.9183792011147	42.1321866287625	39.2573453240403	39.954899701432	41.8122197951847	36.5557919471677	39.4708433741475
FBgn0001987	82.1458738762477	68.6394743696072	65.8552135661366	90.0461742784149	82.9959174291765	56.7696432159609	71.2192610795819	98.2883313504406	57.5942480140642	63.6376054471392	62.1448463101851	49.3825410416526
FBgn0001989	24.2703718270732	24.9045880456097	27.6006240395445	43.6076456037273	49.1752501801233	49.4584012866326	51.2990222132632	45.4619774505873	53.0364298259008	54.0889992244091	56.5116586986543	59.9980278926492
FBgn0001990	10.5793928476986	9.78635573607969	11.8377394300529	11.4439953932434	11.2284615266856	12.1034845384679	12.3399709791355	12.2932898208221	13.7326470084922	11.8023145237472	13.4237662232222	11.905767020731
FBgn0001991	141.611742170501	137.008980305116	143.23664710364	135.701692741986	150.975458599773	150.156935086373	150.077551812914	149.375068766215	142.2986353811	143.169785227767	135.615995371214	153.074147409398
FBgn0001992	2.35097618837746	2.09225536426531	2.86597901990755	2.65018840685636	2.02924003494319	3.50202344514045	2.70304126209634	3.07332245520552	2.60446753609335	3.61779490426421	2.99637638911211	2.4632621422202
FBgn0001994	97.4963654591829	99.2133995312906	104.982057577048	64.2068373115654	64.4621917766953	53.3904977864394	70.2203110479376	68.4249150404247	69.19596703848	61.6211295988608	65.6805704493374	68.0916035028013
FBgn0001995	9.61134382895491	10.1913083872278	12.7722978061097	12.7690895966715	14.5428869170929	14.1309717961807	15.8069152066069	14.3228423855804	17.6985407566343	16.3097311257813	16.7797077790278	18.4158169680272
FBgn0002021	16.733418752569	16.4680744800237	19.0026869798218	22.1049805753701	25.5684244402842	24.5756031237926	26.9128890878288	25.4563878836834	27.761256236995	27.1631158385739	26.0085470574931	26.2747961836822
FBgn0002022	87.1244116869294	95.4338414539081	95.4495621412689	61.7975751235142	60.1331463688165	71.1463710433796	65.8719403219565	61.0605385911586	72.9842834546158	66.2471624272642	65.5607153937729	61.171009865135
FBgn0002023	31.3924467506873	36.2432622777572	33.2702781876224	19.6354868326176	18.8042909904736	20.5820676161763	15.1605357743664	17.8600625698736	17.9353105326428	18.9192881059063	17.1392729457213	19.6474480391373
FBgn0002031	77.4439214994928	74.7812562453537	79.7489814235145	107.69401980589	108.767265872955	116.979870869253	105.066038622353	105.188810070619	115.366073360135	114.761199012315	113.143172452873	112.547620260014
FBgn0002036	41.3495223720506	46.434570664985	46.0425759937322	89.9257111690123	84.9575161296215	85.2773428395603	93.8425412079969	92.3736353045733	92.6361748633201	92.2834241153296	97.8017253406192	91.3752956566447
FBgn0002044	94.4539256859886	105.760134058185	108.221859947379	72.277865641537	69.8734985365438	72.9281022698545	78.03562600139	79.2685244578479	76.1806754307303	70.0428816710824	75.3289024222784	68.5021471931713
FBgn0002069	12.8612226775943	11.4736584491969	9.22097597709386	36.0787012660672	39.5025393468941	25.1285541940779	25.5026066902133	26.6161322064025	26.6957922449568	26.5700347067273	28.5854307521295	25.629656098815
FBgn0002121	209.236880765594	188.437967000928	178.376042043376	150.578886753202	154.086959986686	119.498870189442	127.689318750768	144.330180962387	114.182224480092	118.497610142949	123.75034487033	120.347950377044
FBgn0002174	93.9699011766167	98.0660336863709	106.851174329162	120.40287784786	119.386955389158	126.502917079722	119.638956731047	117.945997620529	141.46994116507	127.92760013931	129.263677426296	133.309401173012
FBgn0002183	70.1835538589154	72.8914772066625	72.3348183067971	80.7102832997164	82.9282760946783	84.4171967302276	84.9107526897655	85.0092588553073	81.6263802789255	81.074190723429	81.3815827282848	79.0589849455436
FBgn0002283	27.9351288266028	25.8494775649553	27.9121434982301	26.80304184207	26.1771964507671	26.664529389315	27.7355538197712	27.0800299354901	30.3657237730883	28.3492781022671	26.967387502009	26.9199362685494
FBgn0002284	64.6518451803802	68.5719822610825	69.157319828204	108.477030017007	110.255375231913	121.587796454964	98.3084354671126	103.623155234948	116.253960020167	111.202712221236	116.918606703154	111.609234682025
FBgn0002306	72.050505537921	61.552802974515	68.7211925860441	59.2076182713591	56.3452316369226	61.1932517782436	53.708254642523	55.3198041936993	57.002323574043	53.9110748848551	59.5679626155487	48.5028045622883
FBgn0002354	4.42536694282816	3.64457386033313	3.48901793727876	9.99843808041262	10.822613519697	11.1204604135162	11.2822591809239	10.1477628237918	12.5487981284498	12.9884767874403	12.1053606120129	10.908732344118
FBgn0002413	101.022829741749	98.9434310971919	95.2626504660575	100.586696351139	98.8239897017333	92.0970727064128	91.4920705453044	101.245679373374	91.7482882032883	91.3938024175597	89.4717989788875	95.3047852644721
FBgn0002431	284.122387001264	284.276761105984	271.520360190372	266.825787326674	255.278396395853	255.709150503062	253.850831570787	267.900938548103	254.705086541129	248.263761790983	249.118732990781	254.771684423918
FBgn0002441	46.2589138242506	46.1646022308862	45.6687526433095	56.3767352003989	48.972326176629	50.8100594584412	50.4763574813208	52.8843411159893	55.4041275859857	54.3262316771478	55.0134705040983	46.3327879131895
FBgn0002466	12.1006127342958	12.0810874259191	11.0900927292075	16.081825105242	16.1662789450474	17.2643611944643	17.0996740710877	15.5985611405714	15.6859976605622	17.0807365971818	16.0006499178587	16.0112039244313
FBgn0002521	154.611257565059	135.794122351671	123.54861731471	89.0222378484931	90.5717468929644	86.0146109332741	86.6148439202176	88.0245940943769	87.2496624591271	88.7842454374347	83.898538895139	96.6537145328308
FBgn0002522	6.56890405576055	5.73682922459844	5.91886971502646	3.43319861797301	3.92319740089017	4.48504757009215	3.34942069433677	4.00111791338077	4.08427863614638	4.80395716795739	4.13499941697471	3.92948960782747
FBgn0002524	35.6103746180704	33.476085828245	35.3886105066845	49.9921904020631	60.7419183792995	37.7849898028311	41.8971395624933	51.8405712255421	38.2383188253705	37.6606518722585	38.2337627250705	33.4886353144699
FBgn0002525	128.128202266572	127.290116677561	122.240235588231	92.63613113057	90.7070295619606	89.9467074330809	90.3755969805255	86.574913690978	92.8137521953265	85.8188397782017	83.5389737284455	92.1377339387604
FBgn0002526	58.4978192755098	49.4717155485959	48.7216433384284	32.6455026480942	28.8828498306914	31.395332990645	40.6631424645797	35.3142146267955	38.1199339373662	28.1713537627131	33.5594155580556	24.9845160139478
FBgn0002531	0.82975630178028	0.877397410820937	1.18377394300529	0.903473320519213	0.541130675984851	0.675829085904296	0.881426498509677	0.92779545817525	1.18384888004243	1.54201094280114	1.73789830568502	1.40757836698297
FBgn0002542	27.1053725248225	24.5671275029862	27.9121434982301	34.9343017267429	32.8736885660797	35.5731855216898	33.0828745773965	32.6468026845416	34.9827344052538	31.9670730065313	34.4583284747892	32.6675479337298
FBgn0002543	6.56890405576055	5.46686079049969	5.7319580398151	5.17991370431015	7.23762279129738	6.32821780437659	7.58026788718322	7.422363665402	7.57663283227155	6.58320056349716	8.03028872282045	5.16112067893757
FBgn0002552	32.9828129957661	35.7033254095597	29.6566524668694	20.7798863719419	18.7366496559755	21.1964576942711	21.4480447970688	21.8611804832543	22.907475828821	21.8846937651392	20.6749970848735	20.2925881240045
FBgn0002563	5.67000139549858	3.91454229443187	2.36754788601059	2.46949374275252	1.55575069345645	2.08892626552237	7.81531495345247	2.7253991583898	3.37396930812092	1.54201094280114	1.79782583346726	2.11136755047446
FBgn0002565	12.1697590927774	44.9497442774419	8.90945651840826	4.03551416498582	3.72027339739585	2.15036527333185	10.5771179821161	4.17507956178863	7.57663283227155	1.66062716917046	1.79782583346726	1.99406935322588
FBgn0002566	84.2894109891801	75.0512246794525	76.8206985118698	64.6886897491756	69.8734985365438	68.5044937075719	69.6914551488318	64.7137332077237	64.9933035143294	70.635962802929	68.1375990884093	70.4375674477729
FBgn0002567	62.7157471428929	76.1310984158475	64.1107045974972	57.8825240679309	60.4037117068089	60.0873496376729	63.521469659264	63.7859377495484	61.7377190942127	55.5717020540256	55.432963198574	57.4174675531804
FBgn0002569	57.322331181321	62.0252477341878	56.6342375890427	94.9249302092186	70.2793465435325	63.2207390359565	83.676755591852	59.6688454038958	71.2677025785543	79.1763311015199	75.3888299500606	54.9542054109602
FBgn0002570	811.363370424151	898.319964463591	830.448572964081	1251.0093911456	1131.97773282581	937.31350314145	1254.68123974524	990.769574898895	1105.06373707561	1322.80815647064	1229.11359481379	878.035655504254
FBgn0002571	27.3128116002676	26.3219223246281	23.3639594014203	51.7991370431015	45.184411444735	31.2110159672166	50.0650251153496	36.8798694624662	34.5683872972389	44.0066199830171	46.6835441423666	31.1426713694983
FBgn0002573	3.04243977319436	3.84705018590719	3.17749847859315	2.40926218805123	3.04386005241478	2.88763336704563	2.4679941958271	2.89936080679766	2.4860826480891	3.20263811197159	3.4158690835878	3.22570042433598
FBgn0002576	4.8402450937183	5.73682922459844	5.04661523070677	2.58995685215508	2.50272937642993	2.27324328895082	3.11437362806752	2.66741194225384	3.0188146441082	3.26194622515625	2.57688369463641	2.40461304359591
FBgn0002578	12.6537836021493	11.5411505577216	11.2147005126817	17.0455299804625	20.9011723599149	19.5376044834151	17.3934829039243	14.0329063049007	13.8510318964964	19.7496016904915	14.9818819455605	16.94958950242
FBgn0002579	1219.74176361701	1214.25052446765	1226.70132441217	678.267537491124	714.630698972493	708.944711113607	628.985949336505	656.357299442853	634.602192146744	675.282176720529	667.952224660871	709.067602367673
FBgn0002590	261.304088702307	256.267536068238	291.582213329725	707.178683747739	720.786060411821	767.066012501377	691.038374831587	661.634136111225	677.871868712295	767.32836838312	755.925835445202	630.947003000118
FBgn0002592	1.17548809418873	1.6198106045925	1.12147005126817	0.542083992311528	0.405848006988638	0.675829085904296	0.470094132538494	0.405910512951672	0.591924440021215	0.474464905477273	0.359565166693453	0.234596394497162
FBgn0002593	554.692087740117	540.071852414549	535.626557264026	1172.16628604163	1166.06896541285	1187.18594790261	1120.4693649055	1186.4184421416	1111.81167569185	1169.61530011466	1158.45903955852	1038.03039655132
FBgn0002607	533.325862969275	552.355416166042	538.741751850882	748.678224936921	769.284897246963	796.741053273356	765.430771305803	718.17167184378	745.706409538726	717.924710100299	805.126335754423	732.292645422892
FBgn0002609	1.3829271696338	1.079873736395	1.24607783474241	1.68648353163586	1.55575069345645	1.53597519523704	1.88037653015398	1.39169318726288	2.42689020408698	1.18616226369318	0.958840444515874	1.40757836698297
FBgn0002622	577.71782511452	609.588724194977	636.434254094688	604.664577646159	625.547061438487	656.352920428691	633.158034762784	597.790211145541	626.492827318454	632.817567680313	659.92193593805	587.605319116767
FBgn0002626	430.090349756112	454.154398262622	476.437860113762	465.288760067395	496.893243223089	546.315657441909	495.714262761842	480.01817517342	497.867646501844	491.130485282162	500.994132259544	456.524583691478
FBgn0002638	43.4239131265013	44.7472679518678	44.3603709168299	47.5226966593106	47.6194994866668	48.1681821226335	52.9443516771479	51.6086223609983	54.2202787059433	48.7512690377898	50.1593407537367	49.8517338306469
FBgn0002641	12.5154908851859	10.3262926042772	11.6508277548416	20.1775708249291	22.5922057223675	14.806800882085	18.2161476358667	20.7014361605353	14.8573034445325	18.9785962190909	18.3977510291483	14.4863273601998
FBgn0002643	132.622715567881	137.751393498887	121.928716129545	62.7612799987347	60.2684290378127	60.0259106298634	65.5193697225526	59.436896539352	58.955674226113	60.6721997879063	60.2271654211534	63.2237283169852
FBgn0002645	154.680403923541	154.894389064158	153.516789240265	173.466877539689	179.181895085484	145.241814461614	159.36191093055	176.861009214657	146.738068681259	152.184618431835	148.560341372178	141.578924079037
FBgn0002673	83.1830692534731	83.0827855938903	84.9825083294326	87.2152912074547	80.6961120562408	82.8812215349905	79.5046701655728	83.0376935066849	84.1124629270146	83.9802882694773	79.703611950382	83.3403691451169
FBgn0002707	5.67000139549858	5.87181344164781	6.66651641587191	7.16755500945242	8.65809081575761	7.61843696837571	7.05141198807741	7.422363665402	7.69501772027579	8.30313584585228	6.89166569495785	7.74168101840635
FBgn0002709	2.35097618837746	2.02476325574062	2.18063621079922	0.72277865641537	0.608772010482957	0.79870710152326	0.822664731942365	1.04376989044716	0.532731996019093	0.71169735821591	0.539347750040179	1.05568377523723
FBgn0002715	45.7748893148788	42.7899968046519	42.3043424895049	49.3898748550503	45.5902594517237	45.4034267712068	50.7701663141574	48.4773126896568	46.2292987656569	47.3871824345426	48.7810076147451	53.3120306494801
FBgn0002716	1.65951260356056	1.41733427901844	1.68220507690226	2.34903063334995	2.57037071092804	1.35165817180859	2.35047066269247	1.62364205180669	1.95335065207001	2.43163264057102	2.21731852794296	1.52487656423155
FBgn0002719	992.388536929215	1100.45882949503	780.854675141333	944.611472380188	938.117668154237	1024.61833323872	789.934427964372	777.376619518588	719.720926621795	723.321748400103	729.497795693234	724.844209897607
FBgn0002723	48.2641582202196	46.7045390990837	41.6189996803966	27.6462836078879	31.3855792071213	25.4971882409348	24.6211801917036	28.6456847711608	23.3218229368359	21.4695369728466	22.9522431405987	23.8701831400862
FBgn0002732	0.55317086785352	0.472444759672812	0.623038917371207	1.08416798462306	0.879337348475382	0.79870710152326	0.9989500316443	0.753833809767391	0.947079104033944	0.65238924503125	0.898912916733632	0.879736479364358
FBgn0002733	4.21792786738309	4.38698705410469	4.79739966375829	5.48107147781656	4.05848006988638	3.74777947637837	4.87722662508688	5.97268326200317	5.26812751618881	3.79571924381818	2.6967387502009	2.87380583259024
FBgn0002736	39.1368389006366	42.5875204790778	43.0519891903504	23.3096116693957	21.5099443703978	20.5820676161763	21.2129977307996	20.1795512153117	22.6115136088104	21.1136882937386	23.6114459462034	21.0550264061203
FBgn0002772	263.793357607647	269.293513013503	279.432954440986	296.580175349107	347.067687309784	339.204762116147	379.072156125728	376.105083857792	325.144094903653	384.020032870668	320.612273634995	373.125565447736
FBgn0002773	1173.27541071732	1289.90917812383	1247.13700090194	836.977684128999	907.543784961092	919.127556829843	1046.60582433039	946.641303419435	910.853328304645	978.109402641398	853.847415841386	962.842252114978
FBgn0002774	78.4119705182365	78.2908458886375	77.7552568879266	71.1334661022127	69.0618025225666	72.6823462386166	69.5739316156971	69.294723282464	66.769076834393	66.7216273327415	65.9802080882486	69.7337782642814
FBgn0002775	19.2918340163915	17.7504245419928	21.8063621079922	19.2740975044099	18.0602363109944	16.7728491319884	19.038812367809	17.8600625698736	18.8823896366768	18.266898860875	19.296663945882	18.4744660666515
FBgn0002778	42.0409859568675	41.3726625256334	42.2420385977678	32.0431871010814	23.8773910778315	37.4777947637837	35.5508687732236	29.1095825002485	34.6275797412411	31.670532440608	25.9486195297108	32.7261970323541
FBgn0002780	79.7257513293886	72.0140797958416	90.0914274518765	86.0106601134291	86.0397774815912	93.0800968313645	87.4962704187272	96.8386509470417	94.530333071388	82.6755097794148	89.7714366177987	96.5364163355822
FBgn0002783	64.5135524634168	66.6147111138666	66.7897719421934	56.617661419204	57.4951343233904	53.6976928254868	57.4690077028309	55.3198041936993	56.9431311300409	53.9110748848551	55.3131081430095	56.4790819751918
FBgn0002787	179.227361184541	178.584119156323	182.301187222815	141.604385102711	145.02302116394	150.156935086373	136.562345502433	131.341044547934	141.529133609072	140.085763342165	142.927153760648	136.241856104227
FBgn0002789	193.54065739025	189.247872303224	228.468371000022	266.223471779661	251.287557660465	261.545856244963	262.31252595648	262.740076312004	228.7787960682	244.349426320796	225.986707266835	220.813856320454
FBgn0002791	25.3767135627802	24.7021117200356	28.7843979825498	37.0424061412877	36.4586792944793	36.8634046856889	40.3105718651759	39.1413708917684	38.4158961573768	38.5502735700284	36.5557919471677	38.4738086975346
FBgn0002838	4.56365965979154	4.99441603082687	5.60735025634086	6.14361857953065	4.66725208036934	7.00404689028089	7.40398258748128	6.90047872017842	5.09055018418245	7.35420603489773	5.99275277822421	6.2168044541748
FBgn0002842	18.3929313561295	18.7628061698631	17.6943052533423	21.6833596924611	23.1333363983524	24.4527251081736	20.919188897963	20.7594233766712	24.0913247088634	21.7660775387699	22.4128953905586	19.588798940513
FBgn0002855	436.382668377946	544.121378926031	523.414994483551	319.648860799698	366.886598317729	452.313975493403	294.925306401338	309.245823653038	328.044524659757	350.629565147705	378.861830639335	437.229030244086
FBgn0002856	111.118198080076	109.809660569667	111.710877884657	163.769597232783	170.929652276715	201.39706759948	137.443772000942	153.89807162482	138.510318964964	161.258759749088	176.906062013179	177.589470634352
FBgn0002862	195.96077993711	174.872053187465	195.322700595873	365.966926364982	364.383868941299	352.782782842043	391.177080038595	375.119301183481	386.585851777855	374.945891553415	386.053133973204	393.359504473117
FBgn0002865	620.726860090131	579.487243792967	609.082845622092	858.540580712057	814.334026022702	843.6804552398	878.547171947878	912.950730844446	923.520511321099	926.096187378452	885.788788149321	764.549649666251
FBgn0002868	33.8817156560281	30.4389409446341	32.7095431619884	56.4971983098014	59.4567330238355	55.3565460363428	48.243410351763	41.7507956178863	39.3037828174087	54.5041560167017	57.3506440876057	67.7397089110556
FBgn0002869	6.01573318790703	7.28914772066625	4.48588020507269	1.80694664103843	2.0968813694413	2.76475535142667	2.29170889612516	1.44968040339883	1.53900354405516	1.48270282961648	1.91768088903175	2.05271845185017
FBgn0002872	21.2279320538788	23.4197616580666	23.1147438344718	18.9729397309035	21.1040963634092	22.6709938816987	20.8604271313957	20.0635767830398	21.3684722847659	19.7496016904915	19.4165190014465	19.4128516446402
FBgn0002873	119.692346531805	129.314879933301	128.09680141152	138.532575812946	146.984619864385	138.360645586952	140.969477994981	149.317081550079	152.834890413478	140.441612021273	129.443460009643	165.390458120499
FBgn0002878	7.67524579146759	7.0191792865675	7.91259425061433	8.07102832997164	7.98167747077655	10.2603143041834	9.93073854987569	9.33594179788845	10.713832364384	9.78583867546875	9.16891175068305	8.50411930052213
FBgn0002887	22.5417128650309	24.2971590688875	22.9901360509975	23.369843224097	19.8189110079452	20.5820676161763	21.5068065636361	21.2233211057588	20.7765478447446	20.4019909355227	22.3529678627763	24.4566741263292
FBgn0002891	15.0739061490084	17.3454718908447	14.7037184499605	15.2988148941253	16.7074096210323	16.7728491319884	15.6306299069049	17.5701264891938	17.1658087606152	17.9703582949517	15.7609398067297	16.0112039244313
FBgn0002899	3.80304971649295	3.44209753475906	3.73823350422724	5.78222925132296	5.00545875285987	5.40663268723437	6.4637943224043	4.29105399406053	5.97843684421427	4.74464905477273	5.45340502818403	6.04085715830193
FBgn0002901	11.8931736588507	12.95848483674	12.4607783474241	13.3111735889831	14.001756241108	14.4381668352282	14.2791092758568	14.1488807371726	15.8043825485664	15.8945743334886	13.5436212787867	15.6006602340613
FBgn0002905	16.8717114695324	18.6953140613384	21.2456270823582	15.7806673317356	18.6013669869792	17.0800441710359	19.4501447337802	17.8600625698736	18.0536954206471	18.6820556531676	18.5775336124951	17.3014840941657
FBgn0002906	64.8592842558252	61.4853108659903	57.9426193155222	54.3288623405553	50.4604355355873	52.2845956458688	54.0020634753595	53.4062260612128	55.048972921973	55.8089345067642	52.1369491705507	60.7018170761407
FBgn0002914	181.854922806845	174.669576861891	174.887024106098	105.465452281943	104.30293779608	104.999264346404	110.295835846844	106.75446490629	111.518564499997	105.746365808247	105.292666313399	105.80297391822
FBgn0002917	39.4134243345633	40.2252966807137	39.8121868200201	33.247818195107	33.4148192420645	35.5731855216898	35.2570599403871	36.4739589495145	32.8518064211774	36.889646400858	31.5218796134594	35.2481082731986
FBgn0002921	3533.79379656525	3528.35244945361	3290.82925766298	1516.14869494064	1462.06744517657	1648.34714052058	1518.4628098659	1481.16746176065	1496.97690881365	1538.03729921777	1439.57907238502	1563.52632022496
FBgn0002922	1.31378081115211	2.02476325574062	1.93142064385074	0.843241765817932	1.01462001747159	1.72029221866548	1.70409123045204	1.73961648407859	1.95335065207001	1.24547037687784	1.61804325012054	1.81812205735301
FBgn0002924	8.50500209324787	9.31391097640688	9.84401489446507	18.3706241838907	15.0163762585796	17.1414831788453	20.0377623994533	17.1642159762421	20.5989705127383	19.6309854641222	19.2367364180997	18.2398696721544
FBgn0002926	1.31378081115211	1.75479482164187	1.61990118516514	2.5297252974538	1.89395736594698	2.08892626552237	1.58656769731742	2.31948864543813	1.95335065207001	2.49094075375568	1.91768088903175	1.75947295872872
FBgn0002930	115.958443173794	118.178682026728	129.218271462788	194.066069247527	213.814258348514	188.064802904823	191.504597242869	219.771549155262	217.35465437579	200.639346903702	200.937000653858	157.88337349659
FBgn0002931	21.7119565632507	21.0575378597025	19.5011181137188	15.4795095582292	13.1224188926326	16.0970200460842	18.1573858692993	16.5263565987466	17.2250012046173	15.4201094280114	16.4800701401166	20.2339390253802
FBgn0002932	24.546957261	21.8674431619988	22.740920484049	19.0331712856048	17.6543883040057	18.0016292881781	17.158435837655	18.2659730828252	14.6797261125261	17.6145096158438	16.6598527234633	16.3044494175528
FBgn0002937	8.09012394235773	7.89657669738844	6.85342809108327	9.39612253339981	9.74035216772731	10.5060703354213	10.7534032818181	8.98801850107274	11.6017190244158	8.89621697769887	9.58840444515874	9.55980307575936
FBgn0002938	338.333132050909	401.510553613366	375.630163283101	423.126671776498	441.359707600144	433.69795612713	412.390077769394	410.549490242548	387.059391329872	427.137031155915	414.219072030858	394.473837346978
FBgn0002940	3965.40536620796	4742.33300548717	4842.38307359249	6718.64923226378	7424.04230917416	7787.14848382054	6089.59939290365	6309.06710280784	6124.87895067552	6790.77895964347	6443.76735231337	6331.11154739354
FBgn0002941	2.69670798078591	2.56470012393812	3.36441015380452	1.68648353163586	2.57037071092804	2.27324328895082	2.64427949552903	2.02955256475836	2.01254309607213	1.71993528235511	2.33717358350744	1.99406935322588
FBgn0002945	81.7309957253576	83.4877382450384	72.8332494406941	33.4887444139122	29.2210565031819	30.5351868813123	31.6138304132137	31.3130967134147	29.6554144450629	30.5436782900995	28.5255032243473	27.447778156168
FBgn0002948	2.35097618837746	2.90216066656156	2.61676345295907	4.57759815729734	3.85555606639206	4.73080360133008	4.17208542627914	3.36325853588528	3.66993152813153	3.14332999878693	4.07507188919247	3.1084022270874
FBgn0002962	1.79780532052394	2.29473168983938	1.05916615953105	1.98764130514227	2.43508804193183	1.96604824990341	1.46904416418279	1.33370597112692	1.95335065207001	1.66062716917046	1.67797077790278	0.938385577988649
FBgn0002973	100.123927081487	109.877152678191	98.1286294859651	95.9488666391404	97.6740870152655	94.4317550031731	86.1447497876791	96.2587787856822	88.3151264511653	83.683747703554	84.3779591173969	87.3285078515686
FBgn0002985	33.3976911466563	33.8135463708684	39.251451794386	18.0694664103843	12.3783642131535	12.9636306478006	20.0377623994533	17.5121392730578	22.5523211648083	15.0049526357188	8.62956400064287	10.6154868509966
FBgn0002989	7.12207492361407	6.41175030984531	7.60107479192872	7.34824967355627	6.96705745330495	6.08246177313867	7.34522082091397	6.84249150404247	7.10309328025458	7.76936282719035	7.55086850056251	6.8032954404177
FBgn0003002	2.00524439596901	1.75479482164187	1.8068128603765	0.481852437610247	0.946978682973488	1.04446313276119	1.58656769731742	0.985782674311203	1.00627154803607	0.65238924503125	0.659202805604663	1.46622746560726
FBgn0003008	16.6642723940873	15.7931533947769	18.1304324955021	17.8887717462804	16.0986376105493	16.3427760773221	14.1028239761548	15.8884972212512	17.6393483126322	16.013190559858	16.7197802512456	14.8968710505698
FBgn0003009	46.8120846921042	45.7596495797381	42.865077515139	41.6200042985851	37.6085819809471	37.6621117872122	40.3105718651759	43.8383353987806	43.2696765655508	39.3805871546137	38.0539801417238	44.6906131517094
FBgn0003011	2.62756162230422	2.49720801541344	1.99372453558786	2.58995685215508	2.36744670743372	2.08892626552237	1.64532946388473	1.91357813248645	2.13092798407637	2.37232452738637	2.33717358350744	2.34596394497162
FBgn0003016	82.0767275177661	91.6542833765256	82.0542254177879	62.2191960064231	60.6066357103033	62.3605929266237	60.5246195643311	61.814372400926	61.4417568742021	54.8600046958097	56.2719485875254	60.349922484395
FBgn0003023	2.7658543392676	3.44209753475906	2.92828291164467	2.34903063334995	2.50272937642993	3.01051138266459	2.93808832836559	1.97156534862241	3.66993152813153	3.26194622515625	2.57688369463641	2.40461304359591
FBgn0003028	17.4248823373859	18.5603298442891	15.7005807177544	8.91427009578957	10.0785588402178	10.2603143041834	9.16683558450064	9.2779545817525	7.69501772027579	7.76936282719035	8.26999883394942	8.91466299089216
FBgn0003034	217.603590141878	235.952411402307	206.225881649869	161.842187482342	173.770588325635	247.59920147221	177.225487967012	170.018517710615	180.24099198646	195.954005962114	208.008448932162	229.552572015473
FBgn0003041	32.9136666372845	30.3039567275847	31.9618964611429	34.3319861797301	33.2795365730683	33.5456982639769	32.0839245457522	38.7934475949526	32.5558442011668	30.8995269692074	28.7652133354762	32.1397060461112
FBgn0003042	33.7434229390647	34.2859911305412	31.7749847859315	12.2872371590613	13.1900602271307	14.6839228664661	12.1636856794335	11.9453665240063	12.4896056844476	11.6243901841932	12.2851431953596	13.6652399794597
FBgn0003044	73.9174572169266	69.8543323230516	69.9672704207865	36.9219430318852	34.2265152560418	36.1261365919751	37.9013394359161	38.1555882174572	38.475088601379	35.4662516844262	32.9601402802332	35.6586519635686
FBgn0003048	62.5774544259295	53.8587026027006	61.3070294693267	59.9303969277745	57.0216449819036	60.3331056689108	58.996813633581	55.6097402743791	57.9494026780769	56.2240912990569	57.2907165598235	57.6520639476776
FBgn0003053	110.565027212222	105.220197189988	98.6893645115992	80.8307464091189	62.365310407254	67.3985915670012	86.4385586205156	79.9063838353434	72.7475136786073	61.0873565801989	61.5455710323627	54.309065326093
FBgn0003062	16.6642723940873	14.7132796583819	17.5073935781309	35.175227945548	33.4148192420645	36.617648654451	38.6064806347238	38.8514348110886	41.0795561374723	39.0840465886904	39.851805975191	35.1894591745743
FBgn0003068	39.2751316175999	41.6426309597322	43.4881164325102	62.1589644517219	55.5335356229453	50.9943764818696	70.1615492813703	70.3384931729111	66.0587675063676	64.4679190317245	69.1563670607074	59.0009932160363
FBgn0003071	187.248338768417	182.296185125181	175.073935781309	270.921533046361	275.164948738297	288.087507618659	304.620997884944	305.940552333289	304.1307772829	305.674015353733	296.041987244276	305.151260142184
FBgn0003074	260.958356909898	270.913323618096	269.464331763047	332.839571279278	352.54663540413	380.246019332881	363.382764452256	347.865309599583	374.98413275344	373.344572497429	360.164441971275	327.848461309784
FBgn0003076	96.804901874366	110.619565871963	90.9013780444591	173.04525665678	173.973512329129	235.557155941552	166.178275852358	134.646315867683	163.667107665866	206.036385203506	200.757218070511	206.327528960254
FBgn0003079	21.7119565632507	21.3949984023259	20.5602842732498	23.1289170052919	25.2978591022918	23.5925789988409	21.9181389296073	23.484822535061	21.8420118367828	24.4942507452642	23.0720981961632	23.1663939565948
FBgn0003082	3.80304971649295	4.31949494558	4.23666463812421	9.87797497101006	10.8902548541951	12.9021916399911	11.5173062471931	11.3075071465109	11.6609114684179	13.5815579192869	12.4649257787064	12.1990125138524
FBgn0003087	25.4458599212619	22.5423642472456	26.2922423130649	16.6239090975535	17.3161816315152	17.2029221866548	18.5099564687032	16.7003182471545	18.1720803086513	19.8682179168608	16.5399976678988	19.7647462363859
FBgn0003089	0.96804901874366	1.28235006196906	0.996862267793931	1.5660204222333	2.02924003494319	1.78173122647496	0.881426498509677	1.50766761953478	1.6573884320594	1.18616226369318	1.01876797229812	0.879736479364358
FBgn0003090	13.8984180548197	11.6761347747709	13.1461211565325	7.52894433766011	6.89941611880684	10.075997280755	8.57921791882752	9.39392901402441	10.4770625883755	9.37068188317614	7.85050613947372	8.0349265115278
FBgn0003091	54.9022086344619	60.4054371295953	56.5719336973056	49.4501064097516	56.4805143059188	55.7866190910092	55.412345872975	54.44999595166	49.2481134097651	55.8089345067642	52.8560795039376	65.2764467688354
FBgn0003093	226.869202178425	223.736339759339	188.531576396527	127.931822185521	129.262590225881	123.24664966582	118.228674333431	122.526987695269	103.764354335719	120.988550896705	108.948245508116	132.019121003278
FBgn0003114	1.45207352811549	1.28235006196906	1.37068561821665	0.963704875220494	0.676413344981063	0.737268093713778	0.64637943224043	0.521884945223578	0.473539552016972	1.00823792413921	0.83898538895139	0.703789183491486
FBgn0003116	13.9675644133014	16.1306139374003	11.0900927292075	16.9250668710599	15.2193002620739	18.0630682959876	16.8058652382512	13.2790724951333	17.1658087606152	17.5552015026591	18.3378235013661	20.996377307496
FBgn0003117	3.59561064104788	2.29473168983938	3.05289069511891	0.72277865641537	0.405848006988638	0.675829085904296	1.29275886448086	0.985782674311203	0.887886660031822	0.71169735821591	1.07869550008036	0.586490986242905
FBgn0003118	63.9603815955633	60.2029608040212	56.3850220220942	23.2493801146944	22.930412394858	21.8108477723659	23.2108977940882	21.049359457351	21.1317025087574	20.876455841	20.6749970848735	21.3482718992418
FBgn0003124	125.777226078194	125.872782398542	124.296264015556	134.798219421467	127.16570885644	132.216744806004	136.797392568702	137.197753377665	138.924666072979	137.416898248855	126.626866203878	137.356188978088
FBgn0003129	7.74439214994928	6.61422663541937	9.59479932751658	5.360608368414	4.53196941137312	5.40663268723437	5.69989135702924	4.87092615542006	6.86632350424609	4.32949226248012	5.33354997261955	4.10543690370034
FBgn0003132	66.3805041424224	65.1973768348481	66.2290369165593	75.71106425951	67.5060518291101	73.4196143323304	76.2727730043707	78.6306650803524	81.863150054934	73.601368462162	78.8046990336484	72.0210931106288
FBgn0003134	405.612538853594	433.704289379642	365.973060063847	201.173392702278	216.046422386952	206.496505247667	189.565458946148	219.075702561631	187.758432374729	194.589919358867	187.153669263942	225.564433309021
FBgn0003137	177.636994939462	152.19470472317	102.240686340615	29.2725355848225	28.4093604892047	30.3508698578839	71.2780228461492	47.4335427992097	54.5162409259539	25.917645461696	31.2222419745482	31.6118641584926
FBgn0003139	34.2274474484366	34.9609122157881	38.192285634855	24.8154005369277	21.7805097083902	25.2514322096969	22.799565428117	22.3830654284779	24.2689020408698	22.2998505574318	22.2930403349941	23.0490957593462
FBgn0003140	34.2274474484366	31.1813541384056	32.02420035288	33.4887444139122	27.2594578027368	29.6136017641701	35.433345240089	33.9225214395326	34.2132326332262	34.9324786657642	29.6641262522099	32.7261970323541
FBgn0003141	61.6094054071858	73.9713509430575	71.7117793894259	40.3551416498582	40.3818766953695	45.3419877633973	39.958001265772	38.0976010013212	44.5719103335975	41.6936035688154	42.0091969753517	43.4589820805993
FBgn0003145	36.578423636814	41.1026940915347	37.3200311505353	23.9119272164085	21.3070203669035	24.5756031237926	24.2686095922998	22.6730015091577	21.1317025087574	27.8748131967898	26.3681122241865	21.406920997866
FBgn0003149	399.527659307205	410.3520198301	437.809447236747	391.625568667728	401.924809587748	367.036632653843	436.717449128261	455.489582747912	387.8288931019	390.54392532098	367.116035194015	370.779601502765
FBgn0003159	282.877752548594	266.79630499809	268.96590062915	188.825923988515	178.708405743997	175.039733249213	200.67143282737	205.158770689002	192.553020338901	173.298306725574	180.621568735678	179.231645395832
FBgn0003162	107.660880155991	102.250544414902	116.072150306256	300.916847287599	234.580148039433	192.672728490534	90.3755969805255	100.201909482927	104.948203215761	196.072622188483	246.122356601668	207.207265439618
FBgn0003165	138.845887831234	138.763775126757	128.595232545417	60.6531755841898	62.7711584142427	65.8626163717642	64.2853726246391	65.9314647465787	59.8435608861448	61.8583620515995	56.7513688097833	68.8540417849171
FBgn0003169	42.0409859568675	47.3794601843306	42.8027736234019	47.3420019952068	51.3397728840627	50.9329374740602	48.9485515505707	49.1151720671523	45.5189894376314	50.5898205465142	52.9759345595021	50.9660667045085
FBgn0003174	3.94134243345633	3.64457386033313	3.80053739596436	2.10810441454483	2.50272937642993	2.51899932018874	2.23294712955785	2.02955256475836	1.95335065207001	2.72817320649432	3.05630391689435	1.8767711559773
FBgn0003175	104.34185494887	109.539692135568	102.053774665404	83.7820925894817	84.5516681226329	84.9701478005129	86.9674145196214	82.5737957775973	79.0219127428322	86.9456939287103	82.0407855338895	79.1762831427922
FBgn0003187	111.463929872484	109.742168461142	115.511415280622	127.088580419703	119.725162061648	119.990382251917	131.567595344211	133.602545977236	132.709459452756	120.810626557151	126.926503842789	129.614507959682
FBgn0003189	18.3237849976479	17.8854087590422	21.5571465410438	35.7173119378595	35.9851899529926	37.9078678184501	39.958001265772	35.894086788155	39.5997450374193	36.2965652690114	33.9789082525313	32.4329515392327
FBgn0003204	27.3819579587493	23.4197616580666	29.2205252247096	48.4261699798298	46.8754448071877	48.3524991460619	47.7733162192245	48.8832232026085	49.721652961782	52.1318314893154	51.1181811982525	54.7196090164631
FBgn0003205	74.1248962923717	71.0691902764959	63.0515384379661	75.4099064860036	72.9849999234567	65.2482262936693	65.57813148912	67.8450428790652	59.2516364461236	62.5107512966307	67.7780339217159	64.1621138949738
FBgn0003206	68.8697730477633	64.2524873155025	62.3038917371207	55.2925672157758	51.2721315495646	50.1956693803464	53.7670164090903	52.1884945223578	50.3135774018033	50.6491286596989	50.0394856981722	51.2006630990056
FBgn0003209	205.157245615174	168.257826552046	152.831446431157	134.01520921035	151.043099934271	106.289483510403	134.740730738846	158.363087267288	104.533856107747	115.235663917793	121.592953870169	93.5453123057434
FBgn0003210	67.2794068026844	68.3020138269838	67.3505069678275	44.9327398071555	48.2959128316479	45.8949388336827	47.4795073863879	47.5495172314816	50.9646942858266	44.0066199830171	47.8221671702292	49.265242844404
FBgn0003218	329.205812731326	325.716915740142	301.737747682875	163.468439459276	156.386765359622	155.563567773607	173.876067272676	175.643277675802	168.284118298031	169.977052387233	164.92055645673	169.4958950242
FBgn0003227	0.96804901874366	1.48482638754312	1.61990118516514	1.14439953932434	1.42046802446023	1.53597519523704	1.29275886448086	1.44968040339883	1.00627154803607	1.18616226369318	1.31840561120933	1.52487656423155
FBgn0003231	512.374516349323	524.886127996495	470.581294290472	638.213553614772	702.522900097332	597.371472931589	510.463466170237	573.261618720033	495.144794077746	566.807637705787	572.188035264848	485.966431200871
FBgn0003248	6.77634313120562	7.76159248033906	3.55132182901588	5.54130303251784	7.23762279129738	2.58043832799822	7.40398258748128	7.422363665402	3.0188146441082	6.8204330162358	7.55086850056251	3.81219141057888
FBgn0003249	122.31990815411	153.274578459565	159.871786197452	143.592026407854	148.810935895834	156.116518843892	160.8897168613	153.202225031188	158.221402817671	171.45975521685	160.785557039756	139.408907429939
FBgn0003250	128.05905590809	138.628790909708	122.551755046916	162.986587021666	169.103336245266	193.409996584248	175.815205569397	167.699029065176	171.954049826163	212.32304520108	179.962365930073	165.331809021875
FBgn0003254	38.7219607497464	37.1881517971028	36.5723844496898	30.236240460043	30.9797312001327	34.5287223889286	32.2014480788869	34.5023936008921	35.5154664012729	30.3657539505455	31.2821695023304	29.6177948052667
FBgn0003255	3.18073249015774	3.7795580773825	2.92828291164467	3.31273550857045	3.2467840559091	3.87065749199733	3.52570599403871	3.94313069724481	3.3147768641188	4.38880037566478	2.87652133354762	2.40461304359591
FBgn0003256	67.5559922366112	65.8048058115703	60.1232555263215	53.1242312465297	53.7072195914964	44.9733537165405	48.1846485851957	45.9838623958108	46.0517214336505	47.8023392268353	46.5636890868021	53.898521635723
FBgn0003257	11.3400027909972	9.718863627555	12.7722978061097	12.7690895966715	11.8372335371686	14.806800882085	12.2812092125682	15.1926506276197	12.8447603484604	12.2767794292244	13.0642010565288	10.3222413578751
FBgn0003261	1059.39135829797	1083.31583392976	1010.63142786783	791.683554993636	798.303029746651	769.277816782518	717.363646253742	723.216559647607	678.463793152316	683.466696340012	715.115189025496	704.903516365348
FBgn0003268	10.5102464892169	8.57149778263531	9.0340643018825	13.5520998077882	14.2723215791004	14.806800882085	15.2192975409338	17.33817762465	16.573884320594	16.9028122576279	14.3826066677381	15.4247129381884
FBgn0003274	459.823283903239	514.627327500742	567.713061508644	858.239422938551	847.545921261272	781.995691399081	646.790764606401	619.245481115844	715.695840429651	737.970852356714	770.488224696287	773.757558150265
FBgn0003275	123.702835323743	120.675890042141	123.486313422973	50.6547375037772	48.0929888281536	46.8165239508249	48.7722662508688	50.6228396866871	52.2077356098711	50.2339718674063	52.6163693928086	53.7225743398501
FBgn0003277	89.5445342337886	90.7768859657047	88.5961340501856	76.0122220330164	68.723595850076	68.8731277544288	70.2790728145049	71.4402502794943	69.8470839225033	71.1697358215909	73.2913664776821	61.5815535555051
FBgn0003278	7.81353850843097	8.43651356558594	9.71940711099083	11.0826060650357	10.2814828437122	10.075997280755	10.7534032818181	10.2057500399278	11.4833341364116	7.53213037445171	9.88804208406995	9.44250487851078
FBgn0003279	723.063470643033	772.447182065048	794.12540408134	942.322673301539	981.20519822953	1000.96431523207	959.873456877038	922.63459593915	982.653762879219	984.692603204895	972.384065794661	909.764817859995
FBgn0003285	8.91988024413801	11.2711821236228	9.78171100272795	2.95134618036276	3.92319740089017	4.976559632568	5.9937001898658	4.29105399406053	5.20893507218669	4.68534094158807	5.15376738927282	4.92652428444041
FBgn0003292	2.00524439596901	2.15974747279	1.74450896863938	1.98764130514227	2.77329471442236	1.90460924209393	1.76285299701935	1.68162926794264	2.36769776008486	2.07578396146307	2.6967387502009	2.11136755047446
FBgn0003295	2.28182982989577	2.56470012393812	2.99058680338179	1.38532575812946	1.82631603144887	1.29021916399911	1.58656769731742	1.21773153885502	1.30223376804667	1.71993528235511	1.37833313899157	1.52487656423155
FBgn0003300	1.03719537722535	1.21485795344437	1.24607783474241	0.903473320519213	0.744054679479169	0.675829085904296	0.881426498509677	0.695846593631438	0.947079104033944	0.593081131846591	0.779057861169148	0.527841887618615
FBgn0003301	111.049051721594	120.135953173944	118.688913759215	76.7350006894318	75.081881292898	71.8836391370934	76.7428671369092	77.6448824060412	71.14931769055	70.3394222370057	66.4596283105065	70.6135147436458
FBgn0003302	80.071483121797	82.1378960745447	86.4154978393864	63.48405865515	59.794939696326	59.718715590816	61.5823313625427	64.4817843431799	66.8282692783952	65.772697521787	64.0025996714346	64.9832012757139
FBgn0003308	25.7915917136704	30.3039567275847	28.5351824156013	35.8377750472621	35.5117006115058	37.1705997247363	40.6631424645797	31.6610200102304	34.0356553012199	34.1614731943637	30.8027492800725	28.6794092272781
FBgn0003310	93.7624621011717	86.7273594542234	82.8641760103705	52.762841918322	50.4604355355873	49.3969622788231	48.5372191845995	54.6239576000678	47.5315325337035	51.0049773388068	48.3015873924872	47.5057698856753
FBgn0003312	0.41487815089014	0.742413193771562	0.373823350422724	0.843241765817932	1.35282668996213	1.29021916399911	0.881426498509677	0.811821025903344	1.36142621204879	1.00823792413921	1.19855055564484	0.938385577988649
FBgn0003317	54.5564768420534	48.6618102462997	48.2232122045314	44.812276697753	47.5518581521687	44.0517685993982	43.6012307929453	43.316450453557	45.2822196616229	46.4382526235881	45.784631225633	43.3416838833507
FBgn0003319	0.89890266026197	1.41733427901844	0.93455837605681	1.20463109402562	0.676413344981063	0.79870710152326	0.881426498509677	0.637859377495484	0.651116884023336	1.18616226369318	0.958840444515874	0.410543690370034
FBgn0003321	126.676128738456	127.492593003135	122.427147263442	123.595150247028	121.280912755105	118.392968048871	125.338848088076	121.831141101638	124.600094624466	121.463015802182	120.154693203395	126.85800032434
FBgn0003326	5.25512324460844	7.28914772066625	5.29583079765526	3.43319861797301	4.46432807687502	4.48504757009215	4.23084719284645	5.50878553291555	4.73539552016972	4.32949226248012	4.9739848059261	5.33706797481044
FBgn0003328	126.468689663011	109.539692135568	112.147005126817	185.031336042335	197.647979403467	113.846481470969	131.861404177048	193.44535302954	112.465643604031	128.342756931602	136.514908287948	102.049431606266
FBgn0003330	11.6857345834056	13.0934690537894	13.2084250482696	13.3714051436844	12.9194948891383	13.6394597337049	14.7492034083953	14.6127784662602	14.7981110005304	13.4629416929176	14.6223167788671	13.723889078084
FBgn0003334	65.2741624067154	64.3199794240272	63.7991851388116	49.9921904020631	53.0308062465154	52.1002786224403	55.5298694061096	56.7114973809622	54.8713955899666	54.800696582625	51.3578913093815	56.5963801724404
FBgn0003339	5.04768416916337	6.00679765869719	6.97803587455752	3.61389328207685	4.59961074587123	4.17785253104474	4.52465602568301	3.18929688747742	3.78831641613577	3.55848679107955	3.95521683362798	4.75057698856753
FBgn0003345	247.613109722932	234.40009290624	212.643182498793	114.74111170594	115.463757988267	103.831923198024	105.829941587729	115.626508975091	101.751811239647	97.5025380755796	96.0638270349341	103.926202762243
FBgn0003346	79.864044046352	83.4877382450384	77.8798646714009	67.338878156032	65.9503011356537	68.5659327153814	69.3976463159952	67.4971195822494	70.3206234745203	63.8155297866932	61.3058609212337	67.622410713807
FBgn0003353	16.8025651110507	15.0507402010053	18.5042558459248	18.3103926291894	19.1424976629641	17.0186051632264	16.0419622728761	17.9180497860095	16.8698465406046	19.6309854641222	19.3565914736642	18.8850097570216
FBgn0003356	76.7524579146759	121.350811127388	81.8050098508395	149.735644987384	153.410546641705	296.136017641701	153.485734273818	127.977786012049	197.525185635079	250.043005186523	192.726929347691	240.16805886647
FBgn0003357	130.617471171912	226.571008317376	153.329877565054	141.423690438607	154.898656000663	260.992905174677	131.978927710182	108.030183661281	167.277846749995	190.734892001864	169.415121040399	195.712042109258
FBgn0003358	32.7062275618394	57.8407370056572	40.1237062787057	79.6863468697946	84.5516681226329	160.417249390556	87.8488410181311	62.2202829138777	109.446828959923	124.547037687784	97.3822326461435	135.420768723487
FBgn0003360	1779.41238916781	1838.68751253806	1721.95495983054	1056.16031168696	1203.00113404882	1320.13996080233	1224.06635936367	1250.26236710729	1212.79398515947	1342.61706627431	1214.49127803492	1339.42811438155
FBgn0003366	36.0252527689605	42.1825678279297	39.1891479026489	58.1836818414373	59.7272983618279	62.2991539188142	63.0513755267255	50.1009547414635	65.5260355103485	58.0626428077813	64.9614401159505	55.5406963972031
FBgn0003371	512.028784556915	519.216790880421	439.429348421912	279.052792931034	288.355008965427	279.60892454095	253.498260971383	258.507009534079	224.812902320057	254.550421788557	254.751920602311	278.407271169507
FBgn0003372	3.4573179240845	2.96965277508625	3.80053739596436	0.783010211116651	0.879337348475382	0.983024124951704	0.9989500316443	1.33370597112692	1.36142621204879	1.54201094280114	0.659202805604663	0.997034676612939
FBgn0003380	469.987798600047	466.370469905591	425.722492239746	186.597356464568	193.927706006071	189.969412146917	196.73439446736	199.823946804494	172.605166710186	191.683821812818	171.572512040559	235.593429173775
FBgn0003382	0.48402450937183	0.877397410820937	1.30838172647953	1.14439953932434	0.676413344981063	0.737268093713778	0.822664731942365	0.811821025903344	0.473539552016972	0.889621697769887	0.599275277822421	0.527841887618615
FBgn0003386	93.9699011766167	85.0400567411062	82.3657448764735	48.245475315726	51.0692075460703	48.3524991460619	51.827878112369	52.8843411159893	47.5315325337035	44.4810848884943	46.4438340312377	50.2036284223927
FBgn0003388	4.77109873523661	5.399368681975	4.85970355549541	4.03551416498582	5.74951343233904	4.54648657790163	5.69989135702924	5.16086223609983	5.26812751618881	6.34596811075853	5.39347750040179	6.33410265142338
FBgn0003390	42.386717749276	35.5683411925103	45.1703215094125	29.3929986942251	30.0327525171592	25.7429442721727	28.6169803182808	29.5154930132001	26.9325620209653	26.09556980125	31.1623144467659	25.1604633098206
FBgn0003391	109.527831834997	101.035686461457	101.181520181084	65.0500790773833	63.4475717592237	61.5618858251005	65.2255608897161	65.6415286658989	66.1771523943718	57.2916373363807	58.1896294765571	59.1182914132849
FBgn0003392	343.035084427664	329.496473817524	317.500632292367	255.502255042833	267.453836605512	247.722079487829	262.665096555884	271.496145948533	263.643145585449	246.010053489966	249.718008268603	268.906117192372
FBgn0003396	212.210174180307	204.02864407013	186.662459644414	145.218278384788	130.885982253836	118.577285072299	135.680919003923	150.476825872798	129.927414584657	112.507490711298	111.944621897228	99.6448185626696
FBgn0003401	3.4573179240845	2.56470012393812	2.1183323190621	1.86717819573971	2.63801204542615	2.88763336704563	1.93913829672129	2.08753978089431	1.42061865605092	2.49094075375568	2.57688369463641	2.40461304359591
FBgn0003410	89.3370951583435	91.4518070509516	79.499765856566	76.7952322441331	77.3140453313355	80.6694172538492	73.2759229094378	77.1229974608177	77.8972563067919	75.855076763179	79.3440467836886	82.1087380740068
FBgn0003415	172.24357897789	160.496234071707	138.314639656408	105.887073164852	108.496700534963	107.333946643164	102.891853259363	111.451429413302	100.923117023617	99.9934788293353	92.2883927846529	103.457009973249
FBgn0003416	14.7973207150817	14.038358573135	13.3953367234809	14.2748784642036	17.8573123075001	14.806800882085	13.573968077049	15.0766761953478	15.7451901045643	14.2339471643182	13.6634763343512	13.1373980918411
FBgn0003423	239.592132139056	252.352993773807	232.580427854671	199.065288287733	220.510750463827	215.65091741128	228.230701347439	230.441196924278	231.442456048295	218.965553877761	216.458230349459	227.969046352617
FBgn0003429	217.050419274025	217.729542100642	196.506474538879	132.027567905208	135.079744992718	139.527986735332	139.559195597365	138.12554883584	129.572259920644	131.486086930389	123.151069592508	158.059320792463
FBgn0003430	5.32426960309013	5.06190813935156	5.48274247286662	3.61389328207685	3.51734939390153	4.30073054666371	4.75970309195225	4.29105399406053	3.72912397213365	3.43987056471023	3.05630391689435	3.75354231195459
FBgn0003435	1394.88948965113	1352.67683905179	1301.40369060498	1094.58804358638	1063.25413697573	1118.86577121847	1115.59213828041	1156.9029491284	1135.42946084869	1076.91671920704	1062.0356473569	1211.16253569022
FBgn0003444	6.98378220665069	6.74921085246875	5.85656582328934	8.07102832997164	8.18460147427087	8.84721712456534	10.1657856161449	9.56789066243227	7.87259505228216	8.89621697769887	7.91043366725596	8.97331208951645
FBgn0003447	36.8550090707408	44.8147600603925	38.3791973100663	24.8154005369277	25.433141771288	23.101066936365	26.4427949552903	22.9629375898374	23.4994002688422	24.1977101793409	20.6749970848735	25.5123579015664
FBgn0003449	29.1797632792732	28.1442092547947	28.2859668486528	25.9598000762521	22.3892817188732	26.2958953424581	22.8583271946843	24.4706052093722	26.2814451369419	26.9851914990199	26.7876049186622	24.1047795345834
FBgn0003459	18.4620777146112	17.7504245419928	19.7503336806673	20.1775708249291	17.9925949764963	23.0396279285556	20.8016653648284	21.2813083218948	20.480585624734	19.5716773509375	18.5775336124951	18.7090624611487
FBgn0003460	27.5893970341943	30.1014804020106	28.7220940908126	11.3235322838408	12.5136468821497	13.270825686848	13.6327298436163	12.8731619821816	12.9039527924625	11.7430064105625	12.1652881397952	12.4922580069739
FBgn0003462	236.48054600738	251.54308847151	239.683071512703	397.588492583155	417.752881860305	471.60582394558	402.576862752653	358.36099572019	408.783018278651	416.046413990384	454.730080811653	370.075812319273
FBgn0003463	139.053326906679	136.806503979542	132.769593291804	66.1342470620064	66.2885078081442	60.5788617001488	72.5120199440627	72.0201224408538	67.0058466104015	60.9687403538296	59.148469921073	63.2823774156095
FBgn0003464	45.7748893148788	48.9317786803984	47.1640460450004	58.4246080602424	57.9686236648771	50.8714984662507	59.4081459995522	59.9587814845755	58.8964817821109	56.0461669595029	60.2870929489356	49.7930847320227
FBgn0003475	395.65546323223	409.069669768131	403.97843402349	275.800288977165	255.346037730351	249.012298651829	268.952605578586	268.306849061055	280.572184570056	256.329665184097	263.80097729743	248.78947636424
FBgn0003479	3.31902520712112	2.90216066656156	3.98744907117572	6.32431324363449	5.14074142185608	6.26677879656711	6.58131785553892	6.20463212654699	7.75421016427791	5.69357886572728	7.49094097278027	6.51004994729625
FBgn0003480	1.59036624507887	1.21485795344437	1.18377394300529	0.903473320519213	1.0822613519697	1.35165817180859	1.29275886448086	0.811821025903344	1.47981110005304	1.71993528235511	1.73789830568502	1.17298197248581
FBgn0003483	10.925124640107	9.718863627555	8.47332927624841	12.5883949325677	13.2577015616288	12.0420455306584	11.9286386131643	11.3654943626468	11.3649492484073	12.0988550896705	10.9068100563681	9.50115397713507
FBgn0003495	46.2589138242506	40.7652335489112	45.8556643185208	55.8346512080874	55.1953289504548	31.395332990645	37.0786747039737	54.1600598709802	34.9827344052538	34.9324786657642	38.0539801417238	33.4299862158456
FBgn0003499	34.0891547314732	27.5367802780725	24.0493022105286	14.154415354801	16.0309962760512	10.6903873588498	19.6851918000494	15.8305100051152	10.6546399203819	9.01483320406819	9.70825950072323	9.03196118814074
FBgn0003502	35.4029355426253	36.6482149289053	35.0770910479989	29.5736933583289	28.7475671616952	32.3783571155967	26.2077478890211	28.7616592034328	29.8329917770692	25.5617967825881	28.6453582799117	31.5532150598683
FBgn0003507	161.111015262338	162.453505218923	131.710427132273	89.7450165049085	76.0965013103696	89.1480003315577	77.8593407016881	63.148078372053	65.0524959583315	77.2784714796108	70.9541928941747	76.5370737046991
FBgn0003512	14.1058571302648	15.8606455033016	14.7660223416976	20.7798863719419	23.7421084088353	21.2578967020806	19.5676682669148	25.0504773707318	21.7828193927807	21.1136882937386	21.3941274182604	17.1841858969171
FBgn0003513	6.70719677272393	8.03156091443781	5.66965414807798	4.0957457196871	4.53196941137312	4.17785253104474	5.46484429076	4.75495172314816	4.32104841215487	5.15980584706534	5.03391233370834	3.34299862158456
FBgn0003514	223.550176971304	212.532649744241	195.38500448761	161.360335044731	163.353822812927	119.560309197251	129.863504113759	170.94631316879	123.357053300421	144.059406925537	133.997952121093	98.9410293791781
FBgn0003515	11.6857345834056	14.8482638754312	14.454502883012	17.8285401915791	20.36004168393	20.2748725771289	19.8614770997514	15.5985611405714	18.5864274166661	19.2158286718296	18.3977510291483	17.8879750804086
FBgn0003517	824.224593101745	943.607169283656	959.106109401236	1014.48007583367	1005.69136131784	1131.3993288116	1002.41697587177	953.715743788021	1025.21313011674	1074.95955147195	1100.26941008197	877.683760912508
FBgn0003520	234.060423460521	232.172853324925	230.773614994295	91.7326578100508	100.582664398684	90.9297315580326	100.247573763834	95.5629321920508	96.2469139474495	95.0709054350086	91.3894798679193	97.1229073218251
FBgn0003525	1.3829271696338	2.15974747279	1.43298950995378	1.08416798462306	1.21754402096591	0.737268093713778	0.822664731942365	0.92779545817525	1.12465643604031	1.06754603732386	0.898912916733632	1.05568377523723
FBgn0003527	8.9890266026197	9.718863627555	8.72254484319689	16.5636775428522	15.2193002620739	14.3152888196092	15.9832005063088	15.6565483567073	16.5146918765919	15.5387256543807	15.6410847511652	16.5390458120499
FBgn0003545	38.7911071082281	38.0655492079237	36.1985610992671	33.0671235310032	33.8206672490532	34.8973564357855	37.313721770243	34.0964830879404	32.7334215331732	36.8303382876733	32.0612273634995	38.5324577961589
FBgn0003557	154.611257565059	136.06409078577	129.280575354525	148.531013893359	145.834717177917	126.441478071913	117.699818434325	128.209734876592	105.18497299177	116.481134294671	124.169837564806	112.078427471019
FBgn0003559	17.0100041864957	17.0755034567459	17.569697469868	22.2254436847726	22.4569230533713	24.5756031237926	25.3850831570787	22.20910378007	23.9137473768571	24.4349426320796	24.8699240296305	26.040199789185
FBgn0003567	60.226478237552	63.0376293620581	65.4813902157138	44.812276697753	46.5372381346971	47.8609870835861	45.0115131905608	49.6950442285118	53.0364298259008	50.0560475278523	50.9983261426881	52.6668905646129
FBgn0003575	44.7376939376534	47.5819365099047	50.2169367401193	41.6200042985851	42.8169647373013	45.1576707399689	46.9506514872821	49.1151720671523	49.3664982977693	48.4547284718665	50.9983261426881	45.3944023352009
FBgn0003598	30.562690448907	31.5188146810291	31.3388575437717	30.7180928976532	32.467840559091	30.3508698578839	31.9664010126176	30.4432884713754	30.7800708811032	33.924240741625	31.8215172523706	32.3743024406084
FBgn0003607	68.4548948968731	73.6338904004341	73.0201611159054	71.0130029928101	68.5206718465817	74.0340044104252	65.9307020885238	65.2936053690832	67.1834239424079	70.813887142483	69.2762221162719	72.1970404065016
FBgn0003612	111.394783514003	105.82762616671	110.714015616863	98.9002128195032	96.1183363218091	102.480265026215	107.063938685642	104.087052964036	98.910573927545	100.705176187551	99.2999135351752	92.5482776291305
FBgn0003638	441.706937981036	471.364885936417	471.391244883055	323.202522527073	329.886788347264	368.265412810032	333.237978203225	321.075215744772	338.99512680015	353.417046467384	346.680748220271	322.335446039101
FBgn0003651	112.570271608191	114.061663406722	130.900476539691	54.9914094422694	55.2629702849529	51.8545225912024	53.3556840431191	43.9543098310525	53.3915844899136	52.1911396025	54.953542976316	58.7077477229148
FBgn0003654	60.226478237552	62.2952161682866	56.7588453725169	55.7141880986848	46.9430861416858	51.8545225912024	56.5875812043212	53.0003155482612	49.3073058537672	47.327874321358	47.9420222257937	45.5703496310737
FBgn0003655	1.59036624507887	1.82228693016656	0.747646700845448	2.40926218805123	1.55575069345645	1.72029221866548	1.58656769731742	1.8555909163505	1.53900354405516	1.24547037687784	1.19855055564484	1.52487656423155
FBgn0003656	461.206211072872	455.909193084264	430.332980228293	320.371639456113	317.237858796119	317.762548390638	321.720671956032	326.873937358368	316.206035859333	303.835463845009	301.974812494718	298.40661380039
FBgn0003660	448.41413475376	422.500599364544	430.146068553081	331.092856192941	341.926945887927	265.109318697913	263.135190688422	286.978732656832	252.041426561033	260.599849333392	278.123656437386	249.434616449108
FBgn0003676	53.6575741817915	45.35469692859	57.1949726146768	97.2137292878673	99.4327617122163	82.8812215349905	92.0796882109776	95.7368938404586	84.763579811038	92.4020403416989	94.4457837848136	75.5986881267105
FBgn0003687	4.8402450937183	5.87181344164781	6.85342809108327	7.52894433766011	7.30526412579548	8.35570506208948	8.63797968539483	7.88626139448963	8.10936482829064	7.35420603489773	8.56963647286063	7.68303191978206
FBgn0003701	17.0100041864957	17.27797978232	16.1367079599143	19.2740975044099	18.6013669869792	20.8892626552237	20.0377623994533	19.9476023507679	21.5460496167722	18.8006718795369	16.5999251956811	18.8263606583973
FBgn0003710	36.6475699952957	40.3602808977631	31.0273380850861	20.1775708249291	19.1424976629641	19.3532874599867	21.7418536299054	17.3961648407859	17.8169256446386	17.3772771631051	15.6410847511652	20.8790791102474
FBgn0003714	8.43585573476618	6.88419506951812	8.41102538451129	10.9019114009318	12.6489295511459	13.147947671229	12.5162562788374	12.409264253094	13.7918394524943	16.013190559858	13.7833313899157	12.316310711101
FBgn0003716	73.0185545566647	75.9961141987981	73.4562883580653	71.193697656914	78.9374373592901	76.1843696837571	74.0985876413801	67.5551067983854	73.1618607866222	75.4399199708864	77.8458585891325	76.5957228033234
FBgn0003719	9.54219747047322	6.07428976722187	3.11519458685603	10.721216736828	10.822613519697	9.83024124951704	5.64112959046193	9.2779545817525	4.91297285217608	6.40527622394319	7.2512308616513	6.15815535555051
FBgn0003721	636.768815257883	625.111909155656	639.985575923704	441.316601296285	449.206102401924	409.98249911267	454.463502631589	445.34181992412	410.617984042717	414.207862481659	401.214798502111	437.874170328953
FBgn0003731	78.2736778012731	76.1985905243722	79.6243736400402	93.0577520134789	91.4510842414397	93.3258528626024	76.331534770938	71.2662886310864	69.1367745944779	85.0478343068012	88.9324512288473	81.1117033973938
FBgn0003732	63.7529425201182	65.872297920095	72.8332494406941	77.0361584629382	80.154981380256	73.0509802854735	75.9202024049668	72.4260329538055	77.1277545347643	72.5931305380228	70.4148451441345	73.7805660693575
FBgn0003733	6.98378220665069	8.90895832525875	7.72568257540296	6.98686034534858	5.95243743583336	7.06548589809037	5.40608252419268	6.08865769427508	6.03762928821639	5.75288697891193	5.99275277822421	6.27545355279909
FBgn0003741	18.0471995637211	16.1306139374003	17.1958741194453	12.4679318231651	12.107798875161	11.4276554525636	8.9905502847987	11.075558281967	10.240292812367	13.7001741456563	12.2851431953596	11.1433287386152
FBgn0003742	77.5130678579745	82.4753566171681	69.8426626373123	45.2338975806619	46.4019554657009	51.9159615990119	46.9506514872821	45.9838623958108	48.9521511897545	46.794101302696	45.2452834755928	47.3884716884267
FBgn0003744	124.80917705945	118.853603111975	115.075288038462	65.6523946243961	58.9156023478506	62.5449099500522	64.8142285237449	64.0758738302282	59.4884062221321	64.1713784658012	60.3470204767178	59.5874842022792
FBgn0003748	418.750346965115	424.052917860612	440.488514581443	465.891075614407	417.888164529301	412.562937440668	466.333379478186	422.55284398269	470.343160040857	452.936060391242	487.150873341846	414.707776372358
FBgn0003861	289.377510245873	372.691423273324	348.59027426919	446.376051891192	478.562441574102	467.489410422345	501.590439418573	457.055237583583	466.377266292715	511.117319425392	473.067904313019	457.11107467772
FBgn0003862	161.664186130191	159.348868226787	146.351841690496	114.560417041836	117.628280692207	114.399432541255	121.401809728066	121.193281724142	110.867447615974	105.093976563216	106.431289341262	115.831969782974
FBgn0003863	921.997543994855	1081.02110223992	1072.56149625453	2508.82494797245	2520.31612339944	3617.89741386913	2839.48608406564	2304.52794367505	2999.4587149195	3391.6530686911	3138.64434006715	2716.74354647439
FBgn0003866	14.0367107717831	13.5659138134622	15.7628846094915	16.5636775428522	15.2193002620739	17.5715562335117	17.4522446704916	16.5263565987466	17.520963424628	14.7084120697955	16.5999251956811	18.0052732776572
FBgn0003867	39.1368389006366	42.5875204790778	39.5629712530716	35.596848828457	35.2411352735134	34.0986493342622	32.0251627791849	31.0231606327349	27.761256236995	34.5766299866563	35.4770964470873	29.6177948052667
FBgn0003870	72.7419691227379	68.7069664781319	74.0793272754365	72.5187918603421	68.7912371845741	76.0000526603286	79.152099566169	78.4567034319446	81.4488029469192	76.0923092159177	73.7707866999401	78.4724939593007
FBgn0003882	25.2384208458169	24.7696038285603	24.5477333444255	25.4779476386418	25.5007831057861	27.5246754986477	27.3242214538	25.1084645868677	25.3935584769101	24.0790939529716	27.5067352520491	25.3364106056935
FBgn0003884	1480.21609601754	1471.59793427229	1625.50853542148	1465.19279966336	1399.83741743831	1494.19666992659	1556.36414930182	1525.99157983374	1634.71772600659	1586.49202768963	1571.5994160893	1291.7463972
FBgn0003885	202.11480584198	192.420001403884	208.531125644143	220.628184870792	222.810555836762	231.747937457364	250.031316743912	250.852697004133	254.231546989112	259.413687069699	252.594529602151	222.514680180558
FBgn0003886	12.722929960631	11.7436268832956	12.9592094813211	14.6362677924112	12.716570885644	12.2878015618963	19.5089065003475	16.6423310310185	17.4025785366237	15.3014932016421	16.2403600289876	14.6036255574483
FBgn0003887	355.066550803478	340.362703289999	380.739082405544	497.151252504372	491.414295128742	487.948600022902	494.715312730198	460.592457767876	461.819448104552	499.196388675276	501.473552481802	383.623754101484
FBgn0003888	303.483367376138	248.235975153801	280.492120600517	192.861438153501	180.872928447936	119.314553166013	148.255937049328	161.146473641814	142.594597601111	129.58822730848	156.530702567216	94.3663996864835
FBgn0003889	1225.55005772947	1125.36341754064	1078.48036596956	1109.8266269258	1080.36739460375	1099.88111780534	1160.72117500411	1180.50374609573	1189.70893199864	1146.60375219901	1177.27628328215	1146.58987810488
FBgn0003890	39.8283024854535	42.1825678279297	43.1142930820875	68.7844354688627	73.1202825924529	77.8432228946131	75.567631805563	67.9610173113371	73.8129776706455	76.3888497818409	78.5649889225194	62.0507463444994
FBgn0003891	460.445601129574	465.830533037393	428.713079043127	355.546867401661	356.063984798032	353.581489943566	407.747898210576	403.417062657826	376.641521185499	351.993651750952	341.347198247651	346.79212016543
FBgn0003892	17.5631750543493	18.0878850846162	16.2613157433885	15.2988148941253	15.3545829310701	16.2813370695126	16.6295799385492	13.0471236305895	16.573884320594	18.088974521321	14.2627516121736	15.3074147409398
FBgn0003896	16.1111015262338	19.1677588210112	18.6288636293991	8.01079677527035	7.57582946378791	7.55699796056622	8.4616943856929	7.94424861062558	8.8196741563161	7.88797905355966	6.89166569495785	8.09357561015209
FBgn0003900	13.3452471869662	14.2408348987091	15.2021495838574	13.5520998077882	14.2723215791004	14.4381668352282	15.454344607203	12.409264253094	15.5676127725579	12.2174713160398	12.2252156675774	12.3749598097253
FBgn0003941	610.908077185731	620.454953667452	630.079257137501	498.355883598398	528.549387768203	564.07153069885	512.226319167257	514.346607125904	518.999349010601	557.733496388534	527.721809650424	468.72359620533
FBgn0003942	662.975285122444	719.803337415792	673.193550219589	823.485815875912	863.238710864833	880.728176948917	840.763356045097	824.462239020982	793.474711848438	888.910000411671	844.378866451792	836.394795481007
FBgn0003943	361.842893934684	350.486519568702	365.91075617211	693.385657721145	650.980203209775	722.645609855121	680.637542149172	785.726778642165	762.398678747325	769.937925363245	814.235319977324	713.055741074124
FBgn0003944	16.9408578280141	16.4680744800237	15.1398456921203	14.3953415736061	12.4460055476516	11.9806065228489	10.92968858152	8.06022304289749	10.4770625883755	13.403633579733	10.5472448896746	14.1930818670783
FBgn0003950	5.5317086785352	5.9393055501725	6.66651641587191	9.93820652571134	9.6727108332292	9.03153414799378	9.22559735106795	10.6696477690154	11.7201039124201	9.4299899963608	8.26999883394942	7.97627741290351
FBgn0003961	76.959896990121	47.9193970525281	143.610470454063	247.611921376966	322.243317548978	202.134335693194	139.382910297664	211.421390031685	194.506370990971	137.891363154332	222.151345488772	135.479417822111
FBgn0003963	32.7062275618394	30.4389409446341	26.7283695552248	16.9852984257612	16.3692029485417	15.7898250070367	16.8058652382512	17.6281137053298	13.6734545644901	16.013190559858	14.5623892510848	13.8998363739569
FBgn0003964	57.7372093322112	58.7181344164781	56.1358064551457	35.596848828457	36.7968859669698	32.6855521546442	32.78906574456	35.4881762752033	32.2006895371541	32.8566947043012	35.5969515026518	37.4767740209217
FBgn0003965	8.71244116869294	8.70648199968469	8.84715262667114	21.5026650283573	20.1571176804357	22.7324328895082	17.2171976042224	13.626995791949	12.7855679044582	21.4695369728466	23.3717358350744	18.7090624611487
FBgn0003969	29.1106169207915	28.3466855803687	26.852977338699	40.1142154310531	39.434898012396	34.958795443595	36.7848658711372	36.6479205979224	31.4903802091286	35.5255597976108	37.0951396972079	33.4886353144699
FBgn0003975	9.88792926288167	9.31391097640688	10.2178382448878	4.0957457196871	5.68187209784093	5.77526673409126	6.22874725613505	6.26261934268294	5.56408973619942	7.41351414808239	6.47217300048215	5.74761166518047
FBgn0003977	16.2493942431972	19.3702351465853	18.9403830880847	23.8516956617072	25.2302177677937	22.3023598348418	26.7953655546942	27.196004367762	27.2285242409759	27.2817320649432	26.487967279751	21.5242191951146
FBgn0003978	6.70719677272393	6.74921085246875	7.66337868366584	8.73357543168573	8.38752547776518	9.21585117142222	10.5771179821161	10.0897756076558	10.4770625883755	10.260303580946	10.3075347785456	7.62438282115777
FBgn0003984	27.7276897511577	25.6470012393813	31.7749847859315	15.9011304411381	16.7750509555304	14.0080937805618	15.9244387397415	18.3819475150971	16.2187296565813	14.8863364093494	13.9031864454802	13.9584854725811
FBgn0003996	17.1482969034591	19.3702351465853	20.9341076236725	21.3219703642534	23.4715430708429	31.7025280296925	24.9737507911075	22.325078212342	26.3406375809441	27.3410401781279	25.5291268352352	23.6942358442134
FBgn0003997	28.6265924114197	30.1014804020106	30.8404264098747	16.6239090975535	17.0456162935228	15.9127030226557	16.1594858060107	18.4979219473691	15.9227674365707	14.3525633906875	16.9594903623745	19.5301498418887
FBgn0004003	9.6804901874366	11.4061663406722	11.4639160796302	21.864054356565	25.2978591022918	28.2619435923615	18.098624102732	17.33817762465	18.527234972664	17.9703582949517	19.8360116959221	21.5242191951146
FBgn0004009	5.60085503701689	4.92692392230219	4.54818409680981	2.5297252974538	2.1645227039394	2.27324328895082	2.52675596239441	2.20351421316622	1.18384888004243	1.95716773509375	1.43826066677381	1.40757836698297
FBgn0004028	297.398487829749	303.444519926995	305.725196754051	370.002440529968	386.570226656678	370.661534114602	397.817159660701	382.425690416611	353.911622688684	365.397285330685	353.632341443011	427.082736182084
FBgn0004047	4.49451330130985	4.72444759672813	3.98744907117572	8.01079677527035	7.16998145679927	6.69685185123348	6.4637943224043	6.78450428790652	6.98470839225033	7.59143848763637	6.89166569495785	7.03789183491486
FBgn0004049	93.9007548181351	87.2672963224209	89.7176041014538	66.3149417261102	65.4768117941669	62.0533978875763	66.6946050538989	66.2214008272585	63.3951075262721	64.0527622394319	63.3433968658299	61.0537116678864
FBgn0004050	61.1945272562957	61.552802974515	66.4782524835078	41.6200042985851	37.540940646449	39.0752089668302	36.9611511708391	40.880987375847	41.0203636934702	42.108760361108	39.851805975191	35.0721609773257
FBgn0004055	78.96514138609	73.0939535322366	63.0515384379661	48.0647806516221	52.15146889804	52.7761077083446	49.007313317138	48.4773126896568	49.7808454057842	43.9473118698324	47.1629643646246	52.1390486769943
FBgn0004057	38.583668032783	43.5999021069481	42.5535580564534	73.121107407355	66.6943558151328	77.2288328165182	72.5120199440627	65.7575030981709	75.2335963266964	67.3147084645881	72.5722361442952	66.9186215303155
FBgn0004066	51.4448907103774	55.2085447731944	54.3912974865064	64.8693844132795	70.2793465435325	66.1083724030021	58.1153871350714	53.232264412805	65.2300732903379	61.0873565801989	66.579483366071	61.6988517527536
FBgn0004087	4.42536694282816	3.98203440295656	5.1089191224439	5.54130303251784	6.83177478430874	6.75829085904297	5.75865312359655	5.62475996518745	5.86005195621003	5.10049773388068	5.81297019487749	7.09654093353915
FBgn0004101	17.9780532052394	16.3330902629744	14.8283262334347	11.5644585026459	12.9871362236364	13.6394597337049	12.1636856794335	10.9595838496951	12.8447603484604	11.3278496182699	10.9667375841503	12.316310711101
FBgn0004102	32.8445202788028	34.0160226964425	28.8467018742869	16.0215935505407	14.2046802446023	15.7898250070367	15.454344607203	13.2790724951333	16.1595372125792	14.0560228247642	13.36383869544	13.2546962890897
FBgn0004103	1020.80769026519	1032.22430777657	995.055454933554	264.115367365117	255.413679064849	248.520786589353	254.791019835864	255.955572024097	246.832491488847	252.830486506202	254.871775657876	236.707762047637
FBgn0004106	6.77634313120562	7.49162404624031	7.16494754976888	8.25172299407548	8.5904494812595	9.15441216361274	9.40188265076988	9.85782674311203	7.63582527627367	7.828670940375	7.9703611950382	10.6741359496209
FBgn0004107	5.32426960309013	5.60184500754906	5.1089191224439	3.25250395386917	3.92319740089017	4.91512062475852	4.40713249254838	4.40702842633244	4.20266352415063	5.27842207343466	4.5544921114504	4.39868239682179
FBgn0004108	5.46256232005351	5.80432133312312	5.7319580398151	7.83010211116651	8.65809081575761	8.04851002304208	7.69779142031784	7.77028696221772	8.70128926831186	7.59143848763637	6.89166569495785	7.09654093353915
FBgn0004117	294.701779848963	312.825923011927	295.008927375266	262.489115388182	279.223428808183	277.212803236381	302.329288988819	273.061800784203	270.09512198168	252.059481034801	245.283371212717	299.990139463246
FBgn0004118	12.722929960631	11.3386742321475	11.5885238631044	12.3474687137626	15.0163762585796	15.1139959211324	12.9863504113759	13.0471236305895	11.7201039124201	13.2850173533636	13.0642010565288	12.6682053028468
FBgn0004132	23.8554936761831	22.2723958131469	26.4168500965392	17.7080770821766	20.0894763459376	22.4866768582702	22.9170889612516	19.1937685410005	21.9603967247871	21.5881531992159	23.8511560573324	19.178255250143
FBgn0004133	38.6528143912647	37.795580773825	39.1268440109118	31.1999453352635	29.2210565031819	39.5667210293061	33.3179216436658	29.9214035261518	33.3845384171965	34.7545543262102	32.3009374746285	29.0899529176481
FBgn0004167	353.061306407509	334.490889848351	348.216450918767	361.14840198888	355.117006115058	293.617018321512	329.007131010379	359.810676123589	291.28601693444	301.700371770361	305.570464161653	276.178605421784
FBgn0004168	17.9780532052394	18.5603298442891	16.3236196351256	11.0223745103344	12.9871362236364	12.9021916399911	11.9286386131643	13.626995791949	12.9631452364646	11.6243901841932	10.9667375841503	12.6095562042225
FBgn0004169	700.86748957041	760.636063073228	745.403760742912	523.713368127637	552.764985518525	517.009250716787	574.45502996204	569.782385751875	540.012666631354	504.534118861895	478.101816646728	594.584561853057
FBgn0004171	240.283595723873	223.60135554229	239.683071512703	216.351744487001	211.44681164108	213.131918091091	229.699745511622	236.471867402417	237.835240000524	229.225857458708	229.58235893377	226.620117084259
FBgn0004172	57.8063556906929	54.7361000135216	52.4598768426556	78.2407895569638	78.5315893523014	69.9790298949994	76.1552494712361	81.2400898064703	79.436259850847	79.8287203465512	80.2429597004222	95.5980307575936
FBgn0004173	130.686617530394	115.883950336888	129.654398704948	162.866123912263	165.653628185862	164.533662913791	178.870817430897	176.339124269433	183.555768850579	180.88974521321	182.299539513581	212.192438822683
FBgn0004174	109.66612455196	96.3787309732538	109.343329998647	227.374118997335	227.207242579139	215.405161380042	232.167739707449	239.777138722166	230.081029836246	251.169859337031	227.424967933609	256.589806481271
FBgn0004175	76.4758724807492	71.4066508191194	82.0542254177879	153.349538269461	153.478187976203	147.269301719327	150.488884178885	162.944077342028	158.221402817671	157.581656731639	152.455630678024	169.261298629702
FBgn0004177	606.206124808976	606.551579311366	593.195353229126	356.93219315979	356.402191470522	333.982446452341	319.546486593041	330.99102970402	302.355003962837	325.720157610148	323.488794968543	346.38157647506
FBgn0004179	234.682740686856	231.160471697055	225.664695871851	154.373474699383	142.790857125502	144.873180414757	142.791092758568	150.186889792119	146.323721573244	138.24721183344	142.867226232865	137.356188978088
FBgn0004181	1306.45129715305	1495.82760123265	1446.88327781115	1466.69858853089	1629.81795473187	2237.67010342913	1303.10093539671	1286.79431327294	1374.80370439327	1562.6501661894	1726.27236529527	1738.71117781572
FBgn0004187	1.03719537722535	0.877397410820937	1.12147005126817	1.5660204222333	1.62339202795455	1.53597519523704	1.70409123045204	1.79760370021455	1.53900354405516	1.83855150872443	1.5581157223383	1.40757836698297
FBgn0004191	0.20743907544507	0.0674921085246875	0.436127242159845	1.08416798462306	1.55575069345645	1.41309717961807	1.11647356477892	1.27571875499097	1.18384888004243	1.42339471643182	1.43826066677381	1.64217476148013
FBgn0004197	8.78158752717463	7.49162404624031	7.60107479192872	9.15519631459469	10.4167655127084	10.9975823978972	10.2245473827123	11.0175710658311	10.713832364384	9.1334494304375	10.4273898341101	8.62141749777071
FBgn0004198	82.6298983856196	83.0152934853656	77.0076101870812	50.7752006131798	51.7456208910513	49.0897672397757	46.6568426544456	45.809900747403	49.0705360777587	46.794101302696	43.6272402254723	47.6817171815482
FBgn0004227	191.120534843391	176.221895357959	173.080211245721	84.926492128806	88.1366588510325	81.2223683241345	86.4385586205156	85.0672460714433	80.2057616228746	81.074190723429	82.4602782283652	95.070188869975
FBgn0004228	43.3547667680196	35.2308806498869	38.2545895265921	38.1265741259108	39.7731046848865	32.6241131468347	27.5592685200692	33.6905725749888	24.7424415928868	31.4332999878693	32.420792530193	34.0751263007128
FBgn0004237	246.022743477853	243.579019665597	246.661107387261	196.535562990279	197.309772730976	193.655752615486	183.983091122253	179.064523427823	187.758432374729	178.932577478117	184.15729287483	197.178269574865
FBgn0004240	1003.59024700325	1087.02789989862	1082.46781504073	6606.67877207409	5570.26389591906	6770.27146556581	2077.1696863879	1690.03741428235	2223.50496649569	7043.19428935738	7451.14909433286	6862.35508273236
FBgn0004242	618.721615694162	596.292778815614	559.488947799344	291.761650973004	299.109981150626	294.047091376178	289.989318009684	295.618827861089	272.04847263375	279.637753665668	267.396628964364	322.276796940476
FBgn0004244	237.586887743087	234.872537665912	211.210192988839	120.463109402562	122.701380779565	119.744626220679	117.523533134624	122.121077182317	111.518564499997	109.542085052065	110.446433702672	139.819451120309
FBgn0004359	20.0524439596901	20.1801404488816	17.0089624442339	15.8408988864369	15.286941596572	17.2029221866548	16.1594858060107	14.2068679533085	16.1595372125792	14.6491039566108	15.6410847511652	15.131467445067
FBgn0004360	3.66475699952957	4.25200283705531	3.80053739596436	5.6617661419204	7.03469878780306	5.16087665599645	5.75865312359655	5.50878553291555	4.61701063216548	5.15980584706534	4.79420222257937	5.5716643693076
FBgn0004362	84.773435498552	83.4202461365137	77.5683452127152	58.0029871773335	56.2775903024245	56.8310822237704	55.7649164723789	54.3340215193881	56.6471689100303	56.3427075254262	60.0473828378066	60.2912733857707
FBgn0004363	708.197003569469	705.09005775741	701.417213176505	630.383451503605	646.5158751329	684.246229974195	678.169547953345	673.927425932047	675.030631400193	733.107587075571	686.409903217801	690.475838103772
FBgn0004364	50.1311098992253	52.5763525407316	49.9677211731708	30.8987875617571	29.0857738341857	33.2385032249295	38.5477188681565	32.0669305231821	32.4374593131626	32.3822297988239	34.9976762248294	30.3215839887582
FBgn0004367	3.24987884863943	3.7795580773825	3.613625720753	5.84246080602424	7.23762279129738	5.03799864037748	7.05141198807741	7.59632531380986	7.63582527627367	6.10873565801989	5.63318761153076	5.51301527068331
FBgn0004368	74.4706280847802	70.8667139509219	65.3567824322396	63.6045217645526	62.7711584142427	60.6403007079582	60.7596666306004	67.2651707177056	63.2175301942657	55.334469601287	59.388180032202	58.2972040325448
FBgn0004369	142.78723026469	150.642386227102	120.682638294803	65.2307737414872	69.2647265260609	69.671834855952	63.8740402586679	71.4402502794943	59.2516364461236	67.1367841250341	63.3433968658299	61.8161499500022
FBgn0004370	146.106255471811	137.481425064788	130.152829838845	105.164294508436	101.80020841965	98.0566564639325	104.419659190113	109.653825713087	105.18497299177	92.8171971339915	95.9439719793697	87.6804024433143
FBgn0004372	7.32951399905914	9.38140308493156	8.28641760103705	9.81774341630878	7.98167747077655	10.8132653744687	8.63797968539483	9.10399293334464	10.1219079243628	8.24382773266762	7.85050613947372	9.20790848401361
FBgn0004373	325.955933882687	320.65500760079	296.628828560432	225.326246137492	230.656950638543	225.481158660797	222.060715857871	229.339439817695	213.684722847659	211.670655956048	204.712434904139	207.676458228613
FBgn0004374	21.9193956386957	27.8742408206959	25.3576839370081	48.0045490969208	48.6341195041384	48.1681821226335	46.6568426544456	44.6501564246839	49.2481134097651	46.6754850763267	44.9456458366816	46.2741388145652
FBgn0004378	13.6909789793746	15.7256612862522	13.0215133730582	16.4432144334497	13.6635495686175	14.0080937805618	12.810065111674	13.3370597112692	14.0878016725049	13.403633579733	13.7833313899157	13.6065908808354
FBgn0004379	46.397206541214	44.0048547580963	41.1828724382368	42.4030145097017	44.1021500927653	44.6047196696836	43.0723748938395	44.1282714794603	48.3602267497333	43.7693875302784	44.8857183088994	47.5644189842996
FBgn0004380	32.567934844876	33.9485305879178	34.3294443471535	38.4879634541185	40.3142353608714	35.5117465138803	33.9055393093389	36.4739589495145	38.2383188253705	38.7875060227671	39.1926031695864	36.5970375415573
FBgn0004381	28.764885128383	26.8618591928256	26.2299384213278	22.8879907864867	24.8920110953031	19.3532874599867	23.0346124943862	23.3688481027891	20.1254309607213	22.8336235760938	23.0720981961632	19.2369043487673
FBgn0004387	89.1988024413801	87.6722489735691	85.4809394633296	84.8662605741047	88.0013761820363	81.9596364178483	80.9737143297556	77.1809846769536	74.4640945546688	78.7018661960427	75.8083226445363	75.7159863239591
FBgn0004390	59.7424537281802	53.1162894089291	48.4724277714799	43.9088033772337	48.0253474936555	39.1980869824492	39.3116218335316	44.0122970471884	36.3441606173026	35.0510948921335	37.5745599194658	35.8345992594415
FBgn0004391	19.9832976012084	20.7875694256037	20.8718037319354	27.3451258343815	25.433141771288	25.0671151862685	28.4994567851462	29.3415313647923	29.241067337048	25.0873318771108	26.4280397519688	25.4537088029421
FBgn0004394	6.01573318790703	7.49162404624031	8.90945651840826	6.50500790773833	4.73489341486744	5.52951070285333	5.9937001898658	5.33482388450769	5.86005195621003	4.98188150751137	6.47217300048215	5.5716643693076
FBgn0004395	41.3495223720506	44.7472679518678	37.3200311505353	34.091059960925	37.540940646449	36.7405266700699	34.4343952084447	37.9816265690493	33.2661535291923	34.6359380998409	34.398400947007	42.2273510094892
FBgn0004396	145.345645528512	119.191063654598	145.479587206177	66.2547101714089	53.5042955880021	66.5998844654779	70.2790728145049	72.947917899029	71.5636647985649	57.6474860154887	63.1636142824832	67.6810598124313
FBgn0004397	156.616501961028	138.628790909708	138.501551331619	99.2616021477109	92.1951389209189	77.2902718243277	76.9779142031784	89.4742744977757	72.7475136786073	76.0923092159177	75.5686125334073	63.1064301197366
FBgn0004400	0.48402450937183	1.21485795344437	0.872254484319689	1.08416798462306	1.28518535546402	0.921585117142222	0.822664731942365	0.579872161359531	0.591924440021215	0.830313584585228	0.958840444515874	1.17298197248581
FBgn0004401	237.863473177014	239.799461588215	243.919736150827	196.836720763786	210.567474292605	195.683239873199	205.019803553351	192.169634274549	195.986182091024	187.295021437154	210.045984876759	198.937742533593
FBgn0004403	98.8792926288167	95.2313651283341	98.1909333777022	235.746305100813	233.497886687463	252.452883089159	219.24015106264	212.697108786676	222.09004989596	223.472970479796	239.230690906711	197.060971377616
FBgn0004404	30.3552513734619	29.0890987741403	32.3980237033028	48.3057068704273	47.4165754831725	258.28958883106	48.1258868186283	47.2595811508018	51.6750036138521	53.9110748848551	54.2943401707114	46.8019807021838
FBgn0004406	7.88268486691266	8.77397410820937	9.15867208535674	15.660204222333	17.9925949764963	17.8173122647496	16.0419622728761	17.1062287601062	16.2779221005834	13.5815579192869	16.8995628345923	13.0200998945925
FBgn0004414	281.218239945033	237.369745681326	302.049267141561	177.803549478181	180.264156437453	314.321963953307	207.546559515745	199.186087426999	198.886611847128	222.168191989733	237.07329990655	215.066244655273
FBgn0004419	129.71856851165	133.161930119208	134.077975018284	107.151935813579	109.376037883438	109.791506955543	106.182512187132	103.623155234948	104.593048551749	113.100571843145	108.768462924769	114.248444120118
FBgn0004425	8.09012394235773	7.15416350361687	7.85029035887721	10.1791327445165	12.3783642131535	24.5756031237926	14.9254887080972	12.2353026046861	21.9603967247871	24.9687156507415	21.6338375293894	23.2250430552191
FBgn0004426	1.86695167900563	2.63219223246281	1.61990118516514	6.08338702482937	6.02007877033146	11.8577285072299	6.9926502215101	5.10287501996388	9.52998348434156	11.9802388633011	12.5248533064886	14.4863273601998
FBgn0004427	20.3290293936169	24.837095937085	23.5508710766316	40.5960678686633	41.5994207163354	74.4026384572821	47.6557926860899	39.1993581079043	59.6659835541384	62.1549026175228	61.365788449016	63.5756229087309
FBgn0004428	18.3929313561295	23.0148090069184	20.8718037319354	18.2501610744881	16.2339202795455	30.6580648969313	17.8635770364628	17.0482415439702	23.4402078248401	27.8748131967898	25.1695616685417	27.1545326630465
FBgn0004429	145.691377320921	139.168727777906	153.703700915477	35.3559226096519	34.5647219285323	36.617648654451	57.2339606365617	45.1720413699075	50.5503471778117	49.1664258300824	43.6871677532545	48.3268572664154
FBgn0004431	1.31378081115211	0.742413193771562	1.86911675211362	5.42083992311528	8.99629748824814	0.983024124951704	1.88037653015398	21.5712444025746	1.71658087606152	2.43163264057102	1.43826066677381	0.527841887618615
FBgn0004432	883.967046829925	893.12307210719	855.432433550667	506.487143483071	509.880379446725	511.541179021743	467.626138342667	466.159230516927	471.704586252906	457.384168880091	491.765292981079	521.097241276821
FBgn0004435	86.8478262530027	93.0716176555441	96.4464244090628	77.638474009951	83.6723307741575	81.4681243553725	70.9842140133126	72.0781096569897	69.19596703848	75.3806118577018	73.8307142277223	87.62175334469
FBgn0004436	227.698958480205	225.828595123604	199.559365233998	133.774282991545	138.394170383126	130.250696556101	129.510933514355	130.993121251118	122.173204420379	127.868292026125	128.664402148474	128.793420578942
FBgn0004449	164.430040469459	144.028159591683	121.367981103911	101.128780343451	100.312099060692	90.8068535424137	106.300035720267	114.872675165323	95.5366046194241	86.649153362787	96.4233922016276	95.7153289548421
FBgn0004456	60.0881855205886	57.5707685715584	57.1326687229397	54.5697885593605	53.5719369225002	51.4858885443455	53.6494928759557	48.7092615542006	43.6840236735657	48.5733446982358	48.1817323369227	44.2214203627151
FBgn0004462	52.9661105969746	56.4234027266387	49.5938978227481	44.7520451430517	45.1167701102369	37.6621117872122	39.194098300397	39.8952047015358	38.9486281533959	38.7875060227671	37.3947773361191	36.3624411470601
FBgn0004463	7.26036764057745	7.15416350361687	8.66024095145977	11.0826060650357	11.2284615266856	11.9191675150394	11.693591546895	12.9891364144535	10.4178701443734	13.6408660324716	12.2851431953596	12.0817143166039
FBgn0004465	11.4091491494789	13.7683901390362	16.1990118516514	23.7914641070059	23.8773910778315	25.3743102253159	26.5015567218576	24.8765157223239	24.860826480891	28.2306618758977	25.1096341407595	21.8761137868604
FBgn0004507	329.34410544829	360.002906870683	331.145184582796	252.309982643666	270.700620661422	296.873285735415	294.043879902828	269.292631735366	274.00182328582	304.250620637301	275.366990159403	268.085029811632
FBgn0004509	156.478209244065	149.562512490707	145.978018340074	118.234541878614	114.854985977785	102.603143041834	105.829941587729	114.872675165323	93.2280993033413	99.5783220370427	105.412521368964	108.794077948059
FBgn0004510	14.8664670735634	14.3083270072337	15.4513651508059	17.4671508633715	18.3984429834849	17.8787512725591	17.2759593707897	16.6423310310185	18.8231971926746	16.9028122576279	17.2591280012857	15.8352566285584
FBgn0004512	104.895025816724	95.1638730198094	91.898240312253	155.879263566915	153.342905307207	117.532821939538	138.207674966317	136.907817296985	111.87371916401	124.36911334823	116.618969064243	100.231309548913
FBgn0004513	10.0262219798451	11.8111189918203	8.59793705972265	8.1914914393742	7.16998145679927	7.67987597618519	12.3399709791355	9.97380117538394	11.2465643604031	8.1252115062983	7.79057861169148	8.09357561015209
FBgn0004514	3.87219607497464	3.84705018590719	3.73823350422724	3.91505105558326	3.04386005241478	3.37914542952148	3.23189716120215	3.59520740042909	3.49235419612517	2.9060975460483	3.11623144467659	3.6948932133303
FBgn0004516	162.0099179226	151.654767854973	134.389494476969	113.656943721317	113.772724625815	115.505334681825	115.584394837902	117.250151026897	106.783168979827	112.210950145375	114.221867952954	112.547620260014
FBgn0004552	11.4782955079605	9.78635573607969	7.60107479192872	7.64940744706267	7.23762279129738	6.08246177313867	7.63902965375053	8.87204406880083	6.62955372823761	6.34596811075853	5.693115139313	5.45436617205902
FBgn0004556	8.22841665932111	6.68171874394406	8.78484873493402	18.7922450667996	16.4368442830398	15.8512640148462	10.92968858152	10.2637372560637	10.5362550323776	14.5304877302415	16.5999251956811	16.4217476148013
FBgn0004567	4.77109873523661	4.38698705410469	3.48901793727876	1.62625197693458	1.69103336245266	1.22878015618963	1.82161476358667	1.21773153885502	1.30223376804667	1.3047784900625	1.19855055564484	1.70082386010443
FBgn0004569	17.1482969034591	16.5355665885484	13.8937678573779	9.87797497101006	10.5520481817046	8.66290010113689	10.9884503480873	12.1193281724142	10.5954474763797	10.0230711282074	8.56963647286063	8.62141749777071
FBgn0004573	10.2336610552901	11.4061663406722	10.6539654870476	6.02315547012809	6.69649211531253	6.26677879656711	5.58236782389462	5.50878553291555	6.51116884023336	6.04942754483523	5.57326008374852	7.50708462390919
FBgn0004574	171.552115393073	166.368047513355	165.167616995107	159.372693739589	155.37214534215	139.958059789999	142.379760392596	147.519477849865	134.958772324837	141.331233719043	144.485269482986	128.969367874815
FBgn0004575	240.97505930869	245.738767138387	204.48137268123	131.003631475286	130.00664490536	124.536868829819	139.617957363933	136.443919567898	130.104991916663	130.596465232619	132.499763926537	145.273817292368
FBgn0004580	92.6561203654646	86.3898989116	83.7364304946902	54.9311778875681	58.9832436823487	53.2676197708205	56.0587253052154	61.872359617062	51.8525809458584	53.4366099793779	54.4741227540581	61.5229044568808
FBgn0004581	34.9880573917352	35.9732938436584	36.6969922331641	52.2207579260105	50.8662835425759	55.0493509972954	55.5886311726769	53.9281110064364	60.435485326166	56.5206318649801	54.953542976316	54.4263635233416
FBgn0004583	120.245517399659	117.63874515853	101.555343531507	43.3667193849222	35.0382112700191	39.0752089668302	52.0629251786382	46.0998368280827	40.7244014734596	33.6277001757017	34.3384734192247	38.0046159085403
FBgn0004584	22.4034201480676	20.1801404488816	21.0587154071468	20.8401179266432	22.1187163808808	20.8892626552237	19.979000632886	18.613896379641	20.6581629567404	20.5206071618921	18.5775336124951	19.588798940513
FBgn0004587	324.227274920645	327.539202670308	344.291305739329	213.94248229895	221.525370481298	230.027645238699	227.584321915199	216.176341754833	221.557317899941	234.504279532142	229.162866239294	214.010560880036
FBgn0004595	282.462874397704	283.061903152539	265.227667124923	134.075440765051	150.36668658929	145.549009500662	137.855104366913	143.8662832333	134.248462996812	131.901243722682	128.065126870651	163.455037865898
FBgn0004597	5.04768416916337	4.11701862000594	4.61048798854693	8.67334387698444	7.71111213278412	8.84721712456534	8.81426498509677	8.64009520425702	8.8196741563161	8.54036829859091	8.15014377838493	10.087644963378
FBgn0004598	93.2784375917998	87.1998042138962	86.727017298072	99.2013705930096	94.9007923008432	84.9087087927034	85.8509409548425	82.6897702098692	73.9313625586497	90.0890239274972	90.9699871734436	80.4665633125266
FBgn0004606	68.3857485383914	57.7732448971325	48.6593394466912	25.0563267557328	22.5922057223675	23.346822967603	25.6788919899152	26.7900938548103	21.5460496167722	20.3426828223381	23.7313010017679	27.858321846538
FBgn0004607	55.317086785352	50.2816208508922	45.2326254011496	26.6825787326674	28.612284492699	31.641089021883	28.2056479523097	30.8491989843271	32.141497093152	28.705126781375	26.4280397519688	30.9667240736254
FBgn0004611	146.451987264219	137.278948739214	128.53292865368	126.305570208586	118.913466047671	124.045356767343	111.70611824446	110.871557251942	107.552670751855	115.176355804608	120.873823536782	121.52093234953
FBgn0004618	11.2017100740338	13.7683901390362	15.4513651508059	10.9621429556331	11.1608201921875	12.9636306478006	10.1070238495776	8.87204406880083	11.3057568044052	11.9209307501165	11.6858679175372	9.73575037163223
FBgn0004619	6.98378220665069	6.81670296099344	7.41416311671736	9.63704875220494	10.6873308507008	10.6903873588498	11.5760680137604	9.50990344629631	9.76675326035005	10.794076599608	9.82811455628771	10.2635922592508
FBgn0004620	7.6060994329859	6.68171874394406	6.35499695718631	8.79380698638701	10.0109175057197	9.33872918704119	10.6946415152507	10.3797116883356	9.88513814835429	9.60791433591478	9.16891175068305	8.91466299089216
FBgn0004622	3.94134243345633	4.11701862000594	4.67279188028405	4.27644038379094	5.14074142185608	4.79224260913956	4.64217955881763	3.94313069724481	4.49862574416123	5.75288697891193	3.8353617780635	5.45436617205902
FBgn0004623	52.9661105969746	62.63267671091	63.8614890305487	90.4075636066226	101.326719078163	104.814947322975	92.4910205769487	88.8944023364161	92.6953673073222	96.3756839250711	96.9028124238855	90.3782609800317
FBgn0004629	16.5259796771239	15.9281376118262	16.6974429855483	30.5373982335494	27.5300231407293	22.6095548738892	21.0954741976649	27.7178893129856	20.1846234047234	22.4184667838011	24.6302139185015	21.7001664909875
FBgn0004635	17.7014677713126	14.3758191157584	16.7597468772855	18.2501610744881	20.2247590149338	10.5060703354213	16.9821505379531	22.9049503737015	13.140722568471	14.9456445225341	14.2627516121736	15.2487656423155
FBgn0004636	460.791332921982	437.753815891123	422.420385977678	158.348757309667	148.743294561336	137.869133524476	133.154163041529	136.733855648577	125.132826620485	133.02809787319	137.833313899157	143.338397037766
FBgn0004638	147.420036282963	143.015777963813	135.261748961289	82.1558406125471	79.0050786937882	76.6758817462329	79.152099566169	81.0081409419265	73.6945927826412	76.210925442287	76.1678878112298	78.8830376496708
FBgn0004643	11.2708564325155	11.6761347747709	12.1492588887385	14.9976571206189	17.0456162935228	17.3872392100833	17.0996740710877	14.844727330804	16.6922692085983	16.7841960312585	17.7385482235437	16.7736422065471
FBgn0004644	13.6909789793746	11.3386742321475	13.7691600739037	7.58917589236139	6.35828544282199	6.75829085904297	5.81741489016387	6.95846593631438	6.57036128423548	6.04942754483523	6.29239041713543	6.33410265142338
FBgn0004646	68.9389194062449	73.5663982919094	67.4751147513017	47.9443175422196	41.4641380473392	51.1172544974886	48.8897897840034	44.7661308569558	52.2077356098711	50.5898205465142	48.2416598647049	52.5495923673643
FBgn0004647	19.4992730918366	20.3826167744556	21.4325387575695	16.8046037616574	16.0309962760512	13.4551427102764	20.0965241660206	16.0044716535231	17.6985407566343	14.9456445225341	15.7609398067297	17.1841858969171
FBgn0004648	228.113836631095	210.845347031124	211.957839689685	209.063726368146	211.44681164108	200.782677521386	192.092214908542	197.098547646105	181.839187974517	180.830437100026	191.528378792046	189.964430444077
FBgn0004649	0.62231722633521	0.472444759672812	0.93455837605681	1.2648626487269	0.946978682973488	1.04446313276119	1.23399709791355	0.869808242039297	1.71658087606152	1.48270282961648	0.958840444515874	0.997034676612939
FBgn0004650	20.1215903181718	17.0080113482212	18.5042558459248	17.3466877539689	17.5867469695076	16.0355810382747	19.8614770997514	20.0055895669038	19.474314076698	16.8435041444432	18.1580409180194	19.4715007432645
FBgn0004652	77.7896532919013	79.4382117335572	70.4657015546835	40.2949100951569	38.8937673364111	42.1471593573043	37.4900070699449	40.3011152144874	41.9674427975041	38.6688897963977	37.0951396972079	43.810876672345
FBgn0004654	115.889296815312	137.481425064788	124.670087365978	222.676057730635	225.0427198752	226.955694848225	185.687182352705	177.498868592153	194.210408770961	199.038027847716	208.607724209985	166.270194599864
FBgn0004655	70.5984320098055	70.3942691912491	64.1730084892343	49.6910326285567	50.9339248770741	48.3524991460619	49.5361692162438	48.8252359864725	49.3073058537672	45.3113984730796	47.5824570591003	50.2036284223927
FBgn0004656	272.09092062545	254.377757029547	255.819779472618	114.680880151239	116.884226012728	111.573238182018	114.644206572825	117.192163810761	111.577756943999	108.000074109264	107.390129785778	117.298197248581
FBgn0004657	336.74276580583	270.778339401046	286.722509774229	228.398055427257	243.779369531175	158.574079156272	182.807855790907	230.905094653365	152.242965973456	168.257117104878	168.815845762576	135.068874131741
FBgn0004666	11.3400027909972	8.90895832525875	12.5230822391613	3.79458794618069	3.179142721411	4.42360856228267	3.17313539463484	3.24728410361338	2.90042975610395	3.97364358337216	5.39347750040179	4.63327879131895
FBgn0004687	371.799969556047	341.307592809345	333.201213010121	278.691403602827	258.59282178626	234.758448840029	227.172989549227	244.068192716227	222.326819671968	217.838699727253	223.649533683328	200.169373604704
FBgn0004698	64.5135524634168	61.552802974515	65.6059979991881	60.8941018029949	62.1623864037597	60.8246177313867	64.2266108580718	60.9445641588867	64.8749186263251	59.6046537505824	62.9838316991365	63.5169738101066
FBgn0004784	75.853555254414	91.2493307253775	94.1411804147893	77.3975477911459	83.6723307741575	77.966100910232	55.6473929392443	62.0463212654698	55.4633200299878	58.8336482791819	59.9275277822421	63.6342720073552
FBgn0004795	47.296109201476	47.51444440138	52.14835738397	49.8114957379593	39.6378220158903	54.742155958248	46.0692249887724	45.5199646667232	40.6652090294575	45.7265552653722	42.9081098920854	44.7492622503337
FBgn0004797	19.0843949409464	16.3330902629744	16.5728352020741	21.3219703642534	18.466084317983	21.1964576942711	17.2759593707897	16.3523949503388	13.6734545644901	21.8253856519546	20.3753594459623	20.2339390253802
FBgn0004811	44.8068402961351	42.2500599364544	41.6189996803966	32.0431871010814	31.6561445451138	29.982235811027	30.7324039147041	27.6019148807137	32.8518064211774	28.1713537627131	31.4020245578949	30.4388821860068
FBgn0004828	589.680145131853	598.520018396929	558.305173856338	370.604756076981	368.442349011185	379.324434215739	360.562199657025	347.169463005951	336.449851708058	369.66746947998	367.355745305144	388.315681991428
FBgn0004832	24.3395181855549	25.7819854564306	29.7189563586066	14.7567309018138	18.3308016489868	15.6669469914178	16.39453287228	16.6423310310185	18.1128878646492	16.1318067862273	15.6410847511652	17.7120277845357
FBgn0004837	26.8979334493774	26.996843409875	24.9838605865854	20.2378023796304	19.4807043354546	20.6435066239858	19.8027153331841	19.1937685410005	19.1191594126852	20.1647584827841	19.4165190014465	18.7090624611487
FBgn0004838	1124.73466706317	1085.47558140255	1068.51174329162	627.251410659139	594.229123565864	587.909865728928	579.743588953098	554.24181182744	584.051844968933	565.44355110254	585.252236321377	626.137776912926
FBgn0004839	6.43061133879717	7.15416350361687	6.91573198282039	6.32431324363449	5.41130675984851	5.34519367942489	5.52360605732731	6.14664491041103	5.26812751618881	5.75288697891193	5.51333255596628	5.33706797481044
FBgn0004841	2.0743907544507	2.22723958131469	1.37068561821665	1.86717819573971	1.75867469695076	1.41309717961807	2.70304126209634	1.62364205180669	1.89415820806789	1.54201094280114	1.79782583346726	1.93542025460159
FBgn0004842	2.00524439596901	2.09225536426531	1.93142064385074	2.10810441454483	1.35282668996213	1.59741420304652	1.82161476358667	1.44968040339883	0.947079104033944	1.77924339553977	1.19855055564484	1.93542025460159
FBgn0004852	115.958443173794	117.098808290333	103.050636933198	99.3218337024121	97.6064456807674	90.8068535424137	79.2108613327363	84.4873739100837	84.8819646990422	79.2949473278892	79.8234670059465	75.0121971404676
FBgn0004854	5.11683052764506	5.73682922459844	4.42357631333557	2.40926218805123	2.97621871791668	3.07195039047408	3.05561186150021	2.8413735906617	3.0188146441082	3.26194622515625	1.91768088903175	2.81515673396595
FBgn0004855	14.2441498472281	15.5231849606781	16.510531310337	18.4910872932932	19.6836283389489	17.3872392100833	18.0398623361647	16.4683693826107	18.1128878646492	19.2751367850142	16.9594903623745	17.3014840941657
FBgn0004856	26.6213480154507	29.6290356423378	28.4728785238641	35.6570803831583	39.0966913399055	36.9862827013079	38.6064806347238	33.342649278173	31.4311877651265	37.3641113063352	36.5557919471677	35.4827046676958
FBgn0004858	63.3380643692281	65.5348373774716	66.104429133085	30.2964720147443	33.7530259145551	29.4907237485511	30.4973568484348	33.458623710445	32.9701913091817	33.1532352702244	31.3420970301126	30.8494258763768
FBgn0004859	43.493059484983	43.3299336728494	41.7436074638709	26.1404947403559	29.6269045101706	32.1326010843588	31.672592179781	29.6314674454721	28.4715655650204	30.0692133846222	29.4843436688631	31.9051096516141
FBgn0004860	19.845004884245	20.3151246659309	19.3142064385074	14.3953415736061	13.3253428961269	14.0695327883713	14.6904416418279	17.8600625698736	14.620533668524	13.225709240179	12.7046358898353	11.3779251331124
FBgn0004861	34.0200083729915	32.0587515492266	34.2048365636793	20.5389601531368	18.8719323249717	19.783360514653	23.3871830937901	19.9476023507679	21.0133176207531	20.3426828223381	19.5963015847932	19.3542025460159
FBgn0004862	2.97329341471267	4.04952651148125	3.3021062620674	2.65018840685636	2.0968813694413	2.15036527333185	2.11542359642322	2.43546307771003	1.59819598805728	2.55024886694034	1.79782583346726	1.99406935322588
FBgn0004863	1.45207352811549	1.55231849606781	1.68220507690226	1.32509420342818	1.48810935895834	1.78173122647496	1.76285299701935	1.62364205180669	1.24304132404455	0.948929810954546	1.43826066677381	0.938385577988649
FBgn0004864	77.3747751410111	81.9354197489706	77.0699140788183	44.390655814844	45.7255421207199	42.3929153885422	44.8939896574262	44.9400925053637	45.4597969936293	42.3459928138466	41.8893419197873	37.0662303305516
FBgn0004865	13.6909789793746	15.9956297203509	14.8283262334347	11.3235322838408	11.4990268646781	10.7518263666593	8.28540908599096	10.4956861206075	7.63582527627367	9.01483320406819	9.28876680624753	7.85897921565493
FBgn0004867	285.98933868027	288.596256051564	325.288618759507	645.320877069523	640.428155028071	717.791928238172	658.249309087027	617.563851847901	663.192142599769	698.293724636177	716.253812053358	626.724267899169
FBgn0004868	176.461506845273	175.614466381237	167.597468772855	249.960952010316	252.234536343438	244.711568105165	223.470998255487	218.147907103456	219.722352135875	238.477923115514	245.942574018322	237.587498527001
FBgn0004870	6.01573318790703	7.08667139509219	5.1089191224439	4.51736660259606	3.58499072839963	3.9935355076163	5.28855899105806	4.34904121019648	4.1434710801485	3.97364358337216	5.81297019487749	4.69192788994324
FBgn0004872	6.29231862183379	5.12940024787625	6.47960474066055	4.45713504789478	3.58499072839963	4.30073054666371	5.75865312359655	4.5809900747403	5.09055018418245	2.96540565923296	4.49456458366816	4.39868239682179
FBgn0004875	263.724211249166	273.747992176132	268.405165603516	158.770378192576	159.160060074044	162.38329764046	168.940078881021	170.772351520382	176.275098238318	160.428446164503	166.119107012375	152.54630552178
FBgn0004876	252.522501175132	243.241559122974	226.661558139645	174.972666407221	177.15265505054	177.128659514735	179.340911563436	196.982573213833	185.805081722659	179.822199175886	175.108236179712	169.202649531078
FBgn0004880	138.70759511427	120.608397933617	114.140729662405	45.896444682376	54.1130675984851	45.8949388336827	41.9559013290606	43.0845015890132	40.1916694774405	43.8880037566477	46.5037615590199	50.4968739155142
FBgn0004882	560.362089135616	553.772750445061	553.133950842157	475.106503483703	445.41818767003	436.708467509795	475.676500362389	461.288304361507	478.570909757152	444.573616432205	466.116311090279	459.808933214438
FBgn0004885	85.879777234259	88.4821542758653	67.9112419934615	115.042269479446	107.414439182993	105.982288471356	80.9737143297556	80.3122943482951	63.6318773022806	115.472896370531	106.37136181348	93.6039614043677
FBgn0004888	151.084793282493	157.526581296621	146.476449473971	168.34719539008	168.629846903779	195.928995904437	172.230737808791	154.419956570043	172.013242270165	204.790914826628	201.476348403898	206.796721749248
FBgn0004889	379.336922630551	356.155856684776	314.510045488985	148.651477002761	149.622631909811	147.330740727137	145.259086954395	147.519477849865	136.024236316875	151.769461639543	143.047008816212	151.373323549294
FBgn0004892	5.25512324460844	4.25200283705531	5.98117360676359	4.75829282140119	3.78791473189395	4.17785253104474	4.4658942591157	4.29105399406053	4.1434710801485	3.9143354701875	3.59565166693453	2.75650763534165
FBgn0004893	60.7796491054055	68.5044901525578	60.9955100106411	44.4508873695453	45.3873354482293	46.3250118883491	44.7764661242916	45.1140541537715	48.241841861729	45.6672471521875	44.8257907811171	44.8665604475823
FBgn0004896	1.86695167900563	1.88977903869125	1.99372453558786	1.5660204222333	1.48810935895834	1.658853210856	1.88037653015398	1.44968040339883	2.07173554007425	1.6013190559858	1.67797077790278	1.81812205735301
FBgn0004901	9.26561203654646	8.63898989116	15.0152379086461	9.57681719750366	10.5520481817046	10.075997280755	10.1070238495776	10.2057500399278	9.58917592834368	8.36244395903694	8.92920163955408	8.15222470877638
FBgn0004903	158.137721847625	165.085697451386	158.314188904024	129.015990170144	133.253428961269	129.20623342334	133.389210107798	130.413249089759	125.665558616504	128.639297497526	121.233388703476	125.333123760109
FBgn0004907	1160.27589532276	1137.24202864098	1105.70716665868	935.817665393801	921.545541202201	847.489673723988	812.146375726816	861.052172402768	761.569984531295	801.311917237929	833.951476617682	940.614243736372
FBgn0004908	11.4782955079605	11.2711821236228	12.1492588887385	19.8161814967214	19.5483456699527	19.8447995224625	17.7460535033282	19.3097429732724	17.5801558686301	18.266898860875	20.6150695570913	20.1166408281317
FBgn0004910	95.4219747047322	87.1998042138962	87.786183457603	61.6771120141116	64.0563437697067	58.9200084892928	59.4669077661195	61.1765130234306	58.8372893381088	55.5717020540256	52.1369491705507	65.804288656454
FBgn0004913	44.3228157867633	38.4705018590719	41.7436074638709	58.6655342790476	59.6596570273298	59.1043255127212	61.6998548956774	62.1622956977418	58.3637497860918	58.8929563923665	57.5903541987347	63.3996756128581
FBgn0004914	121.628444569293	132.824469576585	131.211995998376	123.836076465833	122.227891438078	112.924896353827	110.295835846844	113.886892491012	111.163409835984	108.177998448818	107.509984841342	112.840865753135
FBgn0004915	43.5622058434647	46.1646022308862	43.6127242159845	45.0532029165581	44.1021500927653	45.1576707399689	44.0713249254838	43.8963226149165	47.4723400897014	50.2339718674063	46.1441963923264	43.400332981975
FBgn0004919	101.645146968084	118.853603111975	108.471075514327	74.9882856030947	74.7436746204075	72.5594682229977	70.4553581142068	70.8023909019988	70.7941630265373	68.5601788414659	68.7368743662317	66.0975341495754
FBgn0004921	690.011511288785	683.087630378362	670.57678676663	448.002303868127	452.047038450845	437.015662548842	411.508651270884	419.073611014533	396.826144590222	429.924512475594	426.564142754	454.295917943754
FBgn0004924	332.524837938447	310.058746562414	306.971274588794	147.748003682242	149.893197247804	155.19493372675	150.371360645751	152.564365653693	158.635749925686	151.591537299989	149.93867451117	148.382219519455
FBgn0004926	123.14966445589	123.173098057555	135.386356744763	181.116284986752	176.882089712548	176.698586460069	172.818355474464	181.326024857125	184.739617730621	173.950695970605	177.565264818783	205.330494283641
FBgn0004956	17.4940286958676	16.6705508055978	14.3921989912749	8.13125988467292	8.92865615375003	9.09297315580326	9.40188265076988	9.85782674311203	9.88513814835429	9.01483320406819	8.62956400064287	7.27248822941203
FBgn0004957	3.52646428256619	3.30711331770969	3.67592961249012	4.81852437610247	5.41130675984851	6.69685185123348	5.93493842329849	6.03067047813913	6.15601417622063	7.29489792171307	6.47217300048215	4.63327879131895
FBgn0005198	49.8545244652985	52.7788288663056	46.6656149111034	54.0879361217502	50.6633595390816	54.0663268723437	54.1783487750615	51.6666095771342	52.7404676058902	52.9621450739006	57.1109339764768	48.0922608719182
FBgn0005278	250.655549496126	261.126967882016	232.206604504249	217.556375581026	220.443109129328	268.304147104006	213.305212639342	178.658612914872	187.344085266714	243.63772896258	231.73974993393	224.391451336536
FBgn0005322	46.8812310505858	45.4896811456394	47.3509577202117	57.5211347397232	56.2099489679264	63.2207390359565	54.6484429076	50.7968013350949	55.8776671380027	58.9522645055512	58.4293395876861	61.9334481472508
FBgn0005355	8.43585573476618	9.1789267593575	9.59479932751658	16.9852984257612	14.001756241108	15.3597519523704	13.750253376751	14.786740114668	17.1658087606152	13.9967147115796	16.4201426123343	14.2517309657026
FBgn0005386	104.895025816724	106.300070926383	108.595683297801	98.0569710536852	97.1329563392807	95.3533401203153	99.1898619656223	101.767564318598	99.7392681435747	95.1302135481932	87.9136832565492	93.6039614043677
FBgn0005411	46.2589138242506	46.1646022308862	47.4132616119488	67.4593412654346	62.5005930762502	68.1972986685245	62.6988049273217	61.9883340493339	68.5448501544567	63.9341460130625	69.8754973940943	59.5874842022792
FBgn0005427	56.4234285210591	62.3627082768112	61.8054606032237	53.4253890200361	50.5280768700854	51.2401325131076	50.887689847292	47.9554277444332	51.2606565058372	55.0972371485483	51.3578913093815	54.2504162274687
FBgn0005533	553.309160570484	564.571487809011	646.029053422204	560.454616495418	581.377270011224	620.964051930429	571.634465166809	561.084303331482	572.450125944517	605.654451841739	593.582162683108	537.167094299877
FBgn0005536	385.905826686312	393.748961133027	362.421738234831	212.496924986119	223.419327847245	206.250749216429	220.885480526525	235.834008024921	219.544774803869	193.344448981989	200.038087737124	204.978599691895
FBgn0005558	11.2708564325155	12.4860400770672	12.2115627804757	8.4926492128806	7.30526412579548	8.66290010113689	8.81426498509677	8.75606963652892	9.52998348434156	9.96376301502273	10.2476072507634	7.85897921565493
FBgn0005561	11.824027300369	12.4185479685425	13.4576406152181	9.33589097869853	10.8902548541951	10.1988752963739	9.57816795047182	9.62587787856822	10.5954474763797	9.01483320406819	9.82811455628771	10.087644963378
FBgn0005564	41.0729369381239	37.3231360141522	36.0116494240558	26.8632733967713	29.0857738341857	25.4357492331253	26.7953655546942	26.5581449902665	24.5056718168783	26.9258833858352	27.8663004187426	28.0929182410352
FBgn0005585	594.658682942534	628.823975124513	784.032173619927	685.796481828784	696.502821327001	829.365166420191	747.625956035908	707.386049642492	880.84275919557	762.583719328347	796.796409392692	791.880129625171
FBgn0005586	198.380902483969	194.3772725511	176.320013616052	99.9241492494249	98.8916310362314	94.0016819485067	91.1982617124679	98.2883313504406	88.9070508911865	92.1054997757756	89.7714366177987	99.4688712667967
FBgn0005592	3.52646428256619	3.84705018590719	4.17436074638709	5.96292391542681	3.65263206289774	4.976559632568	4.9947501582215	4.11709234565267	5.03135774018033	4.27018414929546	5.57326008374852	4.45733149544608
FBgn0005593	363.571552896726	400.363187768446	393.012949077757	683.507682750135	680.404183716451	720.310927558361	676.75926555573	633.974234014376	667.631575899928	716.264082931128	716.972942386745	602.502190167337
FBgn0005596	27.7276897511577	24.7021117200356	29.7812602503437	27.3451258343815	26.7859684612501	32.1940400921683	29.9097391827617	30.2693268229675	33.6805006372071	29.7726728186989	31.0424593912014	31.0253731722497
FBgn0005612	127.505885040236	131.069674754943	105.978919844842	74.9882856030947	78.5315893523014	68.0744206529055	51.8866398789363	61.814372400926	46.9988005376845	62.5107512966307	63.4632519213944	53.9571707343473
FBgn0005613	7.46780671602252	6.95168717804281	6.79112419934615	7.2277865641537	5.88479610133525	6.14390078094815	6.93388845494279	6.26261934268294	6.80713106024397	6.28665999757387	5.27362244483731	4.28138419957321
FBgn0005614	350.157159351278	425.875204790778	414.694703402275	415.296569665332	429.860680735466	429.827298635133	331.533886972773	319.625535341374	338.048047696116	349.917867789489	340.987633080958	293.714685910447
FBgn0005616	57.322331181321	52.5763525407316	55.8865908881972	31.8624924369776	31.1150138691289	30.8423819203597	34.8457275744159	32.2988793877259	32.0231122051477	34.5766299866563	36.136299252692	33.6645826103428
FBgn0005617	34.573179240845	35.2983727584116	34.5163560223649	24.6949374275252	28.0711538167141	26.6030903815055	24.503656658569	25.8622983966351	24.2689020408698	25.3245643298494	27.9861554743071	27.9169709451623
FBgn0005619	18.6695167900563	22.4073800301963	20.8718037319354	14.8169624565151	18.466084317983	17.1414831788453	13.9853004430202	15.8884972212512	14.7389185565282	15.835266220304	14.8020993622138	12.2576616124767
FBgn0005624	9.74963654591829	10.5287689298512	11.4016121878931	10.4802905180229	11.1608201921875	8.29426605428	8.75550321852946	10.9595838496951	10.240292812367	8.30313584585228	9.28876680624753	7.33113732803632
FBgn0005626	96.804901874366	73.43141407486	80.558932016097	67.0979519372269	57.3598516543942	36.371892623213	40.6631424645797	56.2475996518745	36.2257757292983	40.1515926260142	36.2561543082565	33.8991790048399
FBgn0005630	476.833288089734	461.308561766239	465.846198518451	286.822663487499	274.623818062312	291.773848087228	290.400650375655	285.181128956617	291.700364042455	268.84367706606	272.790106464766	278.348622070883
FBgn0005631	74.3323353678168	80.990530229625	72.3348183067971	46.4987602293888	49.1076088456252	49.5198402944421	48.5959809511668	49.463095363968	49.7808454057842	49.5222745091904	47.4626020035358	45.8049460255709
FBgn0005632	188.63126593805	193.499875140279	183.298049490609	205.51006464077	202.721079490825	202.748725771289	205.196088853053	202.781294827428	196.459721643041	192.158286718296	206.510260737606	202.222092056554
FBgn0005633	0.76060994329859	1.01238162787031	0.996862267793931	1.08416798462306	1.0822613519697	1.10590214057067	1.46904416418279	1.44968040339883	1.36142621204879	2.07578396146307	0.958840444515874	1.81812205735301
FBgn0005636	12.1006127342958	10.4612768213266	11.4639160796302	15.2988148941253	16.3015616140436	13.8237767571333	13.6914916101836	15.1926506276197	16.2779221005834	13.225709240179	14.5623892510848	15.3660638395641
FBgn0005638	1.72865896204225	1.95727114721594	2.67906734469619	2.58995685215508	1.75867469695076	1.59741420304652	2.23294712955785	2.60942472611789	2.13092798407637	2.19440018783239	1.91768088903175	1.99406935322588
FBgn0005640	104.134415873425	111.361979065734	98.1286294859651	81.5535250655343	80.831394725237	75.8771746447097	72.6295434771974	77.934818486721	66.9466541663994	69.3904924260512	69.2762221162719	71.258654828513
FBgn0005642	34.2274474484366	39.2129150528434	36.3231688827414	31.6817977728737	32.0619925521024	33.2385032249295	35.7271540729256	37.3437671915538	34.6275797412411	34.6952462130256	34.9377486970472	35.13081007595
FBgn0005648	57.1840384643576	62.0927398427125	74.7023661928077	59.9906284824757	58.7126783443563	63.5893730828134	69.2801227828606	72.4840201699414	80.7384936188937	62.807291862554	66.2199181993776	78.7657394524222
FBgn0005649	175.631750543493	171.429955652706	166.600606505061	135.280071859077	138.800018390114	129.759184493625	136.914916101836	133.428584328828	142.002673161089	132.197784288605	137.953168954721	142.400011459777
FBgn0005655	5.18597688612675	5.399368681975	6.29269306544919	7.16755500945242	7.23762279129738	8.90865613237482	8.16788555285634	8.75606963652892	7.9909799402864	8.95552509088353	9.16891175068305	7.21383913078774
FBgn0005658	7.32951399905914	7.69410037181437	6.54190863239767	4.99921904020631	4.87017608386365	5.46807169504385	5.46484429076	5.21884945223578	5.20893507218669	5.81219509209659	5.27362244483731	5.04382248168899
FBgn0005659	99.8473416475604	84.9725646325816	86.4778017311235	58.123450286736	51.1368488805684	36.8634046856889	43.1311366604068	49.6950442285118	41.6122881334914	42.3459928138466	42.5485447253919	32.6675479337298
FBgn0005660	53.8650132572365	42.4525362620284	42.9896852986133	48.1250122063234	51.3397728840627	20.6435066239858	29.968500949329	77.0070230285458	29.5962220010607	28.4085862154517	32.6005751135397	23.2250430552191
FBgn0005664	16.3185406016788	19.8426799062581	18.8780791963476	38.7891212276249	38.0144299879357	34.958795443595	26.6778420215595	32.182904955454	30.3657237730883	34.9917867789489	30.682894224508	21.3482718992418
FBgn0005666	1443.91425781465	1357.80623929966	1332.74254814875	875.887268466026	928.580239990004	893.999002635765	1090.73591102244	1097.81397588586	974.426013162924	885.173589281037	833.172418756512	975.979650206819
FBgn0005670	5.18597688612675	6.14178187574656	6.91573198282039	13.9737206906972	12.5136468821497	14.929678897704	14.6316798752606	10.0317883915199	13.3774923444795	14.2932552775028	17.319055529068	9.03196118814074
FBgn0005671	925.938886428311	895.417803797029	886.584379419227	513.594466937822	503.927942010892	595.221107658257	563.642864913655	521.71098357517	563.926414008211	563.011918461969	539.10803992905	490.775657288063
FBgn0005672	132.069544700028	126.345227158215	122.614058938653	89.0824694031944	83.7399721086556	76.3686867071855	81.8551408282653	84.4293866939478	75.529558546707	80.5404177047671	84.2581040618325	74.7776007459704
FBgn0005674	37.3390335801126	39.5503755954669	42.5535580564534	56.0755774268925	57.9686236648771	60.7017397157677	57.9978636019367	53.9281110064364	58.955674226113	53.9703829980398	58.0697744209926	53.3120306494801
FBgn0005677	23.3714691668112	20.1126483403569	23.4885671848945	11.8656162761523	11.5666681991762	12.0420455306584	11.0472121146546	10.8436094174232	12.2528359084391	11.5057739578239	11.5060853341905	12.4922580069739
FBgn0005683	8.02097758387604	6.74921085246875	9.28327986883098	7.83010211116651	8.38752547776518	8.23282704647052	8.05036201972171	10.4376989044716	9.52998348434156	10.1416873545767	8.74941905620735	8.73871569501929
FBgn0005694	96.1134382895491	92.6666650043959	96.2595127338515	61.6771120141116	63.1770064212313	64.5109581999556	63.0513755267255	60.9445641588867	63.6910697462827	58.8929563923665	61.6654260879272	57.8866603421748
FBgn0005695	14.0367107717831	12.2835637514931	13.0838172647953	13.9737206906972	13.8664735721118	13.270825686848	16.0419622728761	13.1051108467254	12.667183016454	13.5815579192869	14.6822443066493	14.6622746560726
FBgn0005696	1.59036624507887	2.09225536426531	2.30524399427347	2.22856752394739	3.04386005241478	3.68634046856889	3.29065892776946	2.95734802293361	3.3147768641188	2.66886509330966	3.35594155580556	2.52191124084449
FBgn0005771	28.9723242038281	29.156590882665	29.407436899921	33.5489759686134	29.7621871791668	30.5966258891218	34.4343952084447	30.2693268229675	31.5495726531307	26.8072671594659	30.3233290578145	29.4418475093938
FBgn0005775	58.6361119924731	63.712550447305	56.8834531559912	23.8516956617072	26.5830444577558	26.3573343502676	24.9149890245402	25.6303495320913	23.381015380838	24.1977101793409	22.8923156128165	27.1545326630465
FBgn0005777	117.617955777355	112.036900150981	113.143867394611	94.8044670998161	92.6686282624057	92.0970727064128	89.2003616491793	88.8944023364161	95.7733743954326	91.7496510966677	85.6963647286063	89.9090681910374
FBgn0005778	11.8931736588507	11.6761347747709	10.7785732705219	19.5752552779163	15.9633549415531	20.029116545891	19.0975741343763	16.9322671116983	17.9353105326428	19.1565205586449	19.1768088903175	17.5360804886629
FBgn0005779	25.1692744873352	22.2049037046222	23.6131749683687	19.7559499420201	19.3454216664584	18.1859463116065	21.0954741976649	18.613896379641	20.1846234047234	16.9621203708125	18.5176060847128	21.1136755047446
FBgn0008635	86.2946553851492	94.6239361516119	102.365294124089	129.859231935962	125.204110155995	140.449571852475	133.5654954075	123.570757585716	141.706710941079	135.815579192869	139.870849843753	122.34201973027
FBgn0008636	2.55841526382253	2.56470012393812	2.42985177774771	1.80694664103843	2.29980537293561	2.02748725771289	1.46904416418279	1.97156534862241	2.19012042807849	1.83855150872443	2.03753594459623	1.64217476148013
FBgn0008646	2.42012254685915	2.49720801541344	3.36441015380452	1.92740975044099	1.75867469695076	2.02748725771289	1.58656769731742	1.27571875499097	2.42689020408698	2.01647584827841	1.61804325012054	0.821087380740067
FBgn0008651	3.52646428256619	4.8594318137775	5.54504636460374	3.43319861797301	3.58499072839963	3.9935355076163	4.17208542627914	3.42124575202123	3.78831641613577	4.03295169655682	3.71550672249901	2.75650763534165
FBgn0010014	30.0786659395352	29.0890987741403	26.4791539882763	23.3096116693957	24.4861630883145	21.3193357098901	22.0944242293092	22.0351421316622	20.0070460727171	22.5963911233551	22.9522431405987	21.8761137868604
FBgn0010015	25.9298844306338	27.0643355183997	23.3639594014203	12.648626487269	12.2430815441572	14.929678897704	18.098624102732	15.8305100051152	17.047423872611	17.1993528235511	13.1840561120933	16.5390458120499
FBgn0010038	5.60085503701689	5.06190813935156	6.47960474066055	14.2146469095023	16.9779749590247	5.83670574190074	10.2245473827123	19.77364070236	7.87259505228216	7.05766546897444	11.4461578064082	6.56869904592054
FBgn0010039	21.5045174878056	21.3275062938012	22.180185458415	23.369843224097	22.253999049877	18.124507303797	18.9212888346744	21.3972827541667	21.5460496167722	17.0214284839972	17.9183308068904	17.77067688316
FBgn0010041	12.930369036076	14.9832480924806	12.5853861308984	52.8833050277246	39.7054633503884	13.0865086634196	37.7250541362142	66.5693241240742	17.520963424628	21.7067694255852	23.9710111128969	15.7766075299342
FBgn0010042	2.28182982989577	3.30711331770969	2.36754788601059	1.14439953932434	2.02924003494319	0.983024124951704	1.52780593075011	2.31948864543813	0.828694216029701	1.54201094280114	1.5581157223383	0.410543690370034
FBgn0010043	0.89890266026197	0.944889519345625	0.498431133896965	1.86717819573971	1.69103336245266	2.08892626552237	0.9989500316443	1.91357813248645	0.651116884023336	1.71993528235511	1.43826066677381	1.2316310711101
FBgn0010044	4.70195237675492	6.00679765869719	3.55132182901588	12.8895527060741	11.43138553018	7.86419299961363	5.58236782389462	6.78450428790652	3.61073908412941	9.31137376999148	7.55086850056251	3.98813870645176
FBgn0010051	93.69331574269	83.0827855938903	82.5526565516849	99.080907483607	104.032372458088	103.831923198024	98.3084354671126	105.536733367435	95.4182197314198	93.8254350581307	92.8876680624753	90.847453769026
FBgn0010052	3.59561064104788	4.45447916262937	3.3021062620674	1.80694664103843	2.0968813694413	2.6418773358077	1.93913829672129	1.8555909163505	1.71658087606152	1.36408660324716	1.31840561120933	1.34892926835868
FBgn0010053	80.970385782059	101.50813122113	84.2348616285872	57.5211347397232	56.8187209784093	73.2352973089019	61.4648078294081	51.3186862803185	64.342186630306	61.2652809197529	69.8155698663121	61.4642553582565
FBgn0010078	828.442520969128	852.965267535001	876.304237282602	1031.22444804063	1024.96914164981	1003.66763157569	925.909155801132	918.575490809634	914.464067388775	945.252707937097	985.328411795625	937.85773610103
FBgn0010100	495.710243955236	533.660102104704	582.915211092501	477.455534117053	611.951153204368	611.748200759007	791.462233895122	731.624705987321	775.6577862038	859.196635706157	722.845840109405	680.094947647273
FBgn0010105	7.46780671602252	8.23403724001187	7.10264365803176	9.69728030690622	7.71111213278412	8.66290010113689	10.2245473827123	8.87204406880083	9.17482882032883	9.96376301502273	9.1089842229008	8.32817200464926
FBgn0010113	178.81248303365	158.943915575639	154.513651508059	66.2547101714089	73.0526412579548	53.206180763011	62.1699490282159	70.9763525504066	57.9494026780769	56.6392480913495	57.410571615388	58.4731513284177
FBgn0010114	129.580275794687	128.842435173628	128.221409194994	124.13723423934	129.736079567368	119.806065228489	119.286386131643	126.23816952797	123.830592852438	121.285091462628	122.312084203556	123.925545393126
FBgn0010173	95.5602674216956	97.9310494693216	94.3280920900007	79.6261153150933	78.3963066833052	67.0299575201443	72.3944964109281	79.6744349707996	67.5385786064206	69.5684167656051	71.3736855886504	67.622410713807
FBgn0010194	11.1325637155521	10.6637531469006	12.1492588887385	10.1791327445165	9.19922149174246	9.953119265136	9.34312088420257	9.50990344629631	10.0035230363585	9.7265305622841	8.32992636173166	11.2019778372395
FBgn0010197	1.72865896204225	1.55231849606781	1.4952934016909	1.62625197693458	1.96159870044508	1.90460924209393	1.70409123045204	1.62364205180669	2.54527509209122	2.19440018783239	2.21731852794296	1.29028016973439
FBgn0010198	614.434541468298	592.040775978559	604.098534283122	588.76344720502	590.373567499472	625.817733547379	566.228382642616	574.131426962072	536.165157771216	605.417219389	585.791584071417	583.265285818569
FBgn0010213	67.141114085721	78.0208774545387	82.2411370929993	91.8531209194533	94.2920202903602	109.607189932115	114.174112440287	107.856222012873	122.942706192406	125.080810706446	110.566288758237	108.031639665943
FBgn0010215	126.883567813901	117.908713592629	127.099939143726	86.6732072151432	91.0452362344511	88.9022443003197	84.616943856929	79.4424861062558	79.7322220708576	86.3526127968637	88.0335383121137	95.6566798562179
FBgn0010217	548.192330042839	523.333809500427	558.803604990235	704.528495340882	861.480036167882	820.763705326863	918.681458513352	875.027091491533	873.3253188073	932.442155489211	880.934658398959	904.075855293439
FBgn0010220	18.6003704315746	18.4253456272397	20.0618531393529	23.1289170052919	21.7128683738921	21.3193357098901	23.2696595606555	19.8896151346319	21.0725100647552	21.7067694255852	24.6901414462838	21.1723246033689
FBgn0010222	62.5774544259295	49.2017471144972	41.9305191390822	204.184970437342	207.455972905692	133.138329923146	129.687218814057	179.760370021455	141.884288273085	148.329591074832	163.362440734392	112.430322062765
FBgn0010223	17.0100041864957	14.3758191157584	18.8157753046104	15.3590464488266	15.8280722725569	12.0420455306584	14.3378710424241	15.1926506276197	12.2528359084391	15.65734188075	13.5436212787867	12.5509071055982
FBgn0010225	221.130054424445	213.882491914735	195.260396704136	339.946894734029	349.502775351715	365.623535474224	255.378637501537	239.661164289894	223.865823216023	347.545543262102	369.932628999781	375.002336603714
FBgn0010226	540.447937892889	518.609361903699	524.785680101767	388.43329626856	402.533581598231	408.938035979909	449.703799539637	438.32536677167	469.100118716813	440.303432282909	419.912187170171	444.090974783128
FBgn0010228	183.030410901033	185.940758985514	188.344664721316	96.2500244126468	110.525940569906	111.204604135162	109.825741714306	99.3900884570237	109.624406291929	111.202712221236	108.708535396987	131.667226411532
FBgn0010235	93.2092912333182	85.310025175205	86.7893211898091	111.609070861473	115.531399322766	97.1965103545997	97.8383413345741	104.956861206075	91.6299033152841	95.4860622273012	104.094115757755	97.5334510121952
FBgn0010238	202.52968399287	180.608882412064	174.263985188727	95.1658564280238	85.5662881401045	85.7688549020362	96.2517736372567	94.9830600306912	88.1375491191589	94.477824303162	86.3555675342109	82.5192817643768
FBgn0010240	10.7868319231436	12.5535321855919	11.4639160796302	8.85403854108829	9.53742816423299	8.41714406989897	9.51940618390451	10.5536733367435	8.52371193630549	10.3789198073153	10.1277521951989	10.8500832454937
FBgn0010241	34.2965938069183	24.4996353944616	20.8094998401983	19.093402840306	21.9157923773864	21.442213725509	20.8016653648284	26.5581449902665	14.620533668524	15.479417541196	14.3826066677381	12.726854401471
FBgn0010246	150.185890622231	131.407135297567	184.232607866666	260.381010973637	248.040773604556	198.509434232435	216.948442166515	207.826182631256	216.703537491767	208.230785391338	254.032790268924	182.398696721544
FBgn0010247	58.1520874831013	59.393055501725	55.8242869964601	40.8972256421697	45.7255421207199	45.6491828024448	41.838377795926	43.2004760212851	43.8024085615699	42.286684700662	42.7882548365209	48.9719973512826
FBgn0010258	13.829271696338	15.0507402010053	15.6382768260173	26.5621156232649	25.2302177677937	28.1390655767425	26.1489861224537	26.3261961257227	26.5182149129504	24.5535588584489	24.0908661684613	22.8731484634733
FBgn0010263	486.237192843244	542.771536755537	503.415445235935	277.004920071191	300.598090509584	284.954118220375	314.375451135118	320.263394718869	303.183698178866	305.436782900995	284.236264271174	302.746647098588
FBgn0010265	330.035569033106	326.459328933913	345.724295249283	708.865167279374	638.466556327626	750.784675431864	693.036274894875	641.686533760457	666.625304351892	704.105919728273	669.510340383209	592.825088894329
FBgn0010269	21.7811029217324	22.7448405728197	23.6754788601059	26.0200316309533	25.1625764332955	26.0501393112202	24.9737507911075	22.7309887252936	21.9012042807849	27.1631158385739	24.3905038073725	20.8790791102474
FBgn0010278	31.5998858261323	34.0835148049672	39.1891479026489	45.896444682376	51.4750555530589	40.6726231698768	41.838377795926	57.1753951100498	41.2571334694787	39.9143601732756	40.8705739474891	41.9341055163677
FBgn0010280	218.225907368214	218.876907945562	210.462546287994	168.34719539008	164.571366833893	170.984758733787	173.934829039243	174.773469433763	178.701988442405	168.672273897171	168.636063179229	159.466899159446
FBgn0010282	107.660880155991	115.209029251642	115.636023064096	73.3620336261601	73.3908479304454	76.9830767852803	74.627443540486	70.7444036858628	76.5358300947431	72.4152061984688	70.5946277274812	85.2757893997184
FBgn0010287	4.56365965979154	4.45447916262937	3.36441015380452	7.76987055646523	9.40214549523678	7.55699796056622	7.52150612061591	8.23418469130534	7.81340260828004	8.1252115062983	6.35231794491767	7.62438282115777
FBgn0010288	204.120050237949	203.151246659309	198.188679615781	135.641461187285	131.224188926326	137.43906046981	138.090151433183	133.25462268042	147.981110005304	135.519038626946	143.52642903847	129.203964269312
FBgn0010292	16.5259796771239	16.4680744800237	18.2550402789764	22.4061383488765	20.1571176804357	19.7219215068436	22.1531859958765	20.5274745121274	19.4151216326958	19.8089098036761	19.6562291125754	20.996377307496
FBgn0010300	66.9336750102759	71.6766192532181	64.4222240561828	34.8740701720416	38.4879193294225	34.7744784201665	34.6106805081466	37.6337032722336	35.3378890692665	36.1186409294574	36.6756470027322	34.1337753993371
FBgn0010303	100.331366156932	100.968194352932	94.7642193321606	75.2894433766011	73.8643372719321	66.9685185123348	66.5183197541969	81.4720386710141	59.2516364461236	65.6540812954177	67.6581788661514	56.3031346793189
FBgn0010309	13.829271696338	12.95848483674	15.3890612590688	20.9003494813445	22.9980537293561	24.0226520535073	25.5613684567806	26.6161322064025	27.8204486809971	24.8500994243722	24.8099965018482	22.9317975620976
FBgn0010313	131.447227473693	140.721046273973	131.897338807484	72.3380971962383	66.7619971496309	67.8286646216676	70.2790728145049	69.7586210115516	67.3610012744142	65.0610001635711	65.2610777548617	74.9535480418433
FBgn0010314	10.2336610552901	9.04394254230812	10.342446028362	9.63704875220494	7.71111213278412	10.2603143041834	8.05036201972171	10.3797116883356	9.88513814835429	7.41351414808239	8.62956400064287	10.087644963378
FBgn0010315	16.8025651110507	15.5906770692028	18.3173441707135	15.1783517847228	12.3107228786553	13.7623377493239	13.5152063104817	13.2210852789973	14.2061865605092	14.3525633906875	12.9443460009643	13.6065908808354
FBgn0010316	18.9461022239831	18.4253456272397	15.4513651508059	14.9976571206189	16.3692029485417	17.0186051632264	14.6316798752606	15.8884972212512	15.4492278845537	17.1993528235511	16.2403600289876	17.9466241790329
FBgn0010317	3.24987884863943	2.90216066656156	3.73823350422724	2.16833596924611	1.55575069345645	1.84317023428444	1.17523533134624	1.91357813248645	1.71658087606152	1.95716773509375	2.2772460557252	2.17001664909875
FBgn0010323	1.10634173570704	0.202476325574062	0.996862267793931	0.72277865641537	0.744054679479169	0.122878015618963	0.235047066269247	0.695846593631438	0.887886660031822	0.533773018661932	0.479420222257937	0.821087380740067
FBgn0010328	52.8278178800112	49.9441603082687	51.8368379252844	54.6300201140617	59.2538090203411	57.6297893252936	50.1237868819169	57.1174078939138	55.6408973619942	55.156545261733	57.3506440876057	51.1420140003813
FBgn0010329	23.5097618837746	20.517600991505	23.1147438344718	13.6725629171908	14.001756241108	13.5780207258954	12.0461621462989	12.5252386853659	12.8447603484604	13.8187903720256	12.8244909453998	12.9614507959682
FBgn0010333	66.3805041424224	61.6202950830397	69.9049665290494	60.1713231465796	59.5920156928317	66.8456404967159	56.2937723714847	54.392008735524	61.2049870981936	62.3921350702614	64.4220923659103	67.0359197275641
FBgn0010339	23.7172009592197	21.7324589449494	26.7283695552248	41.0176887515723	37.9467886534376	39.812477060544	39.958001265772	37.169805543146	39.5405525934171	40.5074413051222	38.7731104751107	37.7700195140431
FBgn0010340	8.2975630178028	9.31391097640688	10.4047499200992	11.9860793855549	10.7549721851989	12.1649235462773	14.2203475092895	14.0329063049007	13.5550696764858	12.1581632028551	13.124128584311	14.0757836698297
FBgn0010341	200.455293238419	193.567367248804	195.135788920662	160.517093278913	152.057719951743	133.814159009051	129.745980580624	147.345516201457	122.054819532374	134.332876363253	139.51128467706	121.11038865916
FBgn0010342	12.4463445267042	11.5411505577216	12.7099939143726	12.0463109402562	12.8518535546402	12.4106795775153	12.1049239128662	11.7714048755985	13.2591074564752	12.7512443347017	11.8656505008839	12.0230652179796
FBgn0010348	559.048308324464	537.77712072471	581.793741041233	443.484937265531	447.853275711962	468.165239508249	398.110968493537	410.491503026412	420.799084411082	411.183148709242	438.549648310448	449.72128825106
FBgn0010350	195.200169993811	198.966735930779	188.531576396527	145.579667712996	136.162006344688	158.574079156272	144.612707522154	147.983375578952	143.12732959713	145.838650321077	139.571212204842	150.200341576808
FBgn0010352	727.281398510416	717.711082051527	735.372834173235	670.316972270555	803.376129834009	745.070847705582	883.483160339533	878.564311675826	832.837687109849	953.140686990657	837.607055812398	835.808304494764
FBgn0010355	81.7309957253576	79.7756722761806	78.6275113722463	99.4422968118147	101.597284416156	98.8553635654557	100.423859063536	97.3025486761294	99.9168454755811	97.5025380755796	97.9215803961837	88.6774371199273
FBgn0010356	7.95183122539435	7.49162404624031	6.91573198282039	11.3837638385421	12.1754402096591	12.8407526321816	11.4585444806258	11.3654943626468	10.0627154803607	11.4464658446392	12.8844184731821	10.7914341468695
FBgn0010357	25.9298844306338	35.635833301035	31.7126808941944	82.6979246048586	87.8660935130401	150.156935086373	94.0188265076988	73.7597389249324	107.671055639859	125.377351272369	115.240635925252	125.978263844976
FBgn0010359	0.6914635848169	0.877397410820937	1.05916615953105	0.361389328207685	0.338206672490532	0.43007305466637	0.528855899105806	0.115974432271906	0.41434710801485	0.415156792292614	0.299637638911211	0.527841887618615
FBgn0010379	321.945445090749	322.882247182105	300.367062064659	145.579667712996	166.262400196345	125.397014939152	127.454271684499	138.647433781064	124.540902180464	127.92760013931	137.353893676899	126.682053028468
FBgn0010380	37.5464726555577	37.4581202312016	40.809049087814	71.0732345475114	71.902738571487	70.6548589809037	66.8121285870335	67.9030300952011	73.9313625586497	67.9077895964347	75.5086850056251	65.1004994729625
FBgn0010381	57.5989166152478	53.7912104941759	76.8206985118698	901.786836987577	865.403233568772	645.662533069841	288.167703246097	328.671541058582	309.99082923911	839.209801562927	1001.08935160236	546.257704586642
FBgn0010382	16.1802478847155	17.8179166505175	17.6320013616052	16.503445988151	16.5044856175379	16.0355810382747	15.3955828406357	16.2364205180669	18.5864274166661	16.7248879180739	16.5999251956811	17.9466241790329
FBgn0010383	9.33475839502815	15.6581691777275	14.0183756408522	8.25172299407548	8.18460147427087	12.2878015618963	11.3410209474912	11.5974432271906	14.146994116507	13.225709240179	12.4049982509241	13.8998363739569
FBgn0010385	13.6909789793746	10.5287689298512	19.7503336806673	506.968995920681	355.04936478056	323.967888179396	42.2497101618972	29.9793907422878	41.7898654654978	475.05798660912	577.521585237468	289.667898105371
FBgn0010387	113.884052419343	132.621993251011	141.74135370195	215.38803961178	205.967863546734	232.178010512031	193.972591438696	176.803021998521	198.176302519103	193.344448981989	223.17011346107	203.512372226288
FBgn0010388	1196.02456265779	1164.37385626791	1589.74610156437	5035.47843613648	4049.95726173962	5641.08394103535	996.423275681906	714.634451659486	1014.61768264036	5464.05646770265	5763.58991198492	3918.2289808916
FBgn0010389	19.3609803748732	18.2903614101903	18.1304324955021	13.8532575812946	14.4752455825948	14.9911179055135	19.8027153331841	19.831627918496	15.9819598805728	15.8945743334886	13.7234038621335	13.5479417822111
FBgn0010391	46.0514747488056	51.2940024787625	57.2572765064139	89.7450165049085	92.5333455934094	103.647606174595	96.1930118706894	89.8801850107274	103.172429895698	99.1038571315654	101.637087118683	90.9647519662746
FBgn0010395	68.040016745983	56.8283553777869	59.9986477428472	57.2199769662168	64.8003984491858	44.4818416540646	46.1867485219071	54.2760343032521	42.0266352415062	47.0313337554347	52.3766592816796	43.0484383902293
FBgn0010397	52.3437933706393	49.8091760912194	46.3540954524178	97.7558132801788	97.944652353258	75.3242235744243	76.6841053703419	82.6897702098692	67.5385786064206	86.649153362787	77.8458585891325	62.989131922488
FBgn0010398	7.53695307450421	7.76159248033906	6.47960474066055	7.46871278295883	7.37290546029359	9.46160720266015	8.22664731942365	8.75606963652892	9.82594570435216	9.1334494304375	7.31115838943354	9.03196118814074
FBgn0010399	18.1163459222028	19.5727114721594	18.1927363872392	18.4308557385919	19.8189110079452	20.1519945615099	20.3315712322899	20.9333850250791	19.2967367446916	19.4530611245682	20.6150695570913	20.0579917295074
FBgn0010401	19.5684194503183	26.1869381075787	21.3702348658324	28.9713778113161	25.6360657747823	26.1115783190296	26.7953655546942	22.4990398607498	28.8859126730353	30.7809107428381	27.6865178353959	17.8293259817843
FBgn0010403	21.9193956386957	24.3646511774122	19.9372453558786	37.2231008053916	27.9358711477179	35.4503075060708	31.1437362806752	27.8338637452575	39.7773223694256	40.1515926260142	39.0128205862396	26.450743479555
FBgn0010406	85.2574600079238	88.2121858417666	87.7238795658659	47.4624651046093	51.4750555530589	48.7825722007283	47.4207456198206	47.6654916637535	47.4131476456993	49.5222745091904	49.3203553647853	48.0922608719182
FBgn0010407	4.42536694282816	2.96965277508625	3.9251451794386	3.19227239916789	3.51734939390153	3.87065749199733	3.70199129374064	3.94313069724481	4.26185596815275	4.15156792292614	3.29601402802332	4.16408600232463
FBgn0010408	72.8111154812196	73.5663982919094	83.4872149277417	208.039789938224	220.781315801819	237.093131136789	223.999854154592	214.610686919163	214.927764171703	227.743154629091	245.583008851628	234.068552609544
FBgn0010409	433.132789529306	452.804556092128	448.089589373372	452.218512697217	466.184077360949	490.774794382138	472.092032601783	447.545334137286	460.043674784488	485.258982076881	474.68594756314	400.10415081491
FBgn0010411	218.779078236067	219.14687637966	219.932737832036	554.792850353498	554.72658421897	602.655227603204	534.790837529104	534.75810720576	530.068336038998	561.054750726875	587.829120016013	542.152267682942
FBgn0010412	299.818610376608	312.825923011927	318.871317910584	403.551416498582	413.559119121422	437.015662548842	394.350215433229	385.383038439545	398.305955690275	428.619733985531	434.05508372678	395.001679234597
FBgn0010414	9.33475839502815	9.31391097640688	9.09636819361962	7.70963900176395	5.54658942884472	7.06548589809037	8.40293261912558	6.90047872017842	8.76048171231398	7.47282226126705	7.01152075052233	5.21976977756186
FBgn0010415	585.669656339914	627.271656628446	561.233456767983	317.962377268062	274.488535393315	254.910443401539	254.379687469893	264.36371836381	232.626304928337	269.970531216568	275.366990159403	294.887667882933
FBgn0010416	33.466837505138	36.5807228203806	34.9524832645247	26.9837365061738	27.4623818062312	27.7704315298856	28.3819332520116	25.920285612771	26.1038678049356	29.2982079132216	28.5255032243473	25.2191124084449
FBgn0010417	29.1797632792732	26.9293513013503	28.9713096577611	27.0439680608751	29.9651111826611	28.2619435923615	26.384033188723	26.9640555032182	27.0509469089695	27.4596564044972	28.1659380576538	24.2807268304563
FBgn0010421	34.0200083729915	34.0160226964425	34.7655715893133	17.8887717462804	19.3454216664584	18.8617753975108	18.2161476358667	17.33817762465	17.6985407566343	17.3772771631051	16.7197802512456	20.4685354198774
FBgn0010422	100.054780723005	104.275307670642	97.6925022438052	49.6910326285567	50.0545875285987	52.7146687005351	52.0041634120709	48.5932871219287	53.0364298259008	55.9275507331336	53.695064892889	53.3120306494801
FBgn0010423	17.632321412831	22.7448405728197	24.796948911374	11.0826060650357	10.1462001747159	13.7008987415144	9.75445325017376	10.7856222012873	11.3057568044052	9.01483320406819	9.58840444515874	11.3192760344881
FBgn0010424	158.552599998515	120.675890042141	156.071248801487	64.0863742021628	55.3982529539491	50.6257424350128	60.1132871983599	61.5824235363822	55.4633200299878	57.766102241858	56.5715862264366	47.2125243925539
FBgn0010425	61.7476981241492	65.3323610518975	62.6154111958063	101.429938116957	101.326719078163	156.976664953225	89.3178851823139	80.428268780567	98.9697663715471	131.960551835867	114.701288175211	111.081392794406
FBgn0010431	2.48926890534084	3.71206596885781	2.30524399427347	2.28879907864867	1.75867469695076	2.3346822967603	2.05666182985591	1.56565483567073	2.13092798407637	1.83855150872443	2.03753594459623	2.11136755047446
FBgn0010434	657.996747311762	618.70015884581	562.977965736622	360.124465558958	369.592251697653	314.444841968926	380.071106157373	398.720098150814	317.981809179397	322.991984403654	317.196404551408	276.11995632316
FBgn0010435	752.865551148641	744.910401786976	734.251364121967	357.173119378596	347.744100654765	374.655069622218	364.264190950766	350.938632054788	364.921417273079	331.769585154983	335.234590413863	309.491293440381
FBgn0010438	3.4573179240845	2.96965277508625	2.67906734469619	5.17991370431015	3.78791473189395	4.36216955447319	5.28855899105806	4.46501564246839	4.55781818816335	5.10049773388068	4.5544921114504	4.10543690370034
FBgn0010441	14.1750034887465	11.5411505577216	13.2707289400067	17.5273824180727	17.9925949764963	16.8342881397979	17.158435837655	20.0055895669038	16.6330767645961	16.6655798048892	18.0381858624549	15.3074147409398
FBgn0010452	14.0367107717831	11.6086426662462	14.3298950995378	11.9860793855549	12.6489295511459	11.489094460373	9.40188265076988	11.133545498103	10.1811003683649	10.9720009391619	11.4461578064082	9.61845217438365
FBgn0010453	11.2708564325155	11.3386742321475	11.2770044044188	5.360608368414	5.20838275635419	4.73080360133008	5.64112959046193	4.98690058769197	5.56408973619942	5.39703829980398	5.21369491705507	5.10247158031328
FBgn0010470	224.794811423974	232.510313867548	242.424442749137	170.274605140521	174.108794998126	219.152940856421	188.155176548532	160.392639832046	203.148467815281	184.863388796582	187.573161958418	191.958499797303
FBgn0010473	231.502008196698	216.717160472772	209.964115154097	123.474687137626	121.822043431089	116.242602775539	124.457421589566	126.992003337737	113.590300040071	122.411945613136	113.802375258478	125.978263844976
FBgn0010482	425.388397379357	434.581686790463	427.840824558808	250.743962221432	276.382492759262	273.895096814669	277.238014664577	280.426177233469	252.159811449038	252.000172921617	246.302139185015	282.102164382837
FBgn0010488	652.326745916264	638.340362426494	618.303821599186	641.225131349836	650.168507195798	557.067483808569	592.788701131041	650.152667316307	577.659061016704	546.405646770265	558.105066236021	543.677144247173
FBgn0010497	18.6003704315746	15.1857244180547	22.180185458415	29.9953142412379	28.0711538167141	39.1980869824492	28.4994567851462	28.0078253936654	33.7988855252114	29.5947484791449	28.1659380576538	23.3423412524676
FBgn0010501	15.2813452244535	15.7931533947769	15.3890612590688	11.6849216120485	12.6489295511459	11.489094460373	13.1038739445105	12.6992003337737	12.0160661324307	9.78583867546875	12.0454330842307	11.6711706262338
FBgn0010504	248.235426949267	230.418058503283	223.172540202366	205.991917078381	189.260453925701	201.335628591671	223.882330621458	215.944392890289	214.868571727701	216.296688784452	205.671275348655	198.292602448726
FBgn0010516	88.78392429049	85.6474857178284	94.0788765230522	140.459985563387	139.341149066099	160.294371374937	147.727081150222	122.932898208221	145.199065137204	153.430088808713	154.49316662262	136.4178034001
FBgn0010520	6.29231862183379	5.12940024787625	7.85029035887721	9.27565942399725	7.03469878780306	9.6459242260886	9.75445325017376	9.33594179788845	9.05644393232459	7.94728716674432	8.80934658398959	9.09061028676503
FBgn0010531	19.0152485824648	22.6098563557703	19.3142064385074	19.093402840306	19.6159870044508	20.8278236474142	20.0965241660206	15.0186889792119	19.474314076698	21.7660775387699	19.5363740570109	19.4128516446402
FBgn0010548	251.761891231833	257.482394021683	241.05375713092	204.245201992043	182.361037806895	225.481158660797	200.553909294235	181.905897018485	202.615735819262	189.785962190909	205.251782654179	185.331151652758
FBgn0010549	3.66475699952957	3.44209753475906	4.11205685464996	4.87875593080375	4.19376273888259	5.34519367942489	5.58236782389462	5.16086223609983	4.49862574416123	4.44810848884943	4.73427469479713	3.34299862158456
FBgn0010551	98.60270719489	99.1459074227659	104.919753685311	152.084675620734	143.737835808476	163.427760773221	156.482584368751	146.939605688505	162.187296565813	153.252164469159	160.605774456409	156.182549636486
FBgn0010575	87.885021630228	94.4889519345625	93.7673570643666	81.7944512843394	79.546209369773	84.9701478005129	84.9107526897655	81.646000319422	88.0191642311546	84.5140612881392	84.2581040618325	80.2906160166537
FBgn0010583	81.1778248575041	83.6227224620878	83.0510876855819	96.2500244126468	101.597284416156	91.6055606439369	85.9097027214098	98.2303441343046	93.9976010753689	89.1400941165427	88.8125961732829	91.1993483607718
FBgn0010590	68.1091631044647	63.9825188814037	67.6620264265131	93.1179835681802	95.5772056458242	107.026751604117	99.7187178647281	97.4765103245372	106.960746311834	99.0445490183807	106.91070956352	97.0642582232008
FBgn0010591	52.2746470121577	53.1837815174537	51.4630145748617	63.905679538059	71.5645318989965	71.0234930277606	58.056625368504	55.7837019227869	55.048972921973	61.0280484670142	63.7029620325234	55.5406963972031
FBgn0010602	64.23696702949	68.032045392885	67.9112419934615	54.4493254499579	54.8571222779642	60.8246177313867	58.7617665673118	54.44999595166	57.6534404580663	60.1384267692444	59.9874553100244	52.3149959728672
FBgn0010607	10.3028074137718	10.3262926042772	13.0215133730582	11.3837638385421	11.1608201921875	12.1649235462773	12.5162562788374	11.7714048755985	11.7201039124201	13.4629416929176	11.386230278626	13.9584854725811
FBgn0010611	110.081002702851	111.631947499833	103.922891417517	179.670727673921	176.070393698571	195.867556896627	152.721831308443	188.980337387071	145.731797133223	153.014932016421	141.848458260567	139.995398416182
FBgn0010612	283.085191624039	284.479237431558	306.722059021845	137.087018500115	152.193002620739	158.512640148462	167.0009405843	161.842320235445	175.564788910292	191.209356907341	174.26925079076	162.340704992036
FBgn0010620	218.156761009732	192.285017186835	208.718037319354	141.182764219802	135.959082341194	124.598307837628	125.103801021807	134.298392570867	113.353530264063	128.224140705233	123.930127453677	120.875792264663
FBgn0010621	54.4181841250901	54.5336236879475	63.4253617883888	106.368925602462	102.003132423144	93.5716088938403	104.47842095668	103.101270289725	99.384113479562	97.1466893964716	102.89556520211	83.7509128354869
FBgn0010622	2.97329341471267	3.84705018590719	3.9251451794386	7.89033366586779	8.65809081575761	8.29426605428	8.87302675166408	7.01645315245033	7.69501772027579	8.18451961948296	8.50970894507838	7.91762831427922
FBgn0010638	90.6508759694956	90.9793622912787	110.090976699492	123.775844911132	111.405277918381	141.309717961807	143.437472190808	132.326827222245	163.252760557851	154.082478053744	149.519181816694	135.889961512481
FBgn0010651	110.634173570704	92.86914132997	91.1505936114075	84.2037134723906	69.8734985365438	59.1043255127212	103.714517991305	88.0245940943769	78.7851429668237	68.6194869546506	67.4783962828047	64.5140084867196
FBgn0010660	51.6523297858225	56.4234027266387	56.0735025634086	65.8330892885	67.9795411705968	66.1698114108116	68.3399345177836	66.9172474208899	65.1708808463357	66.0099299745256	64.5419474214748	64.1034647963496
FBgn0010741	103.0972204962	100.49574959326	118.003570950107	43.0655616114158	44.7109221032483	38.7065749199733	44.6001808245896	42.5626166437896	37.8831641613577	36.53379772175	40.8705739474891	38.2392123030374
FBgn0010747	98.7409999118534	93.4765703066922	98.3155411611764	110.946523759759	117.222432685218	121.833552486202	116.172012503575	115.91644505577	127.145369716557	118.023145237472	120.873823536782	113.192760344881
FBgn0010750	25.1692744873352	28.1442092547947	31.3388575437717	33.1875866404058	29.7621871791668	28.8148946626468	35.9622011391948	32.5308282522697	32.7926139771753	33.2125433834091	33.0799953357977	32.491600637857
FBgn0010762	97.2889263837379	105.017720864414	98.1286294859651	67.5195728201358	65.1386051216764	64.3266411765271	69.8089786819664	73.1798667635728	69.4919292584906	67.4333246909574	64.0625271992168	65.2177976702111
FBgn0010768	4.01048879193802	5.33187657345031	4.48588020507269	3.37296706327173	3.78791473189395	3.01051138266459	3.46694422747139	3.24728410361338	3.90670130414002	3.97364358337216	2.87652133354762	2.28731484634733
FBgn0010770	6.98378220665069	8.84146621673406	10.7162693787848	12.1065424949575	10.1462001747159	11.2433384291351	10.6358797486834	10.9015966335592	13.6734545644901	10.794076599608	10.3674623063279	12.3749598097253
FBgn0010772	236.826277799788	232.577805976073	230.586703319084	152.385833394241	153.004698634716	166.376833148076	153.838304873222	148.73720938872	141.765903385081	153.311472582344	160.485919400844	167.677772966847
FBgn0010774	129.71856851165	125.602813964443	132.021946590959	99.3218337024121	91.2481602379454	82.0210754256578	76.2140112378034	79.7324221869356	77.6012940867813	80.0659527992898	85.5765096730418	81.4635979891395
FBgn0010786	189.875900390721	198.764259605205	172.644084003561	152.024444066033	153.004698634716	183.579755334731	143.731281023645	123.51277036958	150.585577541397	146.253807113369	152.155993039113	156.475795129607
FBgn0010803	44.8759866546168	43.1949494558	43.4258125407731	69.3265194611743	66.6943558151328	65.9854943873831	65.6368932556873	65.3515925852192	67.5977710504227	68.382254501912	68.9765844773607	64.1621138949738
FBgn0010808	42.9398886171295	44.3423153007197	44.1111553498814	50.7752006131798	56.4128729714207	60.1487886454824	61.2885225297062	58.0452033520891	60.7906399901788	66.3657786536336	61.9650637268384	63.1064301197366
FBgn0010812	47.1578164845126	43.5324099984234	56.8211492642541	64.0261426474616	84.7545921261272	61.6847638407194	64.5204196909083	68.1929661758809	57.002323574043	58.1812590341506	52.6163693928086	55.1301527068331
FBgn0010825	160.073819885112	164.613252691713	154.264435941111	129.979695045364	129.127307556885	127.424502196865	134.858254271981	132.790724951333	131.584803016716	127.453135233832	124.469475203717	120.934441363287
FBgn0010830	21.1587856953971	22.7448405728197	23.3639594014203	20.7196548172406	22.5922057223675	20.8892626552237	22.4469948287131	24.0067074802846	21.7828193927807	22.7743154629091	25.1695616685417	21.1723246033689
FBgn0010877	90.9966077619041	85.1075488496309	84.5463810872728	64.6284581944744	68.4530305120836	62.1148368953858	65.6956550222546	68.8308255533764	64.8749186263251	70.2208060106364	62.9838316991365	61.9920972458751
FBgn0010894	75.5769698204872	62.2952161682866	69.9672704207865	36.1991643754698	36.8645273014679	33.8528933030243	35.7859158394929	34.6763552493	31.194417989118	32.5601541383779	38.353617780635	36.3037920484358
FBgn0010905	114.022345136307	112.441852802129	113.143867394611	103.538042531502	103.153035109612	102.295948002787	95.8992030378528	100.897756076558	92.6361748633201	95.1302135481932	97.02266747945	96.7123636314551
FBgn0010909	292.973120886921	269.226020904978	249.402478623694	209.063726368146	221.322446477804	166.622589179314	171.81940544282	206.086566147177	154.196316625526	158.174737863486	160.425991873062	153.543340198393
FBgn0010926	15.9036624507887	13.0259769452647	16.3236196351256	14.7567309018138	13.5282668996213	14.6224838586566	14.5729181086933	13.6849830080849	14.9756883325367	13.9374065983949	13.4836937510045	13.723889078084
FBgn0011016	92.0338031391294	99.9558127250622	124.047048448607	123.474687137626	122.701380779565	139.650864750951	131.332548277942	129.891364144535	149.816075769369	130.359232779881	138.013096482504	131.667226411532
FBgn0011020	6.56890405576055	7.82908458886375	7.227251441506	8.25172299407548	7.57582946378791	8.10994903085156	8.9905502847987	9.10399293334464	9.17482882032883	8.59967641177557	9.76818702850547	8.85601389226787
FBgn0011202	88.1616070641548	77.6834169119153	77.8798646714009	85.0469552382086	88.9483548650098	66.2312504186211	70.6316434139088	80.8341792935187	62.3296435342339	69.2718761996819	72.512308616513	65.7456395578297
FBgn0011204	60.9870881808506	64.5899478581259	78.9390308309319	97.996739498984	97.1329563392807	146.593472633423	94.0775882742662	72.7739562506212	112.939183156048	135.637654853315	144.425341955204	153.660638395641
FBgn0011205	379.336922630551	350.014074809029	234.511848498522	125.221402223963	118.101770033694	135.964524282383	107.416509285046	94.3452006531957	90.7420166552522	83.8023639299233	80.0032495892933	87.3285078515686
FBgn0011206	1559.665261913	1480.91184524869	1390.31134411385	727.356254572668	692.782547929605	710.234930277606	728.645905434666	778.188440544491	770.92239068363	730.201489529523	718.950550803559	790.120656666442
FBgn0011207	34.9880573917352	36.2432622777572	38.8776284439633	46.6794548934927	49.3105328491195	49.9499133491085	46.5980808878782	44.3022331278682	49.8992302937884	45.6672471521875	47.1030368368423	49.4998392389012
FBgn0011211	334.115204183526	353.18620390969	381.92285634855	506.426911928369	576.642376596356	633.374731507945	603.718389712561	554.357786259712	591.5100929132	636.969135603239	601.732306461493	598.044858671891
FBgn0011217	970.469141290519	913.505688881645	912.315886706658	638.394248278876	616.550763950239	646.768435210412	637.036311356227	626.31992148443	655.852279543506	632.165178435282	622.407303546367	670.007302683895
FBgn0011224	293.457145396292	299.462485524038	289.837704361085	221.110037308402	218.481510428883	230.273401269937	230.816219076401	227.309887252936	233.691768920376	223.828819158904	212.383158460266	221.283049109448
FBgn0011225	498.406951936022	496.336966090552	481.920602586628	433.908120068027	417.279392518818	394.192674105633	420.264154489414	437.049648016679	420.088775083056	382.596638154236	430.519359587628	395.764117516713
FBgn0011227	147.558328999927	162.453505218923	169.840408875391	152.626759613046	168.562205569281	168.158564374551	174.933779070887	175.933213756482	180.832916426481	183.973767098813	179.962365930073	202.515337549675
FBgn0011230	342.551059918292	341.982513894592	334.073467494441	437.220855576598	429.725398066469	420.058496393425	447.823423009483	465.69533278784	455.249086820316	424.586782288975	419.672477059042	426.320297899968
FBgn0011232	23.3023228083295	23.3522695495419	23.5508710766316	29.9953142412379	28.2064364857103	32.3783571155967	28.1468861857423	29.8634163100159	33.6805006372071	30.8995269692074	31.8814447801528	26.6853398740522
FBgn0011236	69.7686757080252	69.3818875633787	62.8023228710176	40.2346785404556	41.1935727093467	42.4543543963517	37.2549600036757	39.7792302692638	39.7181299254235	35.8221003635341	37.9940526139415	34.30972269521
FBgn0011239	66.242211425459	65.1973768348481	63.7991851388116	56.2562720909963	55.330611619451	52.5303516771067	57.7628165356675	60.2487175652553	62.1520662022276	54.0296911112245	57.9499193654282	59.0009932160363
FBgn0011241	26.9670798078591	24.837095937085	24.1739099940028	18.9729397309035	20.4953243529262	19.0460924209393	19.6264300334821	21.049359457351	19.7110838527065	18.3855150872443	20.3154319181801	21.3482718992418
FBgn0011244	286.058485038752	277.999995013188	283.171187945213	544.433022944878	529.158159778686	527.33100402878	586.677477408041	590.077911399459	588.787240489102	561.766448085091	574.764918959484	585.904495256662
FBgn0011259	93.69331574269	103.465402368346	89.7176041014538	36.6207852583788	40.8553660368562	41.9014033260664	41.3682836633875	38.9674092433605	37.8831641613577	35.8221003635341	35.2373863359584	45.6876478283223
FBgn0011260	52.4820860876027	44.8147600603925	41.1205685464996	19.515023723215	17.9249536419982	18.9846534131298	21.2717594973669	17.6861009214657	18.7048123046704	18.266898860875	20.4952145015268	18.8263606583973
FBgn0011270	89.4753878753069	92.1942202447231	95.013434899109	133.473125218038	137.311909031156	131.418037704481	142.791092758568	136.385932351762	148.099494893308	136.527276551085	138.132951538068	142.224064163905
FBgn0011272	166.158699431501	164.073315823515	175.323151348258	373.917491585552	399.422080211318	414.590424698381	373.548550068401	339.805086556685	391.794786850042	399.262217959125	399.357045140862	354.768397578333
FBgn0011274	182.131508240772	176.491863792058	174.201681296989	124.980476005158	116.410736671241	124.291112798581	121.636856794335	128.731619821816	114.418994256101	112.210950145375	117.997302203235	114.893584204985
FBgn0011278	2.69670798078591	2.6996843409875	1.99372453558786	2.8308830709602	2.70565337992425	3.25626741390252	3.17313539463484	2.7253991583898	3.37396930812092	2.9060975460483	2.99637638911211	2.40461304359591
FBgn0011279	5.25512324460844	8.16654513148719	5.04661523070677	6.56523946243961	7.4405467947917	7.55699796056622	7.9916002531544	5.39281110064364	9.23402126433095	8.83690886451421	9.22883927846529	8.91466299089216
FBgn0011280	274.580189530791	308.303951740773	291.519909437988	298.025732661938	277.600036780228	261.545856244963	278.295726462789	236.065956889465	307.327169259015	293.337927811324	276.026192965007	229.669870212722
FBgn0011281	25.7224453551887	30.7089093787328	25.2330761535339	46.1976024558824	35.3087766080115	40.2425501152104	39.2528600669643	33.8645342233966	45.9925289896484	51.8945990365767	49.0806452536563	32.4329515392327
FBgn0011283	14.6590279981183	18.4928377357644	13.2084250482696	11.6849216120485	9.80799350222542	12.7178746165627	13.1038739445105	10.2637372560637	15.5084203285558	13.7001741456563	14.3226791399559	8.44547020189784
FBgn0011284	242.565425553769	258.02233088988	258.623454600788	603.821335880341	637.654860313648	676.934988044867	609.65332813586	601.849316275058	599.560265297489	631.275556737512	648.895270826118	571.124922403341
FBgn0011286	177.913580373388	185.535806334366	181.428932738495	168.708584718288	180.602363109944	179.340463795877	226.409086583852	220.931293477981	214.395032175684	184.270307664736	170.314033957132	175.771348576999
FBgn0011288	194.716145484439	198.291814845532	174.637808539149	79.144262877483	85.904494812595	80.3622222148018	76.8016289034765	83.9654889648601	74.7600567746794	77.5750120455341	76.6473080334877	94.9528906727264
FBgn0011289	83.7362401213266	90.1019648804578	89.0322612923455	76.0724535877177	74.2701852789207	80.5465392382303	73.510969975707	74.1076622217481	77.00936964676	76.6853903477642	73.6509316443756	75.4227408308376
FBgn0011290	42.1101323153492	42.7225046961272	40.9336568712883	23.1891485599931	21.7805097083902	25.3128712175064	25.3263213905114	21.4552699703027	24.2097095968677	24.6128669716335	22.2930403349941	19.8233953350102
FBgn0011291	11.3400027909972	10.3937847128019	10.342446028362	13.4918682530869	12.3107228786553	13.5780207258954	11.2234974143566	11.3654943626468	12.4896056844476	12.3360875424091	12.1053606120129	12.0817143166039
FBgn0011293	22.0576883556591	31.3838304639797	24.8592528031112	23.0686854505906	20.6982483564205	21.3193357098901	20.8604271313957	18.7878580280488	28.9451051170374	24.3163264057102	27.3269526687024	15.6593093326856
FBgn0011294	4.8402450937183	6.14178187574656	5.23352690591814	6.02315547012809	4.87017608386365	7.3112419293283	4.87722662508688	4.29105399406053	6.80713106024397	6.93904924260512	6.65195558382888	4.86787518581611
FBgn0011296	67.9017240290196	58.1781975482806	78.8144230474577	206.534001070692	175.596904357084	130.435013579529	192.444785507946	182.079858666893	125.132826620485	183.439994080151	142.267950955043	108.383534257689
FBgn0011297	4.90939145219999	4.8594318137775	4.92200744723253	10.4200589633216	11.1608201921875	11.7962894994204	10.4008326824142	10.6116605528794	10.0035230363585	13.403633579733	10.9667375841503	9.44250487851078
FBgn0011300	105.033318533687	104.140323453593	104.172106984466	75.5303695954062	79.3432853662787	79.2563200742311	76.6841053703419	72.0781096569897	71.2677025785543	79.5914878938125	76.9469456723989	78.9416867482951
FBgn0011305	33.5359838636197	36.9856754715288	38.3168934183292	29.0316093660174	30.7091658621403	29.4907237485511	29.3221215170886	28.9936080679766	28.8859126730353	31.4332999878693	32.0612273634995	33.1953898213484
FBgn0011327	94.6613647614336	100.900702244408	95.013434899109	152.686991167747	146.849337195389	148.375203859898	153.250687207549	149.665004846895	160.589100577756	141.153309379489	154.433239094838	159.584197356695
FBgn0011335	13.6909789793746	13.6334059219869	15.8874923929658	13.9737206906972	15.895713607055	11.9806065228489	14.6904416418279	14.786740114668	13.5550696764858	15.65734188075	13.36383869544	16.1871512203042
FBgn0011336	116.096735890758	109.607184244092	127.536066385886	145.880825486502	138.800018390114	179.401902803686	152.956878374713	145.605899717378	161.181025017777	155.68379710973	154.613021678185	160.405284737435
FBgn0011361	140.574546793276	145.175525436603	135.386356744763	111.368144642668	129.127307556885	142.538498117997	126.925415785393	124.846476340707	131.70318790472	134.332876363253	129.203749898514	143.80758982676
FBgn0011455	112.777710683636	112.374360693605	123.237097856025	138.893965141154	140.693975756061	156.239396859511	170.0565524458	152.680340085965	161.240217461779	170.214284839972	168.036787901407	155.42011135437
FBgn0011474	49.2322072389633	50.0116524167934	51.5253184665988	28.5497569284071	26.9212511302463	26.8488464127434	27.9706008860404	29.3415313647923	26.3998300249462	24.6128669716335	26.0085470574931	27.0372344657979
FBgn0011476	10.7868319231436	10.5287689298512	10.7162693787848	14.57603623771	14.5428869170929	14.4381668352282	15.1017740077991	14.1488807371726	13.6734545644901	16.7248879180739	13.9631139732624	19.9993426308831
FBgn0011481	136.702350718301	135.254185483474	129.654398704948	53.0639996918284	46.8078034726896	51.9159615990119	50.887689847292	53.9281110064364	53.2731996019093	48.2768041323125	48.3615149202694	58.7077477229148
FBgn0011509	25.5150062797436	26.1869381075787	32.6472392702512	32.0431871010814	32.0619925521024	39.5052820214966	34.669442274714	33.6325853588528	34.8643495172496	32.5008460251932	36.0763717249098	32.6088988351055
FBgn0011554	2.7658543392676	2.49720801541344	4.67279188028405	9.33589097869853	10.2814828437122	6.57397383561452	8.10912378628903	7.36437644926605	8.05017238428852	8.36244395903694	10.3075347785456	6.97924273629057
FBgn0011555	19.9832976012084	26.1869381075787	20.8094998401983	19.0331712856048	24.0803150813258	40.4883061464483	23.0933742609535	21.8611804832543	27.8204486809971	28.883051120929	34.2785458914425	39.2948960782747
FBgn0011556	7.6060994329859	10.0563241701784	10.1555343531507	17.5273824180727	18.0602363109944	28.5076996235994	17.8635770364628	13.7429702242209	23.0258607168253	20.9357639541847	20.6749970848735	21.5242191951146
FBgn0011559	1113.53295698914	1238.14273088539	1255.61033017819	1079.22899713755	1220.58788101833	1845.68923360463	1135.33609184703	1159.62834828679	1241.44312805649	1299.91522478136	1367.54618399077	1628.97871428967
FBgn0011566	8.09012394235773	7.82908458886375	8.16180981756281	9.27565942399725	8.25224280876897	9.40016819485067	8.4616943856929	7.94424861062558	8.87886660031822	9.1334494304375	11.3263027508438	8.73871569501929
FBgn0011569	17.0100041864957	18.0203929760916	16.6351390938112	17.7683086368779	17.3838229660133	16.8342881397979	19.038812367809	19.1357813248645	18.5864274166661	19.4530611245682	16.0605774456409	20.4685354198774
FBgn0011570	64.6518451803802	56.8958474863116	68.3473692356214	61.2554911312026	61.2830490552843	48.6596941851093	51.1814986801286	56.8274718132341	48.8929587457523	52.369063942054	59.388180032202	45.1598059407037
FBgn0011571	54.3490377666084	56.4234027266387	53.2075235435011	54.3890938952566	53.7072195914964	55.2951070285334	54.6484429076	51.2606990641826	52.9180449378966	52.6656045079773	52.4365868094619	51.7871540852485
FBgn0011573	58.4978192755098	59.5280397187744	62.3038917371207	81.3125988467292	81.9812974117049	82.6354655037526	77.7418171685535	82.5737957775973	83.9348855950083	81.607963742091	84.3180315896147	84.6892984134755
FBgn0011581	34.9189110332535	34.7584358902141	29.0336135494982	50.8956637225823	55.6688182919415	66.5384454576685	49.0660750837053	55.3777914098352	51.3790413938414	61.3838971461222	56.8712238653478	54.4850126219659
FBgn0011582	15.5579306583803	14.6457875498572	14.7037184499605	9.81774341630878	10.822613519697	11.3662164447541	12.633779811972	12.9311491983175	12.6079905724519	12.0988550896705	11.2663752230615	12.726854401471
FBgn0011584	362.257772085574	351.0264564369	349.524832645247	337.597864100679	329.413299005778	344.488516787763	294.631497568501	297.648380425847	299.454574206733	319.967270631236	321.151621385036	322.511393334974
FBgn0011586	95.6294137801773	105.760134058185	98.9385800785476	69.266287906473	65.8150184666574	72.1908341761408	63.521469659264	66.5693241240742	61.5601417622063	68.026405822804	66.8191934772	66.5667269385698
FBgn0011589	13.4835399039296	13.0934690537894	14.0806795325893	14.57603623771	14.4752455825948	15.4211909601799	14.9842504746645	12.7571875499097	15.094073220541	14.0560228247642	15.0418094733428	13.4306435849625
FBgn0011591	11.2017100740338	11.0687057980488	10.0309265696764	13.6725629171908	12.7842122201421	12.9021916399911	12.8688268782413	12.0033537401423	11.8384888004243	10.1416873545767	11.0865926397148	11.8471179221067
FBgn0011592	43.5622058434647	42.0475836108803	42.865077515139	42.041625181494	41.8023447198297	43.6831345525413	37.0786747039737	40.6490385113031	39.1853979294044	42.0494522479233	43.0279649476499	41.9341055163677
FBgn0011596	198.864926993341	180.001453435342	186.288636293991	112.753470400798	118.778183378675	116.918431861443	116.172012503575	108.030183661281	117.615386232215	115.413588257347	106.491216869044	119.996055785298
FBgn0011603	88.5073388565632	91.6542833765256	89.343780751031	57.3404400756194	50.7986422080778	66.2926894264305	60.877190163735	57.1174078939138	61.6193342062085	63.7562216735086	61.0661508101047	58.4145022297934
FBgn0011604	161.318454337783	168.325318660571	167.535164881118	118.355004988017	125.271751490493	122.386503556487	121.460571494633	124.382578611619	120.515815988319	114.761199012315	114.521505591865	128.500175085821
FBgn0011606	104.895025816724	100.49574959326	101.306127964558	130.28085281887	125.0011861525	125.274136923533	144.377660455885	144.794078691475	150.585577541397	126.029740517401	139.691067260406	140.640538501049
FBgn0011638	42.7324495416844	42.6550125876025	51.0268873327018	81.5535250655343	83.4017654361651	77.966100910232	81.032476096323	87.5606963652892	75.9439056547219	70.1021897842671	76.227815339012	70.2616201519001
FBgn0011640	67.9708703875013	66.4797268968172	71.2133482555289	65.4716999602923	66.6943558151328	67.6443475982391	68.8100286503221	62.6261934268294	70.2614310305182	69.9835735578978	71.1939030053037	66.2734814454483
FBgn0011642	117.687102135836	115.546489794265	111.337054534235	89.7450165049085	104.370579130578	93.5716088938403	85.1457997560348	86.6908881232499	81.7447651669298	86.0560722309404	89.7115090900165	98.0026438011895
FBgn0011648	56.3542821625774	59.7980081528731	49.7185056062223	53.4856205747374	65.6797357976612	47.7995480757766	51.2990222132632	59.2629348909441	48.4194191937354	51.0642854519915	52.1968766983329	49.5584883375255
FBgn0011655	56.6308675965041	63.0376293620581	59.1886971502646	36.9821745865864	37.0674513049623	33.7914542952148	38.0188629690507	36.8798694624662	37.7647792733535	36.889646400858	37.874197558377	33.8405299062156
FBgn0011656	115.612711381386	121.418303235913	109.405633890384	76.6145375800292	83.1988414326708	78.8876860273742	80.9737143297556	85.1252332875792	76.1214829867282	75.7364605368097	77.0068732001811	78.7657394524222
FBgn0011659	2.55841526382253	2.09225536426531	2.99058680338179	3.31273550857045	4.05848006988638	3.317706421712	4.52465602568301	3.53722018429314	3.49235419612517	3.73641113063352	3.95521683362798	3.57759501608172
FBgn0011660	30.1478122980169	31.4513225725044	33.0833665124111	26.8632733967713	29.2210565031819	32.9927471936916	29.4984068167905	29.3995185809282	30.5433011050947	29.060975460483	28.8850683910407	30.3802330873825
FBgn0011661	602.541367809447	567.068695824424	618.179213815711	484.261699798298	499.328331265021	429.520103596085	443.886384649473	480.192136821828	415.057417342876	425.298479647191	443.044212894116	464.852755696127
FBgn0011666	109.942709985887	110.687057980487	103.362156391883	49.6910326285567	55.0600462814585	54.4963999270101	54.2958723081961	49.5790697962399	46.0517214336505	47.9802635663892	45.3651385311573	54.309065326093
FBgn0011668	64.5135524634168	72.4190324469897	75.886140135813	115.22296414355	128.045046204915	169.755978577597	114.702968339393	109.827787361495	125.5471737285	134.154952023699	136.454980760165	170.31698240494
FBgn0011669	510.853296462726	584.751628257892	563.227181303571	698.143950542546	845.651963895325	1105.10343346914	676.289171423191	705.820394806821	745.292062430712	890.689243807211	844.618576562921	944.074540555205
FBgn0011670	334.599228692898	337.393050514913	372.951095938404	271.041996155764	300.801014513079	429.704420619514	263.487761287826	235.949982457193	264.649417133485	301.522447430807	284.475974382303	422.39080829214
FBgn0011672	72.949408198183	60.6079134551694	64.2353123809714	100.16507546823	86.9867561645647	81.0994903085156	67.4585080192739	77.1809846769536	73.7537852266434	75.5585361972557	80.1231046448577	69.4991818697843
FBgn0011674	10.8559782816253	9.51638730198094	9.71940711099083	11.4439953932434	10.9578961886932	9.58448521827911	11.1647356477892	13.2790724951333	9.58917592834368	11.0313090523466	9.40862186181202	10.0289958647537
FBgn0011676	11.2017100740338	10.6637531469006	11.7754355383158	13.1304789248792	13.5282668996213	11.8577285072299	11.8111150800297	11.5394560110547	11.8976812444264	10.616152260054	11.0865926397148	10.6154868509966
FBgn0011692	3.59561064104788	3.71206596885781	4.67279188028405	6.62547101714089	6.49356811181821	7.3112419293283	8.52045615226021	6.72651707177056	7.04390083625246	7.47282226126705	5.99275277822421	7.27248822941203
FBgn0011693	51.9289152197492	68.5719822610825	51.2137990079132	71.7960132039268	77.652252003826	64.2652021687177	42.4847572281664	42.1567061308379	44.2759481135869	45.4300146994489	47.5824570591003	53.1947324522315
FBgn0011694	876.015215604531	939.422658555125	895.743051504584	693.385657721145	763.67066648362	935.961844969641	553.418317530942	554.299799043576	561.854678468137	686.610026338799	747.116488861213	847.890018811368
FBgn0011695	387.012168422019	360.947796390029	432.202096980406	801.74222462875	692.106134584624	654.755506225644	796.868316419315	752.152180499448	758.551169887187	734.768214244742	759.88105227883	596.81322760078
FBgn0011701	10.5102464892169	9.65137151903031	9.15867208535674	7.58917589236139	5.88479610133525	7.55699796056622	9.10807381793333	10.2057500399278	7.75421016427791	6.64250867668182	6.23246288935318	7.15519003216345
FBgn0011703	4.70195237675492	2.90216066656156	4.17436074638709	7.52894433766011	7.37290546029359	6.26677879656711	5.93493842329849	5.91469604586722	4.91297285217608	5.69357886572728	6.17253536157094	3.63624411470601
FBgn0011704	10.1645146968084	10.6637531469006	12.3361705639499	18.6115504026958	16.2339202795455	18.0630682959876	19.6851918000494	18.3819475150971	18.527234972664	18.5634394267983	20.4352869737446	16.8909404037957
FBgn0011705	16.4568333186422	15.0507402010053	16.2613157433885	36.3196274848724	41.8699860543278	29.7979187875985	21.4480447970688	24.760541290052	18.9415820806789	21.2916126332926	26.487967279751	22.5212538717276
FBgn0011706	5.04768416916337	3.98203440295656	4.92200744723253	1.92740975044099	2.0968813694413	1.47453618742756	1.35152063104817	1.04376989044716	1.53900354405516	1.12685415050852	1.31840561120933	1.34892926835868
FBgn0011708	98.1186826855182	97.3236204925994	108.720291081276	112.39208107259	111.946408594366	110.897409096114	112.998877108941	113.886892491012	120.634200876324	117.252139766071	118.057229731017	108.67677975081
FBgn0011710	46.6046456166591	45.6246653626887	42.6158619481905	39.0902790011313	40.5848006988638	37.7849898028311	38.0188629690507	38.5614987304088	38.5342810453811	37.4827275327046	39.1326756418041	33.9578281034642
FBgn0011715	21.4353711293239	25.6470012393813	24.1116061022657	19.093402840306	18.3308016489868	19.8447995224625	19.6264300334821	19.2517557571364	22.8482833848189	21.4695369728466	19.9558667514866	18.0052732776572
FBgn0011722	88.9913633659351	60.2029608040212	90.1537313436136	122.872371590613	109.64660322143	69.4260788247141	102.069188527421	92.6055841691172	81.7447651669298	95.1302135481932	107.9894050636	83.8682110327355
FBgn0011723	10.0953683383267	10.7312452554253	14.0806795325893	9.93820652571134	10.3491241782103	10.4446313276119	11.2822591809239	8.06022304289749	9.76675326035005	9.37068188317614	7.91043366725596	9.20790848401361
FBgn0011725	745.812622583509	731.546964299088	720.108380697641	479.142017648689	444.403567652558	486.719819866712	516.339642826969	529.945168266476	539.598319523339	511.413859991316	495.121234536885	494.060006811023
FBgn0011726	286.127631397233	265.311478610547	298.809464771231	310.312969820999	298.907057147132	248.766542620591	257.200252265124	282.165793717548	223.925015660026	254.016648769895	253.673225102231	264.448785696926
FBgn0011737	58.0829411246196	64.5899478581259	60.6216866602184	80.3488939715087	80.2902640492522	86.9361960504163	90.4931205136601	87.908619662105	94.1751784073753	83.9209801562927	84.7375242840904	89.6744717965402
FBgn0011739	92.794413082428	104.072831345068	91.2752013948818	59.2076182713591	60.4037117068089	56.3395701612945	59.0555754001483	55.1458425452914	58.955674226113	57.5288697891193	58.1896294765571	55.0715036082088
FBgn0011740	34.573179240845	35.2308806498869	39.0645401191747	43.4269509396235	51.7456208910513	54.9264729816765	48.1258868186283	46.9116578539861	53.1548147139051	48.7512690377898	51.6575289482927	49.3825410416526
FBgn0011741	7.39866035754083	8.97645043378344	9.47019154404234	13.1304789248792	12.1754402096591	13.6394597337049	13.1626357110778	12.0033537401423	13.140722568471	12.6326281083324	13.6634763343512	12.3749598097253
FBgn0011742	90.9966077619041	86.2549146945506	89.4683885345053	113.175091283707	110.999429911392	90.2539024721283	101.305285562046	110.175710658311	97.1348006074814	96.731532604179	102.595927563199	93.8972068974891
FBgn0011743	71.7047737455126	66.6147111138666	66.4159485917706	100.225307022931	99.7709683847068	101.497240901263	101.246523795478	100.317883915199	101.692618795645	100.230711282074	95.6443343404585	96.3604690397093
FBgn0011745	39.7591561269718	37.9305649908744	43.5504203242474	61.6771120141116	60.9448423827938	55.9094971066282	57.9978636019367	58.6250755134486	56.1736293580133	55.6903182803949	58.7289772265973	55.5993454958274
FBgn0011746	71.7739201039942	67.3571243076381	74.5777584093335	29.5134618036276	25.6360657747823	32.0097230687399	30.9674509809733	26.7900938548103	31.7863424291392	25.7990292353267	27.4468077242669	27.447778156168
FBgn0011747	404.575343476368	371.139104777257	366.969922331641	260.621937192442	269.618359309452	259.149734940393	250.795219709287	239.71915150603	237.065738228497	246.069361603151	252.714384657715	260.636594286347
FBgn0011754	422.829982115535	434.379210464889	418.931368040399	210.087662798068	216.11406372145	222.962159340608	213.187689106207	207.420272118304	191.014016794846	206.21430954306	199.798377625995	203.160477634542
FBgn0011758	2.42012254685915	3.37460542623437	3.11519458685603	1.98764130514227	2.23216403843751	2.02748725771289	1.88037653015398	1.33370597112692	1.83496576406577	0.948929810954546	1.25847808342709	1.70082386010443
FBgn0011760	695.750659042765	703.807707695441	679.797762743724	371.628692506903	368.915838352672	375.515215731551	380.77624735618	375.98910942552	360.245214196911	355.967295334324	354.41139930418	397.875485067187
FBgn0011761	4.1487815089014	3.37460542623437	4.11205685464996	2.04787285984355	2.50272937642993	1.72029221866548	1.93913829672129	1.73961648407859	1.59819598805728	2.43163264057102	1.73789830568502	2.22866574772304
FBgn0011762	0.82975630178028	0.742413193771562	0.872254484319689	1.74671508633715	1.28518535546402	1.59741420304652	1.88037653015398	0.92779545817525	1.83496576406577	1.77924339553977	1.25847808342709	1.58352566285584
FBgn0011763	97.703804534628	101.103178569982	100.433873480239	68.3628145859538	68.1824651740912	67.3985915670012	64.461657924341	63.148078372053	65.1708808463357	66.0692380877103	66.6394108938533	68.0916035028013
FBgn0011764	61.5402590487041	61.6877871915644	63.4253617883888	44.1497295960389	48.0253474936555	44.1746466150172	47.7733162192245	46.7376962055782	45.4006045496272	45.1334741335256	43.0878924754321	50.7314703100113
FBgn0011766	233.092374441777	234.197616580666	234.387240715048	108.537261571708	103.626524451099	106.043727479165	105.594894521459	107.740247580601	110.393908063957	109.779317504804	109.30781067481	114.365742317367
FBgn0011768	22.6108592235126	29.7640198593872	29.3451330081838	56.617661419204	58.3744716718657	65.2482262936693	62.3462343279178	50.738814118959	63.2175301942657	57.588177902304	61.8452086712739	58.8250459201634
FBgn0011769	14.6590279981183	12.6885164026413	11.6508277548416	8.1914914393742	9.13158015724435	8.66290010113689	7.4627443540486	7.94424861062558	7.1622857242567	9.07414131725285	8.3898538895139	7.91762831427922
FBgn0011770	14.7973207150817	20.7875694256037	16.2613157433885	27.0439680608751	25.2302177677937	34.2829663576907	29.6159303499251	22.9629375898374	26.2222526929398	32.3229216856392	30.3233290578145	33.312688018597
FBgn0011771	22.3342737895859	21.0575378597025	21.4325387575695	31.8022608822763	33.6177432455588	30.0436748188365	26.9716508543961	29.5154930132001	28.1756033450098	28.1713537627131	30.7428217522902	27.5064272547923
FBgn0011774	5.73914775398027	5.12940024787625	7.97489814235145	12.9497842607754	13.3929842306251	10.0145582729455	10.4595944489815	12.2353026046861	10.1811003683649	10.5568441468693	11.3263027508438	11.3192760344881
FBgn0011785	71.8430664624759	82.1378960745447	78.3159919135607	64.6284581944744	66.8972798186272	66.2312504186211	65.9307020885238	62.9741167236451	61.2641795421957	64.1120703526165	62.624266532443	54.9542054109602
FBgn0011787	14.7281743566	13.3634374878881	13.3330328317438	17.7080770821766	20.968813694413	24.88279816284	21.9181389296073	22.325078212342	22.9666682728231	21.5288450860313	21.5739100016072	22.3453065758547
FBgn0011802	44.6685475791718	47.4469522928553	43.861939782933	39.9335207669492	32.2649165555967	36.617648654451	37.3724835368103	37.3437671915538	36.8177001693196	38.6095816832131	36.8554295860789	43.9868239682179
FBgn0011817	387.565339289873	391.049276792039	380.116043488173	134.376598538558	127.300991525436	131.848110759147	136.444821969298	148.679222172584	142.476212713106	143.288401454136	126.68679373166	143.279747939142
FBgn0011818	83.5979474043632	91.8567597020997	80.2474125574114	57.2199769662168	55.9393836299339	59.2886425361496	57.292722403129	56.943446245506	54.4570484819518	56.8764805440881	56.2719485875254	50.3795757182656
FBgn0011822	5.32426960309013	6.68171874394406	8.03720203408857	9.93820652571134	10.7549721851989	8.78577811675586	8.4616943856929	10.2637372560637	9.05644393232459	7.29489792171307	8.3898538895139	7.80033011703064
FBgn0011824	10.4411001307352	10.2588004957525	10.9654849457332	13.8532575812946	15.286941596572	15.9741420304652	13.8677769098856	15.5405739244354	13.9102243404985	12.7512443347017	13.5436212787867	13.5479417822111
FBgn0011826	66.242211425459	64.8599162922247	67.5374186430388	51.0161268319849	51.2044902150665	51.9159615990119	47.126936786984	44.8821052892277	44.808680109606	47.9802635663892	46.3239789756732	49.6171374361498
FBgn0011828	33.1211057127295	31.1813541384056	27.9121434982301	26.2007262950572	28.9504911651895	31.641089021883	34.3756334418774	32.5308282522697	33.147768641188	25.6804130089574	31.6417346690239	27.7996727479137
FBgn0011829	2.21268347141408	1.82228693016656	2.92828291164467	2.58995685215508	2.1645227039394	2.94907237485511	3.05561186150021	3.07332245520552	3.78831641613577	4.03295169655682	2.6967387502009	3.04975312846311
FBgn0011834	2.62756162230422	2.90216066656156	2.99058680338179	9.33589097869853	7.77875346728223	7.43411994494726	6.81636492180817	6.49456820722675	3.96589374814214	7.65074660082103	6.77181063939336	4.80922608719182
FBgn0011836	33.3976911466563	34.0160226964425	34.6409638058391	25.8995685215508	26.9212511302463	28.1390655767425	29.204597983954	30.0373779584237	29.1226824490438	27.7561969704205	27.6865178353959	27.6237254520408
FBgn0011837	293.872023547183	265.176494393497	218.624356105556	123.354224028223	127.368632859934	105.797971447927	92.7848294097853	112.031301574661	81.9223424989361	95.9012190195938	94.1461461459024	98.1199419984381
FBgn0012034	568.590505794937	631.7936278996	432.700528114303	665.980300332062	621.353298699605	649.778946593076	470.094132538494	489.47009140358	343.848907208324	479.684019437523	463.119934701167	448.313709884077
FBgn0012036	751.275184903562	823.336231892663	730.886953968163	747.533825397597	816.092700719653	862.050718574835	773.128562726121	675.89899128067	712.795410673547	778.300369322282	782.293947669389	720.386878402161
FBgn0012037	100.331366156932	98.4709863375191	103.922891417517	167.142564296054	161.054017439991	197.096337052817	159.068102097713	141.546794587862	168.639272962044	181.660750684611	181.2208440135	146.036255574483
FBgn0012042	232.193471781515	300.542359260433	309.027303016119	2231.69956479186	2311.0338344623	2080.50912145247	882.131639708484	914.632360112389	1198.11425904694	1996.48901413518	2249.25990025089	1864.98268715381
FBgn0012051	44.3228157867633	46.1646022308862	42.5535580564534	63.7249848739552	60.5389943758052	59.1043255127212	58.056625368504	58.6250755134486	49.4848831857736	53.9703829980398	54.4741227540581	50.7314703100113
FBgn0012058	183.514435410405	173.994655776644	170.276536117551	130.220621264169	125.609958162983	131.172281673243	140.264336796173	135.748072974266	143.778446481153	134.510800702807	126.327228564966	130.259648044549
FBgn0012344	32.2222030524675	29.8990040764366	26.9775851221733	29.9953142412379	27.9358711477179	24.3912861003642	23.9748007594632	30.907186200463	22.8482833848189	22.8336235760938	23.6114459462034	23.1663939565948
FBgn0013263	35.6795209765521	32.39621209185	37.0085116918497	21.6231281377598	20.7658896909186	21.2578967020806	21.8006153964727	20.7594233766712	22.3747438328019	21.2916126332926	20.9147071960025	22.1107101813575
FBgn0013269	32.0839103355042	31.4513225725044	36.3231688827414	45.9566762370773	47.687140821165	45.5877437946353	44.5414190580223	41.5188467533424	46.2292987656569	42.1680684742926	49.0806452536563	46.4500861104381
FBgn0013272	1435.13267028748	1353.08179170293	1389.68830519648	941.118042207513	884.342807228242	748.88006618977	769.074000832977	776.738760141092	741.740515790584	752.916496879248	825.741405311514	745.723289007854
FBgn0013275	3.73390335801126	4.99441603082687	7.72568257540296	20.2980339343316	81.5078080702181	40.4883061464483	9.87197678330838	16.120446085795	12.0752585764328	8.59967641177557	9.34869433402977	7.97627741290351
FBgn0013276	0.27658543392676	1.01238162787031	1.43298950995378	4.3969034931935	17.3838229660133	7.43411994494726	2.29170889612516	3.53722018429314	2.13092798407637	2.13509207464773	1.5581157223383	1.40757836698297
FBgn0013277	1.45207352811549	1.68730271311719	6.60421252413479	10.1189011898152	44.6432807687502	20.029116545891	6.11122372300043	9.68386509470417	8.10936482829064	4.03295169655682	3.95521683362798	4.86787518581611
FBgn0013278	1.79780532052394	2.22723958131469	8.47332927624841	11.2030691744382	55.4658942884472	19.783360514653	8.81426498509677	11.0175710658311	8.93805904432034	5.93081131846591	3.77543425028126	5.39571707343473
FBgn0013279	0.34573179240845	1.079873736395	2.67906734469619	4.45713504789478	17.4514643005114	8.29426605428	1.76285299701935	2.78338637452575	2.90042975610395	2.37232452738637	1.25847808342709	1.81812205735301
FBgn0013300	56.4925748795408	60.0004844784472	59.5002166089502	68.7242039141615	72.4438692474719	67.2757135513822	73.687255275409	75.9052659219627	73.1618607866222	71.2883520479603	69.3361496440542	84.3374038217298
FBgn0013301	114.644662362642	113.386742321475	121.741804454334	103.236884757995	91.2481602379454	87.6734641441301	98.4847207668145	103.159257505861	103.52758455971	103.374041280861	99.5396236463042	120.113353982547
FBgn0013303	129.511129436205	119.123571546073	120.184207160906	38.8493527823262	44.5756394342521	40.1196720995914	39.2528600669643	39.0833836756324	40.0732845894362	39.5585114941676	38.8929655306751	46.2154897159409
FBgn0013305	139.744790491496	127.492593003135	139.56071749115	283.389464869526	288.557932968922	224.436695528036	213.540259705611	270.974261003309	196.518914087043	228.692084440046	225.627142100142	206.796721749248
FBgn0013307	7.74439214994928	9.51638730198094	8.53563316798553	10.5405220727241	12.1754402096591	21.5036527333185	13.8090151433183	9.45191623016036	9.58917592834368	11.9802388633011	11.2064476952793	12.7855035000953
FBgn0013308	3.80304971649295	2.76717644951219	2.99058680338179	5.6617661419204	4.73489341486744	5.77526673409126	4.4658942591157	4.34904121019648	3.90670130414002	3.9143354701875	3.53572413915229	4.3400332981975
FBgn0013323	3.24987884863943	3.17212910066031	2.80367512817043	5.24014525901143	3.78791473189395	4.79224260913956	4.40713249254838	3.82715626497291	4.20266352415063	3.43987056471023	4.19492694475695	2.52191124084449
FBgn0013325	200.109561446011	210.5078864885	220.618080641144	390.601632237806	402.804146936223	440.886320040839	415.034357264923	408.23000159711	412.689719582791	415.275408518983	454.190733061613	394.121942755232
FBgn0013334	559.463186475354	576.720067343455	532.449058785433	340.729904945146	334.756964431128	315.673622125116	317.959918895724	332.266748459011	310.701138567136	308.224264220673	307.847710217378	353.302170112726
FBgn0013342	843.101548967246	900.344727719331	817.053236240601	310.433432930402	329.954429681763	318.929889539018	308.029180345848	320.263394718869	297.323646222656	312.968913275446	293.884596244115	319.872183896881
FBgn0013343	131.654666549138	114.939060817543	118.190482625318	62.3396591158257	62.8387997487408	47.3080360133008	60.0545254317926	63.148078372053	53.9243164859327	51.0049773388068	49.3802828925675	53.9571707343473
FBgn0013347	58.8435510679182	56.5583869436881	56.1981103468828	41.6802358532864	42.5463993993089	47.6152310523482	42.0734248621952	40.823000159711	44.0391783375784	45.0741660203409	46.0842688645442	42.0514037136163
FBgn0013348	61.6094054071858	71.4066508191194	65.9175174578737	44.9929713618568	51.6103382220551	47.4923530367292	55.7649164723789	53.9860982225724	47.1763778696908	45.3113984730796	40.9904290030536	59.7634314981521
FBgn0013432	52.9661105969746	58.1107054397559	55.2012480790889	29.3929986942251	28.003512482216	29.3064067251227	28.6757420848481	27.8338637452575	28.0572184570056	29.4761322527756	31.1023869189837	27.7996727479137
FBgn0013433	8.02097758387604	9.24641886788219	7.04033976629464	6.44477635303705	6.15536143932767	6.635412843424	7.69779142031784	7.19041480085819	5.62328218020154	6.10873565801989	6.77181063939336	6.62734814454483
FBgn0013435	7.05292856513238	6.41175030984531	7.16494754976888	8.43241765817932	6.96705745330495	8.23282704647052	6.87512668837548	8.52412077198511	8.10936482829064	7.88797905355966	7.01152075052233	7.62438282115777
FBgn0013467	78.4811168767182	74.9837325709278	67.5997225347759	48.4261699798298	50.4604355355873	51.1786935052981	48.5959809511668	49.2311464994242	47.4723400897014	45.9637877181108	45.4250660589395	58.5904495256662
FBgn0013469	16.3876869601605	18.1553771931409	20.3110687063013	8.07102832997164	6.56120944631631	8.66290010113689	9.63692971703913	9.39392901402441	13.9694167845007	11.5650820710085	12.2851431953596	11.4365742317367
FBgn0013531	7.19122128209576	7.49162404624031	6.97803587455752	9.63704875220494	8.72573215025571	10.5060703354213	8.81426498509677	9.39392901402441	10.7730248083861	11.2685415050852	10.1277521951989	9.2665575826379
FBgn0013548	3.24987884863943	3.7795580773825	5.1089191224439	4.03551416498582	4.39668674237691	5.89814474971022	4.9947501582215	4.46501564246839	6.21520662022276	5.75288697891193	5.15376738927282	5.21976977756186
FBgn0013563	11.3400027909972	11.2711821236228	12.5230822391613	14.9976571206189	16.9103336245266	14.806800882085	15.9244387397415	15.4245994921635	14.2653790045113	14.4711796170568	15.341447112254	14.2517309657026
FBgn0013576	555.037819532526	564.84145624311	551.327137981781	370.966145405189	360.325388871412	381.59767750469	370.786747039737	365.551410521049	376.286366521486	387.341287209009	376.944149750303	423.153246574256
FBgn0013672	49.301353597445	48.4593339207256	39.6252751448088	42.463246064403	53.0984475810135	35.2045514748329	44.4238955248877	47.0856195023939	48.0050720857205	40.9225980974148	40.6907913641424	54.8369072137116
FBgn0013674	5019.74904033677	4826.29318849188	4348.18860433365	2217.66561254646	2478.44613734511	2099.4937748656	2364.8085337349	2519.31259224262	2460.15635761617	2551.01987241174	2364.68031875949	3060.42726441273
FBgn0013675	655.784063840348	664.527300534073	599.924173536735	651.464495649054	746.557408855599	632.76034142985	633.04051122965	686.742600698093	668.282692783951	720.890115759532	684.971642551028	831.820165788313
FBgn0013676	4942.92743606361	5034.03389853087	4635.03572189136	1730.81395589601	1891.11642989806	1442.71078138224	1649.73659637728	1692.76281344074	1709.24101300526	1568.99613430016	1663.34846112391	1760.93918619432
FBgn0013678	451.733159960881	391.589213660237	445.410522028676	78.6624104398728	90.0982575514776	102.234508994977	90.6694058133621	81.1821025903344	92.3402126433095	75.7364605368097	74.7895546722382	88.1495952323087
FBgn0013679	5602.16881782804	6000.92584525554	4835.21812604272	402.828637842166	400.77490690128	298.777894977509	330.358651641427	358.187034071782	335.443580160022	295.176479320048	318.694592745964	431.716014973403
FBgn0013684	55.7319649362422	58.5831501994288	43.363508649036	6.32431324363449	6.22300277382578	7.37268093713778	6.64007962210623	5.21884945223578	6.57036128423548	6.64250867668182	5.27362244483731	6.86194453904199
FBgn0013686	0.20743907544507	0.26996843409875	0.186911675211362	0.180694664103843	0.338206672490532	0.245756031237926	0.411332365971182	0.463897729087625	0.295962220010607	0.237232452738636	0.239710111128969	0.410543690370034
FBgn0013717	12.3771981682225	11.6761347747709	11.6508277548416	14.0339522453984	15.6927896035607	15.3597519523704	15.1017740077991	15.5985611405714	14.4429563365176	16.6062716917046	14.3826066677381	16.94958950242
FBgn0013718	146.86686541511	139.573680429054	121.679500562597	124.860012895755	125.204110155995	114.399432541255	110.648406446248	116.264368352586	94.7671028473965	115.413588257347	113.083244925091	110.31895451229
FBgn0013720	18.9461022239831	20.0451562318322	18.3173441707135	23.9721587711098	23.0656950638543	27.5246754986477	26.5603184884249	27.196004367762	25.0384038128974	26.5700347067273	25.5291268352352	21.6415173923632
FBgn0013725	17.1482969034591	14.7807717669066	15.7005807177544	10.1791327445165	9.06393882274625	8.84721712456534	8.10912378628903	9.91581395924799	7.75421016427791	7.59143848763637	8.62956400064287	7.38978642666061
FBgn0013726	68.4548948968731	64.2524873155025	64.2353123809714	60.5327124747873	62.365310407254	47.1851579976818	53.8257781756576	54.2760343032521	49.7808454057842	49.759506961929	52.2568042261151	50.7901194086356
FBgn0013732	9.61134382895491	11.5411505577216	10.2178382448878	7.2277865641537	7.16998145679927	7.92563200742311	7.93283848658709	8.00223582676153	8.22774971629489	7.53213037445171	7.43101344499803	6.92059363766628
FBgn0013733	903.81205171417	862.616639054031	782.349968543024	751.870497336089	737.764035370846	656.4143594365	749.212523733225	795.352656520733	716.583727089683	649.542455598387	658.184037632365	640.858700667623
FBgn0013746	35.472081901107	35.0958964328375	40.0614023869686	46.2578340105837	48.972326176629	52.1002786224403	49.007313317138	48.303351041249	48.715381413746	49.0478096037131	48.3615149202694	48.7960500554097
FBgn0013749	66.8645286517943	62.0927398427125	68.3473692356214	102.152716773372	97.4035216772731	100.391338760693	96.4280589369586	94.3452006531957	94.2935632953795	94.7150567559006	101.637087118683	101.521589718647
FBgn0013750	113.74575970238	111.429471174259	115.947542522782	95.5874773109327	96.9976736702845	96.9507543233618	94.4889206402373	95.7948810565946	90.0908997712289	91.1565699648211	99.9591163407799	106.096219411342
FBgn0013751	7.81353850843097	8.16654513148719	8.09950592582569	5.17991370431015	4.73489341486744	5.59094971066282	4.64217955881763	5.04488780382792	5.09055018418245	6.58320056349716	6.05268030600646	6.45140084867196
FBgn0013753	6.63805041424224	7.96406880591312	7.04033976629464	9.93820652571134	9.6727108332292	10.075997280755	9.51940618390451	8.23418469130534	9.70756081634792	11.1499252787159	10.0078971396344	9.2665575826379
FBgn0013756	65.4816014821605	74.6462720283044	76.3222673779728	78.8431051039766	77.0434799933431	76.6758817462329	79.7984789984094	76.5431252994581	77.482909198777	74.5502982731165	80.0631771170755	77.0649155923178
FBgn0013759	188.492973221087	188.033014349779	181.179717171547	108.898650899916	112.081691263362	104.139118237071	106.476321019969	108.262132525824	108.618134743893	102.899576375384	106.551144396827	101.052396929653
FBgn0013762	12.1006127342958	12.8235006196906	12.2738666722128	23.1891485599931	23.8773910778315	18.9846534131298	21.8006153964727	20.4115000798555	20.0662385167192	19.8089098036761	21.0944897793492	19.0023079542701
FBgn0013763	131.032349322803	132.419516925437	125.355430175087	278.570940493424	260.554420486706	321.264571835779	206.723894783803	179.470433940775	198.472264739113	300.573517619852	319.65343319048	285.914355793416
FBgn0013764	35.8178136935154	37.1881517971028	37.8184622844323	48.7273277533362	48.972326176629	48.9054502163473	51.5928310460997	47.9554277444332	52.0893507218669	49.2257339432671	51.6575289482927	43.2243856861021
FBgn0013765	304.589709111845	284.749205865657	301.239316548978	270.680606827556	276.450134093761	256.139223557728	269.187652644855	279.730330639838	272.107665077752	257.930984240083	274.887569937145	272.718308602951
FBgn0013767	5.18597688612675	6.20927398427125	4.48588020507269	5.96292391542681	7.30526412579548	6.94260788247141	5.69989135702924	6.08865769427508	6.39278395222912	8.59967641177557	6.47217300048215	6.56869904592054
FBgn0013770	392.613023459036	412.376783085841	324.35406038345	610.928659335092	631.770064212313	602.962422642251	582.270344915492	548.964975159068	496.032680737778	654.702261445452	692.942003746066	597.458367685648
FBgn0013771	47.6418409938844	46.6370469905591	40.6221374126027	59.0871551619565	63.1093650867332	55.1107900051049	53.1793987434172	54.44999595166	47.2355703136929	58.8336482791819	57.8300643098637	50.5555230141384
FBgn0013772	5.94658682942534	8.57149778263531	9.28327986883098	12.0463109402562	9.80799350222542	21.687969756747	13.6327298436163	14.3228423855804	13.7326470084922	15.0642607489034	16.7797077790278	17.0082386010443
FBgn0013773	19.2918340163915	22.2723958131469	16.6974429855483	18.4910872932932	21.5099443703978	18.5545803584634	17.3934829039243	15.2506378437557	12.4304132404455	20.5206071618921	21.6937650571717	17.8879750804086
FBgn0013799	71.5664810285492	78.3583379971622	75.387709001916	39.3312052199364	38.149712656932	38.7065749199733	41.1332365971182	38.6194859465448	37.2912397213365	36.711722061304	38.353617780635	39.9400361631419
FBgn0013809	42.8015959001661	42.7225046961272	44.4849787003042	72.8199496338486	70.1440638745363	69.1188837856667	76.9779142031784	82.921719074413	82.6326518269616	71.8814331798069	72.4523810887307	76.3611264088263
FBgn0013810	78.2736778012731	75.7261457646994	75.7615323523387	109.982818884539	101.867849754148	104.3234352605	114.526683039691	126.064207879562	121.818049756366	107.05114429831	105.05295620227	117.298197248581
FBgn0013811	27.7276897511577	27.4017960610231	28.1613590651785	49.9319588473618	49.1752501801233	48.0453041070145	52.768066377446	54.9138936807476	56.2920142460175	52.4876801684233	51.5976014205105	47.7990153787968
FBgn0013812	7.53695307450421	8.23403724001187	9.15867208535674	9.15519631459469	10.8902548541951	8.60146109332741	10.8709268149527	9.91581395924799	10.8322172523882	9.4299899963608	7.37108591721578	8.73871569501929
FBgn0013813	75.3003843865604	80.9230381211003	80.9950592582569	112.39208107259	111.878767259868	111.573238182018	127.277986384797	131.572993412478	136.201813648882	115.888053162824	115.300563453034	122.400668828894
FBgn0013949	15.2813452244535	13.9708664646103	13.8937678573779	30.236240460043	28.2740778202084	29.736479779789	24.3273713588671	21.3972827541667	22.8482833848189	25.0873318771108	30.9825318634192	26.6266907754279
FBgn0013953	8.22841665932111	6.88419506951812	7.16494754976888	13.9134891359959	10.7549721851989	10.1374362885644	10.5183562155488	12.0613409562783	10.5362550323776	11.2092333919006	11.6858679175372	6.86194453904199
FBgn0013954	124.80917705945	141.328475250696	145.479587206177	173.346414430286	168.021074893296	187.020339772062	168.705031814752	156.159573054122	176.33429068232	163.393851823736	176.486569318703	151.901165436912
FBgn0013972	22.4725665065493	24.0946827433134	21.2456270823582	31.6215662181725	30.3709591896497	29.736479779789	30.8499274478387	30.0373779584237	22.4931287208062	30.1878296109915	25.2294891963239	25.2777615070692
FBgn0013973	22.1959810726225	22.2049037046222	22.3670971336263	22.6470645676816	22.930412394858	23.1625059441745	21.7418536299054	22.20910378007	21.427664728768	22.2405424442472	20.9746347237847	24.0461304359591
FBgn0013981	420.340713210194	427.764983829469	411.704116598893	263.693746482208	260.622061821204	274.386608877144	243.038666522402	248.243272278015	246.35895193683	260.659157446577	257.748296991423	280.22539322686
FBgn0013983	13.1378081115211	13.1609611623141	14.5168067747491	31.1999453352635	27.327099137235	31.395332990645	25.3263213905114	25.4563878836834	25.6303282529186	27.6968888572358	29.1247785021697	27.6237254520408
FBgn0013984	182.06236188229	140.923522599547	124.545479582504	80.8909779638202	88.2719415200287	57.5683503174842	73.9223023416782	90.5760316043588	51.9117733898605	59.0708807319205	53.6351373651067	61.0537116678864
FBgn0013987	164.360894110977	151.924736289072	155.261298208905	126.00441243508	122.566098110569	103.893362205833	98.7785295996511	110.465646738991	97.9043023795089	106.458063166463	102.176434868723	101.404291521398
FBgn0013995	262.341284079532	272.12818157154	265.414578800134	222.91698394944	216.11406372145	230.764913332413	236.281063367161	223.946628717051	239.847783096596	221.159954065594	225.986707266835	220.051418038338
FBgn0013997	69.9761147834703	63.3750899046816	63.3630578966517	97.3341923972699	105.655764486042	97.0736323389808	95.4291089053143	95.272996111371	91.9850579792968	93.2916620394688	95.4046242293295	88.4428407254301
FBgn0014000	13.9675644133014	13.9708664646103	14.6414145582234	31.0192506711596	31.6561445451138	37.8464288106406	24.8562272579729	21.5132571864386	24.7424415928868	35.6441760239801	37.874197558377	35.5413537663201
FBgn0014002	573.085019096247	608.171389915959	786.025898155514	575.873894498946	589.764795488989	704.398224535705	657.720453187921	621.101072032194	742.983557114629	655.05811012456	664.416500521719	633.058370550592
FBgn0014006	39.3442779760816	43.3974257813741	43.861939782933	49.5103379644529	45.5902594517237	48.4139381538714	46.9506514872821	45.751913531267	45.9925289896484	49.3443501696364	50.5189059204301	46.1568406173166
FBgn0014007	79.7257513293886	79.5731959506066	74.5154545175963	59.6894707089693	63.7181370972162	61.4390078094815	62.2287107947832	67.7290684467933	60.3171004381618	61.1466646933836	60.1672378933711	63.7515702046038
FBgn0014009	177.706141297943	178.921579698947	169.965016658865	147.988929901047	142.249726449518	128.468965329626	130.098551180028	126.702067257058	126.198290612523	135.163189947838	135.556067843432	127.327193113335
FBgn0014010	418.12802973878	412.039322543217	358.434289163655	298.62804820895	299.651111826611	265.47795274477	256.436349299749	269.698542248318	233.928538696384	260.540541220208	257.029166658037	278.935113057126
FBgn0014011	161.940771564118	137.07647241364	134.389494476969	96.9728030690622	99.9738923882011	69.5489568403331	67.3409844861393	83.3276295873647	59.1924440021215	66.1285462008949	71.2538305330859	63.4583247114824
FBgn0014018	343.035084427664	270.508370966947	210.960977421891	515.100255805354	467.401621381915	277.704315298856	248.268463746892	396.806520018327	242.393058188687	304.428544976855	324.20792530193	254.302491634924
FBgn0014019	42.5250104662394	54.9385763390956	45.7310565350466	56.4369667551002	56.0746662989301	53.5133758020584	59.3493842329849	67.1491962854337	58.955674226113	64.9423839372017	59.6878176711132	48.7960500554097
FBgn0014020	953.459137104024	885.024019084227	782.848399676921	664.052890581621	618.444721316186	536.178221153345	499.004921689612	545.775678271591	429.322796347387	489.8257067921	512.91971028821	517.578295359364
FBgn0014022	16.6642723940873	18.4253456272397	17.8812169285536	9.87797497101006	11.2961028611838	10.8747043822782	10.92968858152	10.3217244721997	10.6546399203819	11.0906171655313	12.8844184731821	12.6095562042225
FBgn0014023	12.2389054512591	11.0687057980488	14.0183756408522	13.3111735889831	14.001756241108	16.3427760773221	15.7481534400396	15.9464844373871	15.4492278845537	16.7841960312585	15.101737001125	17.8879750804086
FBgn0014024	47.8492800693295	47.4469522928553	57.8803154237851	32.2238817651853	35.0382112700191	31.8868450531209	32.4364951451561	31.4870583618226	31.1352255451159	30.0099052714375	31.1623144467659	33.7232317089671
FBgn0014026	689.80407221334	697.058496842972	699.36118474918	887.271032304568	933.382774739369	980.812320670563	933.254376622046	898.163990729778	904.046197244401	957.648103592691	933.191462625075	927.359547447282
FBgn0014028	173.833945222969	178.651611264848	192.519025467703	148.290087674553	192.439596647112	178.480317686544	239.983054660901	214.088801973939	235.171580020429	261.548779144347	233.357793184051	206.151581664381
FBgn0014029	32.4987884863943	31.2488462469303	32.6472392702512	56.0755774268925	60.2684290378127	46.2021338727301	50.3588339481862	54.44999595166	47.4131476456993	47.3871824345426	52.5564418650264	38.5911068947832
FBgn0014031	28.0734215435662	29.2240829911897	19.9995492476157	42.5234776191043	39.5701806813922	59.5343985673876	38.0188629690507	29.2255569325204	34.4500024092347	55.9275507331336	56.5116586986543	55.306100002706
FBgn0014032	10.0953683383267	11.6761347747709	10.840877162259	11.9860793855549	11.9725162061648	12.1034845384679	12.2812092125682	9.56789066243227	12.9039527924625	10.0823792413921	12.4049982509241	10.1462940620023
FBgn0014033	34.6423255993267	27.9417329292206	19.2519025467703	2.40926218805123	2.43508804193183	3.68634046856889	10.4595944489815	6.32060655881889	6.68874617223973	3.14332999878693	3.05630391689435	3.6948932133303
FBgn0014037	418.819493323596	412.376783085841	387.467902713153	293.809523832848	295.930838429215	296.443212680748	309.556986276598	306.868347791464	297.97476310668	288.059505737889	282.438438437707	277.468885591519
FBgn0014073	114.506369645679	97.0536520585006	93.7050531726295	47.9443175422196	46.6725208036934	43.8674515759698	44.7177043577243	46.2737984764906	41.7306730214956	39.0247384755057	43.9268778643835	35.0721609773257
FBgn0014075	62.3700153504844	64.2524873155025	73.830111708488	87.9983014185713	89.9629748824814	97.6880224170756	89.4354087154485	84.8932844230354	93.3464841913456	91.9275754362216	88.3931034788072	91.844488445639
FBgn0014092	15.2813452244535	14.1733427901844	15.4513651508059	10.9621429556331	10.9578961886932	10.6903873588498	12.3987327457028	11.9453665240063	12.193643464437	11.6836982973778	12.1053606120129	10.3808904564994
FBgn0014127	47.0195237675492	47.3794601843306	45.5441448598352	49.8717272926606	51.4074142185608	50.7486204506317	55.2360605732731	48.1873766089771	53.5691618219199	50.7084367728836	46.9831817812778	52.8428378604858
FBgn0014133	160.488698036003	167.920366009422	161.055560140457	130.039926600065	136.026723675692	122.202186533059	125.867703987182	126.23816952797	119.568736884285	126.622821649247	123.990054981459	114.893584204985
FBgn0014135	25.7224453551887	29.156590882665	23.9869983187915	15.3590464488266	15.1516589275758	16.3427760773221	16.6295799385492	14.90271454694	17.6393483126322	13.7594822588409	13.6634763343512	15.3660638395641
FBgn0014141	175.147726034121	160.563726180232	161.616295166091	228.277592317854	241.682488161734	154.396226625227	212.541309673967	253.288160081843	189.948552802808	172.705225593727	195.303813042327	152.370358225907
FBgn0014143	2.35097618837746	2.63219223246281	2.61676345295907	2.10810441454483	2.63801204542615	2.15036527333185	2.58551772896172	2.37747586157408	2.72285242409759	2.19440018783239	2.6967387502009	1.34892926835868
FBgn0014163	602.126489658557	575.775177824109	489.085550136397	161.480798154134	154.966297335162	148.498081875517	168.587508281617	157.377304592977	150.703962429401	143.644250133244	151.137225066815	180.111381875196
FBgn0014179	3.94134243345633	3.44209753475906	3.05289069511891	3.1320408444666	3.58499072839963	3.62490146075941	3.05561186150021	3.88514348110886	4.02508619214426	3.43987056471023	3.17615897245883	4.04678780507605
FBgn0014184	2053.64684690619	2052.50251234427	1861.7025889969	1354.2462759036	1430.47894196595	1315.409157201	1350.05158688399	1316.8896784475	1196.81202527889	1291.01900780366	1320.44314715392	1261.0729186195
FBgn0014189	55.7319649362422	57.9082291141819	60.1855594180586	65.9535523979025	68.9265198535703	67.6443475982391	65.2255608897161	63.6699633172765	65.2300732903379	65.0610001635711	71.6133956997794	62.7545355279909
FBgn0014269	16.1111015262338	20.517600991505	17.1335702277082	19.6354868326176	20.5629656874243	20.9507016630332	18.1573858692993	19.3097429732724	19.8886611847128	19.3937530113835	18.9970263069708	18.2398696721544
FBgn0014340	12.2389054512591	12.1485795344437	13.4576406152181	10.9019114009318	10.1462001747159	9.40016819485067	12.8688268782413	11.5974432271906	12.1344510204349	10.2009954677614	12.4049982509241	12.0230652179796
FBgn0014342	13.4143935454479	10.8662294724747	12.9592094813211	13.9134891359959	12.0401575406629	16.1584590538936	15.3368210740684	16.120446085795	16.6922692085983	14.8270282961648	15.4013746400362	15.7766075299342
FBgn0014343	22.749151940476	27.5367802780725	28.0367512817043	9.4563540881011	9.74035216772731	11.611972475992	11.7523533134624	10.4956861206075	13.4958772324837	11.6836982973778	10.6670999452391	12.0817143166039
FBgn0014366	18.0471995637211	15.3207086351041	16.510531310337	23.1289170052919	26.9212511302463	22.9781889207461	25.3850831570787	27.7178893129856	25.7487131409228	26.1548779144347	22.5926779739053	24.0461304359591
FBgn0014368	1.45207352811549	1.34984217049375	1.05916615953105	0.602315547012809	0.202924003494319	0.491512062475852	0.587617665673118	0.405910512951672	0.41434710801485	0.415156792292614	0.539347750040179	0.351894591745743
FBgn0014380	46.5354992581774	48.3918418122009	49.033162797114	49.329643300349	52.5573169050286	48.106743114824	47.303222086686	47.027632286258	40.0732845894362	46.5568688499574	49.6199930036965	41.3476145301248
FBgn0014388	196.306511729518	160.96867883138	132.582681616593	65.2910052961884	65.8150184666574	56.9539602393894	64.8142285237449	71.3242758472224	49.0705360777587	52.2504477156847	49.4402104203498	58.2385549339205
FBgn0014391	78.066238725828	89.4270437952109	87.9730951328144	60.6531755841898	64.1916264387029	72.2522731839502	68.986313950024	68.8308255533764	72.2739741265903	74.9654550654091	71.9729608664728	76.5370737046991
FBgn0014395	13.2761008284845	13.6334059219869	14.1429834243264	21.2015072548509	22.7951297258618	21.3807747176996	22.5057565952804	21.049359457351	23.7953624888528	25.0873318771108	21.7536925849539	20.996377307496
FBgn0014396	265.93689472058	291.295940392551	295.008927375266	443.725863484336	442.780175624604	439.780417900269	699.852639816683	641.454584895914	697.997299673017	645.983968807307	688.387511634616	638.688684018524
FBgn0014411	108.214051023845	111.901915933932	115.573719172359	78.1805580022626	71.0234012230116	71.1463710433796	73.687255275409	65.3515925852192	71.0309328025458	73.423444122608	76.227815339012	69.44053277116
FBgn0014417	15.6270770168619	15.7931533947769	12.6476900226355	16.0215935505407	14.2046802446023	16.1584590538936	17.0409123045204	15.1346634114838	14.0878016725049	18.5041313136136	15.7609398067297	16.4803967134256
FBgn0014427	28.9031778453464	26.7943670843009	22.8655282675233	58.0632187320347	62.7711584142427	48.3524991460619	46.4805573547436	37.4597416238257	31.5495726531307	51.7759828102074	47.0431093090601	34.7789154842043
FBgn0014455	62.1625762750393	59.0555949591016	61.2447255775896	70.772076774005	63.1093650867332	66.0469333951926	62.2874725613505	66.859260204754	64.6381488503167	66.8402435591108	65.3210052826439	56.5963801724404
FBgn0014464	0.89890266026197	1.01238162787031	0.498431133896965	0.903473320519213	1.21754402096591	1.22878015618963	0.528855899105806	0.521884945223578	0.532731996019093	0.830313584585228	0.479420222257937	0.938385577988649
FBgn0014469	108.352343740808	117.166300398858	81.6804020673652	115.162732588849	98.2152176912504	93.3258528626024	109.590694648036	104.550950693123	95.5366046194241	115.828745049639	120.514258370089	97.4748019135709
FBgn0014857	56.9074530304309	60.9453739977928	63.7991851388116	113.114859729005	115.057909981279	127.485941204674	120.22657439672	107.218362635377	124.067362628447	123.064334858168	124.409547675935	109.145972539805
FBgn0014859	77.858799650383	62.5651846023853	40.1860101704428	30.4771666788481	31.6561445451138	30.1051138266459	27.147936154098	22.6730015091577	17.520963424628	21.054380180554	16.3602150845521	30.2042857915096
FBgn0014861	2.48926890534084	2.02476325574062	2.99058680338179	4.03551416498582	4.3290454078788	3.87065749199733	3.64322952717333	4.05910512951672	4.08427863614638	5.5156545261733	4.5544921114504	4.57462969269466
FBgn0014863	316.344590053732	338.810384793931	338.185524349091	334.34536014681	358.160866167473	338.713250053672	383.067956252306	357.607161910423	357.759131548822	357.449998163941	338.350821858539	367.143357388059
FBgn0014865	310.398003224307	325.041994654895	392.763733510809	2749.02838812116	2654.31360704019	2843.82735447747	756.381459254437	709.821512720202	764.588799175403	3205.72213385719	3226.01867557366	2529.35967636978
FBgn0014868	34.7806183162901	37.9980570993991	41.6813035721337	69.0253616876679	70.9557598885135	77.9046619024225	72.2182111112262	66.801272988618	82.2774971629489	79.6507960069972	81.6212928394138	67.9156562069284
FBgn0014869	60.3647709545154	61.8902635171384	63.6122734636002	102.393642992177	108.361417865966	125.519892954771	117.17096253522	105.188810070619	117.674578676218	131.723319383128	132.619618982102	112.195725668268
FBgn0014870	144.515889226732	141.193491033646	145.915714448337	92.9975204587776	99.4327617122163	105.183581369832	98.0733884008434	98.8682035118001	99.7984605875768	99.6376301502273	99.239986007393	103.163764480127
FBgn0014877	232.262618139997	209.158044318007	231.334350019929	114.921806370044	111.067071245891	114.337993533445	120.579144996124	123.338808721172	125.724751060506	121.225783349443	116.379258953114	123.456352604132
FBgn0014879	43.1473276925746	42.5875204790778	47.2263499367375	37.3435639147941	35.3764179425096	36.6790876622605	36.5498188048679	37.2277927592819	40.4876316974511	38.0165005513665	37.0951396972079	42.4032983053621
FBgn0014906	200.040415087529	190.665206582242	176.257709724314	152.265370284838	142.317367784016	146.90066767247	151.194025377693	161.436409722494	152.183773529454	155.090715977884	148.740123955525	141.989467769407
FBgn0014930	16.0419551677521	15.9956297203509	17.0089624442339	29.7543880224327	28.2740778202084	31.518211006264	29.1458362173866	28.5297103388889	31.2536104331201	29.1202835736676	30.9226043356369	28.1515673396595
FBgn0014931	2.14353711293239	1.48482638754312	1.18377394300529	2.40926218805123	2.23216403843751	1.59741420304652	2.17418536299054	2.20351421316622	2.66365998009547	3.14332999878693	2.21731852794296	2.34596394497162
FBgn0015000	36.7858627122591	43.0599652387506	43.1765969738246	34.0308284062237	36.7968859669698	35.0202344514045	35.0220128741178	34.2704447363483	32.4966517571647	31.3146837615	36.376009363821	28.8553565231509
FBgn0015001	7.32951399905914	7.08667139509219	7.72568257540296	16.6239090975535	14.4076042480966	19.0460924209393	16.9821505379531	12.4672514692299	19.5335065207001	16.6062716917046	20.4952145015268	11.7298197248581
FBgn0015008	268.910188135293	250.733183169214	234.262632931574	120.101720074354	114.449137970796	109.484311916496	129.099601148384	121.831141101638	118.384888004243	114.879815238685	114.521505591865	124.277439984872
FBgn0015010	92.9327057993914	85.0400567411062	87.1008406484947	184.368788940621	163.96259482341	136.763231383906	152.428022475607	138.821395429472	128.329218596599	169.68051182131	140.0506324271	149.379254196068
FBgn0015011	13.2761008284845	12.95848483674	12.6476900226355	22.8879907864867	23.6744670743372	30.8423819203597	29.1458362173866	26.8480810709463	25.807905584925	26.3328022539886	25.9486195297108	25.8056033946878
FBgn0015019	124.878323417932	113.791694972623	130.277437622319	101.670864335762	99.1621963742239	90.4382194955568	93.0786382426219	101.129704941102	94.8854877354007	92.9951214735455	95.1049865904183	77.2408628881906
FBgn0015024	930.018521578731	918.837565455096	903.344126296513	290.376325214875	287.949160958439	278.933095455046	263.899093653797	261.290395908605	259.677251837307	268.784368952875	269.973512659001	323.743024406084
FBgn0015025	7.19122128209576	6.61422663541937	5.66965414807798	6.56523946243961	5.81715476683714	7.24980292151882	6.28750902270236	6.32060655881889	6.74793861624185	6.76112490305114	7.43101344499803	6.97924273629057
FBgn0015031	31.1158613167605	28.1442092547947	32.6472392702512	72.699486524446	82.8606347601802	86.9976350582258	92.726067643218	90.7499932527667	95.003872623405	115.117047691423	110.626216286019	88.7360862185516
FBgn0015032	0.89890266026197	1.55231849606781	1.43298950995378	1.44555731283074	1.14990268646781	1.35165817180859	1.9979000632886	1.50766761953478	1.47981110005304	1.66062716917046	1.73789830568502	1.99406935322588
FBgn0015033	5.39341596157182	5.26438446492562	5.91886971502646	11.7451531667498	11.9725162061648	10.075997280755	11.5173062471931	10.7856222012873	10.0627154803607	11.5650820710085	10.8468825285858	12.0230652179796
FBgn0015034	11.6857345834056	10.5287689298512	9.28327986883098	12.1065424949575	11.2961028611838	12.4106795775153	12.1636856794335	11.191532714239	11.3057568044052	9.25206565680682	9.9479696118522	12.316310711101
FBgn0015035	5.67000139549858	6.74921085246875	4.17436074638709	4.51736660259606	3.92319740089017	4.48504757009215	9.04931205136601	4.87092615542006	7.87259505228216	6.04942754483523	5.93282525044197	6.33410265142338
FBgn0015036	1.17548809418873	1.55231849606781	1.24607783474241	1.44555731283074	2.02924003494319	1.47453618742756	1.58656769731742	1.56565483567073	1.59819598805728	2.13509207464773	1.5581157223383	1.93542025460159
FBgn0015037	159.935527168149	140.856030491023	144.171205479697	175.334055735429	170.117956262737	117.2870659083	116.407059569845	120.323473482103	103.2316223397	116.065977502378	134.297589760005	104.629991945734
FBgn0015038	17.4248823373859	17.8854087590422	14.2675912078006	16.9852984257612	13.5959082341194	16.3427760773221	12.810065111674	10.0317883915199	10.3586777003713	18.266898860875	18.5176060847128	17.3014840941657
FBgn0015039	182.47724003318	176.221895357959	111.710877884657	133.774282991545	163.96259482341	153.597519523704	142.673569225433	149.722992063031	139.575782957002	155.327948430622	165.639686790117	161.050424822302
FBgn0015040	0.89890266026197	1.95727114721594	1.05916615953105	2.04787285984355	1.89395736594698	2.08892626552237	1.88037653015398	2.26150142930217	1.6573884320594	2.13509207464773	2.15739100016072	1.34892926835868
FBgn0015075	12.3080518097408	14.3083270072337	17.3827857946567	30.1760089053417	32.4001992245929	33.6071372717864	37.6075306030795	31.3130967134147	36.5809303933111	38.0758086645512	33.1399228635799	33.1367407227241
FBgn0015218	524.12939729121	503.423637485644	504.225395828518	318.323766596269	319.875870841545	315.550744109497	322.249527855138	315.276494131177	308.096671031042	302.945842147239	302.993580467016	306.206943917421
FBgn0015221	1330.99825441405	1430.29276385518	1227.32436332954	1068.14639107251	1047.96719537916	997.339413771313	847.285912134069	875.954886949708	876.048171231398	984.336754525787	1035.78739018827	840.910776075078
FBgn0015222	1166.70650666156	1271.41634038806	1078.41806207782	1450.25537409744	1447.99804760096	1332.85783541889	1170.29934295458	1248.11684011026	1188.5842755626	1403.11134172267	1424.05784268942	1169.99086845597
FBgn0015229	139.883083208459	144.905557002504	117.131316465787	42.2825514002992	49.64873952161	41.6556472948285	37.5487688365122	38.4455242981369	35.8114286212835	36.889646400858	40.2712986696667	43.5762802778479
FBgn0015230	17.0100041864957	14.1733427901844	16.7597468772855	31.8624924369776	28.8152084961933	29.4292847407416	32.0839245457522	32.182904955454	34.1540401892241	34.7545543262102	32.5406475857575	35.8345992594415
FBgn0015239	48.8173290880732	50.8215577190897	49.7185056062223	52.4616841448156	52.9631649120172	51.6702055677739	48.067125052061	50.9127757673669	49.6624605177799	47.0313337554347	48.2416598647049	52.9601360577344
FBgn0015240	52.3437933706393	56.6258790522128	50.4038484153306	42.1018567361953	40.5171593643657	33.299942232739	36.0797246723294	36.9958438947381	38.2383188253705	37.0082626272273	38.2936902528527	31.1426713694983
FBgn0015245	157.169672828881	157.256612862522	155.946641018013	234.722368670892	235.188920049916	257.613759745156	256.318825766614	238.385445534903	265.714881125523	254.491113675372	259.426267769326	241.868882726574
FBgn0015247	79.1725804615351	77.1434800437178	82.614960443422	138.050723375336	128.721459549896	120.85052836125	114.291635973421	117.772035972121	116.964269348192	129.113762403003	134.597227398916	110.612200005412
FBgn0015268	30.0786659395352	30.8438935957822	30.0927797090293	55.2323356610746	49.2428915146214	56.5853261925325	52.5330193111767	47.2015939346659	47.1763778696908	50.5305124333296	51.5976014205105	48.0336117732939
FBgn0015269	119.208322022434	117.166300398858	106.477350978739	116.427595237576	120.73978207912	112.986335361636	123.928565690461	120.729383995054	124.008170184444	119.209307501165	104.753318563359	113.720602232499
FBgn0015270	1.3829271696338	1.21485795344437	1.18377394300529	1.38532575812946	2.36744670743372	2.08892626552237	2.05666182985591	1.79760370021455	1.24304132404455	1.42339471643182	2.33717358350744	1.93542025460159
FBgn0015271	4.01048879193802	3.98203440295656	3.613625720753	5.78222925132296	5.20838275635419	5.16087665599645	4.87722662508688	4.05910512951672	5.09055018418245	6.16804377120455	6.29239041713543	5.21976977756186
FBgn0015277	12.2389054512591	13.4984217049375	13.5199445069552	22.1652121300714	24.8920110953031	25.4971882409348	23.5047066269247	23.7167713996048	24.7424415928868	27.8155050836051	28.3457206410005	20.7617809129988
FBgn0015278	152.1911350182	137.751393498887	131.211995998376	142.146469095023	132.982863623277	136.578914360477	143.790042790212	147.519477849865	151.651041533435	144.178023151906	146.522805427582	132.019121003278
FBgn0015279	146.659426339665	136.941488196591	126.352292442881	82.0956090578458	87.0543974990628	71.8222001292839	70.9842140133126	84.197437829404	61.3233719861979	71.8814331798069	71.1939030053037	59.4115369064063
FBgn0015282	79.1725804615351	78.1558616715881	83.6741266029531	133.834514546246	136.43257168268	131.786671751338	122.988377425384	119.453665240063	125.724751060506	126.504205422878	130.70193809307	134.071839455128
FBgn0015283	75.1620916695971	73.4989061833847	81.6804020673652	126.606727982092	121.416195424101	127.793136243722	122.283236226576	116.844240513946	129.690644808648	123.005026744983	133.039111676578	125.157176464236
FBgn0015286	144.585035585214	133.566882770357	124.607783474241	92.3952049117648	95.6448469803223	83.1884165740379	80.9737143297556	92.4896097368452	70.6165856945309	85.5816073254631	76.8270906168344	84.8065966107241
FBgn0015288	142.994669340135	151.519783637923	148.594781793033	200.390382491161	205.494374205247	202.134335693194	174.111114338945	166.481297526321	184.621232842617	196.725011433514	187.213596791724	206.562125354751
FBgn0015295	22.4725665065493	21.6649668364247	22.3047932418892	16.9250668710599	16.2339202795455	16.3427760773221	20.0377623994533	18.2079858666893	19.1191594126852	16.9621203708125	17.9183308068904	16.1871512203042
FBgn0015296	43.5622058434647	43.7348863239975	46.0425759937322	44.1497295960389	45.184411444735	34.6516004045476	39.6054306663681	46.969645070122	36.1073908412941	38.1944248909205	38.4734728361995	30.1456366928853
FBgn0015298	17.7014677713126	17.7504245419928	16.5728352020741	24.2733165446162	22.1187163808808	24.3912861003642	21.8006153964727	21.9191676993903	25.6303282529186	22.2405424442472	22.7125330294698	23.8701831400862
FBgn0015299	10.2336610552901	12.1485795344437	10.7785732705219	16.8046037616574	17.0456162935228	17.3258002022738	17.0409123045204	14.786740114668	15.0348807765389	17.5552015026591	17.1992004735035	17.2428349955414
FBgn0015300	52.7586715215295	56.6258790522128	53.3321313269753	43.7883402678312	39.9760286883808	43.7445735603508	40.7806659977144	44.0702842633244	43.9207934495741	42.5239171534006	41.4698492253116	37.3008267250488
FBgn0015316	8.09012394235773	6.61422663541937	3.55132182901588	13.3111735889831	12.3107228786553	9.89168025732652	11.869876846597	18.555909163505	9.76675326035005	9.25206565680682	12.4649257787064	8.79736479364358
FBgn0015320	159.935527168149	171.699924086805	166.662910396798	162.263808365251	158.348364060067	157.468177015701	160.478384495328	160.91452477727	166.271575201959	162.444922012781	163.662078373303	155.244164058497
FBgn0015321	470.056944958529	458.001448448529	424.164894946318	180.273043220934	170.320880266232	164.595101921601	169.175125947291	166.423310310185	179.293912882426	161.911148994119	168.636063179229	195.712042109258
FBgn0015323	82.6990447441013	79.7081801676559	71.2133482555289	36.4400905942749	35.5793419460039	35.5731855216898	33.6704922430697	38.1555882174572	32.4966517571647	36.8303382876733	34.398400947007	39.0602996837775
FBgn0015324	655.369185689458	647.789257619951	634.066706208677	630.443683058307	623.856028076035	644.187996882413	616.881025423639	580.857944033843	581.151415212829	584.362839208446	601.013176128106	605.493294197175
FBgn0015331	47.503548276921	47.5819365099047	49.3446822557996	40.1744469857543	40.6524420333619	42.8229884432086	42.2497101618972	39.7212430531279	43.9799858935763	44.9555497939716	40.2712986696667	43.6935784750964
FBgn0015336	22.2651274311042	24.2971590688875	19.127294763296	25.8995685215508	24.4861630883145	22.3637988426513	26.5603184884249	21.3972827541667	21.6644345047765	25.0873318771108	26.6677498630978	20.2925881240045
FBgn0015338	24.0629327516281	27.5367802780725	24.9838605865854	27.2246627249789	28.612284492699	30.7809429125502	28.4994567851462	28.471723122753	28.7083353410289	30.5436782900995	27.1471700853557	28.3275146355323
FBgn0015351	7.6060994329859	7.28914772066625	6.72882030760903	17.0455299804625	19.8189110079452	8.84721712456534	9.22559735106795	20.0055895669038	7.81340260828004	10.9126928259773	11.3263027508438	7.15519003216345
FBgn0015359	29.5254950716816	35.635833301035	34.4540521306277	41.9813936267928	42.4787580648108	46.8165239508249	46.8331279541475	41.2289106726627	49.4256907417714	47.2685662081733	46.2041239201087	41.7581582204949
FBgn0015360	22.3342737895859	22.3398879216716	24.7346450196369	27.6462836078879	30.1680351861554	28.8148946626468	31.4375451135118	29.5734802293361	29.241067337048	27.8155050836051	30.0236914189033	28.268865536908
FBgn0015371	93.2784375917998	89.4270437952109	84.7955966542212	59.2076182713591	61.0124837172919	57.8755453565316	59.5844312992541	62.5102189945575	55.8184746940006	60.019810542875	56.5116586986543	58.1799058352962
FBgn0015372	56.0085503701689	60.9453739977928	51.9614457087586	41.4995411891825	36.6616032979736	36.8019656778794	33.552968709935	34.7343424654359	33.7988855252114	34.9917867789489	34.7579661137004	30.2629348901339
FBgn0015376	7.26036764057745	6.54673452689469	7.28955533324312	11.6849216120485	10.1462001747159	9.58448521827911	9.16683558450064	11.9453665240063	10.7730248083861	9.84514678865341	9.22883927846529	11.2019778372395
FBgn0015379	24.4086645440366	27.1993197354491	29.1582213329725	16.6841406522548	16.0986376105493	20.0905555537005	19.3326212006456	16.1784333019309	19.9478536287149	18.1482826345057	21.6338375293894	17.5360804886629
FBgn0015380	24.0629327516281	24.0946827433134	23.239351617946	11.9860793855549	13.2577015616288	13.270825686848	13.6327298436163	13.569008575813	14.2653790045113	11.6836982973778	11.7457954453195	13.0200998945925
FBgn0015381	2.48926890534084	1.079873736395	1.43298950995378	0.903473320519213	1.01462001747159	0.983024124951704	1.05771179821161	1.04376989044716	1.12465643604031	1.36408660324716	1.25847808342709	1.34892926835868
FBgn0015391	15.4887842998986	13.3634374878881	14.5168067747491	11.2633007291395	12.716570885644	12.0420455306584	12.1049239128662	12.5252386853659	11.6609114684179	12.6326281083324	11.2663752230615	12.0817143166039
FBgn0015393	3.73390335801126	3.84705018590719	5.98117360676359	9.27565942399725	10.0785588402178	9.70736323389808	10.5771179821161	10.8436094174232	11.187371916401	10.5568441468693	11.7457954453195	11.8471179221067
FBgn0015396	9.47305111199153	8.97645043378344	9.3455837605681	8.43241765817932	9.46978682973488	9.03153414799378	9.16683558450064	9.97380117538394	9.58917592834368	9.37068188317614	7.43101344499803	8.85601389226787
FBgn0015399	40.588912428752	36.9181833630041	34.3294443471535	17.3466877539689	20.8335310254167	18.3088243272255	16.8058652382512	19.1357813248645	17.9945029766449	17.4365852762898	18.9370987791885	20.0579917295074
FBgn0015400	17.5631750543493	21.2600141852766	18.6288636293991	16.081825105242	15.286941596572	15.5440689757988	12.9275886448086	15.2506378437557	15.0348807765389	15.7166499939347	14.9219544177783	16.8322913051714
FBgn0015402	34.7806183162901	34.1510069134919	33.021062620674	41.0176887515723	37.7438646499433	41.7785253104474	39.958001265772	39.4892941885841	39.7773223694256	42.9390739456932	40.6907913641424	39.3535451768989
FBgn0015477	72.3270909718478	65.1973768348481	74.0170233836994	95.7079404203353	93.0744762693943	83.065538558419	94.5476824068047	93.8813029241081	88.8478584471843	87.7760075132955	89.2920163955408	79.2935813400408
FBgn0015509	210.274076142819	213.612523480636	210.462546287994	154.313243144682	145.428869170929	150.279813101992	149.313648847539	152.448391221421	150.999924649412	143.881482585983	151.257080122379	148.088974026334
FBgn0015513	89.9594123846787	87.9422174076678	87.5369678906546	135.340303413778	134.809179654726	132.032427782576	122.753330359114	123.918680882532	112.288066272024	125.318043159185	129.922880231901	125.685018351855
FBgn0015519	14.2441498472281	12.95848483674	9.6571032192537	7.2277865641537	7.5081881292898	7.18836391370934	6.87512668837548	8.17619747516939	8.05017238428852	8.36244395903694	8.3898538895139	10.1462940620023
FBgn0015520	58.1520874831013	60.8778818892681	60.8709022271669	53.4253890200361	53.1660889155116	53.6976928254868	53.0618752102825	53.8701237903005	50.668732065816	52.7842207343466	51.6575289482927	56.7723274683132
FBgn0015521	231.98603270607	221.4416080695	224.480921928846	207.497705945913	199.67721943841	220.627477043848	210.954741976649	195.126982297482	200.958347387202	213.153358785665	227.424967933609	197.823409659732
FBgn0015522	36.7167163537774	45.0172363859666	34.1425326719421	28.308830709602	39.2319740089017	41.4098912635905	25.1500360908094	30.0953651745597	23.5585927128443	30.7809107428381	35.9565166693453	45.3357532365766
FBgn0015524	10.4411001307352	9.85384784460437	10.4670538118363	5.11968214960887	6.22300277382578	6.81972986685245	4.75970309195225	4.75495172314816	5.26812751618881	6.04942754483523	5.63318761153076	6.56869904592054
FBgn0015527	14.0367107717831	12.0810874259191	17.2581780111824	21.2015072548509	20.6982483564205	18.370263335035	20.8016653648284	18.3239602989612	21.0133176207531	20.0461422564148	21.4540549460427	20.8204300116231
FBgn0015541	106.001367552431	101.50813122113	101.49303963977	130.220621264169	127.368632859934	105.49077640888	114.350397739989	125.368361285931	106.191244539806	110.906171655313	109.128028091463	99.9380640557911
FBgn0015543	3.80304971649295	3.91454229443187	5.04661523070677	3.19227239916789	1.55575069345645	2.51899932018874	1.41028239761548	2.31948864543813	2.24931287208062	1.95716773509375	2.2772460557252	2.22866574772304
FBgn0015544	55.8011112947239	57.9757212227066	53.705954677398	38.608426563521	39.6378220158903	42.6386714197802	39.3703836000989	43.258463237421	40.9611712494681	44.9555497939716	40.1514436141022	39.5294924727718
FBgn0015546	6.36146498031548	7.82908458886375	6.41730084892343	9.21542786929597	7.98167747077655	9.89168025732652	10.2245473827123	9.91581395924799	8.93805904432034	10.0823792413921	11.0865926397148	11.1433287386152
FBgn0015553	1.45207352811549	2.02476325574062	1.61990118516514	2.95134618036276	3.179142721411	5.22231566380593	3.17313539463484	2.8413735906617	4.20266352415063	4.68534094158807	4.37470952810368	4.69192788994324
FBgn0015558	115.889296815312	121.620779561487	115.511415280622	45.1134344712594	49.0399675111271	48.1681821226335	47.0094132538494	44.534181992412	43.861601005572	50.2339718674063	49.4402104203498	50.262277521017
FBgn0015561	1.93609803748732	2.49720801541344	2.86597901990755	0.963704875220494	1.01462001747159	1.41309717961807	1.17523533134624	0.92779545817525	1.18384888004243	0.889621697769887	1.1386230278626	1.11433287386152
FBgn0015568	47.0195237675492	51.6989551299106	52.3352690591814	28.4292938190046	25.3655004367899	32.1326010843588	31.3200215803772	24.2386563448284	32.6742290891711	35.4069435712415	38.113907669506	37.3594758236731
FBgn0015569	39.9665952024168	35.5683411925103	35.1393949397361	44.7520451430517	36.3910379599812	36.1261365919751	42.1321866287625	41.8667700501582	39.4221677054129	36.5931058349347	36.6157194749499	34.3683717938342
FBgn0015570	3.52646428256619	3.7795580773825	2.80367512817043	3.73435639147941	4.87017608386365	5.09943764818696	4.75970309195225	3.24728410361338	3.8475088601379	4.68534094158807	3.4158690835878	5.68896256655618
FBgn0015571	111.118198080076	104.545276104741	108.40877162259	204.004275773238	189.3280952602	170.431807663502	186.509847084648	199.649985156087	173.137898706205	183.024837287858	187.513234430636	156.358496932359
FBgn0015572	7.81353850843097	6.74921085246875	7.35185922498024	13.1907104795805	11.7695922026705	11.2433384291351	9.87197678330838	11.2495199303749	8.05017238428852	10.9720009391619	10.6670999452391	9.61845217438365
FBgn0015574	29.5946414301633	30.5064330531587	31.8995925694058	31.9227239916789	31.79142721411	34.5287223889286	34.4343952084447	37.5757160560976	37.2320472773344	36.4151814953807	34.9976762248294	39.2362469796504
FBgn0015575	51.0300125594872	61.8902635171384	50.8399756574905	72.6392549697447	68.6559545155779	96.3978032530765	87.6725557184292	67.0332218531618	84.4676175910273	101.357565432582	99.7194062296509	106.682710397584
FBgn0015576	81.869288442321	84.4326277643841	83.0510876855819	54.3288623405553	58.0362649993752	51.6087665599645	53.8257781756576	49.5790697962399	55.2857426979815	52.3097558288693	54.2344126429291	45.8635951241952
FBgn0015577	56.0085503701689	51.4964788043366	54.0797780278208	58.8462289431514	59.8625810308241	49.3969622788231	55.5886311726769	62.5102189945575	47.4723400897014	49.8188150751137	50.5189059204301	49.0306464499069
FBgn0015582	8.64329481021125	8.84146621673406	10.342446028362	15.0578886753202	13.7988322376137	13.7623377493239	14.1028239761548	12.6412131176378	13.9102243404985	16.0724986730426	16.5399976678988	14.1930818670783
FBgn0015583	28.9031778453464	31.7887831151278	27.9744473899672	31.8624924369776	33.5501019110607	40.5497451542578	27.2066979206654	31.3130967134147	29.3594522250523	31.7298405537926	34.8178936414827	41.4649127273734
FBgn0015584	158.76003907396	177.909198071076	173.640946271355	245.202659188914	298.839415812634	364.394755318035	236.751157499699	232.876660001988	247.365223484866	260.006768201546	279.501989576377	363.037920484358
FBgn0015585	15.7653697338253	20.1126483403569	21.0587154071468	39.6925945481441	47.687140821165	60.9474957470056	40.3105718651759	41.8087828340222	40.0732845894362	43.3542307379858	49.2005003092208	60.760466174765
FBgn0015586	88.8530706489717	86.4573910201247	93.455837605681	105.585915391345	126.692219514953	185.852998623682	96.5455824700933	95.1570216790991	90.150092215231	98.0956192074262	109.727303369285	141.285678585916
FBgn0015589	75.3003843865604	77.1434800437178	80.3097164491486	90.2268689425187	95.8477709838167	80.8537342772777	93.3724470754584	102.231462047685	87.9599717871525	83.1499746848921	87.1945529231623	78.531143057925
FBgn0015591	105.240757609132	96.9186678414512	89.9045157766651	33.4285128592109	33.6177432455588	31.8254060453114	32.0839245457522	34.0384958718045	31.9639197611456	33.4497758361477	36.6157194749499	31.9051096516141
FBgn0015600	475.242921844656	481.016257455448	439.990083447546	434.269509396235	408.147812361574	420.857203494948	434.895834364674	449.110988972957	443.233020687886	410.53075946421	428.302041059685	430.425734803668
FBgn0015602	28.2117142605295	27.9417329292206	29.0959174412354	27.4053573890828	25.5684244402842	26.2344563346486	27.7355538197712	26.9060682870823	27.287716684978	28.7644348945597	29.0049234466052	23.5769376469648
FBgn0015609	85.7414845172956	90.9118701827541	84.3594694120614	72.5790234150434	74.8789572894037	74.9555895275674	71.2192610795819	72.4840201699414	69.3143519264842	74.7282226126705	70.9541928941747	83.574965539614
FBgn0015614	103.235513213163	105.355181407037	106.352743195265	92.0338155835572	93.4126829418848	99.776948682598	93.666255908295	95.0410472468272	88.4335113391695	91.512418643929	97.262377590579	100.289958647537
FBgn0015615	28.764885128383	31.8562752236525	31.1519458685603	24.1528534352136	27.5300231407293	25.7429442721727	27.0304126209634	24.5285924255082	25.5711358089165	24.3756345188949	26.487967279751	28.0342691424109
FBgn0015618	5.25512324460844	4.31949494558	4.73509577202117	4.3969034931935	5.14074142185608	4.60792558571111	4.58341779225032	4.46501564246839	5.09055018418245	4.09225980974148	4.25485447253919	4.57462969269466
FBgn0015621	4.28707422586478	4.65695548820344	5.1089191224439	8.73357543168573	6.62885078081442	7.61843696837571	7.40398258748128	8.11821025903344	8.22774971629489	8.24382773266762	7.2512308616513	6.45140084867196
FBgn0015622	653.502234010452	653.796055278648	625.406465257217	421.500419799563	397.392840176375	444.265465470361	452.876934934272	453.749966263833	482.655188393299	463.018439632634	450.415298811332	446.085044136354
FBgn0015623	1539.05964708546	1706.40297982967	1259.47317146589	1133.67832258751	1168.30112945129	1351.22809875393	996.129466849069	877.92645229833	1042.79328598537	1035.51965620415	1104.82390219342	1036.62281818434
FBgn0015625	32.7062275618394	31.9237673321772	32.2111120280914	24.45401120872	28.1387951512122	27.3403584752193	28.4406950185789	24.5865796416441	30.2473388850841	27.1038077253892	28.2857931132183	26.8612871699251
FBgn0015663	6.49975769727886	6.47924241837	5.60735025634086	10.9019114009318	10.0109175057197	10.6289483510403	9.34312088420257	8.46613355584916	7.93178749628428	10.5568441468693	10.8468825285858	11.0846796399909
FBgn0015664	21.2970784123605	19.0327746039619	23.0524399427347	29.1520724754199	27.8682298132198	27.9547485533141	29.968500949329	28.1237998259373	29.6554144450629	30.9588350823921	28.465575696565	26.5680416768036
FBgn0015714	63.4072107277098	58.5831501994288	47.5378693954231	49.9319588473618	54.3159916019794	46.9394019664439	51.1227369135612	50.5648524705511	44.3943330015911	47.5651067740966	48.4813699758339	49.7930847320227
FBgn0015721	8.91988024413801	8.50400567411062	7.5387709001916	9.21542786929597	8.99629748824814	9.58448521827911	9.10807381793333	9.10399293334464	10.1811003683649	8.54036829859091	8.86927411177184	8.97331208951645
FBgn0015737	391.368389006366	407.449859163538	353.823801175108	161.420566599433	155.845634683637	188.43343695168	151.781643043366	146.01181023033	162.779221005834	160.784294843611	160.665701984191	132.722910186769
FBgn0015754	248.304573307749	235.007521882962	211.584016339262	143.290868634347	154.425166659177	125.765648986009	130.686168845701	149.085132685536	118.02973334023	128.342756931602	131.301213370893	131.256682721162
FBgn0015756	317.520078147921	334.220921414252	340.926895585524	557.322575650952	567.104948432123	605.54286097025	534.261981629999	537.541493580286	518.940156566599	568.408956761773	572.907165598235	488.781587934837
FBgn0015765	43.6313522019464	42.3850441535037	43.7996358911958	32.8261973121981	33.6177432455588	26.9717244283624	31.848877479483	32.5888154684057	30.6616859930989	33.2718514965938	33.3796329747089	27.0372344657979
FBgn0015766	957.469625895962	996.048537607338	1017.7963754176	833.905874839234	806.690555224416	817.937510967627	836.943841218222	790.423743149177	827.155212485646	815.19001572314	831.254737867481	764.25640417313
FBgn0015770	9.54219747047322	9.1789267593575	8.72254484319689	2.40926218805123	2.77329471442236	2.94907237485511	4.23084719284645	5.33482388450769	2.72285242409759	3.26194622515625	2.6967387502009	3.75354231195459
FBgn0015772	211.587856953971	202.611309791112	178.562953718588	147.025225025827	141.370389101042	138.299206579143	140.675669162144	139.633216455375	132.768651896758	137.594822588409	138.792154343673	125.62636925323
FBgn0015773	12.2389054512591	12.2835637514931	11.2770044044188	8.61311232228316	11.43138553018	8.90865613237482	13.1038739445105	12.2353026046861	11.8976812444264	8.89621697769887	8.74941905620735	7.74168101840635
FBgn0015774	45.9131820318422	45.8271416882628	42.865077515139	22.8879907864867	21.4423030358997	22.2409208270323	25.443844923646	26.0942472611789	23.9729398208592	21.9440018783239	21.3341998904782	25.9229015919364
FBgn0015776	296.084707018597	301.689725105353	259.246493518159	241.769460570941	243.23823885519	238.260472285169	242.216001790459	246.735604658481	231.975188044314	240.731631416531	221.611997738731	225.095240520027
FBgn0015777	245.192987176073	244.996353944616	222.736412960206	274.655889437841	264.139411215105	268.97997618991	282.350288355933	297.880329290391	288.622356954344	274.418639705418	266.857281214324	259.99145420148
FBgn0015778	582.834655642165	563.086661421468	573.818842898881	406.141373350737	394.890110799945	389.89194355897	408.276754109682	408.287988813246	439.207934495741	397.957439469063	420.451534920211	438.343363117947
FBgn0015781	11.7548809418873	13.0934690537894	11.6508277548416	14.3953415736061	15.9633549415531	18.0630682959876	13.9853004430202	13.8009574403568	13.3182999004773	17.0807365971818	16.3602150845521	16.0698530230556
FBgn0015789	283.430923416447	271.858213137441	250.399340891488	158.830609747278	150.096121251298	133.752720001241	125.103801021807	142.532577262173	125.783943504508	133.799103344591	138.612371760326	136.00725970973
FBgn0015790	469.29633501523	475.211936122325	456.749830324832	276.221909860074	264.274693884101	239.489252441359	231.93269264118	248.185285061879	226.470290752117	235.571825569466	241.987357184694	210.315667666706
FBgn0015791	194.992730918366	182.43116934223	183.796480624506	141.483921993309	139.070583728107	128.714721360864	135.798442537058	133.602545977236	125.902328392512	134.570108815992	133.458604371053	131.022086326665
FBgn0015793	52.5512324460844	48.7967944633491	46.977134369789	62.7010484440334	63.3799304247256	58.2441794033885	50.8289280807247	53.1162899805331	49.8400378497863	55.0379290353637	60.1073103655889	56.9482747641861
FBgn0015794	27.7968361096394	24.7021117200356	24.3608216692142	40.7767625327671	43.2228127442899	37.2320387325458	36.1384864388967	36.8798694624662	33.6805006372071	39.0840465886904	38.2936902528527	36.7729848374302
FBgn0015795	538.719278930847	506.055829718107	411.454901031945	253.394150628289	259.539800469234	219.951647957944	222.413286457275	243.778256635547	192.257058118891	216.237380671267	215.379534849378	213.893262682788
FBgn0015797	99.4324634966703	91.3843149424269	100.433873480239	104.86313673493	101.394360412661	86.3218059723215	88.025126317833	96.7806637309058	87.3088549031292	83.0313584585228	87.7938282009847	77.3581610854392
FBgn0015799	63.4072107277098	61.0803582148422	71.4625638224774	50.5945059490759	49.9193048596025	53.6976928254868	56.2350106049174	56.5955229486903	57.6534404580663	54.8600046958097	55.672673309703	46.5087352090624
FBgn0015801	78.6194095936816	78.6957985397856	71.8363871729001	58.6053027243463	57.0216449819036	51.1172544974886	56.5288194377539	56.2475996518745	54.1610862619412	55.0379290353637	57.170861504259	45.5703496310737
FBgn0015803	112.9160034006	103.262926042772	98.8139722950734	74.7473593842896	76.9081973243469	64.0194461374797	70.9842140133126	79.9643710514794	66.1179599503697	63.9934541262472	67.2386861716757	54.3677144247173
FBgn0015805	15.7653697338253	14.8482638754312	19.9995492476157	23.6107694429021	22.0510750463827	25.4971882409348	29.028312684252	25.2244390191396	26.5182149129504	26.8072671594659	24.8699240296305	24.1047795345834
FBgn0015806	235.996521498008	250.598198952165	229.58984105129	130.642242147078	127.571556863429	133.93703702467	126.102751053451	115.046636813731	119.805506660294	114.879815238685	113.922230314042	126.85800032434
FBgn0015808	32.9136666372845	34.0835148049672	33.3325820793596	57.2802085209181	57.0892863164017	68.3201766841434	55.3535841064077	50.5648524705511	56.6471689100303	54.4448479035171	59.2683249766375	55.4233981999546
FBgn0015818	22.4034201480676	25.3770328052825	24.3608216692142	14.9374255659177	16.0986376105493	15.3597519523704	15.5131063737703	12.6992003337737	17.1658087606152	16.1318067862273	17.2591280012857	15.2487656423155
FBgn0015828	13.5526862624112	13.6334059219869	17.2581780111824	25.7791054121482	28.2740778202084	23.9612130456978	23.2108977940882	24.9924901545958	27.5836789049886	24.6721750848182	26.0684745852753	22.2280083786061
FBgn0015829	23.4406155252929	22.4748721387209	22.2424893501521	24.9960952010316	22.8627710603599	24.3912861003642	26.2665096555884	24.0646946964205	24.1505171528656	26.5107265935426	26.3681122241865	26.5680416768036
FBgn0015831	39.4134243345633	36.8506912544794	33.3325820793596	42.7041722832081	46.0637487932104	43.4373785213034	43.2486601935415	40.6490385113031	44.6311027775996	44.540393001679	42.5485447253919	51.5525576907514
FBgn0015834	50.4768416916337	53.99368681975	53.5813468939238	119.318709863237	121.416195424101	127.670258228103	124.516183356134	113.365007545788	120.160661324307	120.92924278352	125.308460592668	110.377603610915
FBgn0015838	29.5946414301633	28.07671714627	27.4760162560702	20.1775708249291	21.3746617014016	20.6435066239858	22.0944242293092	20.0055895669038	23.854554932855	20.698531501446	20.8547796682203	21.3482718992418
FBgn0015872	111.325637155521	105.220197189988	109.343329998647	89.3836271767008	86.5809081575761	98.0566564639325	85.2633232891694	86.1110159618904	81.6263802789255	80.896266383875	85.3367995619128	83.6336146382383
FBgn0015903	56.2851358040957	57.233308028935	51.2761028996503	38.3072687900146	33.4148192420645	33.9757713186433	34.4343952084447	36.1260356526988	32.7334215331732	32.4415379120085	34.2186183636603	31.9051096516141
FBgn0015904	5.32426960309013	5.60184500754906	5.60735025634086	4.21620882908966	5.20838275635419	4.48504757009215	4.64217955881763	4.05910512951672	4.49862574416123	5.27842207343466	3.17615897245883	4.3400332981975
FBgn0015905	22.4725665065493	24.4996353944616	23.1147438344718	31.4408715540686	31.2502965381251	33.17706421712	34.0818246090408	32.8207643329495	37.3504321653387	33.746316402071	33.0799953357977	37.4767740209217
FBgn0015919	23.5789082422563	23.6897300921653	22.5540088088377	8.25172299407548	9.40214549523678	9.89168025732652	10.5771179821161	8.87204406880083	7.9909799402864	10.0230711282074	9.22883927846529	7.80033011703064
FBgn0015924	141.266010378093	125.872782398542	114.639160796302	111.669302416175	111.337636583883	90.9297315580326	96.0167265709874	100.201909482927	88.3743188951674	96.6129163778097	97.02266747945	95.0115397713507
FBgn0015925	13.0686617530394	13.3634374878881	11.8377394300529	11.2030691744382	12.2430815441572	14.0695327883713	13.3976827773471	12.2932898208221	13.140722568471	13.2850173533636	13.4237662232222	13.1373980918411
FBgn0015929	11.0634173570704	11.2036900150981	10.7785732705219	13.2509420342818	12.4460055476516	11.6734114838015	14.2791092758568	12.6992003337737	13.4366847884816	15.0642607489034	13.36383869544	12.9614507959682
FBgn0015949	161.664186130191	164.883221125812	153.142965889843	113.596712166616	114.3138553018	109.545750924306	103.890803291007	113.017084248973	107.611863195857	110.075858070727	107.689767424689	107.03460498933
FBgn0016013	15.834516092307	15.6581691777275	13.0215133730582	18.3706241838907	18.3308016489868	19.4761654756056	25.6201302233479	19.5996790539522	20.3622007367298	22.0033099915085	20.7349246126558	22.1693592799818
FBgn0016031	151.292232357938	129.044911499202	138.999982465516	147.567309018138	126.962784852946	115.812529720873	149.901266513212	166.945195255409	126.908599940548	116.718366747409	119.375635342226	100.583204140658
FBgn0016032	9.05817296110139	10.0563241701784	8.34872149277417	14.4555731283074	14.1370389101042	15.2368739367514	14.5729181086933	13.4530341435411	13.2591074564752	14.2932552775028	15.2815195844717	14.6622746560726
FBgn0016034	38.3070825988563	33.0711331770969	32.7718470537255	35.596848828457	32.8736885660797	34.6516004045476	36.4910570383006	37.6916904883695	36.4033530613047	35.7034841371648	30.9825318634192	31.8464605529898
FBgn0016036	15.6270770168619	14.6457875498572	13.8937678573779	8.07102832997164	6.83177478430874	7.61843696837571	7.69779142031784	8.00223582676153	7.87259505228216	8.77760075132955	7.49094097278027	8.0349265115278
FBgn0016038	81.6618493668759	84.4326277643841	83.5495188194788	66.917257273123	59.8625810308241	64.818153239003	64.3441343912064	66.9752346370259	66.769076834393	64.9423839372017	60.5867305878468	67.1532179248127
FBgn0016041	115.405272305941	113.724202864098	120.74494218654	79.6261153150933	75.9612186413734	79.6863931288975	85.557132122006	79.9063838353434	84.7043873670358	78.820482422412	77.8458585891325	82.8125272574982
FBgn0016047	3.31902520712112	3.57708175180844	3.11519458685603	3.1320408444666	4.12612140438449	2.82619435923615	3.58446776060602	2.95734802293361	3.3147768641188	3.08402188560227	2.39710111128969	2.81515673396595
FBgn0016054	3.04243977319436	3.44209753475906	2.61676345295907	2.95134618036276	4.2614040733807	3.50202344514045	3.76075306030795	3.36325853588528	3.78831641613577	4.68534094158807	3.53572413915229	3.92948960782747
FBgn0016059	159.589795375741	143.420730614961	149.217820710404	119.860793855549	121.145630086108	111.880433221066	109.473171114902	124.440565827755	108.322172523882	104.619511657739	103.674623063279	101.756186113144
FBgn0016061	39.6208634100084	38.8079624016953	36.8216000166383	20.5389601531368	21.0364550289111	21.565091741128	23.0933742609535	24.0646946964205	24.0321322648613	22.4184667838011	20.794852140438	24.8085687180749
FBgn0016070	53.0352569554562	59.3255633932003	52.8960040848155	58.3643765055412	64.5298331111934	69.671834855952	65.1667991231488	59.8428070523036	63.2175301942657	68.8567194073892	66.4596283105065	71.7864967161316
FBgn0016075	59.1892828603267	52.7788288663056	52.5221807343927	31.8624924369776	29.0857738341857	36.7405266700699	42.7198042944357	25.2244390191396	29.5370295570586	36.2965652690114	39.3723857529331	39.0016505851532
FBgn0016076	222.098103443188	226.233547774752	210.462546287994	179.730959228622	185.540180528306	156.055079836083	263.017667155288	253.520108946387	228.719603624197	232.30987934431	218.076273599579	217.529506797494
FBgn0016078	50.0619635407436	49.3367313315466	40.8713529795512	44.2701927054414	45.184411444735	39.5667210293061	41.1332365971182	49.9849803091916	36.6401228373132	37.8385762118125	36.0763717249098	35.6586519635686
FBgn0016080	101.230268817194	100.765718027358	104.483626443151	127.811359076118	120.131010068637	132.093866790385	141.380810360952	138.41548491652	144.903102917193	130.596465232619	132.499763926537	138.822416443696
FBgn0016081	145.414791886994	139.708664646103	141.990569268898	223.880688824661	220.443109129328	210.244284724046	220.709195226823	229.455414249967	209.008519771491	202.359282186057	194.285045070029	184.099520581648
FBgn0016119	181.301751938991	178.719103373372	191.958290442069	152.325601839539	173.432381653145	182.658170217588	188.919079513907	187.066759254585	193.736869218944	216.53392123719	199.199102348173	205.095897889144
FBgn0016120	112.639417966673	131.474627406091	120.682638294803	162.564966138757	181.887548465408	199.553897365196	191.504597242869	185.907014931866	208.594172663476	237.706917644114	208.008448932162	191.723903402806
FBgn0016122	105.448196684577	104.545276104741	110.340192266441	139.496280688166	137.311909031156	157.099542968844	144.377660455885	128.267722092728	138.569511408966	156.336186354761	150.118457094517	150.9041307603
FBgn0016123	274.096165021419	232.577805976073	269.651243438258	258.754758996703	238.300421436829	345.164345873667	227.231751315795	216.350303403241	272.699589517774	252.711870279833	294.00445129968	243.276461093557
FBgn0016126	229.842495593138	225.693610906555	184.668735108826	257.489896347976	283.62011555056	272.850633681907	246.975704882411	230.093273627462	213.625530403656	256.388973297281	266.138150880937	308.083715073398
FBgn0016131	7.19122128209576	7.82908458886375	5.7319580398151	6.86639723594602	7.30526412579548	7.37268093713778	5.9937001898658	5.50878553291555	6.03762928821639	8.00659527992898	6.35231794491767	6.62734814454483
FBgn0016641	41.6952541644591	44.1398389751456	46.8525265863148	37.2231008053916	37.7438646499433	39.5052820214966	40.1930483320413	39.9531919176717	42.5593672375253	39.2026628150597	34.8778211692649	38.767054190656
FBgn0016650	38.376228957338	42.5200283705531	46.7902226945776	24.5744743181226	25.433141771288	31.0266989437882	27.3829832203673	25.3984006675475	30.5433011050947	27.2817320649432	28.944995918823	29.7350930025153
FBgn0016660	3.73390335801126	6.00679765869719	4.54818409680981	1.74671508633715	1.48810935895834	2.94907237485511	1.9979000632886	2.26150142930217	2.90042975610395	1.71993528235511	2.33717358350744	1.58352566285584
FBgn0016672	21.9193956386957	25.1070643711837	24.6100372361627	42.463246064403	44.3050740962596	48.5982551772999	45.422845556532	41.5768339694784	43.2104841215487	45.9637877181108	43.0878924754321	42.7551928971078
FBgn0016675	54.6256232005351	51.7664472384353	43.4258125407731	61.7373435688129	54.5189156054737	63.8351291140513	62.2874725613505	53.6381749257566	57.0615160180451	49.581582622375	52.4965143372441	61.8161499500022
FBgn0016684	41.0729369381239	40.6302493318619	43.6127242159845	55.6539565439835	53.3013715845078	67.6443475982391	44.3651337583204	38.6194859465448	51.6158111698499	55.4530858276563	59.9275277822421	63.3410265142338
FBgn0016685	81.3161175744675	80.3156091443781	89.4060846427682	70.8925398834076	72.1056625749813	80.5465392382303	71.5718316789857	69.294723282464	78.6075656348173	71.9407412929915	73.9505692832868	79.5868268331622
FBgn0016687	185.934557957264	209.832965403253	187.036282994836	198.643667404824	187.231213890758	227.262889887272	168.176175915646	155.521713676626	172.190819602171	184.151691438367	193.146422042166	170.023736911818
FBgn0016691	73.9866035754083	85.6474857178284	96.9448555429598	133.412893663337	157.266102708097	153.597519523704	169.292649480425	159.348869941599	170.888585834125	192.276902944665	179.60280076338	164.276125246638
FBgn0016693	368.61923706589	358.045635723467	343.917482388906	285.075948401162	272.053447351384	263.880538541723	281.821432456827	297.880329290391	283.117459662147	267.894747255105	272.909961520331	254.419789832172
FBgn0016694	1032.07854669771	1083.24834182123	968.077869811381	462.156719222928	459.284661242142	439.780417900269	572.985985797857	562.475996518745	550.312151887723	546.109106204341	524.605578205748	637.984894835032
FBgn0016696	191.189681201873	194.444764659625	181.740452197181	190.753333738956	183.916788500351	194.147264677962	173.523496673272	178.774587347143	165.502073429932	172.23076068825	184.996278263781	187.735764696354
FBgn0016697	48.1950118617379	52.8463209748303	55.0143364038776	97.153497733166	103.964731123589	99.7155096747885	91.6683558450064	87.2127730684735	92.2218277553053	87.9539318528495	96.9627399516678	86.8593150625743
FBgn0016698	14.6590279981183	13.6334059219869	16.1367079599143	19.6957183873188	20.2247590149338	21.9951647957944	20.8016653648284	18.9618196764567	22.0195891687892	21.9440018783239	22.8323880850343	20.9377282088717
FBgn0016700	191.05138848491	186.818156396335	170.151928334077	220.266795542584	217.061042404423	198.140800185578	195.265350303177	206.492476660129	181.484033310504	204.079217468412	205.491492765308	200.462619097825
FBgn0016701	107.038562929656	107.109976228679	107.723428813482	71.4948554304204	71.902738571487	77.5360278555656	69.1038374831587	64.4817843431799	63.6910697462827	68.204330162358	74.1303518666335	70.5548656450215
FBgn0016715	10.925124640107	13.5659138134622	11.6508277548416	12.8293211513728	14.6781695860891	16.4042150851316	17.3934829039243	14.0908935210366	16.573884320594	20.4019909355227	20.4952145015268	17.5360804886629
FBgn0016726	139.399058699087	136.941488196591	138.314639656408	333.080497498083	343.550337915882	339.081884100528	318.665060094532	307.21627108828	300.342460866764	324.47468723327	340.687995442047	317.936763642279
FBgn0016754	105.379050326096	107.717405205401	97.1940711099083	72.0971709774332	73.0526412579548	75.3242235744243	74.627443540486	80.7761920773827	77.8972563067919	71.7628169534375	68.1375990884093	67.6810598124313
FBgn0016756	467.913407845596	444.90797939474	448.214197156846	477.515765671755	463.748989319017	444.265465470361	507.701663141574	503.329036060073	480.524260409222	443.62468662125	464.25855772903	427.024087083459
FBgn0016762	7.26036764057745	6.14178187574656	6.54190863239767	11.4439953932434	10.1462001747159	9.6459242260886	10.7534032818181	10.4956861206075	9.58917592834368	10.0823792413921	10.6670999452391	9.50115397713507
FBgn0016792	26.2064698645605	25.0395722626591	32.02420035288	24.9960952010316	26.109555116269	24.759920147221	26.0314625893191	25.920285612771	24.2689020408698	27.9934294231591	25.1096341407595	25.5123579015664
FBgn0016794	31.2541540337239	30.5064330531587	29.5320446833952	47.6431597687132	54.8571222779642	40.1196720995914	37.1961982371084	61.0605385911586	34.3316175212305	35.6441760239801	39.0727481140219	30.7321276791282
FBgn0016797	59.6733073696985	54.5336236879475	56.26041423862	43.3064878302209	47.2812928141763	40.3654281308293	46.2455102884744	53.5222004934847	47.2355703136929	43.7693875302784	43.3276025865611	44.5146658558365
FBgn0016917	338.125692975464	343.534832390659	339.992337209468	259.899158536027	268.26553261949	227.078572863844	221.590621725333	230.789120221093	197.525185635079	243.222572170287	236.234314517599	227.793099056744
FBgn0016919	20.8822002614704	22.2723958131469	25.1084683700596	23.1891485599931	24.4185217538164	33.4228202483579	21.5068065636361	24.5865796416441	24.8016340368889	26.6293428199119	29.5442711966454	31.6705132571169
FBgn0016920	14.935613432045	12.3510558600178	13.6445522904294	10.3598274086203	12.4460055476516	11.4276554525636	14.8079651749626	11.3075071465109	11.4833341364116	12.4547037687784	12.9443460009643	13.723889078084
FBgn0016926	922.827300296635	906.958954354751	818.922352992714	644.959487741315	521.582330314898	500.666474639465	548.482329139288	516.202198042255	517.223575690537	499.37431301483	466.535803784755	458.870547636449
FBgn0016930	94.0390475350984	90.4394254230812	88.4715262667114	71.4346238757191	80.4931880527465	74.2797604416631	65.2843226562834	72.1940840892617	64.815726182323	64.5272271449091	64.1224547269991	66.0388850509511
FBgn0016970	9.33475839502815	11.6761347747709	10.2801421366249	14.57603623771	14.3399629135985	16.8342881397979	14.5729181086933	16.2944077342028	18.1128878646492	17.6145096158438	17.0194178901568	16.2458003189285
FBgn0016974	55.5936722192788	56.3559106181141	57.4441881816253	60.5327124747873	54.3159916019794	54.3120829035816	66.2245109213604	65.1196437206754	62.388835978236	55.7496263935796	56.8712238653478	52.7255396632372
FBgn0016977	403.469001740661	402.927887892384	376.689329442632	287.545442143915	285.108224909518	275.984023080191	274.241164569644	289.936080679766	274.593747725842	264.751417256318	251.276123990941	271.310730235968
FBgn0016978	57.8063556906929	58.4481659823794	67.3505069678275	52.4014525901143	48.4988368351422	45.8949388336827	47.7145544526572	42.6206038599256	48.4194191937354	49.759506961929	50.0394856981722	51.9631013811214
FBgn0016983	68.3857485383914	71.4741429276441	74.2662389506478	45.5350553541683	49.5134568526138	53.0218637395825	53.8845399422249	48.8252359864725	55.9960520260069	51.5387503574688	51.477746364946	51.0247158031328
FBgn0016984	155.026135715949	153.409562676615	148.096350659136	118.234541878614	123.918924800531	101.86587494812	109.649456414604	121.019320075734	99.7392681435747	96.3163758118864	101.996652285376	88.9706826130487
FBgn0017414	5.60085503701689	5.19689235640094	6.35499695718631	7.52894433766011	5.88479610133525	7.3112419293283	7.81531495345247	5.45079831677959	6.86632350424609	6.99835735578978	6.41224547269991	6.27545355279909
FBgn0017418	131.101495681284	135.794122351671	125.355430175087	67.3991097107333	70.5499118815249	66.7842014889064	66.8708903536008	67.8450428790652	65.4076506223442	63.8155297866932	62.4444839490963	75.4813899294619
FBgn0017429	34.4348865238816	31.8562752236525	34.2671404554164	29.5134618036276	29.897469848163	29.736479779789	31.9076392460503	28.5876975550249	29.5370295570586	32.8566947043012	30.3233290578145	30.3215839887582
FBgn0017430	14.6590279981183	15.4556928521534	16.3236196351256	21.1412757001496	22.253999049877	19.4147264677962	20.0965241660206	18.7878580280488	21.2500873967616	17.0214284839972	19.4764465292287	22.3453065758547
FBgn0017448	61.2636736147774	75.6586536561747	61.8054606032237	26.2007262950572	28.5446431582009	50.3799864037748	29.0870744508193	20.2955256475836	33.4437308611986	33.6277001757017	32.1211548912818	37.8873177112917
FBgn0017456	59.4658682942534	56.3559106181141	58.4410504494192	70.5913821099012	67.1002038221215	67.4600305748107	71.9244022783896	75.441368192875	78.4891807468131	68.9753356337586	68.2574541439738	69.3818836725357
FBgn0017457	50.1311098992253	47.4469522928553	48.7216433384284	35.4161541643531	34.4970805940342	36.4333316310225	37.5487688365122	35.7201251397471	38.475088601379	38.6688897963977	33.6193430858378	33.8405299062156
FBgn0017482	4.01048879193802	4.11701862000594	4.36127242159845	6.38454479833577	5.41130675984851	5.46807169504385	5.17103545792344	5.21884945223578	6.39278395222912	4.86326528114205	5.81297019487749	6.15815535555051
FBgn0017545	388.325949233171	372.151486405127	365.100805579527	647.007360601159	669.37864619326	704.705419574753	643.911438044603	618.317685657668	605.657087029707	644.264033524952	652.550850020835	737.864309792199
FBgn0017550	65.7581869160872	66.95217165649	58.6902660163677	54.9311778875681	59.5920156928317	52.3460346536782	53.1793987434172	51.5506351448623	49.8992302937884	57.41025356275	54.4741227540581	50.9074176058842
FBgn0017551	13.2069544700028	14.7132796583819	14.3921989912749	18.009234855683	14.5428869170929	19.2304094443677	16.8058652382512	19.77364070236	19.2375443006895	18.622747539983	17.6786206957614	18.0639223762815
FBgn0017556	43.9079376358732	37.3906281226769	41.2451763299739	52.7026103636207	47.687140821165	47.9838650992051	52.4742575446094	54.5079831677959	52.4445053858796	52.9621450739006	49.7997755870432	52.2563468742429
FBgn0017558	579.031605925672	611.073550582521	413.07480221711	233.999590014476	272.932784699859	244.773007112974	187.920129482263	210.725543438054	161.476987237787	216.118764444898	204.47272479301	194.65635833402
FBgn0017561	13.6218326208929	15.3207086351041	15.2644534755946	17.8887717462804	17.8573123075001	25.9887003034107	18.8037653015398	13.7429702242209	17.3433860926216	17.7924339553977	19.2367364180997	22.5799029703519
FBgn0017566	133.79820366207	148.347654537263	165.915263695952	219.182627557961	251.355198994963	254.234614315634	288.10894147953	261.348383124741	285.544349866234	298.319809318835	287.352495715851	266.325556852903
FBgn0017567	120.591249192067	115.816458228364	126.601508009829	104.260821187917	134.470972982235	125.888527001628	144.377660455885	133.25462268042	152.06538864145	158.649202768963	147.841211038791	138.47052185195
FBgn0017572	136.494911642856	134.106819638554	130.775868756216	90.6484898254277	90.36882288947	87.8577811675585	86.7911292199195	87.792645229833	89.5581677752098	90.6227969461591	87.7339006732025	92.1377339387604
FBgn0017577	3.24987884863943	1.95727114721594	2.61676345295907	3.1320408444666	2.70565337992425	2.58043832799822	3.76075306030795	3.53722018429314	3.96589374814214	2.96540565923296	3.95521683362798	3.04975312846311
FBgn0017578	40.3123269948253	39.2804071613681	36.8216000166383	30.7180928976532	28.4093604892047	32.8084301702631	25.0325125576748	27.4859404484418	30.3065313290862	28.4678943286364	30.20347400225	32.0810569474869
FBgn0017579	296.015560660115	312.285986143729	311.955585927763	427.403112160289	462.396162629055	482.726284359096	451.877984902628	453.749966263833	427.72460035933	459.756493407478	441.246387060649	433.358189734883
FBgn0017581	3224.43298871817	3197.50613346559	2797.32013121324	1304.43478016564	1335.10466032362	1248.80927273552	1404.52374449189	1351.10213596771	1273.05189315363	1325.6549459035	1285.80503609579	1352.09631968439
FBgn0017590	64.9284306143069	63.2401056876322	56.8211492642541	24.2130849899149	25.5007831057861	26.2344563346486	24.1510860591651	25.6303495320913	25.6303282529186	22.7743154629091	24.510358862937	26.9199362685494
FBgn0019624	312.887272129647	354.940998731332	378.433838411271	307.120697421831	320.75520819002	351.554002685853	366.555899846891	352.388312458187	385.816350005828	402.227623618358	379.161468278246	337.232317089671
FBgn0019637	19.4301267333549	20.3826167744556	21.4325387575695	20.5389601531368	23.0656950638543	22.7324328895082	19.215097667511	21.9771549155262	23.1442456048295	21.7067694255852	24.750068974066	17.4187822914143
FBgn0019643	109.320392759552	126.075258724116	112.458524585503	124.438392012846	114.854985977785	151.078520203515	131.215024744807	112.205263223069	128.980335480623	119.505848067088	122.911359481379	115.538724289852
FBgn0019644	121.697590927774	124.590432336573	138.750766898568	171.900857117456	187.028289887264	194.761654756056	197.204488599898	186.022989364138	211.849757083593	213.568515577957	205.731202876437	204.040214113907
FBgn0019650	36.0943991274422	33.2061173941462	34.7655715893133	23.5505378882008	20.4953243529262	21.442213725509	24.2098478257325	22.5570270768858	20.0662385167192	24.0197858397869	20.6749970848735	23.9874813373348
FBgn0019660	6.98378220665069	7.559116154765	7.227251441506	14.154415354801	15.895713607055	14.5610448508471	12.7513033451067	12.409264253094	12.9039527924625	15.5980337675653	14.6223167788671	17.1841858969171
FBgn0019661	1068.38038490059	1052.87689298512	1050.00748744569	737.716081981288	710.639860237105	745.193725721201	691.743516030394	615.302350418599	616.370919394091	750.366248012307	735.370693415893	863.314731749557
FBgn0019662	108.0066119484	105.692641949661	98.9385800785476	56.7381245286066	59.186167685843	50.8100594584412	52.3567340114748	57.0014334616419	49.1297285217608	50.4118962069603	50.0994132259544	49.8517338306469
FBgn0019686	9.6804901874366	10.1238162787031	10.7162693787848	10.9019114009318	9.6727108332292	12.2878015618963	12.4574945122701	9.50990344629631	10.7730248083861	11.0906171655313	11.8057229731017	12.0230652179796
FBgn0019828	515.486102480999	446.257821565234	448.276501048583	424.63246064403	408.28309503057	401.872550081818	427.78566061003	452.532234724978	423.877091499192	415.809181537645	404.690595113481	588.015862807137
FBgn0019830	54.0724523326816	61.7552793000891	62.6777150875434	62.399890670527	61.5536143932767	71.0849320355701	68.3986962843509	56.4795485164183	70.2022385865161	71.2883520479603	65.9802080882486	69.2059363766628
FBgn0019886	366.406553594475	373.501328575621	331.456704041482	321.094418112528	343.753261919376	305.966258891218	297.099491764328	313.652852079371	306.676052374991	289.067743662029	301.615247328025	302.160156112345
FBgn0019890	163.531137809197	163.263410521219	146.414145582234	233.999590014476	272.391654023874	197.034898045007	193.913829672129	247.60541290052	173.907400478233	189.608037851355	192.726929347691	178.586505310965
FBgn0019925	106.692831137248	113.45423443	124.732391257716	111.729533970876	106.738025838012	124.721185853247	113.939065374018	102.811334209045	121.226125316345	119.743080519827	121.652881397952	112.078427471019
FBgn0019928	0.76060994329859	2.09225536426531	1.86911675211362	1.62625197693458	3.92319740089017	7.06548589809037	3.11437362806752	2.66741194225384	7.81340260828004	6.8204330162358	6.95159322274009	6.09950625692622
FBgn0019929	61.2636736147774	66.0072821371444	72.9578572241683	48.5466330892324	52.2191102325381	50.6257424350128	62.6988049273217	61.6404107525182	67.4793861624185	51.3015179047301	65.5607153937729	45.628998729698
FBgn0019932	56.5617212380224	58.0432133312313	56.0111986716715	44.9929713618568	47.7547821556631	44.2975246306362	42.3672336950318	41.8667700501582	39.0078205973981	44.1252362093864	44.7658632533349	45.8635951241952
FBgn0019936	200.524439596901	199.911625450124	199.185541883575	300.434994849989	311.285421360285	334.043885460151	296.453112332088	288.544387492503	288.20800984633	324.533995346455	316.836839384714	313.479432146833
FBgn0019938	17.632321412831	18.8302982783878	24.3608216692142	24.0323903258111	22.7274883913637	24.2684080847452	24.2098478257325	23.0789120221093	23.4402078248401	19.9275260300455	25.4691993074529	22.7558502662247
FBgn0019940	38.7219607497464	48.7967944633491	39.0645401191747	58.545071169645	62.6358757452465	65.5554213327168	63.4039461261294	64.6557459915877	61.2641795421957	73.7199846885313	66.2199181993776	57.5934148490533
FBgn0019947	40.7963515041971	40.4952651148125	43.1765969738246	58.1836818414373	60.6066357103033	60.3945446767203	57.292722403129	57.5233184068655	61.6785266502106	63.3410648812159	60.5268030600646	55.1888018054574
FBgn0019948	419.718395983858	417.033738574044	372.764184263193	223.459067941752	209.011723599149	253.128712175064	194.383923804667	195.532892810434	184.502847954613	236.402139154051	232.279097683971	205.03724879052
FBgn0019949	20.4673221105802	23.6897300921653	21.8063621079922	19.1536343950073	20.2924003494319	21.442213725509	19.7439535666168	16.5263565987466	19.3559291886937	19.5716773509375	20.3154319181801	16.3044494175528
FBgn0019952	20.8130539029887	18.1553771931409	18.4419519541877	26.5018840685636	27.3947404717331	33.3613812405485	26.384033188723	23.8327458318767	26.6365998009547	27.2817320649432	27.5067352520491	31.9051096516141
FBgn0019957	67.8325776705379	70.191792865675	76.5714829449213	98.7797497101006	113.096311280834	120.113260267536	117.641056667758	121.831141101638	128.565988372608	131.901243722682	121.35324375904	115.656022487101
FBgn0019960	161.871625205636	174.804561078941	174.575504647412	212.978777423729	216.790477066431	210.305723731855	237.280013398805	229.513401466102	244.346408840757	221.575110857887	227.18525782248	221.400347306697
FBgn0019968	235.6507897056	226.638500425901	216.319112111283	229.120834083672	248.378980277046	216.203868481565	217.359774532486	251.780492462309	204.273124251321	207.400471806753	203.034464126236	194.363112840899
FBgn0019972	24.2703718270732	25.1745564797084	22.0555776749407	26.9235049514725	25.0949350987974	20.7049456317953	21.683091863338	23.1368992382453	18.8231971926746	20.6392233882614	21.5739100016072	16.3630985161771
FBgn0019982	28.1425679020478	29.6290356423378	26.2922423130649	37.7049532430018	40.5848006988638	43.3759395134939	36.6673423380025	36.8798694624662	40.3692468094468	40.3888250787529	42.6683997809564	38.1219141057888
FBgn0019985	33.1902520712112	31.7887831151278	31.7749847859315	18.2501610744881	18.3984429834849	19.4147264677962	17.0409123045204	19.8896151346319	15.2716505525473	17.9110501817671	18.2179684458016	22.0520610827332
FBgn0019990	37.2007408631492	38.0655492079237	38.4415012018035	45.5350553541683	46.1990314622066	42.9458664588276	47.8908397523591	48.1293893928411	51.3198489498393	46.97202564225	49.6199930036965	43.810876672345
FBgn0020018	41.0729369381239	40.9002177659606	45.3572331846239	57.6415978491258	64.8003984491858	64.8795922468125	61.9936637285139	59.8428070523036	62.5664133102424	63.9341460130625	65.4408603382084	64.9245521770896
FBgn0020224	105.102464892169	97.3911126011241	93.7673570643666	74.7473593842896	74.2701852789207	75.4471015900433	73.9223023416782	76.1372147865065	73.9905550026518	73.5420603489773	72.4523810887307	72.1383913078774
FBgn0020235	74.2631890093351	82.2053881830694	83.2379993607932	149.856108096787	170.456162935228	188.556314967299	172.700831941329	164.161808880883	181.957572862521	192.632751623773	189.850408014143	184.158169680272
FBgn0020236	379.060337196625	409.002177659606	331.768223500168	407.044846671256	392.455022758013	434.742419259891	325.363901483205	295.560840644953	301.763079522815	340.13202911402	334.63531513604	352.657030027859
FBgn0020238	1594.0310020784	1581.13762640785	1555.29204943374	716.273648507632	688.453502521726	674.477427732488	645.204196909083	661.460174462817	657.391283087561	637.087751829608	659.862008410268	692.293960161125
FBgn0020248	1.24463445267042	1.55231849606781	0.747646700845448	1.38532575812946	2.36744670743372	2.3346822967603	2.17418536299054	2.37747586157408	2.07173554007425	2.55024886694034	2.2772460557252	1.64217476148013
FBgn0020249	46.1206211072872	42.9249810217012	45.7310565350466	78.2407895569638	78.261024014309	67.5829085904297	68.2811727512163	79.3844988901198	65.4668430663464	68.0857139359887	73.7707866999401	66.0975341495754
FBgn0020251	36.2326918444056	36.5807228203806	34.080228780205	35.4161541643531	37.0674513049623	37.2320387325458	34.669442274714	31.6610200102304	34.5683872972389	33.8649326284404	36.1962267804743	32.6675479337298
FBgn0020255	293.664584471738	278.404947664336	279.806777791409	234.059821569177	231.401005318022	242.315446800595	238.04391636418	245.865796416441	234.698040468412	221.812343310625	234.975836434171	236.355867455891
FBgn0020257	85.4648990833689	95.0963809112847	92.0851519874644	39.6925945481441	32.5354818935891	30.1665528344554	31.5550686466464	31.4290711456866	32.6742290891711	30.3064458373608	29.9038363633388	33.4886353144699
FBgn0020258	1.79780532052394	1.48482638754312	1.05916615953105	2.04787285984355	1.96159870044508	2.08892626552237	2.17418536299054	1.79760370021455	1.6573884320594	1.95716773509375	2.2772460557252	1.58352566285584
FBgn0020261	38.7911071082281	43.1274573472753	44.6718903755155	67.0377203825256	64.1239851042048	66.477006449859	67.5760315524086	66.1634136111225	75.529558546707	63.8155297866932	65.3809328104262	57.1828711586833
FBgn0020269	43.0090349756112	39.4153913784175	40.4975296291284	24.5142427634213	25.9066311127747	22.6709938816987	23.4459448603574	25.3404134514115	23.854554932855	23.1301641420171	23.0720981961632	22.6385520689761
FBgn0020270	3.24987884863943	4.92692392230219	4.98431133896965	9.87797497101006	10.1462001747159	9.6459242260886	10.6946415152507	9.74185231084013	9.94433059235641	9.07414131725285	11.2663752230615	9.2665575826379
FBgn0020272	3.04243977319436	3.30711331770969	3.73823350422724	5.54130303251784	7.30526412579548	5.59094971066282	6.64007962210623	6.37859377495484	5.62328218020154	6.46458433712784	7.19130333386906	5.04382248168899
FBgn0020277	2.35097618837746	2.49720801541344	1.55759729342802	4.69806126669991	4.2614040733807	4.66936459352059	4.05456189314451	3.47923296815719	4.38024085615699	4.98188150751137	3.89528930584574	3.57759501608172
FBgn0020278	42.2484250323126	45.35469692859	39.3760595778603	47.823854432817	45.2520527792331	38.7680139277828	51.5928310460997	54.9718808968836	43.6840236735657	43.1169982852472	48.001949753576	36.1864938511873
FBgn0020279	463.349748185805	451.724682355733	481.795994803154	254.719244831717	236.406464070882	244.465812073927	245.624184251363	246.503655793937	236.473813788475	237.944150096852	241.567864490218	215.476788345643
FBgn0020280	35.7486673350337	32.9361489600475	32.7095431619884	33.7296706327173	31.9267098831062	34.1600883420717	33.0828745773965	35.7781123558831	34.8643495172496	33.8056245152557	32.181082419064	37.3008267250488
FBgn0020294	21.2279320538788	21.4624905108506	21.681754324518	18.2501610744881	18.2631603144887	20.7049456317953	23.739753693194	20.1795512153117	19.000774524681	18.7413637663523	20.0157942792689	18.2985187707786
FBgn0020299	31.0467149582788	27.1993197354491	28.0367512817043	24.3937796540187	24.824369760805	21.8722867801754	25.3263213905114	27.3699660161699	21.6052420607743	21.232304520108	21.7536925849539	19.4128516446402
FBgn0020300	57.5989166152478	54.7361000135216	43.2389008655618	57.2802085209181	55.8717422954358	74.0340044104252	48.8897897840034	47.3755555830737	48.715381413746	52.724912621162	55.3131081430095	56.7723274683132
FBgn0020304	348.497646747718	326.931773693586	286.224078640332	186.958745792776	185.810745866298	164.71797993722	168.411222981916	198.954138562455	161.062640129773	163.868316729213	154.193528983709	142.16541506528
FBgn0020305	13.6218326208929	12.0135953173944	16.6351390938112	15.660204222333	15.5575069345645	16.0970200460842	15.1605357743664	14.4968040339883	16.4554994325898	14.5304877302415	15.101737001125	15.2487656423155
FBgn0020306	211.587856953971	209.360520643581	216.194504327809	195.571858115059	192.439596647112	203.301676841574	204.020853521706	196.866598781561	205.220203355355	185.33785370206	201.716058515027	191.665254304181
FBgn0020307	30.0095195810535	35.7033254095597	37.0708155835868	23.2493801146944	21.0364550289111	28.7534556548373	23.7985154597613	20.9333850250791	25.807905584925	28.7644348945597	26.5478948075333	26.040199789185
FBgn0020309	381.065581592594	360.272875304782	346.471941950128	164.432144334497	168.088716227794	170.800441710359	167.88236708281	166.191361445642	165.620458317936	166.12202503023	163.84186095665	166.328843698488
FBgn0020312	12.0314663758141	12.0135953173944	12.0869549970014	16.0215935505407	15.0840175930777	15.3597519523704	17.0409123045204	15.3666122760276	18.4680425286619	15.4201094280114	18.7573161958418	14.9555201491941
FBgn0020369	49.301353597445	52.8463209748303	55.4504636460374	84.6855659100009	89.4894855409947	91.23692659708	81.1499996294576	78.8046267287603	83.5797309309955	83.9209801562927	92.8876680624753	81.2876506932667
FBgn0020370	58.1520874831013	61.0803582148422	67.9735458851987	98.2978972724904	98.0122936877561	108.869921838401	104.71346802295	100.897756076558	102.521313011674	101.891338451244	104.333825868884	102.459975296636
FBgn0020371	44.0462303528365	41.1026940915347	41.7436074638709	63.8454479833577	61.0124837172919	65.7397383561452	70.6316434139088	70.8023909019988	74.2865172226625	66.0099299745256	66.2199181993776	78.5897921565493
FBgn0020372	38.8602534667098	42.7899968046519	38.5038050935406	37.8856479071057	35.646983280502	37.6006727794027	36.4910570383006	35.2562274106595	33.4437308611986	40.8632899842301	36.5557919471677	34.4270208924585
FBgn0020377	4.07963515041971	3.44209753475906	3.80053739596436	2.16833596924611	2.90857738341857	2.21180428114133	1.88037653015398	2.02955256475836	2.07173554007425	3.26194622515625	2.15739100016072	2.40461304359591
FBgn0020378	22.8182982989577	28.4141776888934	23.5508710766316	7.83010211116651	8.45516681226329	9.27729017923171	9.22559735106795	7.71229974608177	10.3586777003713	8.59967641177557	7.19130333386906	7.74168101840635
FBgn0020379	37.5464726555577	37.6605965567756	38.0053739596436	23.9721587711098	25.5007831057861	22.9781889207461	25.2675596239441	26.2102216934508	25.3935584769101	26.8665752726506	26.1284021130576	24.0461304359591
FBgn0020381	18.2546386391662	18.8302982783878	24.4231255609513	34.2717546250288	36.1881139564869	35.3888684982613	29.968500949329	33.5745981427169	31.194417989118	28.883051120929	34.2186183636603	30.1456366928853
FBgn0020385	88.1616070641548	97.7285731437475	67.4128108595646	176.117065946545	166.262400196345	198.202239193387	127.21922461823	105.014848422211	106.428014315814	229.996862930108	232.219170156188	206.503476256127
FBgn0020386	376.501921932802	360.947796390029	342.920620121112	263.934672701013	273.879763382832	256.262101573347	246.916943115844	256.76739305	233.277421812361	232.962268589341	243.365690323685	230.315010297589
FBgn0020388	38.3070825988563	37.4581202312016	39.251451794386	61.1350280218001	53.0984475810135	47.7995480757766	56.8226282705905	54.5079831677959	45.8741441016441	51.6573665838381	56.2719485875254	49.3825410416526
FBgn0020389	9.12731931958308	9.24641886788219	10.4047499200992	17.1057615351638	16.8426922900285	16.9571661554169	16.1594858060107	15.8305100051152	14.7389185565282	16.1318067862273	16.1205049734231	15.0728183464427
FBgn0020391	5.32426960309013	5.66933711607375	4.85970355549541	4.57759815729734	5.81715476683714	5.6523887184723	5.64112959046193	5.33482388450769	6.51116884023336	5.45634641298864	5.57326008374852	5.98220805967763
FBgn0020392	32.9828129957661	33.4085937197203	34.0179248884679	33.3080497498083	32.9413299005778	35.8189415529277	34.5519187415793	34.7923296815719	35.4562739572708	37.5420356458892	36.1962267804743	31.4359168626197
FBgn0020399	195.407609069256	189.04539597765	179.123688744222	93.5998360057905	88.6101481925193	91.9741946907938	98.0733884008434	99.6220373215675	100.804732135613	92.1648078889603	90.5504944789679	93.8972068974891
FBgn0020407	12.9995153945577	15.7256612862522	13.0215133730582	10.8416798462306	10.2138415092141	9.40016819485067	10.92968858152	12.5832259015018	11.187371916401	10.616152260054	11.625940389755	10.3222413578751
FBgn0020412	170.030895506476	162.925949978596	168.968154391071	149.012866330969	140.558693087065	149.665423023897	148.020889983058	150.302864224391	157.392708601641	146.728272018847	148.800051483307	146.564097462102
FBgn0020414	367.305456254737	255.99756763414	373.511830964038	482.816142485467	485.123651020418	289.623482813896	288.050179712962	381.555882174572	263.169606033432	344.046364584208	377.303714916997	241.751584529326
FBgn0020415	113.33088155149	93.4765703066922	100.745392938924	169.732521148209	173.973512329129	154.703421664274	112.587544742969	116.148393920314	94.6487179593922	148.270282961648	149.878746983388	127.503140409208
FBgn0020416	114.644662362642	85.2425330666803	70.4657015546835	227.795739880244	250.340578977491	135.411573212097	107.416509285046	152.970276166644	81.5079953909213	139.374065983949	141.369038038309	120.172003081171
FBgn0020440	62.9923325768196	56.3559106181141	61.8054606032237	56.5574298645027	57.1569276508998	51.424449536536	53.8845399422249	56.5955229486903	49.0113436337566	53.3773018661932	50.6387609759946	52.1390486769943
FBgn0020443	276.308848492833	278.472439772861	289.775400469348	255.743181261639	253.925569705891	241.578178706881	233.695545638199	241.980652935332	247.720378148878	223.295046140242	242.766415045863	238.819129598111
FBgn0020445	25.7915917136704	23.6222379836406	24.7346450196369	15.2385833394241	16.0309962760512	14.5610448508471	16.0419622728761	18.1499986505533	13.7326470084922	14.2932552775028	15.7010122789474	13.313345387714
FBgn0020493	106.485392061803	98.4709863375191	104.047499200992	40.1744469857543	40.2465940263733	43.3145005056845	49.7712162825131	47.7234788798894	44.2759481135869	42.8797658325085	41.9492694475695	43.400332981975
FBgn0020496	259.160551589374	256.807472936436	252.268457643602	156.842968442135	158.95713607055	140.080937805618	150.136313579482	143.808296017164	132.472689676748	133.502562778668	135.196502676738	152.13576183141
FBgn0020497	134.558813605369	137.143964522165	133.579543884387	99.7434545853211	98.2828590257485	99.1625586045031	100.306335530401	98.4622929988484	95.5366046194241	98.5107759997188	96.0038995071519	102.753220789757
FBgn0020503	468.950603222822	468.260248944282	461.98335723075	537.02454171662	523.205722342852	575.499186151413	556.591452925577	552.676156991769	560.966791808105	510.820778859469	533.834417484213	613.410922511455
FBgn0020506	0.27658543392676	0.5399368681975	0.498431133896965	1.32509420342818	0.744054679479169	0.860146109332741	1.35152063104817	1.04376989044716	0.887886660031822	3.02471377241762	2.51695616685417	1.99406935322588
FBgn0020508	13.2069544700028	13.2959453793634	14.3921989912749	34.6933755079378	32.3325578900948	35.7575025451182	32.7303039779927	25.8043111804991	33.7988855252114	29.7726728186989	35.6568790304341	28.1515673396595
FBgn0020509	120.314663758141	126.007766615592	127.536066385886	102.03225366397	112.622821939347	154.519104640846	102.127950293988	94.6351367338755	102.225350791664	121.107167123074	119.555417925573	131.022086326665
FBgn0020510	104.549294024315	105.82762616671	102.801421366249	66.7967941637205	69.8734985365438	66.2926894264305	63.8152784921006	64.0758738302282	63.9870319662933	66.0099299745256	68.0177440328448	56.0098891861975
FBgn0020513	161.664186130191	142.880793746763	96.2595127338515	225.988793239206	295.930838429215	186.836022748633	171.936928975954	182.485769179845	106.901553867831	216.593229350375	183.677872652572	155.654707748867
FBgn0020518	0.76060994329859	1.14736584491969	1.05916615953105	0.542083992311528	0.0676413344981063	0.368634046856889	0.235047066269247	0.869808242039297	0.473539552016972	0.533773018661932	0.359565166693453	0.351894591745743
FBgn0020521	73.7791644999633	78.0883695630634	72.8332494406941	61.0747964670988	62.5005930762502	68.8731277544288	67.3997462527066	58.5091010811767	66.2363448383739	59.1894969582898	61.0661508101047	64.1621138949738
FBgn0020545	55.1787940683886	58.1107054397559	52.9583079765526	157.264589325044	154.357525324679	138.176328563524	117.464771368056	130.645197954302	106.842361423829	120.098929198935	130.522155509723	103.163764480127
FBgn0020616	30.4935440904253	31.8562752236525	28.2859668486528	30.1760089053417	28.2740778202084	30.7195039047408	31.672592179781	31.0811478488709	32.7334215331732	31.3146837615	31.2821695023304	29.0899529176481
FBgn0020617	0.96804901874366	1.34984217049375	1.43298950995378	1.44555731283074	1.21754402096591	1.47453618742756	0.705141198807741	1.21773153885502	1.83496576406577	1.66062716917046	1.79782583346726	1.17298197248581
FBgn0020618	770.705311636917	804.303457288701	787.583495448942	971.05312489405	968.556268678384	1130.84637774132	1036.61632401395	1006.07819995879	1010.23744178421	1082.61029807277	1024.58094249299	905.659380956294
FBgn0020620	175.078579675639	162.858457870071	149.404732385615	98.3581288271916	99.0269137052276	94.9232670656489	87.1436998193234	101.361653805646	83.8756931510061	91.9275754362216	91.9887551457417	84.1028074272326
FBgn0020621	153.297476753907	156.986644428423	146.850272824393	151.723286292526	156.251482690626	138.729279633809	149.783742980078	153.492161111868	139.516590513	141.094001266304	145.504037455284	145.918957377235
FBgn0020622	83.7362401213266	77.0759879351931	69.5934470703638	54.0879361217502	48.0929888281536	38.0921848418785	44.9527514239935	51.1447246319107	43.5656387855614	37.067570740412	40.6907913641424	45.4530514338252
FBgn0020626	127.367592323273	130.259769452647	133.392632209175	131.003631475286	123.445435459044	122.509381572106	130.862454145403	124.266604179348	131.643995460718	121.225783349443	129.982807759683	107.914341468695
FBgn0020633	0.76060994329859	0.607428976722187	1.05916615953105	1.50578886753202	1.35282668996213	1.35165817180859	1.35152063104817	0.985782674311203	0.651116884023336	1.12685415050852	1.1386230278626	0.997034676612939
FBgn0020637	1.24463445267042	1.34984217049375	1.68220507690226	0.602315547012809	0.879337348475382	0.368634046856889	0.293808832836559	0.347923296815719	0.355154664012729	0.533773018661932	0.419492694475695	0.469192788994324
FBgn0020647	252.245915741205	238.449619417721	229.15371380913	201.113161147577	213.002562334537	188.679192982918	224.293662987429	223.714679852507	210.547523315546	214.813985954835	211.124680376839	192.955534473916
FBgn0020653	113.74575970238	120.878366367715	125.916165200721	236.107694429021	228.560069269101	216.756819551851	214.715495036957	227.947746630432	214.395032175684	224.303284064381	230.421344322721	189.788483148204
FBgn0020655	27.3128116002676	30.1014804020106	33.8310132132565	54.8709463328669	58.7803196788544	66.0469333951926	58.8205283338791	56.7694845970981	67.5385786064206	59.9605024296904	66.579483366071	59.5874842022792
FBgn0020660	1.72865896204225	0.80990530229625	1.30838172647953	0.963704875220494	0.676413344981063	0.921585117142222	0.64637943224043	0.869808242039297	0.591924440021215	0.415156792292614	0.779057861169148	0.645140084867196
FBgn0020762	45.290864805507	41.8451072853062	42.0551269225565	46.5589917840901	45.9961074587123	44.2360856228267	49.5949309828111	48.7672487703366	43.3288690095529	47.2685662081733	46.6835441423666	42.5792456012349
FBgn0020764	491.561462446334	557.079863762771	415.566957886595	510.643120757459	560.949586992796	587.479792674262	472.620888500889	447.081436408199	499.051495381886	499.670853580753	505.42876931543	428.197069055945
FBgn0020766	29.1797632792732	26.9293513013503	32.3980237033028	39.6323629934428	48.2282714971498	47.9224260913956	48.6547427177342	48.0134149605692	50.0176151817926	58.7150320528125	51.3578913093815	48.7374009567854
FBgn0020767	183.030410901033	172.239860955002	154.638259291534	90.9496475989341	96.2536189908053	90.8682925502231	88.3189351506696	87.908619662105	88.7886660031822	84.6919856276932	88.5129585343716	94.6009960809806
FBgn0020887	34.6423255993267	36.8506912544794	38.0676778513807	36.8617114771839	36.1204726219888	41.348452255781	38.4301953350219	36.7059078140583	37.8831641613577	35.1697111185029	38.7131829473284	36.7729848374302
FBgn0020906	3.38817156560281	13.6334059219869	4.79739966375829	4.69806126669991	8.25224280876897	29.3064067251227	8.75550321852946	4.05910512951672	11.3057568044052	17.1993528235511	10.0678246674167	14.5449764588241
FBgn0020907	19.2226876579098	22.4748721387209	19.4388142219817	21.9845174659675	23.8773910778315	25.0671151862685	20.9779506645303	23.2528736705172	23.9729398208592	21.1729964069233	23.3118083072922	26.0988488878093
FBgn0020908	299.956903093571	314.850686267667	279.308346657512	188.344071550905	210.296908954613	193.041362537391	219.827768728313	217.973945455048	214.927764171703	183.439994080151	172.531352485075	231.42934317145
FBgn0020909	3.80304971649295	3.30711331770969	3.42671404554164	7.16755500945242	6.49356811181821	7.43411994494726	7.22769728777935	7.19041480085819	6.57036128423548	7.53213037445171	6.89166569495785	5.92355896105334
FBgn0020910	384.59204587516	413.65913314781	410.395734872414	937.504148925437	977.890772839123	1081.75661050154	1012.40647618821	995.930437134995	990.644742819505	1010.01716753474	986.886527517964	907.24290661915
FBgn0020912	41.2112296550873	48.8642865718737	54.0174741360836	26.5018840685636	28.8828498306914	35.6960635373088	28.3819332520116	22.8469631575655	27.9388335690013	29.060975460483	31.3420970301126	28.1515673396595
FBgn0020930	24.3395181855549	25.2420485882331	26.1053306378536	41.4393096344812	41.2612140438449	41.8399643182569	41.0744748305509	42.040731698566	43.0329067895423	45.5486309258182	43.3875301143433	40.4092289521362
FBgn0021738	10.3719537722535	12.6210242941166	11.0900927292075	5.72199769662168	4.93781741836176	6.635412843424	6.16998548956774	4.92891337155602	5.56408973619942	6.22735188438921	5.63318761153076	7.50708462390919
FBgn0021750	11.3400027909972	12.4185479685425	13.1461211565325	11.0223745103344	11.4990268646781	13.2093866790385	11.5173062471931	11.8293920917344	13.0815301244688	12.8105524478864	12.6447083620531	11.1433287386152
FBgn0021760	448.41413475376	444.503026743592	442.918366359191	529.134208050752	493.714100501678	487.948600022902	560.352205985885	570.478232345507	601.158461285546	528.435288475313	525.564418650264	512.006630990056
FBgn0021761	22.8874446574394	21.4624905108506	24.9838605865854	28.1883676001994	29.1534151686838	26.8488464127434	31.0262127475406	27.196004367762	29.9513766650735	30.4250620637301	28.4056481687828	29.3245493121453
FBgn0021764	36.9933017877042	37.8630728823497	38.8153245522262	39.9937523216505	41.328855378343	39.1980869824492	42.4259954615991	37.6916904883695	37.7647792733535	35.8814084767188	37.8142700305948	37.7113704154188
FBgn0021765	30.7701295243521	33.8810384793931	32.8341509454626	54.9914094422694	54.4512742709756	68.0744206529055	57.7628165356675	47.9554277444332	58.0085951220791	63.0445243152926	66.3997007827243	55.5406963972031
FBgn0021767	5.46256232005351	4.38698705410469	5.23352690591814	2.16833596924611	2.43508804193183	2.94907237485511	4.05456189314451	3.47923296815719	3.25558442011668	2.31301641420171	3.23608650024108	3.16705132571169
FBgn0021768	64.3752597464534	67.2896321991134	65.4813902157138	78.9033366586779	80.8990360597352	82.4511484803242	76.331534770938	76.4851380833222	80.0873767348704	80.3624933652131	79.2841192559063	93.3107159112462
FBgn0021776	3.04243977319436	3.239621209185	3.23980237033028	2.58995685215508	2.23216403843751	3.25626741390252	2.93808832836559	2.26150142930217	2.07173554007425	2.37232452738637	1.19855055564484	3.04975312846311
FBgn0021795	47.7801337108478	46.7045390990837	55.263551970826	92.2747418023623	88.0013761820363	109.607189932115	99.6011943315935	94.8090983822834	112.584028492035	111.973717692636	108.049332591383	96.1258726452122
FBgn0021796	33.2593984296929	30.1689725105353	36.8216000166383	46.3782971199863	47.6194994866668	46.5093289117775	48.5959809511668	43.4324248858289	47.9458796417184	47.3871824345426	46.2041239201087	43.2830347847264
FBgn0021800	223.757616046749	212.262681310142	191.70907487512	64.8091528585782	62.2300277382578	64.2652021687177	59.8194783655234	60.4226792136632	61.6193342062085	63.8155297866932	54.4741227540581	68.4434980945471
FBgn0021814	57.0457457473943	49.4717155485959	52.0237496004958	82.6376930501573	86.2427014850856	82.6969045115621	82.8540908599096	88.6624534718723	82.3958820509531	81.8451961948296	82.8797709228409	77.0649155923178
FBgn0021818	35.6103746180704	34.8259279987387	36.8216000166383	35.3559226096519	34.8352872665248	34.6516004045476	34.6106805081466	33.6325853588528	34.9235419612517	33.8649326284404	32.3608650024108	31.0253731722497
FBgn0021825	25.5150062797436	28.4816697974181	34.1425326719421	42.9450985020133	46.6725208036934	44.0517685993982	44.1888484586185	43.2004760212851	43.7432161175678	43.3542307379858	48.8409351425273	41.1130181356277
FBgn0021847	25.0309817703718	24.5671275029862	28.8467018742869	42.4030145097017	40.7877247023581	41.348452255781	41.7796160293587	41.4608595372065	42.5001747935232	42.1680684742926	43.2676750587788	42.1100528122406
FBgn0021856	16.6642723940873	14.3758191157584	18.8780791963476	18.7320135120983	22.1187163808808	22.9781889207461	21.683091863338	23.4268353189251	21.2500873967616	23.6046290474943	25.2894167241062	20.3512372226288
FBgn0021872	785.15690055959	775.281850623085	726.463377654827	564.550362215105	566.022687080154	495.997110045944	489.896847871678	526.407948082183	489.580704341547	489.8257067921	511.721159732566	473.591471391146
FBgn0021874	5.11683052764506	5.87181344164781	7.97489814235145	11.2633007291395	13.1224188926326	11.1204604135162	12.2812092125682	11.3654943626468	11.6609114684179	12.9884767874403	11.9255780286662	11.0846796399909
FBgn0021875	7.88268486691266	8.84146621673406	9.09636819361962	12.5883949325677	12.2430815441572	12.1034845384679	13.2801592442125	12.9311491983175	12.0752585764328	12.869860561071	14.2627516121736	10.8500832454937
FBgn0021895	172.727603487262	181.621264039934	176.693836966474	65.5319315149936	63.4475717592237	61.9919588797668	60.2308107314946	58.8570243779924	59.5475986661342	63.5782973339546	62.8040491157898	59.8220805967763
FBgn0021906	259.506283381783	273.208055307935	303.918383893675	235.505378882008	282.470212864092	284.708362189137	331.59264873934	305.882565117153	346.986106740436	354.662516844262	350.456182470552	322.745989729471
FBgn0021944	26.3447625815239	30.23646461906	33.3948859710967	52.0400632619067	52.0838275635419	55.8480580988187	56.5875812043212	53.0003155482612	60.1987155501575	54.3262316771478	56.93115139313	45.7462969269466
FBgn0021967	37.7539117310028	37.5256123397263	44.6095864837784	76.6747691347305	87.4602455060515	92.4042677454602	92.2559735106795	82.6317829937332	95.5957970634262	97.087381283287	96.6631023127566	99.0583275764267
FBgn0021979	114.57551600416	119.258555763123	109.904065024281	96.7318768502571	95.3742816423299	106.780995572879	109.120600515498	100.143922266791	113.886262260082	109.126928259773	108.588680341423	92.9588213195005
FBgn0021995	24.4778109025183	24.6346196115109	30.8404264098747	28.1281360454982	27.1918164682387	27.4017974830287	26.5015567218576	28.0658126098013	27.7020637929929	27.0444996122046	27.8063728909604	28.268865536908
FBgn0022023	168.924553770769	177.301769094354	182.488098898026	177.201233931168	181.616983127415	188.003363897013	178.459485064926	171.990083059237	175.623981354294	185.041313136136	191.528378792046	164.276125246638
FBgn0022027	51.0991589179689	52.5088604322069	50.092328956645	24.875632091629	24.0126737468277	23.4697009832219	26.2665096555884	24.4706052093722	25.0975962568995	28.7644348945597	27.2670251409202	20.9377282088717
FBgn0022029	50.0619635407436	44.9497442774419	43.7373319994587	41.2586149703774	33.8883085835513	36.8019656778794	45.9517014556378	41.8667700501582	39.954899701432	39.9736682864603	42.0091969753517	38.9430014865289
FBgn0022069	22.1959810726225	21.1925220767519	22.2424893501521	32.163650210484	31.9943512176043	32.4397961234062	30.908689214406	29.3995185809282	32.8518064211774	28.2306618758977	30.9226043356369	30.2629348901339
FBgn0022097	100.400512515414	110.214613220815	102.98833304146	109.982818884539	116.275454002245	125.028380892295	111.999927077296	108.204145309689	116.90507690419	119.683772406642	112.603824702833	116.18386437472
FBgn0022153	73.3642863490731	74.5787799197797	77.1322179705554	56.617661419204	61.08012505179	60.5174226923393	63.4039461261294	55.4937658421071	56.055244470009	61.7990539384148	59.9275277822421	55.2474509040817
FBgn0022160	224.310786914602	225.896087232129	224.854745279269	166.118627866133	183.849147165853	176.391391421021	225.233851252506	203.883051934011	189.297435918784	178.754653138563	181.999901874669	158.117969891087
FBgn0022213	32.6370812033577	32.2612278748006	32.1488081363543	34.7536070626391	38.7584846674149	33.7300152874053	35.7271540729256	40.9969618081189	35.6930437332793	33.8649326284404	32.2410099468463	33.6059335117185
FBgn0022224	4.90939145219999	7.62660826328969	6.66651641587191	9.21542786929597	10.2814828437122	9.27729017923171	8.81426498509677	9.04600571720869	9.94433059235641	10.0823792413921	9.5284769173765	11.3192760344881
FBgn0022238	294.217755339591	308.573920174871	297.874906395174	113.596712166616	107.617363186487	109.914384971162	106.00622688743	108.146158093553	105.18497299177	107.110452411494	100.558391618602	117.122249952708
FBgn0022246	2.7658543392676	2.63219223246281	3.55132182901588	3.91505105558326	4.19376273888259	5.77526673409126	4.34837072598107	3.53722018429314	5.44570484819518	4.74464905477273	4.43463705588592	5.98220805967763
FBgn0022288	21.7811029217324	21.7324589449494	25.5445956122195	27.7667467172905	24.2155977503221	27.8318705376951	26.384033188723	25.3404134514115	30.0697615530777	28.4085862154517	27.3868801964847	25.8056033946878
FBgn0022338	14.1750034887465	13.4309295964128	13.1461211565325	12.3474687137626	15.5575069345645	12.6564356087532	13.0451121779432	13.6849830080849	13.9102243404985	11.3871577314546	12.0454330842307	11.3192760344881
FBgn0022343	56.3542821625774	62.63267671091	70.3410937712092	70.0492981175896	64.5298331111934	75.6314186134717	71.5130699124184	69.5846593631438	75.2335963266964	68.2636382755426	77.6660760057858	68.7953926862928
FBgn0022344	18.2546386391662	21.3949984023259	19.8126375724044	29.8748511318353	28.9504911651895	36.4333316310225	33.9055393093389	32.5888154684057	34.3316175212305	37.8978843249972	36.6157194749499	31.5532150598683
FBgn0022349	98.7409999118534	102.250544414902	98.0663255942279	67.0377203825256	69.2647265260609	67.2142745435728	69.8089786819664	60.1907303491193	64.4605715183103	68.7381031810199	66.2199181993776	68.7367435876685
FBgn0022355	637.321986125737	713.054126563323	782.910703568658	2096.29902982338	1893.82208327798	2587.81100893536	1713.14054250341	1392.33104664037	1931.98217978524	2081.89269712109	2514.1395730484	2592.87665017988
FBgn0022359	8.91988024413801	9.38140308493156	9.59479932751658	10.721216736828	9.6727108332292	13.0865086634196	11.5760680137604	11.0175710658311	9.94433059235641	14.2339471643182	15.1616645289073	13.3719944863382
FBgn0022361	171.966993543963	164.950713234336	147.597919525239	93.8407622245956	99.2974790432201	91.1754875892705	85.4396085888713	93.2434435466126	87.8415868991483	91.6310348702984	92.2284652568706	109.263270737053
FBgn0022382	398.006439420608	366.482149289053	362.172522667883	207.437474391211	187.772344566743	193.840069638914	195.265350303177	199.244074643135	191.073209238848	180.949053326395	191.828016430957	205.154546987768
FBgn0022699	16.2493942431972	15.0507402010053	17.6943052533423	19.5752552779163	21.4423030358997	20.1519945615099	20.3903329988572	19.1937685410005	19.8294687407107	22.1219262178779	19.8959392237044	19.4128516446402
FBgn0022700	6.63805041424224	3.57708175180844	10.9654849457332	56.196040536295	103.22067644411	9.46160720266015	19.4501447337802	69.1207616340561	22.6707060528125	32.6787703647472	26.6078223353155	11.2606269358638
FBgn0022702	4.70195237675492	4.92692392230219	4.54818409680981	7.83010211116651	7.84639480178033	9.21585117142222	7.05141198807741	6.84249150404247	6.51116884023336	8.48106018540626	7.07144827830457	6.74464634179341
FBgn0022708	1.17548809418873	0.80990530229625	0.809950592582569	1.38532575812946	0.811696013977276	1.47453618742756	1.29275886448086	0.695846593631438	0.532731996019093	0.889621697769887	0.83898538895139	1.2316310711101
FBgn0022709	96.7357555158843	92.9366334384947	98.627060619862	128.654600841936	134.741538320228	126.441478071913	140.969477994981	145.43193806897	133.597346112788	136.527276551085	135.496140315649	129.673157058306
FBgn0022710	84.5659964231069	91.5192991594762	85.2940277881182	57.6415978491258	48.972326176629	58.4899354346264	43.0723748938395	36.6479205979224	45.2822196616229	41.5156792292614	46.1441963923264	42.9311401929807
FBgn0022720	30.7009831658704	32.4637042003747	29.0336135494982	33.669439078016	33.0089712350759	33.7914542952148	35.3158217069544	30.3273140391035	35.2195041812623	35.1104030053182	39.3124582251508	33.3713371172213
FBgn0022724	14.3824425641915	12.7560085111659	12.398474455687	13.1304789248792	13.3253428961269	15.4826299679893	14.514156342126	13.8589446564928	15.5676127725579	14.1153309379489	13.0642010565288	12.2576616124767
FBgn0022740	2.21268347141408	1.95727114721594	2.36754788601059	1.98764130514227	1.82631603144887	2.15036527333185	1.76285299701935	2.26150142930217	2.36769776008486	1.66062716917046	2.39710111128969	1.8767711559773
FBgn0022764	159.036624507887	158.471470815966	161.803206841302	155.457642684006	165.518345516866	159.92573732808	163.651519889963	156.217560270258	149.105766441344	150.108834470372	154.193528983709	155.185514959873
FBgn0022768	249.618354118901	243.714003882647	221.36572734199	169.190437155898	163.353822812927	154.519104640846	163.240187523992	170.134492142887	167.100269417989	156.632726920685	160.36606434528	160.229337441562
FBgn0022770	1.3829271696338	1.41733427901844	1.74450896863938	2.04787285984355	2.0968813694413	3.44058443733096	2.58551772896172	2.26150142930217	2.36769776008486	2.31301641420171	2.75666627798314	2.99110402983882
FBgn0022772	0.82975630178028	1.41733427901844	1.55759729342802	1.5660204222333	1.55575069345645	1.47453618742756	2.23294712955785	2.55143750998194	2.42689020408698	1.66062716917046	1.5581157223383	1.52487656423155
FBgn0022774	11.1325637155521	9.98883206165375	10.5293577035734	19.7559499420201	20.9011723599149	22.0566038036039	25.8551772896172	17.8020753537376	24.6240567048825	24.8500994243722	27.9262279465248	21.6415173923632
FBgn0022786	12.1006127342958	13.9033743560856	16.7597468772855	16.7443722069561	15.6927896035607	20.0905555537005	19.5089065003475	18.2079858666893	19.7702762967086	21.232304520108	18.817243723624	16.94958950242
FBgn0022787	75.2312380280787	76.6035431755203	66.7897719421934	101.610632781061	114.246213967302	96.1520472218385	100.247573763834	108.146158093553	97.4899552714941	94.0033593976847	97.6818702850547	93.3107159112462
FBgn0022800	15.0047597905267	15.3882007436287	14.2675912078006	16.9852984257612	15.3545829310701	12.6564356087532	15.7481534400396	14.844727330804	15.4492278845537	12.6326281083324	14.0230415010447	12.6682053028468
FBgn0022893	119.208322022434	119.258555763123	127.099939143726	55.8346512080874	57.6304169923866	56.401009169104	64.3441343912064	56.0156507873307	61.5009493182042	59.4860375242131	62.3246288935318	66.7426742344426
FBgn0022935	17.0100041864957	20.1126483403569	19.127294763296	17.587613972774	20.6306070219224	19.9676775380815	20.2140476991553	19.77364070236	20.0662385167192	19.5716773509375	19.5963015847932	17.0668876996685
FBgn0022936	12.7920763191127	11.0687057980488	12.6476900226355	9.39612253339981	10.0785588402178	11.2433384291351	10.6946415152507	10.2057500399278	9.94433059235641	13.2850173533636	9.22883927846529	12.4336089083496
FBgn0022942	34.7806183162901	38.6054860761212	44.3603709168299	28.1883676001994	27.4623818062312	29.736479779789	26.7953655546942	23.3688481027891	25.9854829169313	25.917645461696	27.0872425575734	24.9845160139478
FBgn0022943	21.850249280214	22.7448405728197	23.239351617946	20.9605810360457	19.4130630009565	22.7938718973176	24.0335625260305	21.6872188348465	23.2626304928337	24.3163264057102	23.012170668381	25.3364106056935
FBgn0022959	712.898955946224	722.098069105632	761.22894924414	465.770612505005	463.343141312028	466.936459352059	443.063719917531	448.473129595462	456.255358368352	444.336383979466	441.066604477302	492.124586556422
FBgn0022960	29.4563487132	28.1442092547947	29.407436899921	20.3582654890329	19.4807043354546	18.0630682959876	19.7439535666168	20.7014361605353	18.6456198606683	18.5634394267983	21.2143448349137	17.0668876996685
FBgn0022981	8.57414845172956	8.43651356558594	6.91573198282039	10.1189011898152	8.99629748824814	8.47858307770845	11.4585444806258	9.45191623016036	9.76675326035005	8.59967641177557	8.21007130616717	8.73871569501929
FBgn0022984	94.799657478397	97.5935889266981	89.5306924262424	56.3165036456976	56.615796974915	53.6976928254868	55.0010135070038	49.9849803091916	52.8588524938945	56.0461669595029	54.4741227540581	55.9512400875732
FBgn0022985	106.277952986358	105.557657732611	106.352743195265	51.5582108242964	56.4128729714207	56.8925212315799	52.9443516771479	53.5222004934847	54.101893817939	57.588177902304	56.2120210597431	59.352887807782
FBgn0022986	89.6136805922703	93.4765703066922	84.6086849790099	41.2586149703774	39.5025393468941	41.594208287019	37.0786747039737	38.7934475949526	36.9360850573238	38.4316573436591	37.5745599194658	41.0543690370034
FBgn0022987	103.028074137718	107.109976228679	92.5835831213613	44.1497295960389	51.8132622255494	48.106743114824	43.9538013923492	48.245363825113	40.1324770334384	42.4053009270313	45.6647761700685	49.3825410416526
FBgn0023000	13.0686617530394	9.65137151903031	12.4607783474241	14.57603623771	10.6196895162027	12.5949966009437	11.0472121146546	11.4234815787828	11.187371916401	12.2174713160398	13.2439836398755	13.0200998945925
FBgn0023001	15.0047597905267	17.0080113482212	17.3827857946567	19.3343290591112	21.3070203669035	17.8787512725591	14.9254887080972	16.2364205180669	13.6142621204879	17.7331258422131	18.1580409180194	12.1403634152281
FBgn0023023	32.7753739203211	37.4581202312016	34.6409638058391	54.8107147781656	53.5042955880021	53.6976928254868	48.9485515505707	44.6501564246839	50.7279245098181	49.937431301483	49.4402104203498	51.0247158031328
FBgn0023076	125.638933361231	119.123571546073	117.06901257405	71.0130029928101	62.9064410832389	69.3646398169046	69.0450757165913	68.9467999856483	64.1646092982997	55.9275507331336	60.1672378933711	57.7107130463019
FBgn0023081	63.4763570861914	58.5831501994288	60.3724710932699	54.5697885593605	61.688897062273	52.3460346536782	59.5844312992541	61.872359617062	57.5942480140642	53.0807613002699	55.4928907263562	53.3120306494801
FBgn0023083	228.943592932876	228.595771573117	204.169853222544	159.854546177199	160.242321426014	139.343669711904	146.786892885145	160.740563128862	132.472689676748	134.748033155546	131.061503259764	126.85800032434
FBgn0023090	85.2574600079238	81.1930065551991	73.0824650076426	82.8786192689625	81.5078080702181	76.4915647228045	77.2129612694477	84.6033483423556	81.863150054934	78.1087850641961	76.5873805057055	96.3604690397093
FBgn0023091	1.86695167900563	1.6198106045925	1.05916615953105	1.14439953932434	1.55575069345645	0.675829085904296	1.05771179821161	0.869808242039297	1.24304132404455	1.00823792413921	0.958840444515874	0.586490986242905
FBgn0023094	21.3662247708422	18.2903614101903	19.6880297889301	31.1397137805622	33.076612569574	25.0671151862685	27.0891743875307	28.7616592034328	26.5182149129504	25.5617967825881	26.7876049186622	24.5739723235777
FBgn0023095	164.015162318569	172.914782040249	157.75345387839	102.092485218671	104.64114446857	112.371945283542	97.6032942683049	94.4031878693317	81.5671878349234	94.2405918504233	96.6631023127566	85.5690348928399
FBgn0023096	8.64329481021125	8.77397410820937	8.66024095145977	9.69728030690622	8.45516681226329	9.89168025732652	10.9884503480873	8.81405685266488	9.76675326035005	10.260303580946	7.67072355612699	9.61845217438365
FBgn0023097	27.2436652417859	27.8067487121712	27.1644967973846	30.4169351241468	30.0327525171592	30.4737478735028	32.7303039779927	30.7332245520552	32.7334215331732	27.0444996122046	31.4619520856771	26.6266907754279
FBgn0023129	372.076554989974	372.016502188077	221.552639017201	615.08463660948	629.605541508374	402.241184128675	403.869621617134	451.604439266803	300.283268422762	340.013412887651	377.483497500343	293.89063320632
FBgn0023130	8.71244116869294	8.84146621673406	7.47646700845448	8.4926492128806	8.18460147427087	8.04851002304208	9.81321501674107	9.74185231084013	10.8914096963904	10.0230711282074	9.70825950072323	9.20790848401361
FBgn0023143	289.100924811946	279.552313509256	277.376926013661	341.39245204686	342.941565905399	307.993746148931	331.475125206206	342.008600769852	323.427514027592	320.916200442191	320.612273634995	303.215839887582
FBgn0023167	85.0500209324787	81.0580223381497	71.6494754976888	40.2949100951569	39.0290500054073	43.0687444744465	43.7775160926473	40.0691663499436	40.3692468094468	43.5321550775398	44.8257907811171	45.6876478283223
FBgn0023169	80.071483121797	84.9725646325816	89.7799079931909	121.487045832483	123.174870121052	123.308088673629	126.33779811972	125.542322934339	126.731022608542	140.441612021273	140.470125121576	118.823073812813
FBgn0023170	118.24027300369	112.711821236228	109.405633890384	239.119272164085	232.821473342482	233.46822967603	213.77530677188	224.178577581595	226.943830304134	243.400496509841	221.072649988691	294.946316981557
FBgn0023171	38.5145216743013	35.2983727584116	40.9959607630254	38.2470372353133	40.5171593643657	38.3379408731165	37.6662923696469	39.7792302692638	41.2571334694787	39.321279041429	40.9904290030536	44.1627712640908
FBgn0023172	219.608834537848	214.354936674407	202.238432578694	166.359554084938	170.862010942217	152.921690437799	160.184575662492	168.51085009108	146.619683793255	150.108834470372	154.852731789314	141.34432768454
FBgn0023174	96.1825846480308	95.4338414539081	93.3935337139439	90.0461742784149	92.8039109314019	105.245020377642	86.3797968539483	81.3560642387422	83.9940780390104	89.258710342912	91.6291899790482	84.1614565258569
FBgn0023175	97.0123409498111	104.140323453593	101.306127964558	128.172748404326	136.770778355171	139.589425743142	127.277986384797	122.237051614589	132.709459452756	133.383946552298	136.634763343512	145.801659179986
FBgn0023177	19.7067121672817	19.3027430380606	21.8063621079922	24.9960952010316	26.718327126752	23.8383350300788	28.2056479523097	24.5865796416441	28.6491428970268	28.2306618758977	26.72767739088	24.5153232249534
FBgn0023178	7.26036764057745	7.82908458886375	8.53563316798553	9.87797497101006	7.77875346728223	10.5675093432308	7.11017375464473	8.11821025903344	9.35240615233519	9.90445490183807	10.1876797229812	7.21383913078774
FBgn0023179	126.676128738456	120.000968956894	118.128178733581	59.8701653730732	63.7857784317143	61.6233248329099	59.1143371667157	63.090091155917	57.7126329020684	57.7067941286733	59.9275277822421	57.1828711586833
FBgn0023180	0.41487815089014	1.48482638754312	0.996862267793931	1.14439953932434	1.14990268646781	1.04446313276119	1.05771179821161	1.39169318726288	1.53900354405516	0.889621697769887	1.43826066677381	0.762438282115777
FBgn0023181	11.8931736588507	12.0135953173944	12.5853861308984	10.1791327445165	9.46978682973488	10.9975823978972	10.4008326824142	12.409264253094	11.3649492484073	11.2092333919006	11.3263027508438	9.2665575826379
FBgn0023197	120.176371041177	142.273364770041	151.585368596415	122.75190848121	97.6740870152655	308.423819203597	206.488847717534	148.73720938872	277.849332145958	294.04962516954	293.46510354964	321.162464066615
FBgn0023212	178.39760488276	193.634859357328	177.815307017742	113.717175276018	108.496700534963	124.352551806391	110.17831231371	109.247915200136	120.752585764328	116.540442407855	111.225491563841	114.952233303609
FBgn0023213	601.642465149185	561.736819250974	594.316823280394	339.103652968211	358.363790170967	380.676092387547	356.272590697611	325.424256954969	358.706210652856	339.420331755804	358.905963887848	375.882073083078
FBgn0023214	26.6213480154507	25.4445249138072	21.4948426493066	20.6594232625393	19.4130630009565	13.5780207258954	17.6285299701935	18.6718835957769	14.0878016725049	14.0560228247642	12.7046358898353	12.4336089083496
FBgn0023215	165.605528563648	160.901186722855	132.146554374433	60.3520178106834	60.2684290378127	57.3225942862462	58.1741489016387	58.2771522166329	51.7933885018563	52.8435288475313	50.6986885037769	56.7723274683132
FBgn0023216	14.3824425641915	16.198106045925	13.8937678573779	15.7806673317356	17.5867469695076	15.5440689757988	15.1017740077991	15.8884972212512	17.520963424628	17.0214284839972	17.0194178901568	15.8352566285584
FBgn0023388	219.332249103921	239.73196947969	223.857883011475	149.374255659177	152.463567958732	145.856204539709	155.777443169944	160.972511993406	153.781969517512	148.270282961648	147.961066094356	152.429007324531
FBgn0023395	11.4091491494789	12.2160716429684	10.840877162259	15.4192780035279	16.7074096210323	16.7728491319884	15.7481534400396	17.33817762465	15.5676127725579	15.3608013148267	12.9443460009643	17.4187822914143
FBgn0023407	114.921247796569	105.895118275235	91.1505936114075	87.7573751997662	76.5023493173582	64.7567142311935	74.3923964742167	87.850632445969	83.2245762669828	72.4745143116535	77.2465833113101	83.2817200464926
FBgn0023415	789.374828426973	823.943660869385	841.663273476763	513.95585626603	521.041199638913	556.514532738283	447.23580534381	453.865940696105	467.265152952747	548.955895637205	601.3727412948	534.46923576316
FBgn0023416	33.7434229390647	33.4085937197203	30.2796913842406	33.7899021874186	35.5117006115058	33.5456982639769	33.6117304765023	36.5319461656505	29.6554144450629	31.5519162142387	30.7428217522902	36.7729848374302
FBgn0023423	258.469088004557	257.077441370535	247.96948911374	148.049161455748	150.569610592785	145.610448508471	147.021939951414	160.91452477727	145.790989577225	142.932552775028	139.870849843753	149.965745182311
FBgn0023441	472.200482071461	480.071367936102	428.962294610076	267.187176654882	240.600226809764	294.231408399607	245.212851885392	212.523147138268	250.206460796967	253.838724430341	257.089094185819	258.75982313037
FBgn0023458	116.235028607721	109.607184244092	115.573719172359	143.290868634347	143.60255313948	144.258790336663	154.190875472626	158.421074483424	145.790989577225	142.398779756367	143.346646455123	131.843173707405
FBgn0023477	89.0605097244167	105.220197189988	86.4778017311235	156.903199996837	159.633549415531	210.244284724046	137.855104366913	124.266604179348	148.809804221333	166.952338614815	187.992654652894	176.533786859115
FBgn0023479	465.493285298737	470.959933285269	382.35898359071	365.906694810281	368.509990345683	344.181321748715	218.652533396967	284.021384633898	215.993228163741	317.061173085188	330.380460663501	272.366414011205
FBgn0023489	5.18597688612675	4.31949494558	5.35813468939238	8.91427009578957	9.33450416073867	8.23282704647052	8.40293261912558	6.5525554233627	7.33986305626306	7.47282226126705	7.07144827830457	7.56573372253348
FBgn0023495	0.6914635848169	1.34984217049375	1.24607783474241	0.843241765817932	1.0822613519697	1.22878015618963	1.88037653015398	2.02955256475836	0.710309328025458	2.01647584827841	1.97760841681399	1.40757836698297
FBgn0023496	3.31902520712112	3.71206596885781	2.1183323190621	4.69806126669991	5.27602409085229	5.34519367942489	4.05456189314451	4.40702842633244	4.55781818816335	3.79571924381818	5.33354997261955	4.69192788994324
FBgn0023506	34.0200083729915	35.1633885413622	32.3357198115656	32.163650210484	29.8298285136649	34.6516004045476	33.4354451768004	32.3568666038618	33.9764628572177	33.4497758361477	30.682894224508	31.9051096516141
FBgn0023507	262.617869513459	285.761587493527	249.215566948483	342.898240914392	317.440782799613	431.916224900655	352.688122937005	289.00828522159	349.708959164534	393.21279041429	381.019221639496	355.413537663201
FBgn0023508	60.5030636714788	62.9701372535334	60.9955100106411	62.2191960064231	60.1331463688165	59.4729595595781	62.0524254950812	62.4522317784215	62.0928737582254	57.8847184682273	58.1896294765571	49.4998392389012
FBgn0023509	16.0419551677521	16.7380429141225	21.3079309740953	20.5991917078381	18.2631603144887	18.9846534131298	21.0954741976649	17.3961648407859	17.9945029766449	18.444823200429	19.5963015847932	19.8820444336345
FBgn0023510	88.78392429049	86.6598673456987	84.7332927624841	72.3380971962383	70.5499118815249	78.5804909883268	77.3304848025823	73.8177261410683	76.6542149827473	71.8221250666222	74.6696996166737	72.7835313927445
FBgn0023511	34.0200083729915	36.2432622777572	39.0022362274375	43.0655616114158	43.899226089271	46.1406948649206	46.4217955881763	43.7223609665087	48.4786116377375	48.3361122454972	45.0655008922461	41.8754564177434
FBgn0023512	9.26561203654646	10.8662294724747	10.342446028362	21.5628965830585	20.8335310254167	21.3807747176996	18.9212888346744	19.9476023507679	20.3030082927277	21.4102288596619	21.2143448349137	20.3512372226288
FBgn0023513	2.42012254685915	2.76717644951219	2.80367512817043	5.30037681371272	5.07310008735797	5.89814474971022	7.05141198807741	5.45079831677959	7.45824794426731	7.23558980852841	8.32992636173166	5.33706797481044
FBgn0023514	15.3504915829352	15.1857244180547	19.625725897193	20.2378023796304	20.9011723599149	20.8278236474142	20.8604271313957	21.5712444025746	21.7236269487786	19.4530611245682	21.6937650571717	20.8204300116231
FBgn0023515	22.6108592235126	22.6098563557703	20.6848920567241	16.8648353163586	19.0072149939679	18.6774583740824	16.8058652382512	19.1357813248645	20.1254309607213	20.1054503695994	18.0981133902371	17.1255367982928
FBgn0023516	29.7329341471267	31.5863067895537	31.7749847859315	44.0292664866363	47.9577061591574	50.0727913647274	48.6547427177342	41.7507956178863	48.5378040817396	46.4975607367728	47.9420222257937	46.6846825049353
FBgn0023517	11.2708564325155	11.6086426662462	14.0806795325893	10.5405220727241	12.2430815441572	12.6564356087532	11.2822591809239	11.0175710658311	12.4896056844476	12.6326281083324	13.2439836398755	10.6741359496209
FBgn0023518	44.391962145245	44.5447916262938	43.363508649036	37.524258578898	39.1643326744036	37.5392337715932	39.8992394992047	38.7934475949526	37.4688170533429	36.1186409294574	35.1175312803939	32.9607934268513
FBgn0023519	18.6003704315746	19.9101720147828	22.3670971336263	19.093402840306	19.3454216664584	24.3298470925547	23.7985154597613	25.0504773707318	24.2097095968677	26.3328022539886	25.8287644741464	21.8174646882361
FBgn0023520	5.46256232005351	7.69410037181437	7.41416311671736	5.90269236072552	5.14074142185608	6.69685185123348	7.34522082091397	5.62475996518745	6.86632350424609	6.16804377120455	6.17253536157094	5.63031346793189
FBgn0023521	10.3719537722535	10.4612768213266	10.7162693787848	18.1899295197868	16.572126952036	16.2813370695126	18.2161476358667	20.0635767830398	20.0070460727171	17.1400447103665	18.0981133902371	14.9555201491941
FBgn0023522	25.1001281288535	24.2296669603628	23.4885671848945	21.1412757001496	20.9011723599149	22.9781889207461	23.4459448603574	22.3830654284779	25.4527509209122	22.5963911233551	23.4915908906389	22.2280083786061
FBgn0023524	12.5154908851859	12.3510558600178	11.5262199713673	11.0223745103344	11.4990268646781	11.489094460373	10.6358797486834	13.2210852789973	11.2465643604031	10.616152260054	11.2663752230615	12.1403634152281
FBgn0023525	11.824027300369	12.4860400770672	12.5230822391613	15.9613619958394	16.6397682865342	18.1859463116065	15.0430122412318	17.280190408514	15.5676127725579	15.3014932016421	17.4988381124147	14.134432768454
FBgn0023526	99.1558780627435	99.6183521824387	86.5401056228606	56.3165036456976	55.5335356229453	54.9264729816765	60.2895724980619	61.1765130234306	58.0677875660812	52.0725233761307	53.1557171428488	55.0128545095845
FBgn0023527	6.15402590487041	7.22165561214156	8.16180981756281	10.5405220727241	11.0255375231913	10.6903873588498	10.92968858152	11.2495199303749	11.0097945843946	10.1416873545767	10.4873173618924	9.79439947025652
FBgn0023528	114.782955079605	114.601600274919	107.785732705219	66.7967941637205	62.5005930762502	61.2546907860531	61.4060460628408	60.4226792136632	50.2543849578011	56.6392480913495	59.0286148655085	60.1739751885221
FBgn0023529	354.236794501698	361.622717475276	462.668700039858	268.572502413011	267.927325946999	321.940400921683	301.271577190608	283.673461337083	346.749336964428	292.685538566293	305.031116411613	321.573007756985
FBgn0023530	23.4406155252929	20.7875694256037	20.1864609228271	19.0331712856048	23.539184405341	19.5376044834151	18.0398623361647	17.6861009214657	19.000774524681	20.7578396146307	20.3154319181801	21.9347628854847
FBgn0023531	113.884052419343	109.472200027043	111.960093451606	68.4832776953563	70.9557598885135	63.2207390359565	65.2843226562834	70.7444036858628	67.1242314984058	68.3229463887273	64.1224547269991	66.2734814454483
FBgn0023534	9.88792926288167	8.70648199968469	8.78484873493402	9.4563540881011	9.6050694987311	9.09297315580326	9.69569148360644	7.422363665402	8.70128926831186	9.01483320406819	6.8317381671756	7.15519003216345
FBgn0023535	2.00524439596901	3.57708175180844	2.49215566948483	3.91505105558326	3.04386005241478	4.48504757009215	3.29065892776946	3.36325853588528	3.37396930812092	3.73641113063352	3.89528930584574	4.28138419957321
FBgn0023536	21.0896393369155	22.5423642472456	19.0649908715589	25.7188738574469	28.7475671616952	24.2684080847452	27.5005067535019	25.0504773707318	27.8204486809971	27.4596564044972	26.1883296408398	26.0988488878093
FBgn0023537	118.862590230025	138.966251452332	127.099939143726	155.517874238707	138.664735721118	186.836022748633	149.019840014703	121.425230588686	141.46994116507	158.589894655778	163.242585678828	146.740044757975
FBgn0023540	105.932221193949	116.896331964759	121.991020021282	69.0855932423691	79.1403613627844	66.5998844654779	84.2643732575251	83.8495145325882	75.2335963266964	75.855076763179	71.7931782831261	71.9624440120045
FBgn0023542	26.4830552984873	26.7268749757762	29.7189563586066	34.8740701720416	33.8206672490532	36.494770638832	33.6117304765023	30.6752373359192	32.0231122051477	37.7199599854432	33.7991256691846	31.5532150598683
FBgn0023545	12.9995153945577	14.1058506816597	14.3298950995378	24.1528534352136	26.6506857922539	25.3128712175064	27.5592685200692	26.3841833418587	29.1818748930459	28.2899699890824	28.5854307521295	24.5739723235777
FBgn0023549	82.6990447441013	93.6790466322662	81.8050098508395	26.9235049514725	25.7713484437785	30.2894308500744	30.6736421481368	22.4990398607498	26.4590224689483	33.8056245152557	30.5630391689435	26.9785853671736
FBgn0023550	23.3714691668112	35.3658648669362	35.8870416405815	36.3798590395736	34.8352872665248	35.8803805607372	44.8352278908589	32.9367387652214	55.8776671380027	44.4217767753097	48.7210800869629	41.7581582204949
FBgn0024150	16.5951260356056	16.8055350226472	15.5759729342802	17.2262246445663	20.6982483564205	13.9466547727523	18.4511947021359	18.555909163505	16.7514616526004	15.835266220304	17.0194178901568	15.6593093326856
FBgn0024177	0.96804901874366	1.34984217049375	0.996862267793931	0.963704875220494	1.35282668996213	1.04446313276119	1.11647356477892	0.811821025903344	1.36142621204879	1.3047784900625	1.1386230278626	0.938385577988649
FBgn0024179	33.7434229390647	39.955328246615	35.1393949397361	25.6586423027456	25.2978591022918	29.7979187875985	27.6180302866365	25.3984006675475	28.0572184570056	26.6293428199119	26.5478948075333	27.7410236492894
FBgn0024183	409.623027645532	379.643110451367	404.788384616073	334.164665482706	321.972752210986	305.781941867789	327.361801546494	332.788633404235	327.630177551742	307.03810195698	312.941550078868	369.547970431655
FBgn0024184	6.49975769727886	7.35663982919094	5.98117360676359	4.27644038379094	2.70565337992425	5.22231566380593	5.22979722449075	4.92891337155602	4.73539552016972	4.62603282840341	3.71550672249901	5.21976977756186
FBgn0024187	86.778679894521	94.4889519345625	91.399809178356	97.2137292878673	106.535101834517	101.435801893454	96.1342501041221	93.1274691143407	91.9850579792968	93.4102782658381	97.8616528684014	98.0026438011895
FBgn0024188	108.075758306882	101.305654895556	100.558481263713	41.0176887515723	42.1405513923202	44.4204026462551	44.8939896574262	44.6501564246839	44.2759481135869	45.5486309258182	47.4026744757535	47.9163135760454
FBgn0024189	22.9565910159211	24.4996353944616	22.3670971336263	15.9613619958394	14.8134522550853	14.7453618742756	14.7492034083953	16.5263565987466	14.2653790045113	14.8863364093494	13.3039111676578	15.1901165436912
FBgn0024191	11.1325637155521	9.51638730198094	10.0309265696764	8.91427009578957	11.2961028611838	10.0145582729455	9.57816795047182	9.50990344629631	9.76675326035005	11.1499252787159	10.9068100563681	8.79736479364358
FBgn0024194	4.07963515041971	3.7795580773825	4.92200744723253	6.32431324363449	5.54658942884472	6.51253482780504	6.34627078926967	5.62475996518745	6.98470839225033	6.04942754483523	6.77181063939336	5.33706797481044
FBgn0024196	19.4301267333549	19.3702351465853	17.8189130368165	38.7891212276249	38.4879193294225	36.2490146075941	38.9590512341277	38.7934475949526	35.1603117372602	35.7034841371648	37.1550672249901	36.8316339360545
FBgn0024222	27.5893970341943	24.5671275029862	28.2859668486528	28.8509147019135	32.8060472315816	23.8997740378883	28.1468861857423	30.3853012552394	26.1038678049356	25.9769535748807	28.6453582799117	25.1018142111963
FBgn0024227	6.70719677272393	7.82908458886375	6.04347749850071	6.14361857953065	7.57582946378791	7.3112419293283	7.87407672001978	6.49456820722675	6.86632350424609	7.47282226126705	5.63318761153076	5.39571707343473
FBgn0024230	25.3767135627802	25.3770328052825	24.1739099940028	23.6710009976034	19.9541936769414	25.4971882409348	24.4448948920017	20.5854617282634	23.0850531608274	26.9258833858352	22.8923156128165	22.2866574772304
FBgn0024232	19.7067121672817	19.7751877977334	20.9964115154097	15.7204357770343	17.9925949764963	17.0800441710359	18.0398623361647	16.7003182471545	16.8698465406046	16.7841960312585	17.319055529068	20.7617809129988
FBgn0024234	25.8607380721521	23.8247143092147	29.5943485751323	38.4879634541185	36.3233966254831	35.9418195685467	34.9632511075505	34.8503168977078	37.7055868293514	35.1697111185029	36.9153571138612	30.3802330873825
FBgn0024236	157.653697338253	157.526581296621	150.900025787306	118.114078769212	117.357715354214	123.861039743915	123.634756857624	130.297274657487	126.139098168521	123.182951084537	120.694040953436	110.201656315042
FBgn0024238	178.881629392132	157.729057622195	151.398456921203	148.651477002761	156.589689363116	117.409943923919	127.748080517336	154.941841515267	117.437808900209	122.827102405429	120.454330842307	116.770355360962
FBgn0024244	130.824910247358	110.687057980487	143.049735428429	61.6771120141116	50.0545875285987	54.742155958248	61.5235695959754	48.5352999057928	50.1360000697969	51.1829016783608	59.3282525044197	49.4411901402769
FBgn0024245	11.7548809418873	9.11143465083281	9.59479932751658	12.8293211513728	12.8518535546402	11.9806065228489	14.8667269415299	14.844727330804	13.9694167845007	14.7084120697955	15.2215920566895	14.7209237546969
FBgn0024248	78.8268486691266	77.8184011289647	71.2133482555289	60.050860037177	59.1185263513449	58.1213013877695	55.412345872975	56.0156507873307	49.1297285217608	53.3179937530086	55.4928907263562	53.3706797481044
FBgn0024250	23.3023228083295	26.5243986502022	23.0524399427347	13.9737206906972	12.2430815441572	10.3831923198024	13.0451121779432	14.3228423855804	10.4178701443734	10.260303580946	10.2476072507634	7.91762831427922
FBgn0024251	4.42536694282816	3.7795580773825	3.98744907117572	2.95134618036276	3.11150138691289	2.70331634361719	2.29170889612516	3.24728410361338	2.24931287208062	2.43163264057102	2.15739100016072	2.81515673396595
FBgn0024273	172.036139902445	173.589703125496	170.214232225814	104.080126523813	104.100013792586	87.3048300972732	88.3776969172369	94.8670855984193	80.7384936188937	87.0643101550796	87.6739731454202	76.3611264088263
FBgn0024277	190.567363975538	187.425585373057	195.509612271085	170.274605140521	172.417761635673	158.021128085986	166.295799385492	185.443117202778	158.872519701694	155.090715977884	157.729253122861	153.015498310774
FBgn0024285	17.2174432619408	19.7751877977334	20.6225881649869	24.8154005369277	26.5154031232577	25.3128712175064	25.3263213905114	26.5581449902665	26.1630602489377	23.841861500233	25.6489818907996	21.0550264061203
FBgn0024288	5.5317086785352	5.12940024787625	4.54818409680981	2.46949374275252	3.04386005241478	2.45756031237926	3.81951482687527	3.01533523906956	3.0188146441082	2.25370830101705	2.03753594459623	1.52487656423155
FBgn0024289	50.5459880501154	78.2233537801128	64.2976162727085	62.2191960064231	60.4037117068089	105.183581369832	80.3860966640825	54.44999595166	86.4209682430974	141.627774284966	146.163240260889	115.128180599482
FBgn0024291	123.14966445589	113.724202864098	104.421322551414	75.8315273689126	75.1495226273961	68.4430546997624	59.4081459995522	72.4840201699414	54.575433369956	62.3921350702614	63.8228170880879	61.8747990486265
FBgn0024293	108.490636457772	105.895118275235	108.84489886475	229.060602528971	227.748373255124	255.033321417158	195.382873836312	189.966120061382	192.553020338901	236.283522927682	243.305762795903	244.918635855037
[truncated: 11,344 more rows]
