# Supplementary material for: Transcriptome features of innate immune memory in Drosophila
Source: PLoS Genet. 2022 Oct 17;18(10):e1010005. doi: 10.1371/journal.pgen.1010005 (PMC9612818; doi:10.1371/journal.pgen.1010005)
Supplement: S3 Data — Z-scores from comparison between conditions (SS, MS, SA, MA in S1 Table) were indicated for 2077 DEGs. DEGs were divided into 8 clustering groups (name). (ZIP) [file pgen.1010005.s021.zip › S3_Data.txt]

Group	Gene	SS	MS	SA	MA
MA1	FBgn0000078	-0.763490458677819	-0.778762829028808	0.213749673612332	1.3285036140943
MA1	FBgn0000079	-0.735590380401664	-0.331665426257386	-0.409607846327557	1.47686365298661
MA1	FBgn0000250	-0.847168018229057	-0.882701130704638	0.806106747181145	0.92376240175255
MA1	FBgn0000276	-0.824791592273045	-0.778895842095408	0.339710942482764	1.26397649188569
MA1	FBgn0000277	-0.797197257302296	-0.731870996930424	0.190157720153724	1.338910534079
MA1	FBgn0000278	-0.876851339907848	-0.823595580076834	0.618855588047014	1.08159133193767
MA1	FBgn0000279	-0.789173647048164	-0.867131791069188	0.472053323135792	1.18425211498156
MA1	FBgn0000422	-0.7915665469431	-0.829987958863849	0.380763949475434	1.24079055633151
MA1	FBgn0000527	-0.883522083036918	-0.819632660493919	1.07205751875372	0.631097224777112
MA1	FBgn0000547	-0.932580774533748	-0.781783785096878	0.699727062894953	1.01463749673567
MA1	FBgn0000636	-1.22389419274727	-0.409515403369918	0.803164395213011	0.830245200904171
MA1	FBgn0001257	-0.772700309037456	-0.93996886104575	1.01877677414442	0.693892395938786
MA1	FBgn0001258	-0.918082403397529	-0.0802941791047226	-0.409739551079957	1.40811613358221
MA1	FBgn0002413	-0.739153764493493	-0.981669665835843	0.928821292080583	0.792002138248754
MA1	FBgn0002441	-0.78438959790873	-0.673175462390238	0.0694951106479057	1.38806994965106
MA1	FBgn0002856	-1.10915730627663	-0.462006035858139	0.38430659775124	1.18685674438353
MA1	FBgn0002930	-0.925400694074959	-0.683531662514099	0.367381313704889	1.24155104288417
MA1	FBgn0003068	-0.978653110331937	-0.549655389148276	0.229246029562963	1.29906246991725
MA1	FBgn0003249	-1.08075875837595	-0.389995327871767	0.188428526659698	1.28232555958802
MA1	FBgn0003250	-0.881221504712492	-0.845127258660807	0.765530769759239	0.96081799361406
MA1	FBgn0003300	-0.719459586214096	-0.535696185469434	-0.211379650355061	1.46653542203859
MA1	FBgn0003328	-0.872079694530124	-0.855860980448712	0.780037327265625	0.947903347713213
MA1	FBgn0003495	-0.868835238435785	-0.861567786143335	0.918488305193721	0.811914719385399
MA1	FBgn0003870	-1.04800815572739	-0.662268557554262	0.871812366463674	0.838464346817973
MA1	FBgn0003961	-0.974625855641946	-0.709768508815937	0.589471127083585	1.0949232373743
MA1	FBgn0004174	-1.00077419529169	-0.68409952068846	0.606789731515225	1.07808398446493
MA1	FBgn0004175	-1.06398104845747	-0.624038036245889	0.679971981591445	1.00804710311191
MA1	FBgn0004404	-0.449106871779647	-0.288204510666216	-0.736655835092123	1.47396721753799
MA1	FBgn0004509	-0.953310395086043	-0.754003580879552	0.673078217943266	1.03423575802233
MA1	FBgn0004556	-0.812616628714441	-0.884940314540372	0.608273724645506	1.08928321860931
MA1	FBgn0005648	-0.953956518335565	-0.772804568865908	0.894106211440949	0.832654875760525
MA1	FBgn0005660	-0.946427454123508	-0.742180322056391	1.09703431042367	0.591573465756233
MA1	FBgn0010222	-0.838768167651693	-0.87687367097709	0.690717557806298	1.02492428082248
MA1	FBgn0010246	-0.593461281537926	-0.243292422357178	-0.63957733516261	1.47633103905772
MA1	FBgn0010265	-0.565470145071349	-0.274922157999685	-0.640824986459213	1.48121728953025
MA1	FBgn0010381	-1.01123239513493	-0.535121768055658	0.275458216484568	1.27089594670602
MA1	FBgn0010424	-1.10466071324889	-0.395559297230088	0.251147325744061	1.24907268473492
MA1	FBgn0010441	-0.877801442553535	-0.819992709773245	1.08954629341971	0.608247858907068
MA1	FBgn0010611	-0.923716072665863	-0.305446682964814	-0.191033418799563	1.42019617443024
MA1	FBgn0010803	-0.739620469847982	-0.85881718646841	0.33130156504258	1.26713609127381
MA1	FBgn0011202	-0.771336754011641	-0.709182972073854	0.105385940768749	1.37513378531675
MA1	FBgn0011509	-0.903143486513706	-0.753554675125804	0.478947596153445	1.17775056548607
MA1	FBgn0011648	-0.535935649024275	-1.0417977832026	0.351368734726173	1.22636469750071
MA1	FBgn0011708	-0.782087227884968	-0.911787252843121	0.599572938876264	1.09430154185182
MA1	FBgn0012042	-0.857303523623745	-0.721830323021821	0.290989045585658	1.28814480105991
MA1	FBgn0012344	-0.832168940227294	-0.895875529534696	0.787103297796521	0.94094117196547
MA1	FBgn0013686	-0.498309797495134	-0.510948532525773	-0.490689315294173	1.49994764531508
MA1	FBgn0013983	-0.927281697316126	-0.787980611353755	1.01282911853119	0.702433190138691
MA1	FBgn0014018	-0.853157061536269	-0.878191189085701	0.89823085500827	0.833117395613699
MA1	FBgn0014396	-1.00973834085751	-0.697677651058731	0.719469973233885	0.987946018682358
MA1	FBgn0015010	-0.851783662532743	-0.872229618202192	0.979414453774304	0.74459882696063
MA1	FBgn0015247	-0.830553665004305	-0.799855180336339	0.402108914007658	1.22829993133299
MA1	FBgn0015777	-0.323708773399955	-1.24038027422307	0.523701601617908	1.04038744600511
MA1	FBgn0019925	-0.838632783619946	-0.854741587515806	0.58943877216255	1.1039355989732
MA1	FBgn0019929	-0.833645508605624	-0.823311281466129	0.471798708405261	1.18515808166649
MA1	FBgn0019972	-0.830487343567504	-0.830341838765846	0.482818261695176	1.17801092063817
MA1	FBgn0020278	-0.400749408458436	-0.791641262701249	-0.270351335544876	1.46274200670456
MA1	FBgn0020414	-1.06754156545032	-0.627842704557708	0.727266571118678	0.968117698889353
MA1	FBgn0020416	-0.258483773209804	-0.545768876307366	-0.673027457384632	1.4772801069018
MA1	FBgn0020508	-0.897185658624098	-0.559933927986803	0.0882734724278492	1.36884611418305
MA1	FBgn0020545	-0.837817477139023	-0.854093435574355	0.58393922591486	1.10797168679852
MA1	FBgn0020762	-0.823034529660073	-0.877154124026984	0.617829309431761	1.08235934425529
MA1	FBgn0022700	-0.875229296621792	-0.844033173241576	0.711898434473664	1.0073640353897
MA1	FBgn0023094	-0.864126876908646	-0.775058950098883	0.426462352020339	1.21272347498719
MA1	FBgn0024807	-0.972394794035661	-0.690628830630545	0.519537138092326	1.14348648657388
MA1	FBgn0025456	-0.862000316175656	-0.868040388190142	0.923930962443374	0.806109741922423
MA1	FBgn0025583	-1.00716709102246	-0.68114174616703	0.624533145121739	1.06377569206775
MA1	FBgn0025620	-1.02807658856896	-0.498288924401982	0.248463980715061	1.27790153225589
MA1	FBgn0025682	-0.721469344145165	-0.634612073429602	-0.0826402677626856	1.43872168533745
MA1	FBgn0025866	-0.916117318024512	-0.79776590514655	1.02367608442733	0.690207138743738
MA1	FBgn0025879	-1.0880510055965	-0.585338718981739	0.645113276379583	1.02827644819866
MA1	FBgn0026196	-0.78408863225633	-0.936013719560996	0.981926692720363	0.738175659096963
MA1	FBgn0026239	-0.513147734245844	-0.709954338084014	-0.250033231624721	1.47313530395458
MA1	FBgn0026411	-0.915150559418432	-0.81521746511856	0.844773377886232	0.885594646650759
MA1	FBgn0026602	-0.976862897419468	-0.721873175528532	0.647148013565535	1.05158805938246
MA1	FBgn0026620	-0.649407247775712	-1.03877246820493	0.651415769032344	1.0367639469483
MA1	FBgn0027341	-0.676148039600165	-0.818152710076065	0.131933906309123	1.36236684336711
MA1	FBgn0027515	-0.65666165674669	-1.04114052720882	0.701327816551653	0.996474367403859
MA1	FBgn0027563	-0.905269678154073	-0.82290217090895	0.793269764718937	0.934902084344088
MA1	FBgn0027584	-0.849243636603133	-0.00421291810844155	-0.551682028093829	1.4051385828054
MA1	FBgn0027865	-0.764838196693197	-0.957792956942676	0.777870568663835	0.944760584972037
MA1	FBgn0027872	-0.744392234500909	-0.979330409534896	0.837548019135936	0.88617462489987
MA1	FBgn0027885	-0.837090548236547	-0.88769453551202	0.753222873205831	0.971562210542736
MA1	FBgn0027929	-0.965919166261083	-0.653784785106347	0.40497843124341	1.21472552012402
MA1	FBgn0027930	-0.825147788650233	-0.641355250161846	0.0880852661995744	1.3784177726125
MA1	FBgn0028341	-0.779237310915657	-0.940762923192308	0.97948637768229	0.740513856425674
MA1	FBgn0028468	-0.713332069100992	-0.878736128208087	0.320829088299815	1.27123910900926
MA1	FBgn0028717	-0.78305864076878	-0.678696096023495	0.0759623666239648	1.38579237016831
MA1	FBgn0028904	-0.887223671026378	-0.784849302651543	0.520654405035159	1.15141856864276
MA1	FBgn0028950	-0.527004609442098	-0.93020407234681	0.0980260530206519	1.35918262876826
MA1	FBgn0028956	-0.957110856252826	-0.707317222727334	0.517189643428855	1.14723843555131
MA1	FBgn0028984	-1.08747495720578	-0.607125040927259	0.766792777983214	0.927807220149826
MA1	FBgn0028988	-1.04352183365695	-0.291297882954362	-0.0164526600927376	1.35127237670405
MA1	FBgn0028990	-0.972916705856397	-0.751819601092109	0.841841261039531	0.882895045908975
MA1	FBgn0029507	-0.92443553489192	-0.555201975172994	0.1305133603421	1.34912414972282
MA1	FBgn0029762	-0.841285315095878	-0.890237906711024	0.883497932823798	0.848025288983106
MA1	FBgn0029831	-0.0346003552424947	-0.591205774721392	-0.794675801556008	1.42048193151989
MA1	FBgn0030040	-0.860995312996611	-0.348107137182049	-0.23406195287974	1.4431644030584
MA1	FBgn0030048	-0.908133538019589	-0.822556582445063	0.842432189795101	0.888257930669551
MA1	FBgn0030051	-0.791252292329266	-0.618580679714874	-0.0012928483950563	1.4111258204392
MA1	FBgn0030310	-0.882030580345198	-0.563371321359312	0.0669412841754039	1.37846061752911
MA1	FBgn0030482	-0.430772498893643	-1.06273213107759	0.213012007392382	1.28049262257885
MA1	FBgn0030688	-0.792954580087714	-0.737221571588383	0.191935451869729	1.33824069980637
MA1	FBgn0030797	-0.697451470852057	-1.00974380277891	0.989098646778367	0.718096626852603
MA1	FBgn0030892	-0.777842426737359	-0.894378180351333	0.522352474723501	1.14986813236519
MA1	FBgn0030912	-0.828744852100009	-0.733915737477066	0.255214527446149	1.30744606213093
MA1	FBgn0030925	-0.958290101448649	-0.682510372648595	0.453149250124323	1.18765122397292
MA1	FBgn0030928	-0.71806564441216	-0.889878037850002	0.356893903068946	1.25104977919322
MA1	FBgn0030929	-0.703521306751509	-0.807095119314898	0.15836841457196	1.35224801149445
MA1	FBgn0031032	-0.786911771342154	-0.765800558698181	0.233741394445747	1.31897093559459
MA1	FBgn0031033	-0.699013189459817	-0.817279867577434	0.169138098356485	1.34715495868077
MA1	FBgn0031034	-0.637325068347262	-0.766449909657535	-0.0126330491229699	1.41640802712777
MA1	FBgn0031143	-0.713599232192151	-1.00531775512087	0.896704583497488	0.822212403815529
MA1	FBgn0031170	-0.815836678572754	-0.436714414204213	-0.198117840991977	1.45066893376894
MA1	FBgn0031249	-1.05976794115797	-0.254111736165898	-0.0319648111968905	1.34584448852076
MA1	FBgn0031285	-0.840580912149767	-0.86729034762863	0.65044230929716	1.05742895048124
MA1	FBgn0031304	-0.874430658700147	-0.857140846775359	0.83830255216823	0.893268953307278
MA1	FBgn0031397	-0.907278717383095	-0.82267309857587	0.907915744340398	0.822036071618567
MA1	FBgn0031471	-0.588390129427765	-0.331838735507576	-0.569514026559813	1.48974289149515
MA1	FBgn0031522	-0.758276057106964	-0.892154320398234	0.459758026887416	1.19067235061778
MA1	FBgn0031560	-0.944351873811596	-0.771040073866644	1.00331873277565	0.712073214902587
MA1	FBgn0031561	-1.02866494660689	-0.673772243393588	0.712054665215487	0.990382524784986
MA1	FBgn0031741	-0.773206275583221	-0.315578443009585	-0.380225459044171	1.46901017763698
MA1	FBgn0031746	-0.775699694438137	-0.148935061959573	-0.524757496113714	1.44939225251143
MA1	FBgn0031950	-0.240312136092934	-0.907462478969446	-0.280533151908506	1.42830776697089
MA1	FBgn0031973	-0.861491997366916	-0.835811671723482	0.604899382937329	1.09240428615307
MA1	FBgn0032006	-0.870815226663793	-0.843457845400594	1.03162668079707	0.682646391267318
MA1	FBgn0032026	-0.818673644492282	-0.791535552057474	0.354073498839327	1.25613569771043
MA1	FBgn0032049	-0.485991298520544	0.169864549612691	-1.00059758369122	1.31672433259908
MA1	FBgn0032061	-0.55183454783272	-1.11363266720605	0.647787139365351	1.01768007567342
MA1	FBgn0032282	-1.17542111807901	-0.47613784679868	0.707765841731766	0.943793123145923
MA1	FBgn0032587	-0.831229317419977	-0.900063076212045	0.854297087221387	0.876995306410635
MA1	FBgn0032639	-1.0807888839344	0.444844538677189	-0.528135420896183	1.16407976615339
MA1	FBgn0032646	-0.0567984317474065	-1.01748173458861	-0.294865301441399	1.36914546777742
MA1	FBgn0032699	-0.582702693425282	-1.09230147486885	0.657897550277629	1.0171066180165
MA1	FBgn0032704	-1.06569285093986	-0.260850179739518	-0.0136323644924198	1.3401753951718
MA1	FBgn0032772	-0.72274697104105	-0.742497297350034	0.0796044482740884	1.385639820117
MA1	FBgn0032835	-0.865460363677634	-0.857270419801498	0.734548377772535	0.988182405706597
MA1	FBgn0032869	-0.694458735728361	-1.0179012834968	0.768101568136445	0.944258451088718
MA1	FBgn0032973	-0.633884257752443	-0.63288739239965	-0.201865361544086	1.46863701169618
MA1	FBgn0033101	-0.752494926316158	-0.657636097008597	-0.00452288956339019	1.41465391288814
MA1	FBgn0033127	-0.755295242146804	-0.969529389256782	0.830538690166587	0.894285941236997
MA1	FBgn0033153	-0.883810602134491	-0.847637285030748	0.892500422028137	0.838947465137102
MA1	FBgn0033234	-0.866359152723641	-0.790960315415783	0.474788508768494	1.18253095937093
MA1	FBgn0033250	-1.16437097395204	0.0448602736805789	-0.152836990144498	1.27234769041596
MA1	FBgn0033283	-0.954249856759415	-0.598912518193985	0.26445116251247	1.28871121244093
MA1	FBgn0033326	-0.773525558691746	-0.908931552490759	0.558235024346218	1.12422208683629
MA1	FBgn0033397	-0.880665742499771	-0.818006344133919	0.612112475780061	1.08655961085363
MA1	FBgn0033438	-0.925799757087072	-0.795481353857524	0.740849291193163	0.980431819751433
MA1	FBgn0033443	-0.785977802214148	-0.690789655827915	0.100172367769228	1.37659509027283
MA1	FBgn0033448	-0.631203541801085	-0.675774065858392	-0.149884169100438	1.45686177675991
MA1	FBgn0033468	-0.49499998981652	-1.08032598713245	0.371102785872984	1.20422319107599
MA1	FBgn0033593	-0.95956767467925	-0.762509005021852	0.947744307309708	0.774332372391394
MA1	FBgn0033787	-0.765019842023912	-0.783819496435409	0.226277356441323	1.322561982018
MA1	FBgn0033788	-0.825855083558496	-0.769833743806705	0.322340485745052	1.27334834162015
MA1	FBgn0033789	-0.683786693790867	-0.888708242973143	0.283125587923641	1.28936934884037
MA1	FBgn0033792	-0.732833046266456	-0.816915563248346	0.229555905803206	1.3201927037116
MA1	FBgn0033912	-0.914680559061877	0.111268184658972	-0.554390864432188	1.3578032388351
MA1	FBgn0033945	-0.82928783695295	-0.81962090829403	0.449585578848132	1.19932316639885
MA1	FBgn0033953	-1.01444068748093	-0.646645453606548	0.536301532979136	1.12478460810834
MA1	FBgn0034139	-0.972259899790926	-0.630080776090563	0.368757871615201	1.23358280426629
MA1	FBgn0034140	-1.34445302400875	-0.178453749003411	0.78356453818551	0.739342234826656
MA1	FBgn0034160	-0.743596786159833	-0.925511509139893	0.520284346886901	1.14882394841283
MA1	FBgn0034162	-0.896626973066692	-0.752993408644351	0.4584515579361	1.19116882377494
MA1	FBgn0034198	-0.922229597683182	-0.468924979963496	0.00205497380034783	1.38909960384633
MA1	FBgn0034199	-0.818551630626433	-0.586323043566459	-0.0044438733935055	1.4093185475864
MA1	FBgn0034200	-0.815101649996845	-0.673091406524196	0.121522046010813	1.36667101051023
MA1	FBgn0034219	-0.925259255233724	-0.790829812657406	0.706382617913783	1.00970644997735
MA1	FBgn0034229	-0.819937386164589	0.0871737736116755	-0.646443983290308	1.37920759584322
MA1	FBgn0034289	-0.791250917068266	-0.718580352068976	0.155845925258108	1.35398534387913
MA1	FBgn0034293	-0.791415602594425	-0.798592311038677	0.309283315906539	1.28072459772656
MA1	FBgn0034294	-0.777583755935655	-0.55346973695079	-0.110096568163172	1.44115006104962
MA1	FBgn0034295	-0.804418609844531	-0.615661744340648	0.0152174621070073	1.40486289207817
MA1	FBgn0034296	-0.771930596733563	-0.681140119831827	0.0615300811186256	1.39154063544676
MA1	FBgn0034317	-1.22113833715209	-0.406694071216941	0.910098112842406	0.717734295526627
MA1	FBgn0034328	-0.913056715986016	-0.732234360405751	0.450712135684882	1.19457894070689
MA1	FBgn0034329	-0.895554387085899	-0.813058978179347	0.657789988950324	1.05082337631492
MA1	FBgn0034331	-1.28759624190505	-0.0468372313108799	0.193114509036982	1.14131896417895
MA1	FBgn0034400	-0.671486494050439	-0.935194244965039	0.365272958068325	1.24140778094715
MA1	FBgn0034472	-0.777448511291811	-0.946408839556716	0.778137155382531	0.945720195465995
MA1	FBgn0034511	-0.923207830875326	-0.681438993137413	0.357417531659044	1.2472292923537
MA1	FBgn0034512	-1.21628712241657	-0.326192847172077	0.436111924191881	1.10636804539676
MA1	FBgn0034582	-0.885988507308126	-0.809336397832666	0.599735353339753	1.09558955180104
MA1	FBgn0034709	-1.31446818562246	-0.121810883337561	0.382069068862623	1.0542100000974
MA1	FBgn0034724	-0.675615067320061	-0.628783312540486	-0.153234935243634	1.45763331510418
MA1	FBgn0034741	-1.01768484879122	-0.652368848692702	0.566519160252136	1.10353453723178
MA1	FBgn0034761	-1.08405761581124	-0.0348539754737935	-0.214373226635438	1.33328481792047
MA1	FBgn0034827	-0.550132530121575	-1.11435022973338	0.644722933010898	1.01975982684406
MA1	FBgn0035089	-0.773411448384676	-0.776821519578553	0.228869318887302	1.32136364907593
MA1	FBgn0035101	-0.990180694723241	-0.068656059599841	-0.323301067065252	1.38213782138833
MA1	FBgn0035143	-0.90730628648185	-0.814282765452084	0.734690504364106	0.986898547569829
MA1	FBgn0035176	-0.837912845804436	-0.892182983387312	0.916505654036537	0.813590175155211
MA1	FBgn0035251	-0.71070438691622	-0.619251937247627	-0.118295225868093	1.44825155003194
MA1	FBgn0035268	-0.424623167675357	-1.13353578506076	0.378541008512479	1.17961794422363
MA1	FBgn0035412	-0.862067558343554	-0.753014061128255	0.368470752787772	1.24661086668404
MA1	FBgn0035461	-0.775071272208389	-0.832407371390912	0.348564247659266	1.25891439594004
MA1	FBgn0035501	-0.821822359447337	-0.884607288899828	0.645697497717944	1.06073215062922
MA1	FBgn0035533	-0.998237528209289	-0.721565851019223	0.815165080921808	0.904638298306708
MA1	FBgn0035589	-0.814219581732821	-0.887437820815606	0.625349623436655	1.07630777911177
MA1	FBgn0035661	-0.975851050826913	-0.64530288313357	0.41231268486237	1.20884124909812
MA1	FBgn0035665	-0.301467592921123	-0.666039475444912	-0.515614702228938	1.48312177059498
MA1	FBgn0035743	-0.894481463867593	-0.835488888493874	0.917246624571166	0.812723727790301
MA1	FBgn0035770	-0.730693288398567	-0.863457915164244	0.322803149956969	1.27134805360584
MA1	FBgn0035776	-0.575277501705847	-1.10664329263277	0.718551983063743	0.963368811274869
MA1	FBgn0035852	-0.781581275855118	-0.913372894791268	0.604119484252752	1.09083468639363
MA1	FBgn0035909	-0.768495378304515	-0.949216036201541	0.987575399569782	0.730136014936272
MA1	FBgn0036091	-0.972743309896792	-0.0681586905042407	-0.347704043193328	1.38860604359436
MA1	FBgn0036101	-0.857974476192769	-0.781991041328285	0.427792524209106	1.21217299331195
MA1	FBgn0036154	-1.13158837864657	-0.351561009548114	0.243555345062375	1.23959404313231
MA1	FBgn0036158	-1.01468513117056	-0.367651793103684	0.0279118913053442	1.3544250329689
MA1	FBgn0036213	-1.10100885454706	-0.160869639617653	-0.0639462809870351	1.32582477515175
MA1	FBgn0036287	-0.778123804167596	-0.944750588691096	0.767040205557092	0.955834187301601
MA1	FBgn0036333	-0.690057935114182	-1.02347135500855	0.920932852176132	0.792596437946604
MA1	FBgn0036461	-0.87106575581481	-0.856843797194748	0.779611891313395	0.948297661696164
MA1	FBgn0036485	-1.28498936498548	0.116293026733323	0.0132296620343389	1.15546667621782
MA1	FBgn0036659	-0.743368786995105	-0.978749290251026	0.803581489242525	0.918536588003606
MA1	FBgn0036741	-0.843625538972166	-0.874161215241682	0.702780512030356	1.01500624218349
MA1	FBgn0036766	-0.83314278716446	-0.778663445262051	0.358356096468963	1.25345013595755
MA1	FBgn0036805	-0.887245365415236	-0.830616520477216	0.70506878392309	1.01279310196936
MA1	FBgn0036819	-0.690864528467117	-0.963999710962916	0.492676286982296	1.16218795244774
MA1	FBgn0036891	-0.933103316633	-0.725951016059702	0.493310953651923	1.16574337904078
MA1	FBgn0036948	-0.736356998767361	-0.967694252954138	0.665678008597938	1.03837324312356
MA1	FBgn0036975	-0.407381147617621	-1.13856619152908	0.359010482583648	1.18693685656305
MA1	FBgn0037016	-0.645559547293768	-1.052821724279	0.721578301019141	0.976802970553627
MA1	FBgn0037126	-0.868075067261909	-0.837257122462382	0.638928814738485	1.06640337498581
MA1	FBgn0037234	-1.0168386085296	-0.700255829165832	0.83139612365276	0.885698314042671
MA1	FBgn0037396	-0.697471213677991	-0.560029198544362	-0.2106685092802	1.46816892150255
MA1	FBgn0037485	-0.992279423525209	0.0948014877718988	-0.44671089140713	1.34418882716044
MA1	FBgn0037515	-0.949584113755035	-0.718290460291214	0.524545926297164	1.14332864774908
MA1	FBgn0037533	-0.77242359198363	-0.59886315461173	-0.0574955928121428	1.4287823394075
MA1	FBgn0037718	-0.591870035749487	-1.07377205236607	0.598810726455674	1.06683136165989
MA1	FBgn0037724	-0.78148536890393	-0.919975949795256	0.632282083624532	1.06917923507466
MA1	FBgn0037944	-0.714435267039657	-0.712598197058623	0.0194080212081772	1.4076254428901
MA1	FBgn0037988	-0.945163049354379	-0.779257998837846	0.941613942341741	0.782807105850485
MA1	FBgn0038020	-0.823018008484112	-0.907956549214002	0.873226876744101	0.857747680954014
MA1	FBgn0038088	-0.938950568022401	-0.779004989647581	0.9928385420369	0.72511701563308
MA1	FBgn0038214	-1.19328163290713	0.108771298215436	-0.156374354011676	1.24088468870337
MA1	FBgn0038220	-0.854654266295669	-0.8767257998899	0.833444955036923	0.897935111148645
MA1	FBgn0038250	-0.821406468238406	-0.799003047762522	0.377757047965407	1.24265246803552
MA1	FBgn0038299	-0.849462879208274	-0.77387913650837	0.386286329638265	1.23705568607838
MA1	FBgn0038341	-1.21218492000999	-0.352114880996568	0.479572723103387	1.08472707790317
MA1	FBgn0038353	-0.821221921617494	-0.884458447166651	0.642299154587169	1.06338121419698
MA1	FBgn0038465	-0.893459835781111	-0.783183146179776	0.536007219975428	1.14063576198546
MA1	FBgn0038484	-0.78483058942549	-0.790801307073222	0.27920691274111	1.2964249837576
MA1	FBgn0038530	-1.21701492965158	-0.420276199516821	0.849316856520394	0.787974272648012
MA1	FBgn0038535	-0.918207178251535	-0.77653944581855	1.09006551112342	0.604681112946668
MA1	FBgn0038542	-0.748918054721813	-0.691937719069038	0.0413434813139057	1.39951229247695
MA1	FBgn0038652	-0.749951270108969	-0.907490691052239	0.481966881249019	1.17547507991219
MA1	FBgn0038717	-0.697114920986473	-0.981636665344621	0.573559315229612	1.10519227110148
MA1	FBgn0038718	-0.72102573722408	-0.943816783065368	0.51345303478148	1.15138948550797
MA1	FBgn0038803	-0.864409484555422	-0.866247450349386	0.914445086873756	0.816211848031052
MA1	FBgn0038818	-1.10250115494162	-0.583131072205485	0.733794662972213	0.951837564174887
MA1	FBgn0039031	-0.410431325786351	-0.188016678542143	-0.844700350330459	1.44314835465895
MA1	FBgn0039048	-0.843921303648755	-0.846612369341962	0.578722018906239	1.11181165408448
MA1	FBgn0039083	-0.48112442714652	-1.1644152822875	0.651369930101868	0.994169779332153
MA1	FBgn0039091	-0.720392804203292	-0.977034154333802	0.641579067432775	1.05584789110432
MA1	FBgn0039099	-0.71117085224357	0.239268302506728	-0.842390204003332	1.31429275374017
MA1	FBgn0039102	-1.0475417638694	-0.594282117203334	0.503349198789699	1.13847468228304
MA1	FBgn0039104	-0.756884002350811	-0.605321878664545	-0.071528974527495	1.43373485554285
MA1	FBgn0039155	-0.72555717125778	-0.617457672929089	-0.100006796027094	1.44302164021396
MA1	FBgn0039564	-0.761234864012703	-0.963299575113257	0.915020866510055	0.809513572615906
MA1	FBgn0039580	-0.784899153095074	-0.826029675684855	0.355985578035307	1.25494325074462
MA1	FBgn0039593	-0.893982618783695	-0.833696585879786	0.945409703752898	0.782269500910583
MA1	FBgn0039629	-1.0384625636555	-0.50855889681333	0.290641362401612	1.25638009806722
MA1	FBgn0039640	-0.711448047242151	-0.773324695214064	0.112491323034789	1.37228141942143
MA1	FBgn0039656	-0.820815337462679	-0.808954739960936	0.400289357446268	1.22948071997735
MA1	FBgn0039756	-0.582360239235737	-0.864698395530342	0.0654396995121105	1.38161893525397
MA1	FBgn0039816	-0.646042665793044	-0.644081233310289	-0.172121751140449	1.46224565024378
MA1	FBgn0039818	-0.728698055873611	-0.641282763384169	-0.0631178172291211	1.4330986364869
MA1	FBgn0039844	-0.870003963866167	-0.829643651491438	0.614894556411837	1.08475305894577
MA1	FBgn0039941	-0.782537604662209	-0.72145415073844	0.145306828221415	1.35868492717923
MA1	FBgn0039959	-1.33300324509435	-0.195665779093512	0.854895979352197	0.673773044835662
MA1	FBgn0040060	-0.279919853908549	-0.346954589370633	-0.827786158002663	1.45466060128185
MA1	FBgn0040093	-0.645387252532733	-0.236987810601238	-0.592741671975099	1.47511673510907
MA1	FBgn0040097	-1.16551083885053	0.317615100195378	-0.344570686347897	1.19246642500305
MA1	FBgn0040340	-0.858423299028047	-0.75864911952674	0.372589337685344	1.24448308086944
MA1	FBgn0040600	-0.921407568872909	0.0716670176391128	-0.519810206980492	1.36955075821429
MA1	FBgn0040653	-0.958523335505794	-0.519966512924477	0.140119843463076	1.3383700049672
MA1	FBgn0040734	-1.11340367492582	-0.547637557450077	0.62940326921688	1.03163796315902
MA1	FBgn0040735	-1.20059359568694	0.00658938315866033	-0.0532703628814664	1.24727457540975
MA1	FBgn0040736	-0.937514967544165	-0.724721153708506	0.503757041566709	1.15847907968596
MA1	FBgn0040752	-1.30610709876448	-0.259789214428509	0.799950785628121	0.765945527564861
MA1	FBgn0040859	-0.853840891633354	-0.850049365780605	1.07188921575599	0.632001041657968
MA1	FBgn0040918	-0.857511410336526	-0.858396546885466	1.02477647500896	0.691131482213033
MA1	FBgn0040963	-0.759621649629641	-0.964168642668226	0.923649870660804	0.800140421637061
MA1	FBgn0040972	-0.850551315146088	-0.869765058175317	0.718159961809659	1.00215641151174
MA1	FBgn0041180	-1.07624898238719	-0.582309789985654	0.577094101435357	1.08146467093749
MA1	FBgn0041182	-1.03451680632489	-0.678914567933866	0.878238346483937	0.835193027774823
MA1	FBgn0041184	-0.779453192982442	-0.871169787160519	0.457046768301829	1.19357621184113
MA1	FBgn0041342	-0.534010779742694	-1.04709377700003	0.361319649363434	1.21978490737929
MA1	FBgn0041581	-0.891486813301693	-0.758128079165766	0.457466711653147	1.19214818081431
MA1	FBgn0041710	-0.718402845751519	-0.729634957819742	0.0520354796471966	1.39600232392406
MA1	FBgn0043470	-0.969998468326429	-0.469749085745475	0.0866272775755679	1.35312027649634
MA1	FBgn0043533	-0.991049068263746	-0.631877388181303	0.423128598628344	1.1997978578167
MA1	FBgn0043575	-0.788044779453426	-0.599489152756693	-0.0332037949252674	1.42073772713539
MA1	FBgn0043903	-0.810996257861088	-0.809273633710082	0.377281624930259	1.24298826664091
MA1	FBgn0044011	-0.93140439503896	-0.635167598136195	0.282299933767653	1.2842720594075
MA1	FBgn0045064	-0.86573529680643	-0.391542401534431	-0.179699983959429	1.43697768230029
MA1	FBgn0045073	-0.742690477637697	-0.977959034271973	0.936776081301853	0.783873430607815
MA1	FBgn0046297	-0.887730762865908	-0.685154766715757	0.283694023507232	1.28919150607443
MA1	FBgn0046763	-0.662257464601654	-0.866555144236057	0.197898036117838	1.33091457271987
MA1	FBgn0046999	-0.743642178024656	-0.859183320085104	0.340828584729357	1.2619969133804
MA1	FBgn0047135	-0.686139917727288	-0.166635971116358	-0.607495779247035	1.46027166809068
MA1	FBgn0047351	-0.906057970279888	-0.784338861881329	0.585245748134445	1.10515108402677
MA1	FBgn0050026	-1.01469431214833	-0.702965221346627	0.835827441127591	0.881832092367369
MA1	FBgn0050091	-0.726935768631859	-0.399098819648936	-0.353036081334003	1.4790706696148
MA1	FBgn0050151	-0.945472485632559	-0.78274761282126	0.866902824239703	0.861317274214117
MA1	FBgn0050372	-0.852656093698262	-0.76312718627353	0.369008580657295	1.2467746993145
MA1	FBgn0050376	-0.686526856845066	-1.02846488939503	0.844409596409732	0.870582149830364
MA1	FBgn0050430	-1.02573902633408	-0.402915922320577	0.0958653783836745	1.33278957027099
MA1	FBgn0051326	-1.00036455040041	-0.417810711874538	0.0691288675906462	1.3490463946843
MA1	FBgn0051659	-1.12976892727878	-0.310588540499078	0.177112388046042	1.26324507973181
MA1	FBgn0051678	-0.852386065977243	-0.806805276856948	0.478849834880394	1.1803415079538
MA1	FBgn0051729	-0.814967708668932	-0.914621972473943	0.822640073718621	0.906949607424253
MA1	FBgn0051769	-0.907020999785669	-0.771885048861849	0.546073051252371	1.13283299739515
MA1	FBgn0051869	-0.951851922479884	-0.760692755641296	1.0126689693082	0.699875708812981
MA1	FBgn0052023	-1.30545291848447	-0.171726881009574	0.442555715958669	1.03462408353537
MA1	FBgn0052107	-1.10552313959085	-0.449988373941274	0.350250776221158	1.20526073731096
MA1	FBgn0052199	-1.25285832606014	0.187777407901529	-0.110843943432441	1.17592486159105
MA1	FBgn0052284	-0.835609640772529	-0.717311471969541	0.237276548249103	1.31564456449297
MA1	FBgn0052372	-0.835982546657407	-0.876243052820591	0.672437757457865	1.03978784202013
MA1	FBgn0052412	-0.850355724445579	-0.294875329938433	-0.303217390016971	1.44844844440098
MA1	FBgn0052657	-0.947607100813307	-0.720104931841586	0.523325858617551	1.14438617403734
MA1	FBgn0053265	-0.954446515468299	-0.582210450690536	0.234753031809916	1.30190393434892
MA1	FBgn0053307	-0.794586380054479	-0.75519678084558	0.228358697666337	1.32142446323372
MA1	FBgn0053329	-0.902210138153311	-0.812873920449568	1.02261200238781	0.692472056215066
MA1	FBgn0053337	-0.769386893962867	-0.809381526678213	0.286050082397819	1.29271833824326
MA1	FBgn0053462	-0.650776643433735	-0.642163570762808	-0.168474219221931	1.46141443341847
MA1	FBgn0053468	-0.939732957502047	-0.783110634229353	0.762566643353595	0.960276948377804
MA1	FBgn0053470	-0.703612328597388	-0.541574412611054	-0.224868084687436	1.47005482589588
MA1	FBgn0053526	-1.17697771249102	-0.198475326699898	0.126747251938886	1.24870578725203
MA1	FBgn0054043	-0.834309062658073	-0.895561580313305	0.8116829829162	0.918187660055177
MA1	FBgn0054051	-1.17315464727512	-0.357257114469616	0.362095816811485	1.16831594493325
MA1	FBgn0067905	-1.1842363485194	-0.34643815439223	0.374132280184448	1.15654222272718
MA1	FBgn0085197	-0.980429232065419	-0.736184496030824	0.750118225616885	0.96649550247936
MA1	FBgn0085205	-0.536025508270713	-0.15181823516391	-0.763567037993246	1.45141078142787
MA1	FBgn0085455	-1.28186628715477	-0.220635452447266	0.451765410866992	1.05073632873505
MA1	FBgn0085484	-0.598578077762759	-1.04492267196629	0.506081610767818	1.13741913896123
MA1	FBgn0086346	-0.830823302301919	-0.806808669079099	0.420147467365882	1.21748450401514
MA1	FBgn0086347	-0.863351056733628	-0.790509935749038	0.464928491349712	1.18893250113295
MA1	FBgn0086357	-0.706047604090457	-0.997038258424616	0.682485597127404	1.02060026538767
MA1	FBgn0086656	-0.789780802887801	-0.938380480943716	0.829312517817364	0.898848766014153
MA1	FBgn0250820	-0.683623063232294	-1.0062633446215	0.630192705716143	1.05969370213766
MA1	FBgn0250832	-1.05582702800403	-0.450592566209404	0.229976756627674	1.27644283758577
MA1	FBgn0250836	-1.00935404607253	-0.572437342781601	0.34229347678899	1.23949791206514
MA1	FBgn0259748	-1.13960659696238	-0.338018241484811	0.241141397872495	1.2364834405747
MA1	FBgn0259749	-0.820598234017809	-0.886481015370002	0.648954476320183	1.05812477306763
MA1	FBgn0259937	-0.915169573472742	-0.783732094270301	1.07868348629081	0.620218181452234
MA1	FBgn0259966	-1.12875768064541	-0.396232833202718	0.311880340053363	1.21311017379476
MA1	FBgn0260428	-0.702014441878808	-1.00268108585421	0.696122058031461	1.00857346970156
MA1	FBgn0260632	-1.08290761977887	-0.61021509700149	0.742598972457852	0.950523744322504
MA1	FBgn0260635	-0.80674707565541	-0.898967010487038	0.645146670021323	1.06056741612112
MA1	FBgn0260745	-0.715427492998741	-0.1817269301962	-0.564511085535086	1.46166550873002
MA1	FBgn0260766	-0.692482350913356	0.0686027697853521	-0.765359839942076	1.38923942107008
MA1	FBgn0260768	-1.13979615331169	-0.514256703637338	0.642013800703725	1.01203905624531
MA1	FBgn0260954	-0.71616969826959	-0.732395564330299	0.0528933848027273	1.39567187779716
MA1	FBgn0261055	-1.23778458168775	-0.267844709804571	0.390399994368805	1.11522929712352
MA1	FBgn0261445	-0.619101978682215	-0.927328397618109	0.243568452773356	1.30286192352697
MA1	FBgn0261560	-0.632591231443752	-0.788105287747344	0.0140979132745178	1.40659860591658
MA1	FBgn0261606	-0.669189713991771	0.233669157132792	-0.878311063675826	1.3138316205348
MA1	FBgn0261649	-0.71299243866089	-0.635358576820456	-0.0935926964714748	1.44194371195282
MA1	FBgn0261674	-0.480663639032939	-1.04907475375606	0.265692448159495	1.2640459446295
MA1	FBgn0261860	-0.968305502900827	0.350593459538836	-0.626206702130445	1.24391874549244
MA1	FBgn0261862	-0.358355710833427	-0.277581616480965	-0.820521891544953	1.45645921885935
MA1	FBgn0261975	-1.04495492731586	-0.0396069634002737	-0.269619061087201	1.35418095180333
MA1	FBgn0261988	-0.637216057396076	-0.766692549774036	-0.0124190377688982	1.41632764493901
MA1	FBgn0261989	-0.636415026329745	-0.668302343928372	-0.152999677103224	1.45771704736134
MA1	FBgn0262000	-0.86992242524066	-0.855479707047157	0.755735684262097	0.969666448025721
MA1	FBgn0262109	-1.10075354750952	-0.440456164801292	0.319674536774932	1.22153517553588
MA1	FBgn0262125	-0.59711623430133	-0.877626297460044	0.110557291384504	1.36418524037687
MA1	FBgn0262354	-0.599798636622474	-0.999351539301871	0.373607099833152	1.22554307609119
MA1	FBgn0262359	-0.653605077598254	0.214693201558496	-0.882901856500116	1.32181373253987
MA1	FBgn0262365	-1.1643880203575	-0.0656595267355981	-0.049574180310486	1.27962172740359
MA1	FBgn0262473	-0.940860092078889	-0.773338996999796	0.703005702427538	1.01119338665115
MA1	FBgn0262563	-1.11648412486559	-0.407455814125085	0.30031723765389	1.22362270133678
MA1	FBgn0262622	-0.985345613026003	-0.711366101559995	0.643860171232061	1.05285154335394
MA1	FBgn0262687	-0.862063430841937	-0.853894001496367	1.02449706442997	0.691460367908338
MA1	FBgn0262838	-0.917847526372123	-0.680059158165648	0.341557139025812	1.25634954551196
MA1	FBgn0262881	-0.925379827451072	-0.482353909101365	0.0255786755412608	1.38215506101118
MA1	FBgn0263080	-0.822363063232835	-0.907611830899504	0.907137117749686	0.822837776382653
MA1	FBgn0263235	-0.521349875423781	-0.377018909720512	-0.595448990976347	1.49381777612064
MA1	FBgn0263321	-0.944083859436472	-0.612263207736531	0.266934189416518	1.28941287775648
MA1	FBgn0263647	-0.699742069818051	-1.01178969850079	0.960580350604022	0.750951417714816
MA1	FBgn0264549	-0.562296006519717	-1.07569279117361	0.514688163793307	1.12330063390002
MA1	FBgn0264560	-0.685643307256733	-0.944220448869305	0.421159693047081	1.20870406307896
MA1	FBgn0264979	-0.877718168211287	-0.832032890417404	0.660314812294546	1.04943624633415
MA1	FBgn0265194	-0.30127508030568	-1.17132650525725	0.260406986787201	1.21219459877573
MA1	FBgn0265539	-1.22872686172002	-0.178619762529239	0.21993111873605	1.18741550551321
MA1	FBgn0266005	-1.02934662411716	-0.658271222219076	0.639973784170266	1.04764406216597
MA1	FBgn0266124	-0.858197228502825	-0.818697853837859	0.532471412589883	1.1444236697508
MA1	FBgn0266375	-0.933062017638415	-0.593171440803515	0.209560666919319	1.31667279152261
MA1	FBgn0266376	-0.938802677579573	-0.739234908501366	0.552421329276193	1.12561625680474
MA1	FBgn0266429	-0.816425510564475	-0.74155827654122	0.245192320796063	1.31279146630963
MA1	FBgn0266455	-1.31460837043305	-0.232736446667398	0.672428674728891	0.87491614237156
MA1	FBgn0266719	-0.773304134091686	-0.940827088899152	1.01153596491999	0.702595258070852
MA1	FBgn0266720	-0.78902469683214	-0.935260144113626	0.952001711210755	0.77228312973501
MA1	FBgn0267541	-0.852933668176036	-0.878141573278187	0.826417362647794	0.904657878806429
MA1	FBgn0267758	-0.860572469325549	-0.827943898938469	0.571879621923325	1.11663674634069
MA2	FBgn0000489	-0.565305711536045	-1.00980507607825	1.24594178333123	0.329169004283065
MA2	FBgn0000615	-0.591301639016648	-1.10257818632458	0.841054193155803	0.852825632185425
MA2	FBgn0003660	-0.762375801680836	-0.929879858871061	1.09335442142511	0.598901239126787
MA2	FBgn0003943	-0.75689830807689	-0.908190113623008	1.16120508676024	0.50388333493966
MA2	FBgn0004396	-0.769890409436524	-0.877030952415976	1.19890074265311	0.448020619199387
MA2	FBgn0010909	-0.827426027134209	-0.875576703858279	1.07356267954896	0.629440051443532
MA2	FBgn0011244	-0.56547554483055	-1.06251968066597	1.15023050025062	0.477764725245892
MA2	FBgn0011584	-0.740291647628235	-0.874308314273354	1.24552750721886	0.369072454682731
MA2	FBgn0014906	-0.521805527534797	-1.15121752005065	0.874683202341747	0.798339845243703
MA2	FBgn0015577	-0.682115544620698	-1.00970374666193	1.05095899407436	0.640860297208269
MA2	FBgn0016031	-0.596053588785923	-1.08716401409654	0.993568954807527	0.689648648074939
MA2	FBgn0016076	-0.270150717374315	-1.2704707287042	1.02147351621277	0.519147929865739
MA2	FBgn0016926	-0.0541232842552213	-1.38203625950927	0.885066792231337	0.551092751533155
MA2	FBgn0020386	-0.561074341379084	-1.09054074446902	1.08271245938	0.568902626468099
MA2	FBgn0022709	-0.549288099089721	-1.13271951193447	0.822916659389868	0.859090951634322
MA2	FBgn0023090	-0.406214745569467	-1.13425870327793	1.19562922037204	0.344844228475359
MA2	FBgn0024365	-0.86404435572387	-0.826655564581014	1.11071274826477	0.579987172040116
MA2	FBgn0026189	-0.630168961038965	-1.06465944963298	0.976188554567218	0.71863985610473
MA2	FBgn0027505	-0.571510005889717	-1.0504166913445	1.16780924120399	0.454117456030221
MA2	FBgn0027654	-0.868955779227528	-0.814012933080306	1.12967435877505	0.553294353532787
MA2	FBgn0028513	-0.703416045699797	-0.982847428709328	1.08548947482434	0.600773999584787
MA2	FBgn0028838	-0.486482688316548	-1.08472640189688	1.20533911862401	0.365869971589413
MA2	FBgn0028893	-0.497302740031073	-1.09150981512137	1.18114497524318	0.407667579909262
MA2	FBgn0028894	-0.576310218520233	-1.03380245408928	1.19421415050053	0.415898522108982
MA2	FBgn0029725	-0.494957124733825	-1.07807012509253	1.20816210748491	0.364865142341445
MA2	FBgn0030191	-0.57542612964711	-1.09829446041149	1.01287697144908	0.660843618609515
MA2	FBgn0030357	-0.0945174559820215	-1.31658422943098	1.06753733005141	0.343564355361595
MA2	FBgn0030508	-0.804191356048161	-0.814418703859087	1.24522312698874	0.37338693291851
MA2	FBgn0030697	-0.570956819387965	-1.01900662593303	1.22605128083554	0.363912164485452
MA2	FBgn0030975	-0.5771353893715	-1.04714346360166	1.16658576435976	0.457693088613405
MA2	FBgn0031163	-0.641157723685973	-0.986349893721522	1.19561774923339	0.431889868174104
MA2	FBgn0031277	0.865032094746917	-1.44277695569423	0.248750310639674	0.328994550307636
MA2	FBgn0031347	-0.204966014456062	-1.26507606525815	1.10721697210497	0.362825107609241
MA2	FBgn0031461	-0.577399558384596	-1.07461043134816	1.09734764515065	0.554662344582106
MA2	FBgn0031562	-0.801340549291577	-0.899032509067965	1.07817732165015	0.622195736709394
MA2	FBgn0031738	-0.750770889951089	-0.876874444395942	1.22783934096609	0.399805993380944
MA2	FBgn0031878	-0.393371823866471	-1.15747071494718	1.16462806670786	0.386214472105793
MA2	FBgn0031920	-0.454457996922221	-1.11187358783721	1.18968008302394	0.376651501735498
MA2	FBgn0032314	-0.655051613353609	-1.02459405482993	1.07488625247724	0.604759415706308
MA2	FBgn0032360	-0.84426618825976	-0.834975007101312	1.13970878869999	0.539532406661076
MA2	FBgn0032364	-0.318664386665	-1.21953968188849	1.10684460985279	0.431359458700694
MA2	FBgn0032385	-0.533257576147738	-1.04828790591845	1.21860785405222	0.362937628013962
MA2	FBgn0032433	0.461408973474787	-1.40876653797146	0.0531223513235867	0.894235213173085
MA2	FBgn0032633	-0.705796562940418	-0.97859137784572	1.09282194111324	0.591565999672899
MA2	FBgn0032637	-0.583914861512054	-1.10727423469285	0.883849770814831	0.807339325390072
MA2	FBgn0032669	-0.633783363842463	-1.06826773800943	0.916728332401059	0.785322769450833
MA2	FBgn0032752	-0.67720253735213	-0.968521651896607	1.17581993890049	0.469904250348245
MA2	FBgn0032867	-0.407187903086033	-1.22292541724938	0.885826416626088	0.744286903709327
MA2	FBgn0033205	-0.580393461218203	-1.09618060125265	1.00574034732309	0.67083371514777
MA2	FBgn0033484	-0.758871358186335	-0.844943788315768	1.26238164648224	0.341433500019866
MA2	FBgn0033741	-0.693229039099007	-0.924913410495468	1.23024588503079	0.387896564563682
MA2	FBgn0033760	-0.480375057638982	-1.07577495698664	1.2259291196692	0.330220894956425
MA2	FBgn0034046	-0.730177716056809	-0.909524047309019	1.20410052315847	0.435601240207362
MA2	FBgn0034464	-0.69708247708887	-0.993423199775543	1.06693013150478	0.623575545359635
MA2	FBgn0034639	-0.377998592953027	-1.2249681778174	0.99098113334433	0.611985637426101
MA2	FBgn0034713	-0.823270927006106	-0.887763983328231	1.04297392806193	0.668060982272405
MA2	FBgn0035047	-0.48240962674974	-1.165766324939	0.982245877630635	0.665930074058101
MA2	FBgn0035161	-0.465972932775809	-1.11578449062106	1.16963715924401	0.412120264152851
MA2	FBgn0035236	-0.769008473186878	-0.927230666880386	1.08291272199433	0.613326418072941
MA2	FBgn0035346	-0.536304344058494	-1.08350973122178	1.14642263434677	0.473391440933506
MA2	FBgn0035497	-0.429785781752916	-1.18753651355497	1.029087447499	0.588234847808883
MA2	FBgn0035598	-0.270153684978231	-1.27179553874137	1.0166872385861	0.525261985133498
MA2	FBgn0035709	-0.399253405938012	-1.21906445853904	0.959162613078454	0.659155251398589
MA2	FBgn0035715	-0.281424125222547	-1.19151326917061	1.19271660526424	0.280220789128924
MA2	FBgn0035975	-0.721739199807601	-0.974328530494699	1.06187208582127	0.634195644481033
MA2	FBgn0036075	-0.566735524460703	-1.08359713887488	1.0924013743739	0.557931288961678
MA2	FBgn0036082	-0.713486198404299	-0.914154448057415	1.22042335616118	0.407217290300536
MA2	FBgn0036285	-0.614806770799348	-1.08498009788466	0.85971998760791	0.8400668810761
MA2	FBgn0036415	-0.650700190186134	-1.04138172060522	1.02002770498798	0.672054205803375
MA2	FBgn0036538	-0.65827980363096	-1.00419887880928	1.12816915375639	0.534309528683856
MA2	FBgn0036576	-0.422312241610245	-1.18034129829366	1.06983897232394	0.532814567579958
MA2	FBgn0037007	0.0627558074440124	-1.38950066219528	0.96769434869123	0.359050506060042
MA2	FBgn0037101	-0.5129440840218	-1.10645411662505	1.12704937079865	0.492348829848192
MA2	FBgn0037231	-0.549539965815706	-1.12845485458426	0.930545644732176	0.747449175667792
MA2	FBgn0037325	-0.452789599641188	-1.1001149753831	1.21175236207504	0.341152212949243
MA2	FBgn0038200	-0.501210757698442	-1.08819651333316	1.1829744096753	0.406432861356299
MA2	FBgn0038258	-0.626675289067125	-1.00095304440449	1.18850343066676	0.439124902804855
MA2	FBgn0038373	-0.44867115288884	-1.11107853074373	1.1968815307853	0.362868152847279
MA2	FBgn0038475	-0.484446588038715	-1.14168196170767	1.07738110322396	0.548747446522424
MA2	FBgn0038744	-0.609921654915004	-1.08858980743866	0.833488484539969	0.865022977813693
MA2	FBgn0038909	-0.525453079051833	-1.0752355181631	1.17893751669814	0.421751080516793
MA2	FBgn0038957	-0.628481799986107	-1.05688053945729	1.02678853621693	0.658573803226471
MA2	FBgn0039398	-0.389695097737581	-1.18376004889306	1.10996844960943	0.46348669702121
MA2	FBgn0039511	-0.630340370300597	-1.04501835678817	1.06918985934191	0.606168867746855
MA2	FBgn0039927	-0.837439946622217	-0.791740757469606	1.22975659915077	0.399424104941052
MA2	FBgn0040371	-0.731818423759307	-0.868737337366004	1.26333719699898	0.337218564126325
MA2	FBgn0040508	-0.438666988581099	-1.17372636033748	1.06117858397415	0.551214764944434
MA2	FBgn0040759	-0.837969700113962	-0.776934747346082	1.24916536188876	0.365739085571287
MA2	FBgn0043841	-0.840903416126818	-0.790702004828542	1.22604877045932	0.40555665049604
MA2	FBgn0046294	-0.574202942159471	-1.06758642579249	1.12323062322152	0.51855874473045
MA2	FBgn0050154	-0.644981886619748	-1.04301858233693	1.03299469370042	0.655005775256257
MA2	FBgn0050378	-0.673177577399205	-0.948759633807584	1.2179986708293	0.403938540377492
MA2	FBgn0051161	-0.454805939134002	-1.09786080014179	1.21363545036345	0.339031288912343
MA2	FBgn0051244	-0.673309690235133	-1.0067251430703	1.08689798168947	0.593136851615961
MA2	FBgn0051287	-0.619291305473121	-0.989743681148146	1.21827402226641	0.390760964354854
MA2	FBgn0051406	-0.504224414763611	-1.07142379281229	1.21000603064736	0.365642176928541
MA2	FBgn0051709	-0.503933950087486	-1.11130495224423	1.12898646974724	0.486252432584477
MA2	FBgn0051802	-0.56071872006539	-1.12154510092765	0.920898199874839	0.761365621118199
MA2	FBgn0051805	-0.404070035834825	-1.12369708642759	1.2149911282156	0.312775994046819
MA2	FBgn0051870	-0.824543177993849	-0.881638489923077	1.06203362366664	0.644148044250289
MA2	FBgn0051948	-0.532049494650623	-1.05660575958146	1.20578530760196	0.38286994663012
MA2	FBgn0051988	-0.535199179200308	-1.08270962556745	1.1498995996036	0.468009205164153
MA2	FBgn0052026	-0.307911629642191	-1.21091399112515	1.13721044224418	0.381615178523159
MA2	FBgn0052081	-0.498040805316491	-1.16793848740124	0.841099640331717	0.824879652386013
MA2	FBgn0052591	-0.681844018628207	-0.940752228928852	1.21974927552939	0.402846972027671
MA2	FBgn0052690	-0.7313361193992	-0.96826167045005	1.05388281684055	0.645714973008702
MA2	FBgn0052835	-0.468051722243096	-1.1123794598004	1.17405029641702	0.406380885626474
MA2	FBgn0053094	-0.529374093962935	-1.14379759365288	0.913196499970136	0.759975187645683
MA2	FBgn0053284	-0.788467731335234	-0.894431593117841	1.12626161225097	0.556637712202106
MA2	FBgn0053286	-0.504023404246436	-1.10412091240964	1.14598833749693	0.462155979159152
MA2	FBgn0053322	-0.603281202315507	-0.99941624628126	1.22140788782927	0.381289560767494
MA2	FBgn0053499	-0.708974230532759	-0.986632504895353	1.05561426746406	0.639992467964047
MA2	FBgn0053542	-0.829934215635655	-0.841196150296027	1.15748123139687	0.513649134534814
MA2	FBgn0085370	-0.5127667602692	-1.15799149754491	0.849685825760358	0.821072432053751
MA2	FBgn0086901	-0.525453256310754	-1.06120150602518	1.20503939922224	0.381615363113699
MA2	FBgn0260461	-0.163239784966606	-1.23104780679368	1.19002061909472	0.204266972665569
MA2	FBgn0260486	-0.600743882216824	-0.998473289209719	1.22587733780579	0.373339833620754
MA2	FBgn0261529	-0.409830676486009	-1.14723158727513	1.1681957666338	0.388866497127332
MA2	FBgn0261625	-0.774028136640501	-0.857689425916422	1.22451400905711	0.407203553499811
MA2	FBgn0261686	-0.754980550309479	-0.938109351618637	1.08808015031871	0.60500975160941
MA2	FBgn0261835	-0.625634952525697	-1.01694425903244	1.1569769953826	0.485602216175539
MA2	FBgn0262002	-0.535492079464085	-1.06172732243593	1.1925820456148	0.40463735628522
MA2	FBgn0262531	-0.752177856232021	-0.84579145062468	1.26915076333864	0.328818543518056
MA2	FBgn0262566	-0.60624682073403	-1.01403209078215	1.19194558173162	0.42833332978456
MA2	FBgn0262721	-0.818265388761384	-0.799973081688438	1.24566072724325	0.372577743206572
MA2	FBgn0264305	-0.499875493014127	-1.16674532638604	0.830364479357825	0.836256340042347
MA2	FBgn0265192	-0.66875434488377	-1.02875103086479	1.01257681971399	0.684928556034579
MA2	FBgn0267366	-0.601194882205701	-1.02831330124296	1.17076533321355	0.45874285023512
MA2	FBgn0267549	-0.707522069555314	-0.907805073943722	1.23816419808578	0.377162945413261
MA3	FBgn0000038	-0.987521369804764	-0.557896388594355	1.28231418715103	0.263103571248086
MA3	FBgn0000535	-1.0016900185033	-0.625584098211091	1.18863780331111	0.438636313403279
MA3	FBgn0000575	-0.329451665725047	-0.68643773212978	1.48371342294007	-0.467824025085251
MA3	FBgn0000659	-0.852021764254789	-0.71349301729963	1.30216491953865	0.263349862015769
MA3	FBgn0001218	-0.711053746417724	-0.813046621615807	1.34166936712947	0.182431000904064
MA3	FBgn0001226	-0.187389781385971	-0.840441941186273	1.44405654644194	-0.416224823869691
MA3	FBgn0002121	-0.338072363533955	-0.964087697330892	1.39553673730463	-0.0933766764397789
MA3	FBgn0002521	-0.420121727630839	-0.976284198363367	1.36730390565173	0.0291020203424797
MA3	FBgn0002780	-0.97123602550734	-0.679551691177123	1.16624576093107	0.484541955753392
MA3	FBgn0002873	-0.513336410517891	-1.02497691435433	1.27050689527617	0.267806429596056
MA3	FBgn0003162	-0.85510036036254	-0.726793882276665	1.28560828259343	0.296285960045781
MA3	FBgn0003380	-0.942217355475398	-0.539866200131628	1.34207634756469	0.140007208042338
MA3	FBgn0003429	-0.96304209349371	-0.0926698326830971	1.3958128723684	-0.340100946191596
MA3	FBgn0003435	-0.435716413326679	-0.888096097840407	1.41860855695348	-0.0947960457863937
MA3	FBgn0003889	-0.102282134688176	-1.16540677138324	1.27721364753038	-0.00952474145896997
MA3	FBgn0004242	-0.674409752451484	-0.416518492074074	1.48796653982118	-0.39703829529562
MA3	FBgn0004244	-0.90899187262512	-0.415033187479707	1.41199921290055	-0.0879741527957263
MA3	FBgn0004435	-0.933982135559762	-0.711721946852023	1.18820001053854	0.457504071873241
MA3	FBgn0004449	-1.11373146577327	-0.414339261616507	1.22252479894768	0.305545928442096
MA3	FBgn0004516	-0.414763927818702	-0.880696256882887	1.42658708892312	-0.131126904221534
MA3	FBgn0004575	-0.821831392086485	-0.747222278148411	1.30186971947032	0.267183950764578
MA3	FBgn0004595	-1.21800105569789	-0.145770980169708	1.21352836329013	0.150243672577473
MA3	FBgn0004648	-1.01190621548118	-0.637897790527601	1.14755165106654	0.502252354942233
MA3	FBgn0004880	-0.55678964244643	-0.125756742207891	1.44608895802099	-0.763542573366668
MA3	FBgn0004882	-0.109071690375162	-1.1036007968897	1.32566974305344	-0.112997255788572
MA3	FBgn0005626	-0.727618769701348	-0.640198750060448	1.43399345600384	-0.0661759362420401
MA3	FBgn0005659	-0.113231218684519	-0.890986804715744	1.42110147240824	-0.416883449007976
MA3	FBgn0010620	-0.816222518650805	-0.120037121835189	1.43794445001185	-0.501684809525854
MA3	FBgn0011274	-1.43920553825661	0.295106922844322	0.877923875010048	0.266174740402236
MA3	FBgn0011288	-0.460014865639274	-0.730777161691446	1.47441769632281	-0.28362566899209
MA3	FBgn0011596	-0.261502431590165	-0.895486625483094	1.43301437697776	-0.276025319904498
MA3	FBgn0011661	-1.07180086441296	-0.607886463196179	1.02831408010526	0.651373247503882
MA3	FBgn0013334	-0.776029857605925	-0.609630162668755	1.42293338602831	-0.0372733657536337
MA3	FBgn0013467	-0.75366224972057	-0.79648588553231	1.32102453556284	0.22912359969004
MA3	FBgn0013675	-0.165477656381019	-0.940728775252467	1.41211432807228	-0.305907896438797
MA3	FBgn0013984	-0.433479722752919	-1.02017548516807	1.32464888898899	0.12900631893199
MA3	FBgn0014011	-0.563224477285497	-0.923843436732238	1.34503458134051	0.142033332677224
MA3	FBgn0014037	-0.635670648820719	-0.796696938734277	1.40005452757893	0.0323130599760689
MA3	FBgn0015286	-0.495172510311853	-0.488522929135705	1.4998956287899	-0.516200189342343
MA3	FBgn0015371	-0.652580213052088	-0.89255568819479	1.31282757910914	0.232308322137736
MA3	FBgn0019828	-0.571850452526622	-0.931070138364447	1.33314333032318	0.169777260567892
MA3	FBgn0020908	-0.39208988905501	-0.429776765251861	1.48885379087506	-0.666987136568191
MA3	FBgn0022361	-0.67733747489635	-0.793243886515358	1.37975685954742	0.090824501864292
MA3	FBgn0023083	-0.336908006216501	-0.931309764230204	1.41352115153634	-0.145303381089635
MA3	FBgn0024921	-0.507236361971492	-0.530433633605392	1.49938890338819	-0.461718907811306
MA3	FBgn0025388	-0.0515785503948073	-1.03569638232068	1.36021240692698	-0.272937474211495
MA3	FBgn0025821	-0.349903649482051	-1.02684006440888	1.34998174628162	0.0267619676093115
MA3	FBgn0026206	-0.528668202910756	-0.469834581203471	1.49956671549131	-0.501063931377087
MA3	FBgn0027066	-0.461906445291812	-1.05614591706503	1.26841638045407	0.249635981902768
MA3	FBgn0027111	-0.534404464331548	-0.841354379449088	1.41595169802918	-0.0401928542485406
MA3	FBgn0027376	-0.106421081738269	-0.981242148928229	1.39068837620147	-0.303025145534973
MA3	FBgn0028400	-0.495558826325519	-0.463435682527054	1.49925545709172	-0.540260948239147
MA3	FBgn0028412	-0.295053791713389	-1.04223596443619	1.35147557029652	-0.0141858141469517
MA3	FBgn0028415	-1.05870038702653	-0.219928640737653	1.35112164652849	-0.0724926187643038
MA3	FBgn0028703	-0.606591231326741	-0.898989433606002	1.34036096951038	0.165219695422365
MA3	FBgn0028704	-0.805036130742493	-0.07030602280473	1.42859537975245	-0.553253226205228
MA3	FBgn0028746	-0.402341784467188	-0.685320568015176	1.4864212544362	-0.398758901953837
MA3	FBgn0028856	-0.292213507470741	-0.998809236415919	1.38158932728691	-0.0905665834002524
MA3	FBgn0028863	-1.05810600334876	-0.465649989021828	1.26320903016316	0.260546962207433
MA3	FBgn0028901	-0.273460529308934	-0.750858751130626	1.470495562697	-0.446176282257437
MA3	FBgn0029506	-0.936721571494724	-0.513118748665679	1.36062581928217	0.0892145008782368
MA3	FBgn0029639	-1.06051625065529	-0.22162776166494	1.34967619158069	-0.0675321792604612
MA3	FBgn0029702	-0.341333919244098	-0.991694807223396	1.37769288235038	-0.0446641558828831
MA3	FBgn0029730	-0.425910995546585	-0.993107563074832	1.35197731632893	0.0670412422924889
MA3	FBgn0029752	-0.565153028724031	-0.846658743829563	1.40130677247861	0.0105050000749813
MA3	FBgn0029810	-0.902322837937303	-0.734042243978634	1.21070651445176	0.425658567464175
MA3	FBgn0029963	-0.628910993862622	-0.820879188950124	1.38810038837602	0.0616897944367204
MA3	FBgn0030033	-0.456674896213923	-0.996654461850512	1.33578076457564	0.117548593488792
MA3	FBgn0030089	-0.555866640105874	-0.475420108474559	1.49880455639024	-0.467517807809808
MA3	FBgn0030247	-0.424906659590225	-1.03998781173439	1.30904145000247	0.155853021322143
MA3	FBgn0030277	-0.629045217744218	-0.944777129433147	1.27334714033855	0.30047520683881
MA3	FBgn0030429	-0.615277352602606	-0.96531429102034	1.25958631126384	0.32100533235911
MA3	FBgn0030660	-0.539395128101756	-1.01070722966542	1.26805986638537	0.2820424913818
MA3	FBgn0030870	-0.357390790849946	-1.07173586806294	1.30720679230543	0.121919866607456
MA3	FBgn0030952	-0.175006053155652	-0.955431809352887	1.40711502298386	-0.27667716047532
MA3	FBgn0031235	-0.303726459642082	-1.07092859987214	1.32608566292066	0.0485693965935609
MA3	FBgn0031294	-0.797815184627711	-0.657779691690589	1.38788780560699	0.0677070707113088
MA3	FBgn0031620	-0.443846739696795	-1.04385459932053	1.29464101532135	0.193060323695976
MA3	FBgn0031733	-0.379299952193096	-1.02186013367613	1.34490473606424	0.0562553498049884
MA3	FBgn0031849	-0.404298652139394	-1.0742790626499	1.28213831447025	0.19643940031905
MA3	FBgn0032008	-1.3358375179397	0.317014919219607	1.05532334485158	-0.0365007461314828
MA3	FBgn0032025	-0.722179630950119	-0.823334668602711	1.32333383792098	0.222180461631851
MA3	FBgn0032151	-0.666392474315216	-0.431841784413166	1.48889755581724	-0.390663297088859
MA3	FBgn0032269	-0.419107597465707	-0.959025964341681	1.38007762176477	-0.00194405995738461
MA3	FBgn0032371	-0.417138325493397	-1.01491880466536	1.33673043607782	0.0953266940809438
MA3	FBgn0032586	0.0953314027130298	-1.16385280946589	1.26415438166477	-0.195632974911922
MA3	FBgn0032588	-0.493483171274627	-0.807672679087984	1.44355835673594	-0.142402506373331
MA3	FBgn0032590	-0.403950696046123	-0.852897912816664	1.44069112410233	-0.18384251523954
MA3	FBgn0032624	-0.304898346381271	-0.969139206252522	1.39735434516714	-0.123316792533346
MA3	FBgn0032626	-0.332602073241624	-1.10170965604877	1.28592059028062	0.148391139009773
MA3	FBgn0032632	-0.146829600931151	-1.07303760269711	1.34579818658653	-0.125930982958273
MA3	FBgn0032658	-0.193841869963445	-0.840127589709529	1.44490297534353	-0.410933515670552
MA3	FBgn0032685	-0.928224489739364	-0.738136915084408	1.1534719959984	0.512889408825375
MA3	FBgn0032805	-1.01357920154613	-0.662923312379781	1.09109463189749	0.585407882028419
MA3	FBgn0032886	-0.958085292678614	-0.62253706238878	1.26218863155957	0.318433723507825
MA3	FBgn0032946	-0.653876701266207	-0.338046520533602	1.48747912726648	-0.495555905466674
MA3	FBgn0032969	-0.265527370813118	-1.05271143928763	1.34919804575523	-0.0309592356544894
MA3	FBgn0033285	-0.523938700527154	-0.899573800476028	1.38371655265153	0.0397959483516555
MA3	FBgn0033538	-0.790458489511188	-0.772058731439788	1.30963852052274	0.252878700428232
MA3	FBgn0033551	-0.0169561081426528	-1.02076960866139	1.36127147800764	-0.323545761203594
MA3	FBgn0033705	-0.112463934354062	-1.01763299248711	1.37536180529625	-0.245264878455068
MA3	FBgn0033819	-0.424293119436531	-1.05715202900082	1.29075215181609	0.190692996621254
MA3	FBgn0033862	-0.315074072559681	-0.797375638040265	1.46345918042044	-0.351009469820499
MA3	FBgn0033863	-0.547153478430774	-0.762576571317154	1.4490324009078	-0.139302351159867
MA3	FBgn0033864	-0.425955662971747	-0.813310573065637	1.4530589644594	-0.213792728422013
MA3	FBgn0033872	-0.855510632662018	-0.42252462094981	1.43679185782498	-0.158756604213155
MA3	FBgn0033875	-0.94558991810146	-0.68937660721845	1.20092936757336	0.43403715774655
MA3	FBgn0034082	-0.345797663503467	-0.964672108602153	1.39387085423989	-0.0834010821342732
MA3	FBgn0034091	-0.377723450087197	-0.864966735784537	1.43896911784264	-0.196278931970906
MA3	FBgn0034094	-0.763870431555918	-0.793114715312799	1.31485515525936	0.242129991609352
MA3	FBgn0034133	-0.357881831515724	-1.06996185767609	1.30878881182758	0.119054877364236
MA3	FBgn0034145	-0.4505723876386	-1.02408580849378	1.31218750786337	0.162470688269012
MA3	FBgn0034158	-0.154987209368757	-0.875591184578573	1.43133317227858	-0.400754778331246
MA3	FBgn0034263	-0.376480693007666	-0.997434672885467	1.36503018821414	0.00888517767899212
MA3	FBgn0034476	-0.78889117246466	-0.675234056672505	1.38393620025025	0.0801890288869142
MA3	FBgn0034674	-0.801857993231862	-0.784141558609998	1.28516259731725	0.300836954524615
MA3	FBgn0034737	-0.50906136739336	-0.861791098733716	1.41294062619525	-0.0420881600681679
MA3	FBgn0034957	-0.375225256727256	-1.02677323319653	1.34214776575517	0.0598507241686168
MA3	FBgn0035049	-0.664960389366916	-0.775735050850801	1.3979394613965	0.0427559788212138
MA3	FBgn0035097	-0.410964212049994	-0.961941842542453	1.3804778073336	-0.0075717527411526
MA3	FBgn0035132	-0.722547968491378	-0.576125694563498	1.45640776265324	-0.15773409959836
MA3	FBgn0035246	-0.453116553080229	-0.327078017303253	1.48173678065115	-0.701542210267667
MA3	FBgn0035299	-0.378169747861856	-0.827737532082253	1.45287482333948	-0.246967543395375
MA3	FBgn0035495	-0.622456730223008	-0.748806338142793	1.43117009308689	-0.0599070247210841
MA3	FBgn0035585	-0.473783230492116	-0.972296958621602	1.34937631340663	0.0967038757070879
MA3	FBgn0035707	-0.167070392459829	-1.11329376929812	1.31582927944056	-0.035465117682603
MA3	FBgn0035800	-0.319288475694924	-1.10900996949172	1.28341784661677	0.144880598569879
MA3	FBgn0035823	-0.567930893148586	-0.926120913765947	1.34017814058551	0.153873666329017
MA3	FBgn0035959	-0.398911470100446	-0.757817030899241	1.47211269782405	-0.315384196824366
MA3	FBgn0036093	-0.528451339013691	-1.02293107722101	1.26095273185944	0.290429684375267
MA3	FBgn0036218	-0.0303665031096422	-1.09425230186312	1.32693547028259	-0.202316665309825
MA3	FBgn0036437	-0.44627635415901	-1.06487461876784	1.26796734360681	0.24318362932004
MA3	FBgn0036438	-0.508443816818863	-1.03394974270611	1.26259471853746	0.279798840987516
MA3	FBgn0036441	-0.540911034181783	-0.98190537468273	1.30168229261161	0.221134116252906
MA3	FBgn0036482	-0.220975225342041	-1.04407459967099	1.36084580683269	-0.0957959818196557
MA3	FBgn0036723	-0.0886231271185771	-1.03756109028684	1.36355056468153	-0.237366347276106
MA3	FBgn0036821	-0.738167506022815	-0.730373626734433	1.38363816994492	0.0849029628123265
MA3	FBgn0036882	-0.379056459625986	-1.00396900927037	1.35933857440666	0.0236868944896994
MA3	FBgn0036895	-0.190083100992064	-1.13007670275488	1.29858757876284	0.0215722249841132
MA3	FBgn0036931	-0.211511287349776	-1.09876370568502	1.32205991168531	-0.0117849186505098
MA3	FBgn0037037	-0.467652015669412	-0.900859764813272	1.40305385550035	-0.034542075017663
MA3	FBgn0037040	-0.347218784023409	-1.13566597483136	1.23653242457562	0.246352334279149
MA3	FBgn0037248	-0.152753056822151	-0.893452262743121	1.4261909092044	-0.379985589639133
MA3	FBgn0037288	-0.816514359191262	-0.749694983463236	1.30500307163876	0.261206271015742
MA3	FBgn0037454	-0.533200349815895	-0.973100723335806	1.31631166259156	0.189989410560146
MA3	FBgn0037456	-0.636768724056638	-0.949646629932599	1.25922271571898	0.327192638270255
MA3	FBgn0037460	-0.438429021263589	-1.0831952562649	1.24907324162675	0.272551035901748
MA3	FBgn0037461	-0.399830641539755	-0.92780176828033	1.40476675287511	-0.0771343430550218
MA3	FBgn0037463	-0.659478353044845	-0.858826724091726	1.34004831502986	0.178256762106713
MA3	FBgn0037464	-0.431553098842513	-0.794983217843898	1.45871713319345	-0.232180816507037
MA3	FBgn0037525	-0.869321393741341	-0.211645107105069	1.43916071621559	-0.358194215369174
MA3	FBgn0037810	-0.188821012310817	-0.828058875144267	1.44696079374884	-0.430080906293755
MA3	FBgn0037860	-0.521759971309438	-0.995919936198914	1.29931838172029	0.218361525788059
MA3	FBgn0037986	-0.40452682772274	-0.731914030516216	1.47786623531237	-0.341425377073416
MA3	FBgn0038052	-0.0761558377367004	-1.08525422355312	1.33634611390009	-0.174936052610267
MA3	FBgn0038225	-0.488735735603037	-0.940785593583341	1.36832559340715	0.0611957357792206
MA3	FBgn0038331	-0.361462474327007	-0.664998614231217	1.48798962722266	-0.461528538664433
MA3	FBgn0038359	-0.465693510895257	-1.03426558973028	1.29242106422706	0.207538036398474
MA3	FBgn0038412	-0.661840240748737	-0.913469147483078	1.28098104552872	0.294328342703099
MA3	FBgn0038421	-0.262655245697381	-0.935067008635249	1.41721087269318	-0.219488618360548
MA3	FBgn0038423	-0.213409486426111	-1.07691269605506	1.33879275461722	-0.0484705721360442
MA3	FBgn0038607	-0.148626968046167	-1.1494885289763	1.28703667618689	0.011078820835567
MA3	FBgn0038641	-0.605028782332445	-0.891561442624518	1.34794801869017	0.148642206266798
MA3	FBgn0038694	-0.306495686058876	-1.11945117868014	1.27698904494129	0.148957819797729
MA3	FBgn0038930	-0.893679767838983	-0.519628020697777	1.38951688934559	0.0237908991911694
MA3	FBgn0038952	-0.57300538409847	-0.882464562795186	1.37338377196254	0.0820861749311214
MA3	FBgn0039064	-1.10293415052927	-0.573618713097425	0.99493382760636	0.681619036020334
MA3	FBgn0039071	-0.405168554369996	-0.931889919902419	1.40118090673171	-0.064122432459294
MA3	FBgn0039088	-0.579843710980566	-0.98707871715178	1.26399941706891	0.302923011063432
MA3	FBgn0039209	0.141624211126787	-1.17612856245757	1.24580023891621	-0.211295887585424
MA3	FBgn0039228	-0.414862988321118	-0.892627640178348	1.42066731977048	-0.113176691271018
MA3	FBgn0039266	-0.420762782584253	-1.07347674506068	1.27353712467677	0.220702402968159
MA3	FBgn0039419	-0.465173210101128	-0.797890632190894	1.4529085974686	-0.189844755176579
MA3	FBgn0039495	-0.649865703718129	-0.681330097541932	1.44899522468349	-0.117799423423427
MA3	FBgn0039501	-0.143716731649156	-0.936268222025232	1.41164710092527	-0.331662147250887
MA3	FBgn0039518	-0.375804161278226	-1.10635608996824	1.25893528363977	0.223224967606689
MA3	FBgn0039647	-0.901561405348758	-0.355546542458844	1.4256152928469	-0.168507345039294
MA3	FBgn0039714	-0.485847315894212	-0.960177769723383	1.3540897021363	0.0919353834812964
MA3	FBgn0039792	-0.111585462677682	-1.16796166044582	1.27412118869565	0.0054259344278509
MA3	FBgn0039900	-0.955965010303329	-0.420141676752669	1.38187502935624	-0.00576834230024902
MA3	FBgn0039920	-0.885761913760474	-0.347402002271924	1.4334023357758	-0.200238419743401
MA3	FBgn0039969	-0.614370458545748	-0.928781332970255	1.30508102664371	0.238070764872291
MA3	FBgn0040011	-0.21745259439976	-1.06320757670718	1.34823501599662	-0.0675748448896726
MA3	FBgn0040368	-0.359431978135117	-1.02153935644442	1.35144144601623	0.0295298885633033
MA3	FBgn0040519	-0.588950669464962	-0.977116658764371	1.26888174007476	0.297185588154575
MA3	FBgn0040765	-0.954849187157732	-0.690431564967634	1.18187073893827	0.463410013187091
MA3	FBgn0041579	-0.250880257928706	-1.10035170959805	1.31333508193011	0.0378968855966455
MA3	FBgn0041605	-0.6273247882312	-0.395932969186821	1.49299845102199	-0.469740693603966
MA3	FBgn0044826	-0.625249921500978	-0.88267533911576	1.3426168095923	0.165308451024441
MA3	FBgn0050039	-0.420899566398734	-1.08189074481591	1.26284730955074	0.239943001663904
MA3	FBgn0050110	-0.427969590886213	-0.762992620657394	1.46883349611508	-0.277871284571472
MA3	FBgn0050295	-1.01446219446533	-0.68362220998685	1.0248002855273	0.673284118924876
MA3	FBgn0050325	-0.274476250763976	-0.77747888014447	1.46589367340576	-0.413938542497319
MA3	FBgn0050429	-0.465016154139492	-0.912611732698746	1.39661706026473	-0.0189891734264898
MA3	FBgn0050487	-0.459354861126068	-0.985947511507195	1.34412167714582	0.10118069548744
MA3	FBgn0051008	-0.504354125570294	-0.9958218206229	1.31075805559753	0.189417890595667
MA3	FBgn0051010	-0.281371993491495	-0.93063918576933	1.41848788416446	-0.206476704903632
MA3	FBgn0051213	-0.154644026764907	-1.04418383766572	1.36334168203069	-0.164513817600064
MA3	FBgn0051221	-0.909490550534168	-0.440673629249712	1.40554839123212	-0.0553842114482404
MA3	FBgn0051231	-0.200892805886425	-1.14208274854929	1.28528636230226	0.0576891921334631
MA3	FBgn0051281	-0.0438991036957289	-1.04028166342891	1.35700233019423	-0.272821563069587
MA3	FBgn0051294	-0.453781621541101	-0.960796049417821	1.3670002109259	0.0475774600330267
MA3	FBgn0051327	-0.377690366543476	-1.09358740711561	1.2737315491038	0.197546224555294
MA3	FBgn0051361	0.135963663306921	-1.09981780152192	1.29044648317205	-0.326592344957047
MA3	FBgn0051533	-0.203254668457648	-1.05720374014082	1.35363437834734	-0.0931759697488794
MA3	FBgn0051601	-0.160642503530133	-0.993320947116655	1.38990597129116	-0.235942520644372
MA3	FBgn0051609	-0.452159241582673	-0.829928806726525	1.44257234998227	-0.160484301673074
MA3	FBgn0051704	-1.05029266030186	-0.621830332027867	1.07293141315233	0.599191579177397
MA3	FBgn0051784	-0.302735148734818	-1.00544196937066	1.3758136416781	-0.0676365235726266
MA3	FBgn0051788	-0.378279519223634	-1.04685484241591	1.32309792119384	0.102036440445703
MA3	FBgn0051797	-0.455336238184181	-0.836609234044754	1.4391285682499	-0.147183096020965
MA3	FBgn0051804	-0.319115816449689	-0.840786738663655	1.45131681138841	-0.29141425627507
MA3	FBgn0051806	-0.534512408365969	-0.836867214814815	1.4183591485471	-0.046979525366318
MA3	FBgn0051858	-0.36679341811119	-0.756439629254571	1.47332794633158	-0.350094898965818
MA3	FBgn0051860	-0.378737963877047	-0.859811862849388	1.44094342273293	-0.202393596006495
MA3	FBgn0051907	-0.182628483137382	-1.07312681151272	1.344321993921	-0.0885666992708977
MA3	FBgn0051909	-0.46152989424556	-0.89086095641615	1.4106599944471	-0.0582691437853938
MA3	FBgn0051921	-0.376579975202578	-0.761920514655875	1.47190548612572	-0.333404996267264
MA3	FBgn0052006	-0.219697227627605	-0.92222994945981	1.42220568383937	-0.280278506751952
MA3	FBgn0052017	-0.622490594369991	-0.934145649239963	1.29228269668679	0.264353546923162
MA3	FBgn0052106	-0.391099209955678	-0.970237798922281	1.38033299390664	-0.0189959850286843
MA3	FBgn0052141	-0.429104829632802	-0.750810199083353	1.47201571896906	-0.292100690252903
MA3	FBgn0052192	-0.520384238503734	-0.896520974453443	1.38728991962119	0.0296152933359885
MA3	FBgn0052371	-0.477350055555325	-0.957751282543942	1.35984790551403	0.0752534325852336
MA3	FBgn0052423	-0.623774030926101	-0.365899610654184	1.49165588031046	-0.501982238730171
MA3	FBgn0052548	-0.643224695590898	-0.91890811902081	1.29182094450366	0.27031187010805
MA3	FBgn0052651	-0.490976979963535	-0.945385124819367	1.36378949521418	0.0725726095687249
MA3	FBgn0052655	-0.265293940377724	-0.946710669705326	1.41188084602449	-0.199876235941439
MA3	FBgn0052719	-0.589034179965556	-0.937100534584385	1.31548827443721	0.210646440112724
MA3	FBgn0053100	-0.66944366026475	-0.57139182678979	1.47350631250538	-0.232670825450834
MA3	FBgn0053125	-0.582458985856889	-0.95680171892384	1.29906884826024	0.240191856520484
MA3	FBgn0053136	-0.322350658333835	-1.12072446243095	1.26872757778743	0.174347542977354
MA3	FBgn0053300	-0.317337050402909	-1.03728042070948	1.35030661026788	0.00431086084450744
MA3	FBgn0053309	-0.403915586750414	-1.04099379072309	1.31798074689903	0.126928630574472
MA3	FBgn0053310	-0.463480099019494	-0.866048032672216	1.42348815154422	-0.0939600198525114
MA3	FBgn0053547	-0.952675190486535	-0.289552589303084	1.40756298265886	-0.165335202869242
MA3	FBgn0054021	-0.316931516229634	-1.09107702962981	1.30311248386827	0.104896061991172
MA3	FBgn0058178	-0.590351339370911	-0.960666862124968	1.28823502433294	0.262783177162938
MA3	FBgn0061197	-0.157306280558446	-1.17368845732159	1.26212817736125	0.0688665605187855
MA3	FBgn0062978	-0.361860367160289	-0.81932641987938	1.45666503588775	-0.275478248848079
MA3	FBgn0064912	-0.2885385753688	-1.02375664434175	1.36593928769205	-0.0536440679814966
MA3	FBgn0083123	-0.613225498025344	-0.91411314936057	1.32132959968469	0.206009047701223
MA3	FBgn0083943	-0.312573284670736	-1.05338726131974	1.33862846859946	0.0273320773910196
MA3	FBgn0085391	-0.847166989117	-0.27594880330813	1.44910108076921	-0.325985288344074
MA3	FBgn0085407	-0.903980822648567	-0.72981796246725	1.21409907711268	0.41969970800314
MA3	FBgn0085692	-0.656863460758845	-0.859487440761852	1.3413356795231	0.1750152219976
MA3	FBgn0086675	-0.704873503494341	0.0876375598244673	1.38215951669955	-0.764923573029677
MA3	FBgn0086681	-0.444418894144677	-1.02393893292081	1.31555811595745	0.152799711108037
MA3	FBgn0086758	-0.332636399169861	-0.629250222477928	1.48860998363944	-0.526723361991647
MA3	FBgn0086915	-0.117455931314199	-1.07249283566264	1.34596512498813	-0.156016358011293
MA3	FBgn0250823	-0.360837389550474	-1.028455296789	1.34541857546413	0.0438741108753472
MA3	FBgn0250834	-0.548034069233292	-0.923393903147099	1.35395836329307	0.117469609087326
MA3	FBgn0250835	-0.827319369842693	-0.655786840093535	1.36832430152533	0.114781908410898
MA3	FBgn0250840	-0.006320351256277	-0.982315735833466	1.37361184880734	-0.384975761717594
MA3	FBgn0259110	-1.13911506169443	-0.472052777614823	1.10695756494798	0.504210274361275
MA3	FBgn0259175	-1.05024560837468	-0.628736607384931	1.05418135009549	0.624800865664118
MA3	FBgn0259246	-0.630752283324707	-0.249473194730814	1.47754134767571	-0.597315869620189
MA3	FBgn0259701	-0.400394905485465	-0.999614257839889	1.35591708592183	0.0440920774035291
MA3	FBgn0260776	-0.330857578287668	-0.929918690307808	1.41492815640594	-0.154151887810461
MA3	FBgn0260960	-0.434000346133588	-1.04111088358336	1.30313286759309	0.171978362123858
MA3	FBgn0261015	-0.245756518989811	-0.874014679967237	1.43987375382179	-0.32010255486474
MA3	FBgn0261258	-1.06655782881911	-0.221683491056327	1.34537952029548	-0.0571382004200375
MA3	FBgn0261262	-0.388181611819654	-0.578950101513202	1.49511416019322	-0.527982446860367
MA3	FBgn0261549	-0.504101087283498	-0.543516426534607	1.49892945719631	-0.451311943378206
MA3	FBgn0261788	-0.750607222124418	-0.578773849247463	1.44506948628014	-0.115688414908263
MA3	FBgn0262036	-0.365903146943373	-1.08438555001661	1.29019045885823	0.160098238101753
MA3	FBgn0262097	-0.358392669992536	-1.0583737067718	1.31985122014866	0.0969151566156751
MA3	FBgn0262100	-0.107635207332555	-0.926393158967843	1.41021154264113	-0.376183176340725
MA3	FBgn0262123	-0.380505423938911	-0.775294229973816	1.46846090271984	-0.312661248807108
MA3	FBgn0262160	-1.12204168943546	0.0523230926447061	1.2984481285209	-0.228729531730152
MA3	FBgn0262483	-0.936046679878546	-0.567592816299437	1.33112499609752	0.172514500080463
MA3	FBgn0262487	-0.270868074965264	-0.843856201538809	1.44989563644002	-0.335171359935943
MA3	FBgn0262581	-0.490175411585729	-0.976730571768684	1.33753033525528	0.12937564809913
MA3	FBgn0262682	-0.631261015037599	-0.863723606951829	1.35494665154032	0.14003797044911
MA3	FBgn0262743	-0.301077767978427	-0.777820758855458	1.46744065053228	-0.388542123698391
MA3	FBgn0262945	-0.499084989323939	-0.700801040978554	1.47741917765863	-0.277533147356135
MA3	FBgn0262952	-0.312920336502835	-0.694459350529605	1.48154467848462	-0.474164991452182
MA3	FBgn0262967	-0.509042646410776	-0.984680075163895	1.31943316817752	0.174289553397156
MA3	FBgn0263048	-0.00366491818320669	-1.12105703576913	1.30758508893044	-0.1828631349781
MA3	FBgn0263111	-0.581245463304889	-0.654091267925016	1.4753658370024	-0.240029105772497
MA3	FBgn0264001	-0.827071040262154	-0.153602375910978	1.44204559999623	-0.461372183823099
MA3	FBgn0264081	-0.166307989561955	-0.996781799604709	1.38850795685842	-0.225418167691756
MA3	FBgn0264086	-0.437872100122501	-0.916770414592269	1.40198388904411	-0.0473413743293369
MA3	FBgn0264307	-0.34287629111584	-1.12390400660662	1.2547122239889	0.21206807373356
MA3	FBgn0264324	-1.00081374835278	-0.536124128097185	1.28317941137801	0.253758465071958
MA3	FBgn0264344	-0.491104473135915	-0.907823752668338	1.39090186862608	0.00802635717817517
MA3	FBgn0264347	-0.407285852664865	-0.975860637275138	1.37174496759574	0.0114015223442585
MA3	FBgn0265297	-0.428285900923191	-0.642444206885724	1.49207952181668	-0.421349414007764
MA3	FBgn0265487	-0.82467828860036	-0.159343383355127	1.44342191460072	-0.459400242645238
MA3	FBgn0265508	-0.577319492935888	-0.881331759825441	1.37202493150249	0.0866263212588436
MA3	FBgn0265576	-0.226404798180782	-0.855421886848714	1.44419064618178	-0.36236396115228
MA3	FBgn0265630	-0.364825367331662	-1.07126406629998	1.30461070667183	0.131478726959811
MA3	FBgn0265648	-0.551252794732554	-0.940727609183807	1.33681553942419	0.155164864492171
MA3	FBgn0265959	-0.894785052596663	-0.478246170961507	1.4034650309076	-0.0304338073494287
MA3	FBgn0266282	-0.329187970391921	-1.08310699884012	1.3066580878337	0.105636881398339
MA3	FBgn0266436	-0.683572845567738	-0.879986648993688	1.2994632972795	0.264096197281923
MA3	FBgn0266521	-0.574701283948731	-0.855571741959032	1.39147775976247	0.0387952661452943
MA3	FBgn0267001	-0.796863003296378	-0.442733585156285	1.45666640674479	-0.217069818292124
MA3	FBgn0267363	-0.126187151306975	-1.03758362012828	1.3662054192062	-0.202434647770941
MA3	FBgn0267710	-0.407931955199428	-0.813760624217159	1.45497862148457	-0.233286042067978
MA3	FBgn0267726	-0.949080318295017	-0.699526362125818	1.17853308539844	0.470073595022393
MA4	FBgn0001078	-0.126263552229132	-0.462749214090574	1.43390373720129	-0.844890970881581
MA4	FBgn0001215	-0.00973620308316355	-0.747948856508044	1.41649237189889	-0.658807312307687
MA4	FBgn0003499	0.753797414928728	-0.497487191153688	0.909016158076842	-1.16532638185188
MA4	FBgn0004552	0.763862463404197	-0.7876595474024	0.959480576385705	-0.935683492387503
MA4	FBgn0013672	-0.0826038401621813	-0.771798757140634	1.43529389978677	-0.580891302483958
MA4	FBgn0013676	0.679474168108016	-0.820698457487703	1.0336273955545	-0.892403106174811
MA4	FBgn0013679	-0.0810537488425218	-0.623877504814847	1.43776353813993	-0.732832284482561
MA4	FBgn0013684	0.108043577978201	-0.55685483902836	1.35964205953131	-0.910830798481154
MA4	FBgn0014388	0.485720899065539	-0.241982323726035	1.03481033881739	-1.27854891415689
MA4	FBgn0015008	-0.00247181080110274	-0.844352976866331	1.40537619920139	-0.558551411533959
MA4	FBgn0020257	0.368583758818217	0.0678318753008798	0.957444245962674	-1.39385988008177
MA4	FBgn0021800	0.64292178139126	-0.1364713755584	0.851261361031216	-1.35771176686408
MA4	FBgn0023129	0.890995686149593	-1.33101122967163	0.630939003526346	-0.19092346000431
MA4	FBgn0023423	0.21410441390156	-0.935926123375861	1.31424403400773	-0.592422324533427
MA4	FBgn0023526	0.712876035179799	-1.06462274827943	0.981020326743483	-0.629273613643849
MA4	FBgn0024734	-0.0196827987292572	-0.915939534744493	1.39597407826663	-0.460351744792883
MA4	FBgn0028899	0.195472626126745	-0.791793759598936	1.33668202717457	-0.740360893702378
MA4	FBgn0030359	0.570859836698815	-0.289058683995853	0.988448390801371	-1.27024954350433
MA4	FBgn0030376	0.0844964119740877	-0.906528806727357	1.36840777085247	-0.546375376099202
MA4	FBgn0030863	-0.212981842517607	-0.76149862656032	1.46190748139744	-0.487427012319519
MA4	FBgn0031585	-0.132187557955686	-0.797791216372126	1.44315741062692	-0.513178636299103
MA4	FBgn0032116	-0.0589517757215388	-0.773450362753828	1.42908126067843	-0.596679122203057
MA4	FBgn0032210	0.0248273706551918	-0.872498199513559	1.39307676116983	-0.545405932311458
MA4	FBgn0032650	-0.0502006096930208	-0.678968499622889	1.43009801780988	-0.70092890849397
MA4	FBgn0033434	0.193990504386446	-0.93338080763936	1.32306258915151	-0.583672285898595
MA4	FBgn0033442	-0.0252708491637747	-0.890732993084996	1.40310101637978	-0.487097174131009
MA4	FBgn0033818	-0.0486939361341673	-0.817070625019955	1.42163158061172	-0.5558670194576
MA4	FBgn0034909	0.237641166490568	-1.06796584910198	1.26905228792178	-0.438727605310374
MA4	FBgn0035023	0.0178184916253855	-0.67253743298384	1.40741675075861	-0.752697809400154
MA4	FBgn0035380	0.34534085424585	-0.871157764954586	1.25879553006576	-0.732978619357028
MA4	FBgn0036165	0.548693111720891	-0.000261221248841568	0.854621295394823	-1.40305318586687
MA4	FBgn0036935	0.627111655049728	-0.85608943900585	1.07564091734936	-0.846663133393242
MA4	FBgn0037443	0.192506746681229	-0.625163135835592	1.32954794613937	-0.896891556985011
MA4	FBgn0037819	0.926416732689924	-1.10555349946809	0.761676450071857	-0.582539683293691
MA4	FBgn0037939	0.197823979109469	-0.901739715808867	1.32663280801823	-0.622717071318834
MA4	FBgn0038280	0.0338256726197976	-0.874139489926358	1.39012400094171	-0.54981018363515
MA4	FBgn0038720	0.387127677434698	-1.02161770591592	1.21310790168547	-0.578617873204247
MA4	FBgn0040153	0.568248685129839	0.317200302384611	0.602375368760741	-1.48782435627519
MA4	FBgn0041094	0.246870960910094	-0.924819539963997	1.30177136296442	-0.623822783910515
MA4	FBgn0051245	0.0127741441312527	-0.400368311734663	1.3694729355611	-0.981878767957689
MA4	FBgn0051324	0.848975115275886	-0.841023702120714	0.882559338874055	-0.890510752029226
MA4	FBgn0051949	0.0215741934159034	-0.879239537483475	1.39285483689749	-0.535189492829926
MA4	FBgn0052181	0.30521159270156	-0.816920488672489	1.28263675250765	-0.770927856536723
MA4	FBgn0052568	0.0175451001598507	-0.831483296512041	1.40122258782079	-0.587284391468603
MA4	FBgn0052652	-0.101620596162643	-0.80518683247678	1.4357981266928	-0.528990698053377
MA4	FBgn0053017	0.00513808045196606	-0.789369731537407	1.40930788847374	-0.625076237388299
MA4	FBgn0053287	-0.201705226990302	-0.771927961789601	1.45878918404083	-0.48515599526093
MA4	FBgn0085483	0.511912765783811	-0.244506578394333	1.015733468022	-1.28313965541147
MA4	FBgn0243512	0.591481000165055	-0.536627032194674	1.05900690168403	-1.11386086965441
MA4	FBgn0259739	-0.167423708097846	-0.770960104092291	1.45339405260119	-0.515010240411055
MA4	FBgn0260758	-0.0540654367571941	-0.752983304727709	1.42929950101794	-0.622250759533043
MA4	FBgn0260945	0.729769630452854	-0.882152018447091	0.992060700731842	-0.839678312737608
MA4	FBgn0261108	0.307453164646775	-0.583210809443407	1.26200438566186	-0.986246740865228
MA4	FBgn0262020	0.355900198300635	-0.920158758524794	1.24842350201516	-0.684164941791001
MA4	FBgn0262476	0.303426595966279	0.345376898374122	0.810977949626342	-1.45978144396675
MA4	FBgn0262656	-0.063348527430956	-0.679902039811791	1.43405398181217	-0.690803414569419
MA4	FBgn0262738	0.03277031345396	0.0572566477286525	1.17801459675956	-1.26804155794217
MA4	FBgn0267592	-0.187282568828036	-0.75832464237129	1.45839542710833	-0.512788215909004
MA5	FBgn0000150	0.0592899501223458	1.17850649990962	-1.26756497521573	0.029768525183755
MA5	FBgn0001208	0.274694094994493	0.482622037926355	-1.47521067807828	0.717894545157431
MA5	FBgn0002626	0.251720911992007	1.04721396837865	-1.35528738010513	0.0563524997344736
MA5	FBgn0003034	-0.143115491463878	1.32256976464538	-1.10682044658705	-0.0726338265944584
MA5	FBgn0004414	-0.18641364620942	0.591319227774152	-1.32797872526374	0.92307314369901
MA5	FBgn0004867	-0.274984504727069	0.893199867836057	-1.2928460615788	0.674630698469806
MA5	FBgn0005593	0.218025173242418	0.763026401894378	-1.46238602374064	0.481334448603845
MA5	FBgn0010387	-0.303524696693384	0.840340663395951	-1.28270937763383	0.745893410931263
MA5	FBgn0010411	0.282758950172575	0.718626748853646	-1.47594571744589	0.47456001841967
MA5	FBgn0010412	0.192623026625014	1.0324244456552	-1.36969791654951	0.144650444269303
MA5	FBgn0011272	0.116996263391825	0.544540217373703	-1.44229254698229	0.780756066216766
MA5	FBgn0011559	-0.534672598899775	1.19182943927429	-1.06265615559386	0.405499315219348
MA5	FBgn0011694	0.226694225540519	1.10810736949288	-1.31155145409104	-0.0232501409423533
MA5	FBgn0014865	-0.480612324198619	0.518172294363383	-1.1367701217793	1.09921015161454
MA5	FBgn0015288	-0.201351384246427	0.48508871482013	-1.30029283683104	1.01655550625733
MA5	FBgn0015586	-0.643356239974648	1.4039430940333	-0.783896174739532	0.023309320680874
MA5	FBgn0019936	-0.0649236370513847	1.07514450340986	-1.32045579519663	0.310234928838156
MA5	FBgn0020415	0.317178047890477	1.10889829807112	-1.28439435707954	-0.141681988882055
MA5	FBgn0024293	-0.460672347994756	1.25058067276389	-1.07017686191881	0.280268537149677
MA5	FBgn0026372	0.303118504001649	0.658319116041959	-1.48385239169674	0.522414771653134
MA5	FBgn0028396	-0.506000949937646	1.48842881608737	-0.642806218513777	-0.33962164763595
MA5	FBgn0028526	-0.538146972607622	1.1938172655333	-1.05935630332545	0.403686010399775
MA5	FBgn0028737	0.0804441687160337	0.822165896016596	-1.42860220075178	0.525992136019148
MA5	FBgn0028987	-0.230646547683531	1.22207167111551	-1.18921134073891	0.197786217306932
MA5	FBgn0030013	-0.0662026302513023	1.37195450743214	-1.01402968625464	-0.291722190926198
MA5	FBgn0030160	0.0679930484112605	1.26342887060467	-1.17206176234742	-0.159360156668504
MA5	FBgn0031313	0.255111131897826	1.1423445241468	-1.27035976521096	-0.127095890833667
MA5	FBgn0031389	0.0253318920621717	1.32361915740479	-1.08530161596101	-0.263649433505955
MA5	FBgn0031617	-0.177622692554806	1.34014326320035	-1.07962720567427	-0.0828933649712803
MA5	FBgn0031936	0.203418750888842	1.12530256248098	-1.30058577028817	-0.0281355430816465
MA5	FBgn0032472	-0.387309945635038	1.49328085090601	-0.487726412355047	-0.618244492915928
MA5	FBgn0032613	0.165489439889205	1.30004551651372	-1.05572145794027	-0.40981349846265
MA5	FBgn0032810	-0.784445829219449	1.46400871835561	-0.411962998490892	-0.267599890645271
MA5	FBgn0034417	-0.163001904687204	1.14753749059373	-1.25775225615028	0.273216670243751
MA5	FBgn0034474	-0.554040550268946	1.24730145322647	-1.01632172872974	0.323060825772215
MA5	FBgn0034515	-0.0402855278660364	1.4252400560032	-0.629159270951541	-0.755795257185621
MA5	FBgn0034538	-0.0870549212025035	1.43659921886395	-0.769559329869776	-0.579984967791669
MA5	FBgn0035227	0.0599627655306079	1.35761873426834	-0.981285873550737	-0.436295626248208
MA5	FBgn0036422	-0.0566962563072343	0.741509932089733	-1.39418240089499	0.709368725112488
MA5	FBgn0036449	-0.0246924502712564	1.42126060311808	-0.652418631091247	-0.744149521755576
MA5	FBgn0037163	-0.322740072663502	0.381373298646543	-1.20163788401368	1.14300465803064
MA5	FBgn0037328	-0.245325089923142	0.286818742936788	-1.21588065736723	1.17438700435359
MA5	FBgn0037686	0.248544628534179	0.7540035215498	-1.46749166453695	0.464943514452971
MA5	FBgn0037788	-0.303386250137499	1.33315455541638	-1.06280948209665	0.0330411768177727
MA5	FBgn0037936	-0.0484492722700922	1.38833925806916	-0.963640571261019	-0.376249414538044
MA5	FBgn0038211	-0.360456059113193	1.33521514643087	-1.04064001714126	0.0658809298235841
MA5	FBgn0038918	-0.455421620212742	1.24480281913753	-1.07714783281189	0.2877666338871
MA5	FBgn0039052	0.0822887603109585	1.38445985472025	-0.713079964134982	-0.753668650896223
MA5	FBgn0039172	-0.986572453275796	1.37565509793328	-0.365648297319126	-0.0234343473383621
MA5	FBgn0039787	0.126880573650005	1.27743940552555	-1.12994064791921	-0.274379331256347
MA5	FBgn0039800	0.227331646340513	1.2423538575121	-1.13788708892886	-0.331798414923755
MA5	FBgn0040660	0.00994599574611033	1.33188918833445	-1.07447145247786	-0.267363731602702
MA5	FBgn0040723	0.0979896359099837	1.0830603275484	-1.33883603004147	0.15778606658309
MA5	FBgn0040733	-0.0412462528781922	1.38313893856312	-0.974991926025829	-0.366900759659102
MA5	FBgn0040775	-0.597929383648509	1.4458799984508	-0.734137651728939	-0.113812963073356
MA5	FBgn0043364	0.00871847665561234	1.04919389235637	-1.34734694513096	0.289434576118978
MA5	FBgn0044810	-0.19445272264671	1.46607615253807	-0.68215704853015	-0.589466381361211
MA5	FBgn0044812	-0.0215054528485689	1.41412699018672	-0.818958634517189	-0.57366290282096
MA5	FBgn0047334	-0.476707949124505	1.19504816483752	-1.0962600217085	0.377919805995483
MA5	FBgn0050463	-0.140298478014985	1.38091044108453	-1.01007749749943	-0.230534465570119
MA5	FBgn0051104	-0.0587899236134655	1.43013135394898	-0.759763211603868	-0.611578218731642
MA5	FBgn0051300	0.0482607329583784	1.39719431537462	-0.743328475158009	-0.702126573174986
MA5	FBgn0051548	0.190952753394714	1.24444570618155	-1.15628078518024	-0.279117674396027
MA5	FBgn0051872	-0.407189928218399	1.14101808768257	-1.16159080712739	0.427762647663224
MA5	FBgn0053196	-0.703097955661377	1.38465490504914	-0.762752479247935	0.0811955298601705
MA5	FBgn0054002	-0.686323059089253	1.2820383264044	-0.892794625420734	0.297079358105592
MA5	FBgn0064237	0.112333429450261	1.32228946163183	-1.04124072831506	-0.393382162767027
MA5	FBgn0085244	-0.287520733592493	1.09525400647666	-1.2379931163566	0.430259843472443
MA5	FBgn0250842	-0.054571815513123	0.753162314754086	-1.39470284997811	0.696112350737148
MA5	FBgn0259964	-0.219110714125983	1.04714468100135	-1.28368887181172	0.455654904936353
MA5	FBgn0259970	0.0608638361242078	1.33789732474483	-1.0370638264766	-0.361697334392438
MA5	FBgn0260441	0.0886645323470924	0.586190874332781	-1.43761040398336	0.762754997303487
MA5	FBgn0261593	0.168336568404776	0.755414952727503	-1.45544322494294	0.531691703810668
MA5	FBgn0262574	0.263092440491206	1.12464471643584	-1.28676377206495	-0.100973384862094
MA5	FBgn0262583	-0.204182887457105	1.32192765469255	-1.10023175681063	-0.0175130104248181
MA5	FBgn0263597	-0.777711590857503	1.46779532344085	-0.381330920722717	-0.308752811860626
MA5	FBgn0264329	-0.517412919670276	1.23316123440138	-1.0490504791199	0.3333021643888
MA5	FBgn0264494	0.11665505122907	0.762762554193019	-1.44417314318823	0.564755537766138
MA5	FBgn0265270	-0.156858210888801	1.35797880050598	-1.05329848827803	-0.147822101339153
MA6	FBgn0000477	-0.712826366500562	0.760889588756355	-1.00172547125922	0.95366224900343
MA6	FBgn0011204	-0.811331441657213	0.622681173282457	-0.889599402131104	1.07824967050586
MA6	FBgn0011668	-0.435508487078158	0.980899020161504	-1.1944989476855	0.649108414602157
MA6	FBgn0011669	-0.690370550990709	0.909242872110031	-1.02396154439704	0.805089223277718
MA6	FBgn0011670	-0.922977281603997	1.15766634941371	-0.741997270152499	0.507308202342793
MA6	FBgn0015584	-1.22722299165016	0.540940568597886	-0.351774340147231	1.0380567631995
MA6	FBgn0020509	-1.01997000500526	0.763143793592849	-0.691432272324337	0.948258483736739
MA6	FBgn0028986	-0.843800202045142	0.646639903046578	-0.863298731406701	1.06045903040526
MA6	FBgn0032638	-0.82741606631001	0.330410563671761	-0.771963876699605	1.26896937933785
MA6	FBgn0032773	-0.656677352669559	0.813905513488265	-1.05174622003045	0.89451805921175
MA6	FBgn0032836	-1.16258330340393	0.694400981471548	-0.49275476366047	0.960937085592848
MA6	FBgn0034152	-0.939467492893978	0.970218689127687	-0.782057966189825	0.751306769956114
MA6	FBgn0034153	-0.631851398485287	1.09416410969792	-1.03635887355033	0.574046162337701
MA6	FBgn0036022	-1.36176762501683	0.411940791045886	-0.037340530223771	0.98716736419471
MA6	FBgn0040582	-1.32209583905233	0.566293931355978	-0.190322379811735	0.946124287508091
MA6	FBgn0043825	-0.473432321083674	1.01200589095225	-1.16557780043951	0.627004230570935
MA6	FBgn0050438	-1.2071255271844	0.982845460294688	-0.413079915050947	0.637359981940662
MA6	FBgn0052521	-1.43590673727145	0.760629770122414	0.0811090471729551	0.594167919976072
MA6	FBgn0054054	-1.29582720249449	0.73272198286137	-0.277646197817163	0.840751417450288
MA6	FBgn0262623	-1.29542471799278	0.894970646262131	-0.269198469704852	0.669652541435503
MA6	FBgn0265577	-0.823105956560482	0.361127280975031	-0.790130518752625	1.25210919433807
MA7	FBgn0000044	0.255185901312208	1.27859041039794	-1.01573733812046	-0.518038973589693
MA7	FBgn0000045	0.358171901146403	1.23014178845732	-1.01449054765837	-0.573823141945351
MA7	FBgn0000052	1.09466497115351	0.589644900800209	-0.975529632807698	-0.708780239146017
MA7	FBgn0000053	1.03906643225727	0.673587496288307	-0.860141064357582	-0.852512864187991
MA7	FBgn0000055	1.01751898260743	0.695524499796205	-0.773932989201326	-0.939110493202308
MA7	FBgn0000116	0.709509536770729	0.919102538305202	-1.21782685222462	-0.410785222851314
MA7	FBgn0000251	0.51999067111574	1.01304279269032	-0.252581813087327	-1.28045165071873
MA7	FBgn0000261	1.00817975073827	0.662658792438644	-0.56283332521348	-1.10800521796344
MA7	FBgn0000299	0.402519607631673	1.22741838759067	-0.854168061003447	-0.775769934218892
MA7	FBgn0000370	0.889296363923884	0.822468101844102	-0.67199448801264	-1.03976997775534
MA7	FBgn0000406	0.672993537495465	1.03913060487604	-0.884370595110522	-0.827753547260987
MA7	FBgn0000416	0.747828181182658	0.976514311695424	-0.846450335038112	-0.877892157839968
MA7	FBgn0000454	0.495128207635259	0.871014667913613	-1.41211475887297	0.0459718833240989
MA7	FBgn0000473	0.967429249166391	0.753236963184214	-0.950800276982974	-0.76986593536763
MA7	FBgn0000504	0.504788500951124	1.16294521262372	-0.866109158551042	-0.801624555023799
MA7	FBgn0000536	0.894862506848147	0.83092097211577	-0.763828315850344	-0.961955163113573
MA7	FBgn0000579	0.900293506721965	0.738342744337731	-1.20774907949375	-0.43088717156595
MA7	FBgn0000592	0.428451999197208	1.20751436528609	-0.717621413745581	-0.918344950737712
MA7	FBgn0000635	0.526858558122046	1.09234436077821	-0.479226815354927	-1.13997610354533
MA7	FBgn0000721	1.14778998590492	0.525493783137638	-0.893629366784612	-0.77965440225795
MA7	FBgn0001089	0.554647449471696	1.05808355577034	-1.17540123813212	-0.437329767109911
MA7	FBgn0001091	0.942211827406055	0.745977668128164	-1.09979213192871	-0.588397363605513
MA7	FBgn0001092	0.606876275391442	1.07771968184098	-1.00243808005507	-0.682157877177352
MA7	FBgn0001098	0.886532740260619	0.841114223776437	-0.948098468917762	-0.779548495119294
MA7	FBgn0001114	0.4490104486272	1.19907553024089	-0.859495725085408	-0.788590253782683
MA7	FBgn0001124	0.729920218519505	0.990412419908004	-0.9172956447346	-0.80303699369291
MA7	FBgn0001125	0.553469214509567	1.12268298389324	-0.957473859149901	-0.71867833925291
MA7	FBgn0001128	0.932173222671798	0.791029408269968	-0.760083079317408	-0.963119551624358
MA7	FBgn0001187	0.0558116111278227	1.37063897477138	-0.937784002305184	-0.488666583594018
MA7	FBgn0001248	0.757606953104232	0.967708089050237	-0.837992144001042	-0.887322898153427
MA7	FBgn0001250	0.663897638659926	0.999629839376556	-0.53484769489249	-1.12867978314399
MA7	FBgn0002526	0.707626953328534	1.00154746186073	-0.72130520244291	-0.987869212746354
MA7	FBgn0002569	1.02382404363652	0.691923049234784	-0.881672477727079	-0.834074615144228
MA7	FBgn0002570	0.920559177803104	0.777175740334837	-1.08061812537335	-0.61711679276459
MA7	FBgn0002571	0.886456215879878	0.843729243353252	-0.812435918245198	-0.917749540987931
MA7	FBgn0002579	0.748874415563084	0.941326972216781	-1.09480078947036	-0.595400598309504
MA7	FBgn0002607	0.729199731294746	0.842427988971793	-1.29746608074875	-0.274161639517783
MA7	FBgn0002622	0.730326090045742	0.948105700327185	-1.12130873959975	-0.557123050773172
MA7	FBgn0002778	0.901708602939511	0.823043893481576	-0.757174637404961	-0.967577859016126
MA7	FBgn0002868	0.34662277721739	1.25039409088221	-0.941923616829749	-0.655093251269855
MA7	FBgn0003074	0.831257275170542	0.855316787024885	-1.12183550324779	-0.564738558947637
MA7	FBgn0003076	0.379451279315194	1.19784781539156	-1.0863416036014	-0.490957491105353
MA7	FBgn0003118	0.702975508496563	0.982063336363202	-0.595842423621719	-1.08919642123805
MA7	FBgn0003137	0.463973125089115	1.19014596523271	-0.816416750608444	-0.837702339713386
MA7	FBgn0003175	0.653042726179676	1.05198481662762	-0.934072592211121	-0.770954950596179
MA7	FBgn0003274	0.270063897562616	0.823928557215509	-1.45523558963954	0.36124313486142
MA7	FBgn0003279	0.402593525721242	0.780767725335555	-1.46579397254649	0.282432721489689
MA7	FBgn0003308	1.0071483407106	0.705236533536965	-0.75092451040172	-0.961460363845845
MA7	FBgn0003356	0.424695311038569	0.929729768126202	-1.39763005863179	0.0432049794670203
MA7	FBgn0003357	0.457503732027769	1.09624165676255	-1.21384077021168	-0.339904618578638
MA7	FBgn0003358	0.705627724326953	0.991373581676546	-1.0477005776079	-0.649300728395599
MA7	FBgn0003390	0.122649883626617	1.36658649607189	-0.809755957279457	-0.679480422419048
MA7	FBgn0003462	0.884382455785816	0.847416281839212	-0.85615556687926	-0.875643170745771
MA7	FBgn0003507	0.987150299384844	0.726118947100785	-0.732861028302411	-0.980408218183218
MA7	FBgn0003517	0.378967059922087	0.877519736152109	-1.43352705793687	0.177040261862676
MA7	FBgn0003651	0.533855375088146	1.14356003489739	-0.824430866293189	-0.852984543692345
MA7	FBgn0003721	0.654991288062398	1.04445707685976	-0.715497779243196	-0.983950585678965
MA7	FBgn0003863	0.385952369488689	0.971905037515956	-1.38055288982235	0.0226954828177062
MA7	FBgn0003867	0.759362596074521	0.965573858865478	-0.903289079789055	-0.821647375150944
MA7	FBgn0003887	0.474703050984977	0.998674374193208	-1.32485790134476	-0.148519523833423
MA7	FBgn0003891	1.04801446179977	0.630804059374092	-0.621997079445339	-1.05682144172853
MA7	FBgn0003941	0.494756352725188	0.893727868533543	-1.39870021161988	0.0102159903611466
MA7	FBgn0004055	0.702734598787742	0.935012419615809	-0.437554606781525	-1.20019241162202
MA7	FBgn0004117	0.99442651793782	0.720372276178588	-0.75272793011567	-0.962070864000736
MA7	FBgn0004167	0.985830632110381	0.707621306676067	-1.06296694220031	-0.630484996586137
MA7	FBgn0004169	0.756023526575438	0.968642555444377	-0.824100333730485	-0.900565748289333
MA7	FBgn0004181	0.460296236547507	1.0976032961306	-1.20898982376633	-0.348909708911779
MA7	FBgn0004240	0.763449510807026	0.962410677689617	-0.834523785101498	-0.891336403395145
MA7	FBgn0004363	1.02434570447713	0.691654824139412	-0.858536388270599	-0.857464140345943
MA7	FBgn0004429	0.720247769683439	1.00038288837752	-0.850509815840533	-0.870120842220427
MA7	FBgn0004507	0.9308961629778	0.795994940615702	-0.929581572361278	-0.797309531232223
MA7	FBgn0004513	0.429595173144147	1.2011969171843	-0.961739019746662	-0.669053070581784
MA7	FBgn0004646	0.58012829407708	1.10565108847019	-0.943041500206795	-0.742737882340477
MA7	FBgn0004654	0.8975102535509	0.833535409840133	-0.838741112732851	-0.892304550658182
MA7	FBgn0004797	0.728764874673274	0.993146153493512	-0.854885885499745	-0.867025142667042
MA7	FBgn0004876	1.03359075684667	0.661107400461814	-0.676138345603774	-1.01855981170471
MA7	FBgn0004885	0.804441307443832	0.919417242966152	-0.96609732525819	-0.757761225151794
MA7	FBgn0004888	0.77476248283125	0.952655169077962	-0.873841741685718	-0.853575910223494
MA7	FBgn0005533	0.448646686591023	1.00277740013841	-1.33392158645548	-0.11750250027396
MA7	FBgn0005612	0.557828290614928	1.12671914661368	-0.826757135436229	-0.857790301792376
MA7	FBgn0005614	0.365047876186819	1.23330552070213	-0.984015479580778	-0.614337917308175
MA7	FBgn0005632	0.938376597795628	0.783375431213512	-0.969405433976901	-0.752346595032238
MA7	FBgn0005664	0.505760669195784	1.05346698687971	-0.322001540553082	-1.23722611552241
MA7	FBgn0005666	1.04580352132427	0.648385736954154	-0.687795681454114	-1.00639357682431
MA7	FBgn0005670	0.439216085743721	1.17800386557842	-1.04493172373885	-0.572288227583285
MA7	FBgn0010053	0.862508448222607	0.8691393417886	-0.892034074083239	-0.839613715927967
MA7	FBgn0010213	0.765410411435802	0.558892166457465	-1.44474243042179	0.120439852528527
MA7	FBgn0010225	0.306824064444252	1.16123009271798	-1.22382916160213	-0.244224995560099
MA7	FBgn0010357	0.449827840106741	0.828635667144	-1.44352752500422	0.165064017753476
MA7	FBgn0010383	0.700546892636287	1.01248437664298	-0.764669639878655	-0.948361629400608
MA7	FBgn0010388	0.687368994381536	0.495937559486688	-1.48088401258138	0.297577458713156
MA7	FBgn0010409	0.518132979999163	0.899877365588857	-1.38590334528405	-0.0321070003039698
MA7	FBgn0010415	0.534772392160094	1.03461434975738	-0.330763716162801	-1.23862302575467
MA7	FBgn0010425	0.66364066320839	0.905234199068466	-1.28913929770476	-0.279735564572091
MA7	FBgn0010434	0.878771007018049	0.783329081088004	-0.489825252672601	-1.17227483543345
MA7	FBgn0010435	1.12534157510003	0.559653405675341	-0.82261832732352	-0.862376653451855
MA7	FBgn0010470	0.828564388142223	0.874487850400529	-0.629536715693615	-1.07351552284914
MA7	FBgn0010516	0.726642896665165	0.943527230880081	-1.14087284789878	-0.529297279646464
MA7	FBgn0010548	0.895294468572056	0.83018940138474	-0.761287315487262	-0.964196554469535
MA7	FBgn0010612	1.08570005952839	0.565865488151416	-1.08771525647402	-0.563850291205789
MA7	FBgn0010786	0.929319387072765	0.768326754447316	-0.619652540038768	-1.07799360148132
MA7	FBgn0011211	0.762430174830459	0.877792034570668	-1.20935198413509	-0.43087022526604
MA7	FBgn0011225	0.981562875468251	0.740867597575587	-0.815029973016836	-0.907400500027001
MA7	FBgn0011260	0.520981437938547	1.15074642068607	-0.776601799959467	-0.895126058665148
MA7	FBgn0011286	0.678530929754237	1.01537015604486	-1.0392638021208	-0.654637283678304
MA7	FBgn0011555	0.879168787998064	0.851258071481906	-0.814059837773888	-0.916367021706081
MA7	FBgn0011603	0.861760529320216	0.867234300614091	-0.937167549734967	-0.791827280199342
MA7	FBgn0011722	0.992845932488967	0.715212230428519	-0.705710040484484	-1.002348122433
MA7	FBgn0011754	0.849065867780892	0.853471768101613	-0.626151190438661	-1.07638644544385
MA7	FBgn0011770	0.733438041315885	0.987315489755891	-0.918602214829171	-0.802151316242605
MA7	FBgn0012036	1.16249590696834	0.503589001447702	-0.892548432382064	-0.773536476033983
MA7	FBgn0012037	0.737570472698025	0.950476189267812	-1.09684149187326	-0.59120517009258
MA7	FBgn0013343	0.472860608056077	1.09534848694132	-0.367586447839212	-1.20062264715819
MA7	FBgn0013469	0.502497913352765	1.16243517370702	-0.760915087179801	-0.904017999879983
MA7	FBgn0013733	0.885830017021259	0.839895517786727	-0.760842207217023	-0.964883327590964
MA7	FBgn0013763	0.295661676139929	1.25464666013786	-1.03660967362773	-0.513698662650064
MA7	FBgn0013770	0.804312040532455	0.917518445694201	-0.9811066147164	-0.740723871510255
MA7	FBgn0013773	0.549986915222054	1.02575988617268	-1.23722963908216	-0.338517162312575
MA7	FBgn0013949	0.293962838537843	1.19147841496463	-1.18470319282633	-0.300738060676137
MA7	FBgn0014000	0.439979609244857	1.19793668650934	-0.941393319733888	-0.696522976020306
MA7	FBgn0014026	0.767543886702859	0.787175090041717	-1.31710767562169	-0.237611301122886
MA7	FBgn0014031	0.608692526133712	1.08939673088797	-0.870891927581327	-0.827197329440352
MA7	FBgn0014033	0.51437964605151	1.15698467608906	-0.84162734234649	-0.82973697979408
MA7	FBgn0014391	0.841492141656307	0.838557885383196	-1.13787363422717	-0.54217639281233
MA7	FBgn0014469	1.05518099262235	0.647092333668262	-0.753675527773232	-0.948597798517378
MA7	FBgn0014869	0.813394870016856	0.832883041764677	-1.20365120455117	-0.44262670723036
MA7	FBgn0014877	0.968341073231269	0.728021371272193	-0.631989551154774	-1.06437289334869
MA7	FBgn0015038	0.573946425208954	1.10354778665392	-0.990032214491993	-0.687461997370885
MA7	FBgn0015039	0.927180591006884	0.795746128866409	-0.754491379896137	-0.968435339977157
MA7	FBgn0015521	0.756654359355545	0.882237337066941	-1.21069287072515	-0.428198825697338
MA7	FBgn0015522	0.222220649095575	1.32370571534694	-0.731267857938109	-0.814658506504408
MA7	FBgn0015568	0.642279488645128	1.06128365119337	-0.922811086555767	-0.780752053282727
MA7	FBgn0015575	0.530693091593944	1.13503591095818	-0.979035237742302	-0.686693764809817
MA7	FBgn0015766	0.538724782186904	1.10295524951007	-0.550924600023855	-1.09075543167312
MA7	FBgn0016075	0.447222195763147	1.19764377825281	-0.902587998677277	-0.742277975338676
MA7	FBgn0016119	1.09645916338047	0.591043085451933	-0.954686813604241	-0.732815435228161
MA7	FBgn0016120	1.15131455894686	0.470052690054389	-1.07441585315565	-0.546951395845598
MA7	FBgn0016122	0.262667905395451	1.27941149894268	-1.00028557803872	-0.541793826299411
MA7	FBgn0016123	1.10876893054751	0.582468613079441	-0.870312485013312	-0.820925058613636
MA7	FBgn0016650	0.630775165663898	1.04134165393061	-0.591371956366235	-1.08074486322828
MA7	FBgn0016684	0.333546414634032	1.26758604135161	-0.8095062014278	-0.79162625455784
MA7	FBgn0016687	0.473971825131508	1.14654462996516	-1.08205716965446	-0.538459285442211
MA7	FBgn0016691	1.10995476028508	0.439562009825148	-1.20735782981467	-0.342158940295555
MA7	FBgn0016715	0.718925703531255	0.976870411277897	-1.06121449004742	-0.634581624761733
MA7	FBgn0016917	0.7328376890664	0.967548719145439	-1.05161493698008	-0.648771471231756
MA7	FBgn0017448	0.684510508305655	1.0300945929513	-0.842894792936014	-0.87171030832094
MA7	FBgn0017558	1.04221861230593	0.663084447578154	-0.752476392013341	-0.952826667870742
MA7	FBgn0017561	0.839090092821092	0.888589732245539	-0.780481304980882	-0.947198520085749
MA7	FBgn0017566	1.10707557167823	0.454230085780771	-1.19851705892764	-0.362788598531361
MA7	FBgn0017579	0.353334949790278	0.908290910255335	-1.42274478638304	0.161118926337426
MA7	FBgn0019624	1.09513988158856	0.427982601123111	-1.23986474553452	-0.283257737177151
MA7	FBgn0019643	1.04743364819978	0.655460337567769	-0.743441124726532	-0.959452861041017
MA7	FBgn0019644	1.19310702711078	0.375102492772547	-1.10516020114173	-0.463049318741601
MA7	FBgn0019830	0.670704316536203	0.939597970648861	-1.23571742494508	-0.374584862239982
MA7	FBgn0019940	0.628887823450103	0.859598807426958	-0.128697309588246	-1.35978932128881
MA7	FBgn0019948	0.494180811840364	1.16906767307586	-0.777456264418851	-0.885792220497375
MA7	FBgn0019957	0.658729757885067	0.822670591485635	-1.3699913260706	-0.111409023300107
MA7	FBgn0020235	0.773417390672309	0.839217824103895	-1.25198722467417	-0.360647990102033
MA7	FBgn0020236	0.904981110567587	0.824504076407577	-0.91785902936145	-0.811626157613714
MA7	FBgn0020385	0.73971135954978	0.978968611629146	-0.952927218511811	-0.765752752667114
MA7	FBgn0020513	1.07458688951628	0.628258906034623	-0.832556762039563	-0.87028903351134
MA7	FBgn0020618	0.518503147123185	0.795320433540296	-1.44289960635147	0.129076025687988
MA7	FBgn0020653	0.766760269976896	0.872436829503644	-1.21167577519329	-0.427521324287249
MA7	FBgn0021979	0.992434241058869	0.712905174651082	-1.01507233674785	-0.690267078962098
MA7	FBgn0022349	0.85173133762368	0.870225790367121	-0.729273159834188	-0.992683968156612
MA7	FBgn0022355	0.27145961090367	1.2932170506684	-0.904389164200643	-0.660287497371425
MA7	FBgn0022893	0.879422952860201	0.850713724735398	-0.809323532094836	-0.920813145500762
MA7	FBgn0022942	0.51174057526742	1.13704698058767	-1.03175282088218	-0.617034734972914
MA7	FBgn0022959	0.725496910701088	0.979392965434679	-0.677632314174285	-1.02725756196148
MA7	FBgn0023174	0.974936303127965	0.747380801973538	-0.798977219250638	-0.923339885850863
MA7	FBgn0023197	0.304569743196427	1.16715255184396	-1.21649038892874	-0.255231906111648
MA7	FBgn0023212	0.886643486659931	0.842787020828931	-0.801042555634366	-0.928387951854493
MA7	FBgn0023441	0.942350235345783	0.781157938720351	-0.770847278482965	-0.952660895583169
MA7	FBgn0023477	0.55106206935897	1.12623321673551	-0.941772806945339	-0.73552247914914
MA7	FBgn0023507	0.934831943858597	0.788424336740825	-0.960800207091905	-0.762456073507517
MA7	FBgn0023537	0.806140101013702	0.918940124721686	-0.956710947265827	-0.768369278469562
MA7	FBgn0023549	0.82546432790733	0.872684708703966	-0.609100595477733	-1.08904844113356
MA7	FBgn0023550	0.874901895896866	0.806160276604802	-0.547557310058726	-1.13350486244294
MA7	FBgn0024289	0.295451642487423	1.28746448600147	-0.825603263916893	-0.757312864571995
MA7	FBgn0024556	1.13037158364806	0.506169771063029	-1.07018181536176	-0.566359539349336
MA7	FBgn0024943	0.746935969423525	0.924992754770373	-0.528716716205768	-1.14321200798813
MA7	FBgn0024957	1.00745373677329	0.703234184193638	-0.738570528205473	-0.972117392761456
MA7	FBgn0025286	0.544291971630886	0.658743397237298	-1.48076632300015	0.27773095413196
MA7	FBgn0025352	0.705970798920429	0.880821194245543	-1.2765133943507	-0.310278598815275
MA7	FBgn0025454	0.59188998366909	1.10066916053237	-0.900202748820922	-0.792356395380535
MA7	FBgn0025595	0.671324152239105	1.04082898737878	-0.867581240617769	-0.844571899000111
MA7	FBgn0025680	0.802062023972135	0.897289669315966	-1.08169919708534	-0.617652496202761
MA7	FBgn0025814	0.899114369859185	0.83228224871007	-0.86166823494873	-0.869728383620525
MA7	FBgn0025836	0.473360057095733	1.09642196607462	-1.19821977209006	-0.371562251080289
MA7	FBgn0025839	1.18292418256015	0.405616049407955	-1.0895970233989	-0.498943208569201
MA7	FBgn0025885	1.0111375528475	0.705464666985976	-0.801034792210161	-0.915567427623311
MA7	FBgn0026061	0.553576864652106	1.12944104787117	-0.870152693522397	-0.812865219000876
MA7	FBgn0026314	0.424335641677813	1.11410473893924	-1.21380454198909	-0.324635838627965
MA7	FBgn0026409	0.294138313490097	1.20838499571192	-1.15406446450172	-0.348458844700292
MA7	FBgn0026415	0.684540456588198	1.02194993088464	-0.977679876984915	-0.728810510487922
MA7	FBgn0026428	0.637182463793823	1.06408896913831	-0.935932050901721	-0.765339382030414
MA7	FBgn0026562	0.353755157215543	1.21531348773001	-1.07339606189951	-0.495672583046046
MA7	FBgn0026721	0.503478073486902	1.1549494075698	-0.965981500819393	-0.692445980237307
MA7	FBgn0026755	0.631680349938377	1.06949628087082	-0.921850774313744	-0.779325856495451
MA7	FBgn0027073	0.733195711513395	0.988854992431363	-0.891525672328229	-0.830525031616528
MA7	FBgn0027279	0.464033413367527	1.18599335097442	-0.733365683889541	-0.916661080452405
MA7	FBgn0027329	0.691245496898831	1.00806006433315	-1.0259690794893	-0.673336481742674
MA7	FBgn0027348	0.350202376279781	1.25763251895588	-0.764217209936147	-0.843617685299511
MA7	FBgn0027493	1.1465508203906	0.52893201482599	-0.869606558444612	-0.80587627677198
MA7	FBgn0027506	0.858985824364677	0.85896770772323	-1.01491852027062	-0.703035011817289
MA7	FBgn0027528	0.804947894517199	0.905130245393058	-0.667136829830684	-1.04294131007957
MA7	FBgn0027552	0.723093913937495	0.995184421559849	-0.931606193323692	-0.786672142173653
MA7	FBgn0027556	0.935496499342643	0.772950251341642	-0.669833762420604	-1.03861298826368
MA7	FBgn0027560	0.773750999708943	0.944709837027724	-0.986271534888968	-0.732189301847699
MA7	FBgn0027578	0.540785733376977	1.12818370110233	-0.979437883003433	-0.689531551475875
MA7	FBgn0027579	0.589914765375978	1.10093306537172	-0.917755657335891	-0.773092173411809
MA7	FBgn0027585	0.941475525515072	0.786314037019988	-0.900675780702721	-0.827113781832338
MA7	FBgn0027590	0.789017040635027	0.925056427995068	-1.01936169647698	-0.694711772153111
MA7	FBgn0027610	0.993676626569265	0.714879335505236	-0.709411560312233	-0.999144401762268
MA7	FBgn0027611	0.648866903138597	1.05708736170161	-0.909537166361069	-0.796417098479139
MA7	FBgn0027621	0.739816800832284	0.973772300023	-0.991414024556001	-0.722175076299282
MA7	FBgn0027657	0.781344134285718	0.946610028067721	-0.880070635502024	-0.847883526851415
MA7	FBgn0027785	0.869753383333683	0.842095204085156	-1.04192419466699	-0.669924392751849
MA7	FBgn0027790	0.952353062438738	0.77113424277411	-0.942895912186285	-0.780591393026563
MA7	FBgn0027843	0.840393551914819	0.887732535106372	-0.785133525293316	-0.942992561727875
MA7	FBgn0027844	0.92751947077456	0.756658489434007	-0.569189858746789	-1.11498810146178
MA7	FBgn0027945	0.745567354641263	0.977584635383349	-0.817808370032519	-0.905343619992093
MA7	FBgn0028336	0.950579582797487	0.746593722881262	-1.07084512283387	-0.626328182844882
MA7	FBgn0028342	1.04726968761737	0.66241318975734	-0.893098443530911	-0.816584433843796
MA7	FBgn0028424	0.181682550046894	1.31039028619858	-1.00750159220339	-0.48457124404209
MA7	FBgn0028473	1.00875966152475	0.342487694152905	-1.36561332142827	0.0143659657506069
MA7	FBgn0028479	0.811753119466514	0.905871228950186	-1.0093736042954	-0.708250744121302
MA7	FBgn0028480	0.967277572420372	0.750824702268281	-0.74792361777529	-0.970178656913364
MA7	FBgn0028490	0.261117111147071	1.19479396390574	-1.19936125919825	-0.256549815854556
MA7	FBgn0028491	0.977726018073883	0.745767185143112	-0.898275551617475	-0.825217651599521
MA7	FBgn0028533	0.662373527178991	1.04312367246837	-0.94968663525371	-0.755810564393651
MA7	FBgn0028534	0.692045206156422	1.02068242224245	-0.935619290416534	-0.777108337982336
MA7	FBgn0028540	0.639635232531851	1.05373679117144	-0.999576722663592	-0.693795301039696
MA7	FBgn0028583	0.349380031396026	1.24189068834656	-0.982142544859955	-0.609128174882628
MA7	FBgn0028646	0.680274935848562	1.01531937573791	-1.03331338441652	-0.662280927169949
MA7	FBgn0028662	0.873697390939733	0.80220667109561	-1.14518981624397	-0.530714245791369
MA7	FBgn0028670	0.900546153359585	0.820162570608208	-0.994389295999545	-0.726319427968246
MA7	FBgn0028697	1.17656801868492	0.485015658804611	-0.833737129252592	-0.82784654823694
MA7	FBgn0028833	1.01649925991281	0.701025377253828	-0.8455859115307	-0.871938725635941
MA7	FBgn0028853	0.909126282333191	0.813836056374016	-0.745591856181688	-0.977370482525519
MA7	FBgn0028886	0.840793846557369	0.820193083922842	-0.483427029911532	-1.17755990056868
MA7	FBgn0028920	0.634543645699058	1.06369716068547	-0.958417690024662	-0.739823116359862
MA7	FBgn0028936	0.419200569204789	1.20896305033215	-0.950501822446495	-0.677661797090445
MA7	FBgn0029091	1.11713368773193	0.551098594821509	-1.00264386636	-0.665588416193442
MA7	FBgn0029092	0.524067153261999	1.01307947795593	-0.25984268586269	-1.27730394535524
MA7	FBgn0029093	0.319946822350121	1.14054591130322	-1.24515875867137	-0.215333974981978
MA7	FBgn0029147	0.455327557427238	1.19446418463611	-0.875024360829033	-0.774767381234316
MA7	FBgn0029155	0.792304001438781	0.93523183590696	-0.811778747909773	-0.915757089435967
MA7	FBgn0029167	0.565655475189752	1.11995395603702	-0.792319854394662	-0.893289576832114
MA7	FBgn0029539	0.423449806481431	1.02413126821254	-1.32549641356648	-0.122084661127494
MA7	FBgn0029765	0.225106257966868	1.31991339657169	-0.855011135499877	-0.69000851903868
MA7	FBgn0029769	0.653417963450164	0.983874522358371	-1.18242677238061	-0.454865713427924
MA7	FBgn0029801	0.454643618806967	1.01956840169782	-0.159555617023791	-1.314656403481
MA7	FBgn0029823	0.677642616225043	1.02494229481719	-0.994289111629232	-0.708295799413001
MA7	FBgn0029828	0.7543947483862	0.970872422502517	-0.859324706613271	-0.865942464275446
MA7	FBgn0029838	0.881851631016542	0.824249431918729	-0.643813636560588	-1.06228742637468
MA7	FBgn0029868	0.915615190879583	0.682671679233136	-1.2564987351329	-0.341788134979824
MA7	FBgn0029895	0.53296951020735	0.856435256898789	0.0184733831767776	-1.40787815028292
MA7	FBgn0029932	0.746802115771232	0.963344427951599	-0.693900208803959	-1.01624633491887
MA7	FBgn0029990	0.396200322568528	1.22842466702811	-0.896855275159892	-0.727769714436746
MA7	FBgn0029994	0.721145163243211	0.999305274726398	-0.834112322936952	-0.886338115032656
MA7	FBgn0030049	0.828500072472063	0.846508445003615	-0.52590811334824	-1.14910040412744
MA7	FBgn0030087	1.03192959839935	0.673618929040742	-0.736776520942821	-0.968772006497271
MA7	FBgn0030098	0.829607877973547	0.838699553802364	-1.1633261507884	-0.504981280987508
MA7	FBgn0030157	0.223632332678131	1.31341084830892	-0.916321545189041	-0.620721635798007
MA7	FBgn0030237	0.998039478166726	0.70923629403295	-1.00112652647105	-0.706149245728627
MA7	FBgn0030251	0.407725463132555	1.18410465333299	-1.08287721325076	-0.508952903214788
MA7	FBgn0030341	0.698935558301073	0.98288487297427	-1.09700241611743	-0.584818015157906
MA7	FBgn0030362	0.56789913152655	1.10949775230908	-0.979544388046431	-0.697852495789204
MA7	FBgn0030396	0.92413517693924	0.7968109473162	-0.983433843854313	-0.737512280401126
MA7	FBgn0030425	0.650179839548392	1.04114348373723	-1.02314283046273	-0.668180492822888
MA7	FBgn0030478	0.822796729391956	0.90536490227418	-0.934963194639371	-0.793198437026767
MA7	FBgn0030484	0.664673155250976	1.01600563058295	-1.07866854003953	-0.602010245794398
MA7	FBgn0030485	0.691683927038797	1.02275112188239	-0.911576145119164	-0.802858903802024
MA7	FBgn0030502	0.597016351014375	0.887817798843149	-0.128827307092292	-1.35600684276523
MA7	FBgn0030519	0.918602872535395	0.754056413109296	-1.14347223632881	-0.52918704931588
MA7	FBgn0030521	0.258827135030472	0.970946611513724	-1.4004120026974	0.170638256153202
MA7	FBgn0030574	0.535530262739099	0.90710286520906	-0.0694820149152874	-1.37315111303287
MA7	FBgn0030594	0.845716360249024	0.885885056397454	-0.846438737958848	-0.885162678687628
MA7	FBgn0030607	0.743688095224501	0.967585738945681	-1.00807836002719	-0.703195474142997
MA7	FBgn0030608	0.968722799781966	0.75005722105405	-0.754776621421339	-0.964003399414677
MA7	FBgn0030668	1.18299405993109	0.474715665105568	-0.853034660186894	-0.804675064849762
MA7	FBgn0030724	0.871441623289485	0.860129849165892	-0.837534562253796	-0.89403691020158
MA7	FBgn0030731	1.06201209280244	0.642236658556608	-0.791171582909217	-0.913077168449827
MA7	FBgn0030737	0.265892461728222	1.30313183188264	-0.795236198273215	-0.773788095337647
MA7	FBgn0030763	0.752969444565718	0.969836926213266	-0.796509208375939	-0.926297162403044
MA7	FBgn0030774	0.71467628761425	0.964956265234889	-1.11139909418979	-0.56823345865935
MA7	FBgn0030775	0.815222784026913	0.879736819301978	-1.09751071246292	-0.597448890865969
MA7	FBgn0030777	0.64986180378705	1.02876510030146	-1.0742899006678	-0.604337003420719
MA7	FBgn0030798	0.607345589387586	1.08998145735831	-0.884803569436217	-0.812523477309684
MA7	FBgn0030837	0.528210042801094	1.13860831981053	-0.966494713526011	-0.700323649085611
MA7	FBgn0030859	0.694390525306112	1.01439588718936	-0.974491667215918	-0.734294745279551
MA7	FBgn0030968	0.410604060340387	1.20729236558065	-0.989302069501806	-0.628594356419232
MA7	FBgn0030999	0.623392660940138	1.06299401457263	-1.01563942439689	-0.670747251115871
MA7	FBgn0031002	0.872745191610324	0.858847800639072	-0.89308331029271	-0.838509681956686
MA7	FBgn0031010	0.704296389328011	0.997530558141428	-1.02525781976722	-0.676569127702216
MA7	FBgn0031012	0.745073976707042	0.905673618505103	-1.18740712095386	-0.463340474258284
MA7	FBgn0031066	0.940894725262747	0.698424950575718	-1.19598098042287	-0.4433386954156
MA7	FBgn0031117	0.802340484343637	0.925166714437426	-0.927690039548235	-0.799817159232828
MA7	FBgn0031145	0.975657361401059	0.746317448123378	-0.795778672784945	-0.926196136739494
MA7	FBgn0031220	0.602883108453409	1.09348690074961	-0.816698885684997	-0.87967112351802
MA7	FBgn0031305	0.533025847898106	1.14281186201988	-0.89106242704248	-0.784775282875505
MA7	FBgn0031360	0.502112645164019	1.07793039023169	-1.20092355500731	-0.379119480388395
MA7	FBgn0031373	0.947177870772194	0.728437740553732	-0.54764517816172	-1.12797043316421
MA7	FBgn0031417	0.539998551118343	1.13902453446397	-0.866580101304994	-0.812442984277323
MA7	FBgn0031418	0.650548686705923	1.05325750049552	-0.941226332744163	-0.762579854457285
MA7	FBgn0031432	1.14397781061776	0.532119068334685	-0.796133692001288	-0.879963186951154
MA7	FBgn0031489	0.266327464798738	1.20694453100013	-1.17657314896773	-0.296698846831139
MA7	FBgn0031517	0.955388707161919	0.759001357546151	-0.713002954753169	-1.0013871099549
MA7	FBgn0031538	0.568087028364064	1.08472222443576	-1.08598660858403	-0.566822644215795
MA7	FBgn0031558	0.476629585250408	1.1789388333224	-0.748809303586519	-0.906759114986288
MA7	FBgn0031579	0.655812613778457	0.909483544599952	-1.2914080746654	-0.273888083713013
MA7	FBgn0031589	0.865236564057439	0.861760128636122	-0.770020058429523	-0.956976634264038
MA7	FBgn0031629	0.247960186235895	1.31138435916126	-0.740883724394037	-0.818460821003118
MA7	FBgn0031653	0.683233070579532	1.03010343613256	-0.903135927701638	-0.810200579010449
MA7	FBgn0031689	0.91663255331847	0.813802425452657	-0.877622461108994	-0.852812517662133
MA7	FBgn0031693	0.292060403829015	1.24632049512186	-1.06758452517566	-0.470796373775214
MA7	FBgn0031694	0.641044318432487	1.0648533363282	-0.845663580056746	-0.860234074703939
MA7	FBgn0031702	0.29427128942276	1.28270286792972	-0.899514134720125	-0.677460022632358
MA7	FBgn0031703	0.854322801493713	0.876821925579598	-0.827593233517949	-0.903551493555361
MA7	FBgn0031800	0.453492222116777	1.19199364741475	-0.92194997984955	-0.723535889681975
MA7	FBgn0031814	0.951620647818629	0.769489928810415	-0.757616997060928	-0.963493579568114
MA7	FBgn0031824	0.787435281645106	0.875748212575363	-1.17065005895928	-0.492533435261191
MA7	FBgn0031857	0.897997189779057	0.812928931639802	-0.669568597673005	-1.04135752374585
MA7	FBgn0031860	0.759122147898608	0.963628967057992	-0.93626573164837	-0.78648538330823
MA7	FBgn0031865	0.858742914103333	0.872904841391581	-0.891277470786257	-0.840370284708657
MA7	FBgn0031907	0.685817392739896	1.02886739560498	-0.879863766086802	-0.834821022258077
MA7	FBgn0031908	0.481601772430679	1.15487877290739	-0.599973847119228	-1.03650669821884
MA7	FBgn0031913	0.982364295628002	0.741265591896708	-0.85758893139252	-0.866040956132189
MA7	FBgn0031914	0.83764390336112	0.891945965433696	-0.805446266385128	-0.924143602409688
MA7	FBgn0031925	0.640922647098545	1.04336926985879	-0.639440388270788	-1.04485152868655
MA7	FBgn0031929	1.0938151864625	0.562413254480046	-1.06864836020582	-0.587580080736729
MA7	FBgn0031942	0.689928233047538	1.02558468346681	-0.87623356461097	-0.839279351903374
MA7	FBgn0031990	1.06074989993461	0.645877000201621	-0.879436832936441	-0.827190067199789
MA7	FBgn0031995	0.821809744724613	0.900576516446863	-0.984244878163685	-0.73814138300779
MA7	FBgn0032010	0.439122148862786	1.19233875201593	-0.981059974831113	-0.650400926047609
MA7	FBgn0032029	0.988662420188528	0.723391914926866	-0.726247097570624	-0.98580723754477
MA7	FBgn0032055	0.289549356469506	1.29023091763317	-0.83239009075488	-0.747390183347795
MA7	FBgn0032069	1.08127638052529	0.551896615952563	-1.12692864491419	-0.506244351563659
MA7	FBgn0032075	0.487985347521829	0.734536547339944	-1.47005267698984	0.247530782128061
MA7	FBgn0032076	0.338985044443963	1.22877861856365	-1.0542989118451	-0.513464751162511
MA7	FBgn0032136	0.89318237942155	0.816322328723849	-1.04793609967787	-0.661568608467526
MA7	FBgn0032213	0.807395434318011	0.922128454624367	-0.897665474702211	-0.831858414240165
MA7	FBgn0032253	0.521453166027181	1.14962529052927	-0.906941899909539	-0.764136556646911
MA7	FBgn0032266	0.969699442664382	0.755717923341998	-0.867229068929685	-0.858188297076694
MA7	FBgn0032285	0.271723113877292	1.28508455694569	-0.955744142332804	-0.601063528490178
MA7	FBgn0032287	0.70867461784159	1.00907046600874	-0.904877944379591	-0.81286713947074
MA7	FBgn0032297	0.398754160636374	1.21234065464003	-0.997135513449728	-0.613959301826681
MA7	FBgn0032322	0.454268185072272	1.18011352697176	-0.63639996969555	-0.997981742348484
MA7	FBgn0032350	0.698798587130782	0.996584743616935	-1.04935607017225	-0.646027260575469
MA7	FBgn0032381	0.567376625302172	0.991772972641113	-0.290189265156035	-1.26896033278725
MA7	FBgn0032382	1.00979560135684	0.697994698281109	-0.985884526064016	-0.721905773573931
MA7	FBgn0032387	0.698802661869779	1.01467739384464	-0.772782671065715	-0.940697384648701
MA7	FBgn0032400	0.679531047800274	1.03210801726224	-0.919602176151667	-0.792036888910851
MA7	FBgn0032402	0.467932157451363	1.18549948147415	-0.892717270763035	-0.760714368162476
MA7	FBgn0032479	0.659301502803005	1.0467807139738	-0.76873986268833	-0.937342354088477
MA7	FBgn0032494	1.08974695747043	0.608255084958557	-0.869879865285397	-0.828122177143596
MA7	FBgn0032600	0.358123004952958	1.15648620481533	-0.317266514352294	-1.19734269541599
MA7	FBgn0032603	0.614367065752974	1.07534410554394	-0.983827241008784	-0.705883930288133
MA7	FBgn0032614	0.424924366527378	1.21052560820192	-0.726295438810511	-0.909154535918792
MA7	FBgn0032770	0.687746440950513	1.01782886946092	-0.987946183810622	-0.717629126600809
MA7	FBgn0032774	0.580683511301058	1.10901120716366	-0.896648330674496	-0.793046387790219
MA7	FBgn0032820	0.558831663938536	1.12178220982857	-0.932720000739777	-0.747893873027327
MA7	FBgn0032833	1.153787469204	0.448952852503992	-1.10371726495955	-0.499023056748441
MA7	FBgn0032839	0.458478719691603	1.19234681528187	-0.877823940994393	-0.773001593979082
MA7	FBgn0032864	0.577831774212501	1.10290622595529	-0.976875748736634	-0.703862251431155
MA7	FBgn0032889	0.434534869951093	1.19409665139695	-0.986205722211863	-0.642425799136179
MA7	FBgn0032896	0.606371400215883	1.09123941153788	-0.865673091181531	-0.831937720572227
MA7	FBgn0032913	0.673217547698339	1.02619695202716	-0.692079320575809	-1.00733517914969
MA7	FBgn0032945	0.86798763348303	0.844076710571881	-1.0411670089688	-0.670897335086109
MA7	FBgn0033047	0.790859826948608	0.938060183006425	-0.863558127681554	-0.865361882273478
MA7	FBgn0033052	0.798145409171108	0.930730482703396	-0.897594767508058	-0.831281124366447
MA7	FBgn0033065	0.961279715648787	0.763388845635202	-0.916822607379243	-0.807845953904746
MA7	FBgn0033079	1.06257680059401	0.636705493703949	-0.745342299433965	-0.953939994863989
MA7	FBgn0033093	0.341820260549711	1.25753724646411	-0.906418543680143	-0.692938963333681
MA7	FBgn0033241	0.618816317936161	1.08097613049974	-0.894110396526704	-0.805682051909195
MA7	FBgn0033246	0.700891888346591	1.01670257308527	-0.859529269325467	-0.85806519210639
MA7	FBgn0033296	1.07897239288535	0.622230016821248	-0.822285465748164	-0.878916943958429
MA7	FBgn0033297	0.964452377582098	0.760640162072209	-0.822012209868097	-0.90308032978621
MA7	FBgn0033313	0.798136606667074	0.849189699648975	-1.20116337260671	-0.446162933709339
MA7	FBgn0033356	0.827865090779042	0.896687365699315	-0.970790218332303	-0.753762238146055
MA7	FBgn0033366	0.5676986558385	1.11384161404404	-0.948673460572617	-0.732866809309921
MA7	FBgn0033367	0.715785727057437	0.994233753258072	-0.718872446784553	-0.991147033530955
MA7	FBgn0033446	0.312894395790047	1.25422744025724	-1.00836661265887	-0.558755223388408
MA7	FBgn0033465	1.04874083498696	0.65984687148022	-0.803752820976536	-0.904834885490647
MA7	FBgn0033518	0.828333085355514	0.882221355396725	-1.0457392013576	-0.664815239394642
MA7	FBgn0033543	0.39819837022941	1.11945381487273	-1.22606646796873	-0.291585717133414
MA7	FBgn0033624	0.774885172304029	0.71749996347645	-1.36713542975653	-0.125249706023951
MA7	FBgn0033631	0.632551508228802	1.06543131460318	-0.956606164085354	-0.741376658746628
MA7	FBgn0033733	0.67823331157707	1.0300773810344	-0.754713270444563	-0.953597422166911
MA7	FBgn0033774	0.789016006804851	0.814752067739634	-1.26426742292513	-0.339500651619354
MA7	FBgn0033820	0.489656483380069	1.16520512031076	-0.956368950196383	-0.698492653494448
MA7	FBgn0033821	0.29762145871149	1.27314015465895	-0.954036655813534	-0.616724957556904
MA7	FBgn0033879	0.72636675946288	0.90678048794982	-1.21441499382454	-0.418732253588156
MA7	FBgn0033913	0.684204503482611	1.03031954274235	-0.873222673404576	-0.841301372820387
MA7	FBgn0033970	0.972818472889395	0.393454737337264	-1.37792662590396	0.0116534156772964
MA7	FBgn0033999	0.615606110846351	1.08440162608893	-0.856677578245535	-0.843330158689747
MA7	FBgn0034117	0.603373971444523	1.09241845873141	-0.896402804769996	-0.799389625405935
MA7	FBgn0034247	0.785363328346625	0.939107883448612	-0.947030492470198	-0.777440719325039
MA7	FBgn0034276	0.680881545077035	1.03315352826074	-0.852775349739808	-0.861259723597966
MA7	FBgn0034290	0.851780871376984	0.5496980550959	-1.40438348001846	0.00290455354557308
MA7	FBgn0034291	0.750602353760297	0.935479241541467	-1.10765289314808	-0.578428702153687
MA7	FBgn0034335	1.09424200231064	0.602552281775754	-0.846187294548802	-0.850606989537594
MA7	FBgn0034390	0.399836456869187	1.22286896687185	-0.929960998892903	-0.692744424848136
MA7	FBgn0034398	0.486547932021974	1.00303549941045	-1.31389693321495	-0.175686498217471
MA7	FBgn0034405	0.983689295437639	0.737124182335562	-0.795584685484306	-0.925228792288896
MA7	FBgn0034407	0.336927432767271	1.15263982283685	-1.21833195657933	-0.271235299024791
MA7	FBgn0034432	1.00955534520121	0.709442722221809	-0.861933264608756	-0.857064802814266
MA7	FBgn0034576	0.859962222421505	0.69157852078525	-1.31361086221424	-0.237929880992514
MA7	FBgn0034618	0.754579704264898	0.96495348994619	-0.962423864639979	-0.757109329571109
MA7	FBgn0034628	1.00049385484582	0.719011535480718	-0.902677423353366	-0.816827966973176
MA7	FBgn0034638	0.112260404309601	1.3252855631799	-0.404331754475647	-1.03321421301385
MA7	FBgn0034662	1.02160505042205	0.680316439821425	-1.00133408581843	-0.700587404425042
MA7	FBgn0034663	0.96859970133603	0.735293748741884	-1.03840218489955	-0.665491265178363
MA7	FBgn0034664	0.768193862600635	0.92202199639803	-1.10136834647356	-0.588847512525106
MA7	FBgn0034717	0.716081084544672	0.967716284504655	-1.09993577783986	-0.583861591209462
MA7	FBgn0034808	0.317037483191604	1.17056463947159	-0.284026322250455	-1.20357580041274
MA7	FBgn0034860	1.06425435598722	0.641839026376427	-0.856789371364059	-0.849304010999582
MA7	FBgn0034883	0.704493410269344	1.01212896938224	-0.804053531085335	-0.912568848566246
MA7	FBgn0034885	0.550943934825333	1.13070070627454	-0.796032008877217	-0.885612632222655
MA7	FBgn0034997	0.629690493758301	1.0668977382147	-0.962340781497083	-0.734247450475913
MA7	FBgn0035032	0.943503054900972	0.70023276159294	-1.18829822070214	-0.455437595791775
MA7	FBgn0035076	0.455040187718115	1.18498802239196	-0.968161918691638	-0.671866291418442
MA7	FBgn0035083	0.977855592413925	0.745606490551236	-0.824930050168649	-0.898532032796512
MA7	FBgn0035090	0.675954005048536	1.03654248720014	-0.822015678985959	-0.890480813262721
MA7	FBgn0035091	1.04514170856902	0.665379548204766	-0.88694170241191	-0.823579554361879
MA7	FBgn0035147	0.748161399110897	0.943848591815913	-1.0888582967684	-0.603151694158408
MA7	FBgn0035189	0.417009129172459	1.21945771696869	-0.815550751568839	-0.820916094572307
MA7	FBgn0035228	0.959398248219793	0.755231480208873	-0.717309757506349	-0.997319970922316
MA7	FBgn0035266	0.75981134170827	0.964770729438875	-0.813237470115148	-0.911344601031999
MA7	FBgn0035283	0.974082952871477	0.742863784147202	-0.745861756656598	-0.971084980362079
MA7	FBgn0035293	0.596952473173559	1.09091833147616	-0.964540153945182	-0.723330650704537
MA7	FBgn0035300	1.01278329311328	0.701716854763523	-0.779442367390112	-0.935057780486693
MA7	FBgn0035343	0.411653895844731	1.21975047648238	-0.893193257045482	-0.738211115281629
MA7	FBgn0035348	0.848994070886533	0.880023759563787	-0.935275860881904	-0.793741969568415
MA7	FBgn0035355	0.72122756369915	0.989928107007854	-0.989455166556482	-0.721700504150522
MA7	FBgn0035360	0.572080479781111	0.925926264911489	-1.33780400627438	-0.160202738418224
MA7	FBgn0035438	1.06682722650043	0.638538459342799	-0.850208624684763	-0.855157061158462
MA7	FBgn0035476	0.510598909168043	1.15948852809746	-0.846856489491929	-0.823230947773579
MA7	FBgn0035484	0.365970055946719	1.2484947473139	-0.852390366577256	-0.762074436683359
MA7	FBgn0035496	0.55150363837016	1.12747469829386	-0.926553552778579	-0.752424783885437
MA7	FBgn0035553	0.848520697147044	0.873908813171979	-0.732929323865611	-0.989500186453411
MA7	FBgn0035611	1.10615955003409	0.585835338219405	-0.875869298971663	-0.816125589281833
MA7	FBgn0035667	0.811406008907549	0.893591902162617	-1.064164803892	-0.640833107178168
MA7	FBgn0035679	0.683053109287829	1.03099814475677	-0.829681298045288	-0.884369955999308
MA7	FBgn0035695	0.557343348713331	1.12604113185274	-0.889169109995857	-0.794215370570215
MA7	FBgn0035710	1.04248483480356	0.623122144658418	-0.570295530780526	-1.09531144868145
MA7	FBgn0035726	0.671289893429085	1.03954061720593	-0.906672772323561	-0.804157738311454
MA7	FBgn0035734	0.664643549320473	1.04599111410921	-0.877856915646766	-0.832777747782922
MA7	FBgn0035753	0.503715364893598	0.801218848602824	-1.44395069376594	0.139016480269519
MA7	FBgn0035779	0.753524436435822	0.971575402757517	-0.873895245907636	-0.851204593285703
MA7	FBgn0035791	0.967413991966076	0.755005556592852	-0.788024300880683	-0.934395247678245
MA7	FBgn0035811	0.788965335796545	0.933578596872975	-0.96706871104802	-0.755475221621499
MA7	FBgn0035830	1.03115704180689	0.653329448626395	-0.628785499440698	-1.05570099099258
MA7	FBgn0035926	0.405160361472102	1.21338679545092	-0.973118194676605	-0.645428962246417
MA7	FBgn0035933	0.306372066618925	1.24935376650624	-1.03777625691454	-0.51794957621062
MA7	FBgn0035978	0.465119530158971	1.18771006564734	-0.885937004843277	-0.766892590963038
MA7	FBgn0036007	0.675205215587753	1.03757540784837	-0.837331745897725	-0.875448877538401
MA7	FBgn0036157	0.566884132306495	1.10414938036439	-1.01344936456878	-0.657584148102106
MA7	FBgn0036208	0.641521910016568	1.06365744635253	-0.892988670089204	-0.812190686279899
MA7	FBgn0036211	0.767844883356102	0.943610879036539	-1.022269663873	-0.689186098519637
MA7	FBgn0036262	0.518764939720513	1.14875107399173	-0.936103205390843	-0.731412808321403
MA7	FBgn0036278	0.840858788900567	0.885616349511213	-0.767629052770072	-0.958846085641709
MA7	FBgn0036316	0.375590923827622	1.24229768902571	-0.750437349663227	-0.867451263190108
MA7	FBgn0036321	0.782625122086693	0.928847226087126	-0.682283083040312	-1.02918926513351
MA7	FBgn0036337	0.40590392289521	1.22594896723054	-0.836165116199817	-0.795687773925932
MA7	FBgn0036381	1.06393491331122	0.629376362881097	-0.708314836009453	-0.984996440182863
MA7	FBgn0036428	0.166513360049279	1.3351793847823	-0.926955374794358	-0.574737370037224
MA7	FBgn0036484	1.07528111949436	0.627545792824284	-0.842838920919483	-0.859987991399167
MA7	FBgn0036501	0.803730551490538	0.924008279665282	-0.801880846595865	-0.925857984559954
MA7	FBgn0036551	0.576738669475644	1.11307136259922	-0.86382163099059	-0.825988401084269
MA7	FBgn0036587	0.578388656410248	1.11204881790488	-0.848723123540337	-0.841714350774794
MA7	FBgn0036589	0.743942080644437	0.904119025398796	-1.19217880028903	-0.455882305754208
MA7	FBgn0036663	0.922349197207158	0.806708698069302	-0.907380040166362	-0.821677855110099
MA7	FBgn0036697	0.867190712674749	0.80523961671997	-0.519152218127062	-1.15327811126766
MA7	FBgn0036728	1.14982947746887	0.520684072368555	-0.910994841404967	-0.759518708432455
MA7	FBgn0036732	0.866182868596585	0.863732835854888	-0.925738828533901	-0.804176875917572
MA7	FBgn0036738	0.670169228732111	1.03100852911477	-0.993577927204677	-0.707599830642201
MA7	FBgn0036752	0.969829498718769	0.719287700291584	-0.604248912197465	-1.08486828681289
MA7	FBgn0036756	1.06160226342322	0.63194757943425	-0.70608491463966	-0.987464928217807
MA7	FBgn0036759	0.662070307140944	0.997523787578153	-1.13759805613371	-0.521996038585389
MA7	FBgn0036762	1.09045028253911	0.583143199948165	-1.02441952417879	-0.649173958308482
MA7	FBgn0036816	0.650844941995303	1.05704168817282	-0.836260552426779	-0.871626077741339
MA7	FBgn0036824	0.784621317201033	0.943006486125704	-0.826670649888763	-0.900957153437975
MA7	FBgn0036857	0.657638325912051	1.02434477313615	-1.06869315832205	-0.613289940726157
MA7	FBgn0036876	0.637311853241119	1.00736772139205	-1.15890956017802	-0.485770014455145
MA7	FBgn0036927	0.453964592725268	1.15506906922149	-1.09195111149736	-0.517082550449404
MA7	FBgn0036993	0.722907924863624	0.963853857433376	-1.09418681070712	-0.592574971589878
MA7	FBgn0036996	0.767349320545422	0.941881732514001	-1.03251778318149	-0.676713269877935
MA7	FBgn0037001	1.06990702741842	0.451094409213559	-1.25803971253588	-0.262961724096091
MA7	FBgn0037146	0.865544170377496	0.804699683196812	-1.15794884929138	-0.512295004282925
MA7	FBgn0037186	0.726181688320383	0.982998157688905	-1.00579657716743	-0.703383268841853
MA7	FBgn0037213	0.847650674318224	0.816318452151048	-0.492340711469204	-1.17162841500007
MA7	FBgn0037215	0.407580900724419	1.11255939274271	-1.22947197410192	-0.290668319365206
MA7	FBgn0037230	0.502596263695243	0.993595251132514	-1.31416595982927	-0.182025554998484
MA7	FBgn0037239	0.922573273433109	0.807566267091593	-0.866459834856883	-0.863679705667819
MA7	FBgn0037351	0.505922422181829	0.837303592100135	-1.42687360278595	0.0836475885039838
MA7	FBgn0037354	0.541738098182257	1.09905498731146	-1.0965278458815	-0.544265239612227
MA7	FBgn0037386	0.61248169889177	1.08413517882124	-0.919941768021652	-0.77667510969136
MA7	FBgn0037387	0.374355349736479	1.17346409459503	-1.15137996913536	-0.396439475196149
MA7	FBgn0037607	0.889372068098954	0.841103095626973	-0.81891933019056	-0.911555833535367
MA7	FBgn0037635	0.972734134683607	0.752227746868221	-0.85260739887129	-0.872354482680537
MA7	FBgn0037671	0.525803071527389	1.0293232223807	-1.25443626364129	-0.300690030266806
MA7	FBgn0037678	0.658912190033431	1.04493488267212	-0.957749793058519	-0.746097279647035
MA7	FBgn0037684	1.09211734586058	0.604259524880814	-0.888826383572306	-0.807550487169088
MA7	FBgn0037713	0.7735670707822	0.927342930606104	-0.632416403600714	-1.06849359778759
MA7	FBgn0037714	0.889926230055375	0.837602060244101	-0.948254076034281	-0.779274214265195
MA7	FBgn0037763	0.816798672125726	0.885708219500875	-0.628659621657949	-1.07384726996865
MA7	FBgn0037764	0.689739594121445	0.966751184929641	-0.498343443337222	-1.15814733571386
MA7	FBgn0037801	1.07582155828943	0.626890283037078	-0.850185353146288	-0.852526488180224
MA7	FBgn0037873	1.12075871628676	0.480109939938085	-1.1410250782792	-0.459843577945649
MA7	FBgn0037891	1.08576925533621	0.554043301505828	-1.11115233713662	-0.528660219705419
MA7	FBgn0037913	0.681997173466255	1.02462803391451	-0.73345341908862	-0.973171788292146
MA7	FBgn0037934	0.885092417339523	0.840114533967778	-0.756185737083744	-0.969021214223556
MA7	FBgn0037935	0.749177579224108	0.969734329430733	-0.961972319493471	-0.75693958916137
MA7	FBgn0037955	1.03919516613546	0.640898531866876	-1.06136682267953	-0.618726875322807
MA7	FBgn0037973	0.700386504192206	1.01294569192101	-0.945114283015382	-0.768217913097839
MA7	FBgn0037975	0.514693244126225	1.15452011313847	-0.901828538076032	-0.767384819188659
MA7	FBgn0038037	0.729353913382004	0.989808591622223	-0.932251609866662	-0.786910895137566
MA7	FBgn0038038	0.501406582029075	0.971195597199298	-1.33675590154617	-0.135846277682205
MA7	FBgn0038074	0.625384670608674	1.06948750321279	-0.7274472302569	-0.967424943564569
MA7	FBgn0038105	0.632049257421367	1.03761741858447	-1.08975531073281	-0.579911365273032
MA7	FBgn0038115	0.970625688065103	0.732882904663081	-0.664942012277402	-1.03856658045078
MA7	FBgn0038130	0.676313527979804	1.0194500855981	-1.02887133449449	-0.666892279083409
MA7	FBgn0038147	1.13938764545435	0.539923034089141	-0.828775738870051	-0.85053494067344
MA7	FBgn0038172	0.616747510158007	1.04920466750711	-1.08899732355892	-0.576954854106196
MA7	FBgn0038194	0.935495233389587	0.79339378234223	-0.885015848208554	-0.843873167523263
MA7	FBgn0038197	0.943295668756598	0.772773982869287	-0.715616203277674	-1.00045344834821
MA7	FBgn0038236	0.903994812066775	0.820963868656544	-0.965120660051813	-0.759838020671506
MA7	FBgn0038257	0.632860944405334	1.07122709134187	-0.852917812252857	-0.85117022349435
MA7	FBgn0038271	1.04447483304805	0.587819418403523	-1.15625622058807	-0.476038030863502
MA7	FBgn0038290	0.102985379227957	1.3369168991411	-0.432385554638983	-1.00751672373007
MA7	FBgn0038326	1.08764055418229	0.595804298582764	-0.991825685070939	-0.691619167694116
MA7	FBgn0038349	1.03882433948386	0.667353757919077	-0.952991760022151	-0.753186337380788
MA7	FBgn0038398	0.806203958943353	0.916417244447327	-0.976425121800445	-0.746196081590235
MA7	FBgn0038400	0.98182096044819	0.695415613469959	-1.10867704327189	-0.568559530646256
MA7	FBgn0038407	0.547345463912646	1.13328851818197	-0.883933426055025	-0.79670055603959
MA7	FBgn0038422	0.205314914520715	1.28536251622398	-1.0572917458881	-0.433385684856592
MA7	FBgn0038450	1.09567003434062	0.599943042464654	-0.879615880817607	-0.815997195987669
MA7	FBgn0038463	0.472865957502418	1.18397169566038	-0.796377403069103	-0.860460250093698
MA7	FBgn0038631	0.262029258192032	1.29935599448863	-0.890357374079725	-0.671027878600932
MA7	FBgn0038681	0.879197363500624	0.852312238154159	-0.838249397768659	-0.893260203886124
MA7	FBgn0038700	0.882287388823941	0.840968836413974	-0.740107804044334	-0.983148421193581
MA7	FBgn0038701	0.580253705424985	1.10859354336427	-0.908546467750668	-0.780300781038582
MA7	FBgn0038702	0.675838952502005	1.0247781767351	-0.696975449080611	-1.0036416801565
MA7	FBgn0038733	0.86135583049075	0.869703368444076	-0.824303339097509	-0.906755859837318
MA7	FBgn0038738	0.957902328916878	0.767139116516755	-0.807581165321272	-0.917460280112361
MA7	FBgn0038774	0.497370102452158	1.13119785389971	-1.08529837105144	-0.543269585300429
MA7	FBgn0038858	0.447938759425194	1.18155928322197	-1.00921828951412	-0.620279753133047
MA7	FBgn0038878	0.645883579388902	1.05561803021425	-0.953100969484619	-0.748400640118538
MA7	FBgn0038924	0.539528149310252	1.10302510071092	-1.08890922179765	-0.553644028223514
MA7	FBgn0038984	0.855078182063865	0.876855853060519	-0.875114817864671	-0.856819217259714
MA7	FBgn0038986	0.613242812112178	1.08112590870139	-0.946324014157535	-0.748044706656033
MA7	FBgn0039022	0.877685570770219	0.854100486732626	-0.883766513921149	-0.848019543581695
MA7	FBgn0039023	0.634889703820814	1.06553677163079	-0.761271253610942	-0.939155221840661
MA7	FBgn0039024	0.323117746931317	1.24337510182781	-1.03089875645617	-0.53559409230296
MA7	FBgn0039040	0.709164169091634	0.963696995816603	-1.12724155456621	-0.54561961034203
MA7	FBgn0039073	0.377213403594073	1.23887104300588	-0.900357221212957	-0.715727225387
MA7	FBgn0039081	0.898961033127063	0.832082768980403	-0.89053193981512	-0.840511862292345
MA7	FBgn0039085	0.641341396347451	1.05889627649994	-0.955037416429595	-0.745200256417795
MA7	FBgn0039114	1.08143044231625	0.619078638493613	-0.823946073762387	-0.876563007047478
MA7	FBgn0039115	0.99927517870568	0.720674345983006	-0.898474246277777	-0.821475278410909
MA7	FBgn0039151	1.03887322085798	0.65845144263486	-0.695808443955354	-1.00151621953749
MA7	FBgn0039207	0.57232689617027	1.1083114338685	-0.714194046032934	-0.966444284005839
MA7	FBgn0039238	0.830904072506606	0.894917324948024	-0.764189738836113	-0.961631658618518
MA7	FBgn0039241	1.0335922754213	0.663227682540558	-1.00999132758353	-0.686828630378325
MA7	FBgn0039312	0.820404725160659	0.868211727526411	-0.572801577274921	-1.11581487541215
MA7	FBgn0039313	0.618617241655273	1.0811265179232	-0.805635376440114	-0.894108383138355
MA7	FBgn0039324	0.717160676170037	1.00304377038209	-0.856096584491326	-0.864107862060805
MA7	FBgn0039326	0.894000387328562	0.801280243236894	-0.600936980212648	-1.09434365035281
MA7	FBgn0039342	0.759604587510751	0.965680939409536	-0.895476581342271	-0.829808945578015
MA7	FBgn0039349	0.797764141922079	0.900766727000334	-1.0834535223855	-0.615077346536914
MA7	FBgn0039358	1.04886582718595	0.659878843595618	-0.806747691695266	-0.9019969790863
MA7	FBgn0039464	0.582172634686684	1.10442897667569	-0.745835013795054	-0.940766597567318
MA7	FBgn0039475	0.618015151618705	1.08240776738218	-0.86933795615667	-0.831084962844216
MA7	FBgn0039483	0.750410958385679	0.972605152757596	-0.918649768594676	-0.804366342548599
MA7	FBgn0039519	0.814327210430215	0.905709306317355	-0.723455017839365	-0.996581498908205
MA7	FBgn0039611	0.563602072900608	1.12260798744344	-0.828074625194557	-0.858135435149495
MA7	FBgn0039635	0.939540347342546	0.526648610511657	-1.35158059303751	-0.11460836481669
MA7	FBgn0039674	0.359173974140203	1.18553477666303	-1.14143349105219	-0.403275259751042
MA7	FBgn0039682	0.682265829281839	1.02855885702688	-0.93640451001098	-0.774420176297739
MA7	FBgn0039697	0.75272311897394	0.934390439416358	-1.10542156628694	-0.581691992103355
MA7	FBgn0039737	1.15157038065864	0.522347501126601	-0.832588072767978	-0.841329809017261
MA7	FBgn0039754	0.191831604865696	1.33789998220599	-0.804771361727779	-0.724960225343905
MA7	FBgn0039757	0.439901513951827	0.928242656214935	-1.39433365451583	0.026189484349066
MA7	FBgn0039769	1.08925558660141	0.608988555547081	-0.866991361763438	-0.831252780385051
MA7	FBgn0039777	0.891139095010105	0.834823366804991	-0.961641886144423	-0.764320575670672
MA7	FBgn0039801	0.201346788577431	1.29418746062419	-1.03606119514782	-0.4594730540538
MA7	FBgn0039827	0.7948787065847	0.93256092888453	-0.92061493457791	-0.80682470089132
MA7	FBgn0039830	0.880726043570185	0.850261091525404	-0.825371993039684	-0.905615142055905
MA7	FBgn0039857	0.518706128560396	1.03823110011852	-1.24803935869934	-0.308897869979581
MA7	FBgn0039872	0.497120324396926	1.16852436514042	-0.843686857014706	-0.821957832522641
MA7	FBgn0039873	0.489050882577284	1.14929588563275	-0.597974226030328	-1.0403725421797
MA7	FBgn0039970	1.01380434313337	0.701383518224077	-0.789303322489984	-0.925884538867459
MA7	FBgn0040099	0.134563221328972	1.34215277863152	-0.950694508861314	-0.526021491099179
MA7	FBgn0040227	0.623526339705579	1.06276669639185	-1.01627905534077	-0.670013980756662
MA7	FBgn0040256	0.738733507068636	0.961712011318291	-1.05470421595557	-0.645741302431355
MA7	FBgn0040257	0.697845592436857	1.01551831245315	-0.773236907958219	-0.940126996931786
MA7	FBgn0040259	0.708597310087745	0.999345144145427	-0.996564041667943	-0.711378412565229
MA7	FBgn0040309	0.87590225169625	0.668879769758654	-1.31655061607128	-0.228231405383624
MA7	FBgn0040321	0.277564396518443	1.29714397303317	-0.771194134634455	-0.803514234917155
MA7	FBgn0040349	0.591389795071652	1.08633764642172	-1.01598506937818	-0.661742372115195
MA7	FBgn0040382	0.780708689287431	0.788730550647196	-1.3028066285979	-0.266632611336724
MA7	FBgn0040384	0.85578896348835	0.848349850741954	-0.63311366771275	-1.07102514651755
MA7	FBgn0040398	0.240625461510758	1.28523276666121	-1.01408091731766	-0.511777310854313
MA7	FBgn0040529	0.352230999966961	1.21720704005155	-1.07000174256938	-0.499436297449133
MA7	FBgn0040606	0.392848917325913	1.23332268666161	-0.847493910877821	-0.778677693109705
MA7	FBgn0040732	1.04726996135584	0.623076177691755	-0.590251048546545	-1.08009509050105
MA7	FBgn0040793	1.13476061057962	0.506973183010321	-1.05287080180278	-0.588862991787166
MA7	FBgn0040813	0.51742228275428	1.15188598940742	-0.912557264909168	-0.756751007252535
MA7	FBgn0040942	0.791707348209225	0.931833147897337	-0.762799195690401	-0.96074130041616
MA7	FBgn0040959	0.534541903987893	1.14312383412126	-0.850050897674276	-0.827614840434882
MA7	FBgn0041194	1.06636981468533	0.622883219048078	-0.689571675330724	-0.99968135840269
MA7	FBgn0041629	0.621598880175827	1.04526574591222	-1.0901573719445	-0.576707254143544
MA7	FBgn0041630	0.830502525237657	0.884341959342643	-1.02750906037456	-0.687335424205742
MA7	FBgn0041789	0.808838519583132	0.863978425659326	-0.520051662129782	-1.15276528311268
MA7	FBgn0042119	0.558603334519673	0.908760166842588	-1.36039518250571	-0.106968318856551
MA7	FBgn0042201	1.15177429800326	0.486615295092812	-1.03652092435837	-0.601868668737705
MA7	FBgn0043578	0.33082853515666	1.18389303351	-1.17073655178988	-0.343985016876778
MA7	FBgn0043783	0.338896623829583	1.2435704526191	-0.999296730196916	-0.583170346251761
MA7	FBgn0043792	0.547845711685016	1.13329580764034	-0.875119888258031	-0.806021631067322
MA7	FBgn0043806	1.02325156157948	0.683870114541565	-0.972189880922941	-0.734931795198103
MA7	FBgn0044047	1.18941882627821	0.464463459729942	-0.857708351886999	-0.79617393412115
MA7	FBgn0047038	1.18495646736244	0.384494034592449	-1.11370478588465	-0.455745716070235
MA7	FBgn0050011	0.742449732368284	0.971344548986092	-0.992382827485402	-0.721411453868974
MA7	FBgn0050046	0.44505899321561	1.14856140388585	-1.12308938041249	-0.470531016688975
MA7	FBgn0050069	1.03522877089335	0.659503160545901	-0.678104609490986	-1.01662732194826
MA7	FBgn0050197	0.632757733928575	1.02030086660163	-1.13661188875734	-0.516446711772866
MA7	FBgn0050281	0.672313978890475	1.03823695197659	-0.914713255574658	-0.795837675292408
MA7	FBgn0050359	0.656767871238339	1.04987236964008	-0.924431001753542	-0.782209239124878
MA7	FBgn0050360	0.900339756650117	0.825999967772395	-0.95533263608339	-0.771007088339122
MA7	FBgn0050411	0.597081389021176	1.01296266888095	-0.40422313165646	-1.20582092624567
MA7	FBgn0050431	1.08479085137233	0.591142423639264	-1.02425038962505	-0.651682885386537
MA7	FBgn0050456	0.923812421376764	0.800391807614675	-0.763351284683171	-0.960852944308267
MA7	FBgn0051091	0.763180401599626	0.963083802265597	-0.86708264965784	-0.859181554207383
MA7	FBgn0051106	0.797896919089884	0.897425544261662	-0.601766160922664	-1.09355630242888
MA7	FBgn0051198	0.86933246428867	0.857591626193953	-0.769482627092488	-0.957441463390134
MA7	FBgn0051233	0.626493464498893	1.04963122483699	-0.613247705813275	-1.06287698352261
MA7	FBgn0051288	0.615764941256487	1.00608360470455	-0.427888397084965	-1.19396014887607
MA7	FBgn0051313	0.887085951174255	0.842464941402266	-0.926655138963738	-0.802895753612782
MA7	FBgn0051343	0.663431871091346	1.04002705091475	-0.968596343191117	-0.734862578814979
MA7	FBgn0051414	0.609205432076415	1.07747706808939	-0.994110910637164	-0.692571589528641
MA7	FBgn0051663	0.678240917613783	1.03234315217473	-0.930151716717094	-0.78043235307142
MA7	FBgn0051777	0.588906055967882	1.09677076637578	-0.964350485828051	-0.721326336515613
MA7	FBgn0051778	0.502714082634763	1.15755292075701	-0.950770406272904	-0.70949659711887
MA7	FBgn0051973	0.823825884094787	0.905294239537918	-0.922976889781907	-0.806143233850797
MA7	FBgn0052054	1.03030154130718	0.683737949825788	-0.888764519674966	-0.825274971458001
MA7	FBgn0052068	0.517609463002751	1.07883902591073	-1.18154063538265	-0.414907853530825
MA7	FBgn0052082	0.814627727370348	0.891727414733827	-1.05979309336209	-0.64656204874209
MA7	FBgn0052185	0.943903567950041	0.782478181331878	-0.80584552598961	-0.920536223292309
MA7	FBgn0052191	0.775214150803563	0.952274288662359	-0.871111217164306	-0.856377222301616
MA7	FBgn0052311	1.04832358447988	0.633450034551625	-0.634032436689563	-1.04774118234194
MA7	FBgn0052368	0.0309876313233831	1.24193670309978	-0.067926850975506	-1.20499748344765
MA7	FBgn0052473	0.441635272024513	1.19571771557928	-0.950500293144403	-0.686852694459385
MA7	FBgn0052549	0.763748786332604	0.959749899637587	-0.933666174292607	-0.789832511677585
MA7	FBgn0052647	0.496293699389057	1.12526394975135	-0.516883432811636	-1.10467421632877
MA7	FBgn0052649	1.1054160679701	0.583582368105128	-0.919095054979313	-0.769903381095911
MA7	FBgn0052666	0.987300166394833	0.694306024410298	-0.586561246538896	-1.09504494426623
MA7	FBgn0052667	0.193171234649957	1.31087327743852	-0.989952053915024	-0.514092458173456
MA7	FBgn0052687	1.10459141493912	0.588571436141214	-0.841047418754247	-0.852115432326089
MA7	FBgn0052694	0.572629546560674	1.07187046877812	-0.529847074764773	-1.11465294057402
MA7	FBgn0052843	0.409654242711597	1.22388659380033	-0.811423705799925	-0.822117130712002
MA7	FBgn0053056	0.808671922502956	0.92131457996877	-0.885024690589586	-0.844961811882141
MA7	FBgn0053080	0.592133356389949	1.10195906671911	-0.853744513882132	-0.840347909226931
MA7	FBgn0053087	0.889077682761545	0.842638637476874	-0.859522003696249	-0.87219431654217
MA7	FBgn0053120	0.717825625994195	1.00029610272914	-0.922947248573396	-0.795174480149941
MA7	FBgn0053127	0.371336879827385	1.21026261188649	-1.06158088982283	-0.520018601891049
MA7	FBgn0053138	0.856823084400823	0.87285266252972	-0.928451302836637	-0.801224444093906
MA7	FBgn0053208	0.87240960773578	0.813408872541875	-0.563377928674768	-1.12244055160288
MA7	FBgn0053258	0.649567179276345	0.910740611410688	-0.264725036287809	-1.29558275439922
MA7	FBgn0053306	0.751864508008601	0.973105321824112	-0.864118517993033	-0.860851311839681
MA7	FBgn0053493	0.508810648639602	1.13570475828908	-1.04482338367762	-0.59969202325106
MA7	FBgn0053494	0.593007172528046	1.10108341786266	-0.824837908890191	-0.869252681500515
MA7	FBgn0053514	0.750904064224819	0.973579707139591	-0.888352241166439	-0.836131530197971
MA7	FBgn0053519	0.992429388735141	0.695644718459469	-1.07465062471119	-0.613423482483414
MA7	FBgn0053532	0.694901737776878	1.01977984576885	-0.797783363508695	-0.916898220037036
MA7	FBgn0053533	0.858812574265899	0.872009316477823	-0.819757328210541	-0.91106456253318
MA7	FBgn0053556	0.829064314796137	0.902049226455722	-0.848490596047678	-0.882622945204181
MA7	FBgn0053558	0.810089288304448	0.920042133636506	-0.847738727472691	-0.882392694468264
MA7	FBgn0053926	0.505507598053959	1.11835691794761	-1.10796594630663	-0.515898569694942
MA7	FBgn0054026	0.621715769693976	1.07926812260284	-0.881930142029858	-0.819053750266956
MA7	FBgn0054040	1.04403150576961	0.663664392875354	-0.778233309650558	-0.929462588994402
MA7	FBgn0061356	0.725614236193838	0.987224316156981	-0.982839560567565	-0.729998991783255
MA7	FBgn0062412	0.994742189504983	0.693877689987485	-0.617040079175278	-1.07157980031719
MA7	FBgn0063491	0.484816654963766	1.14110103569884	-1.07851210645982	-0.547405584202782
MA7	FBgn0063497	0.773187421189426	0.953139392822131	-0.905615587029071	-0.820711226982485
MA7	FBgn0063923	0.352252644547287	1.23747749915624	-0.9960447783229	-0.593685365380632
MA7	FBgn0083956	0.779118533346777	0.943532794196638	-0.763969669792123	-0.958681657751293
MA7	FBgn0085195	0.879589658866965	0.851581685494376	-0.902010616764897	-0.829160727596444
MA7	FBgn0085241	-0.049715339636833	1.37358478583148	-0.31953286427264	-1.00433658192201
MA7	FBgn0085320	0.151829563793441	1.3548730738409	-0.808985472949638	-0.697717164684702
MA7	FBgn0085358	0.781295201370773	0.911519413906311	-1.0973052007535	-0.595509414523585
MA7	FBgn0085360	0.430745704321836	1.17960189615811	-1.05655777705903	-0.553789823420906
MA7	FBgn0085364	-0.0641978133999855	1.21800971501033	0.0737437332592493	-1.2275556348696
MA7	FBgn0085405	0.416410802363429	0.928824962992816	-1.40030483446427	0.0550690691080269
MA7	FBgn0085408	0.456330435324352	1.10279254769533	-1.203930960519	-0.355192022500689
MA7	FBgn0085446	0.962067595709511	0.733655286944884	-0.62600809579836	-1.06971478685603
MA7	FBgn0085453	0.360057716138181	1.21803560941377	-1.05509029000051	-0.523003035551447
MA7	FBgn0086254	0.643195083883998	1.05548787867696	-0.727925834871033	-0.970757127689922
MA7	FBgn0086687	0.973292355185735	0.751651745518259	-0.864140810311471	-0.860803290392522
MA7	FBgn0086691	0.782203773076313	0.940526405875963	-0.960530866079647	-0.762199312872628
MA7	FBgn0086906	0.884127852341041	0.783606489986017	-0.507056911778913	-1.16067743054815
MA7	FBgn0086909	0.728136979629735	0.973591172211696	-0.658513592554657	-1.04321455928678
MA7	FBgn0087002	0.473222166437005	1.18410375062172	-0.845903771720464	-0.811422145338258
MA7	FBgn0087007	1.06954593721407	0.574551933921523	-1.11737304436998	-0.526724826765612
MA7	FBgn0250757	0.893819183602826	0.781895183026367	-0.533129542198798	-1.1425848244304
MA7	FBgn0250814	1.172389117164	0.389413575466503	-1.1374451724039	-0.424357520226602
MA7	FBgn0250824	0.859654850127912	0.852342359155283	-0.670204606966165	-1.04179260231703
MA7	FBgn0250838	1.15894618478561	0.453710356557158	-1.08079146761757	-0.531865073725202
MA7	FBgn0250848	1.02860738845776	0.682970859652849	-0.929163491420479	-0.782414756690125
MA7	FBgn0250906	1.01308042758127	0.658336311196147	-1.10351836852965	-0.567898370247759
MA7	FBgn0259101	1.01896305677949	0.685507440353204	-0.992206674831005	-0.712263822301684
MA7	FBgn0259111	0.522224465067037	1.15088125048232	-0.797102967586517	-0.876002747962846
MA7	FBgn0259140	0.927360959468362	0.801560307127247	-0.826261471993461	-0.902659794602147
MA7	FBgn0259209	0.376704756434141	1.23437446968905	-0.94086340741598	-0.670215818707207
MA7	FBgn0259224	0.591935229685571	1.10068716774261	-0.793324632085929	-0.899297765342251
MA7	FBgn0259682	0.745175182903645	0.97780860393106	-0.907685594369328	-0.815298192465377
MA7	FBgn0259715	0.688287651009131	1.00362410676632	-1.05537897185557	-0.636532785919875
MA7	FBgn0259716	0.903324130518429	0.827477593617056	-0.892317800504987	-0.838483923630497
MA7	FBgn0259951	0.530979887887993	1.1148553610509	-0.57718296139805	-1.06865228754085
MA7	FBgn0259952	0.378073852797987	1.21228711269308	-1.04296679991208	-0.547394165578983
MA7	FBgn0259975	0.248239942527264	1.28696352994326	-0.995282381643765	-0.53992109082676
MA7	FBgn0259998	0.346465823205667	1.16889726551072	-1.185161351314	-0.330201737402393
MA7	FBgn0260003	0.858961041510084	0.852738797729759	-0.668681142593051	-1.04301869664679
MA7	FBgn0260388	0.984059564680948	0.709384679357289	-0.629324507013828	-1.06411973702441
MA7	FBgn0260462	0.722578132312964	0.99085734790661	-0.975360030978062	-0.738075449241514
MA7	FBgn0260746	0.553691509429707	1.12960036959132	-0.860259676581813	-0.823032202439219
MA7	FBgn0260753	0.878599703603079	0.851666769220291	-0.811210877662556	-0.919055595160814
MA7	FBgn0260972	0.764150801046704	0.932024091222684	-1.08143269898729	-0.6147421932821
MA7	FBgn0261283	1.04073948896954	0.668318526861035	-0.924428979361471	-0.784629036469102
MA7	FBgn0261393	1.0378572019453	0.670771275096721	-0.773034817398845	-0.93559365964318
MA7	FBgn0261444	0.599495644194521	1.09613186066754	-0.820213036870056	-0.875414467992001
MA7	FBgn0261451	0.51198824483698	1.04621810581036	-1.2424023209221	-0.315804029725233
MA7	FBgn0261547	0.764992731732817	0.951532777860516	-0.992690394273605	-0.72383511531973
MA7	FBgn0261575	0.974615150221751	0.749549984825628	-0.893126268572873	-0.831038866474505
MA7	FBgn0261596	0.37395579672836	1.00989039944967	-1.35628869618032	-0.0275574999977046
MA7	FBgn0261597	0.231825141466348	0.938464159786612	-1.41603381299007	0.245744511737114
MA7	FBgn0261618	0.417556077316394	1.21647363175416	-0.7434883950789	-0.890541313991656
MA7	FBgn0261800	0.535067139763667	1.14133854936014	-0.783974372214455	-0.892431316909354
MA7	FBgn0261836	1.00164271515277	0.703711200453853	-0.698750954802264	-1.00660296080436
MA7	FBgn0261859	0.399705164479424	1.22983232626398	-0.819868446120604	-0.809669044622798
MA7	FBgn0261930	0.935034806974118	0.784481303944352	-0.986113042805507	-0.733403068112963
MA7	FBgn0262007	0.62515534276365	0.998828216239458	-0.429328943638332	-1.19465461536478
MA7	FBgn0262081	0.841725061495597	0.871157994423117	-0.675335912397316	-1.0375471435214
MA7	FBgn0262357	0.561620887743744	1.09660197465661	-1.06062229156695	-0.597600570833402
MA7	FBgn0262475	0.80124289249921	0.920411930670324	-0.980835828014135	-0.740818995155398
MA7	FBgn0262508	0.680765291534118	1.03224622303193	-0.900221477343737	-0.81279003722231
MA7	FBgn0262559	0.643863219397895	1.02116860570623	-1.1122384037123	-0.552793421391834
MA7	FBgn0262582	0.807057691369124	0.904501854277043	-0.674373820240102	-1.03718572540606
MA7	FBgn0262782	0.330342384237172	1.16665328586402	-1.20087820686636	-0.296117463234833
MA7	FBgn0262794	0.294320404935816	1.27359934925672	-0.960218237206775	-0.60770151698576
MA7	FBgn0262870	0.839907289702153	0.88062236907956	-0.999815598661629	-0.720714060120084
MA7	FBgn0263006	0.830866699782877	0.893519517259656	-0.751446806766188	-0.972939410276345
MA7	FBgn0263081	1.16697788553911	0.498505526792313	-0.869737354860071	-0.795746057471349
MA7	FBgn0263083	0.0134736086890966	1.38775022373062	-0.915383497353633	-0.485840335066088
MA7	FBgn0263120	0.708847150002007	0.999930676909344	-0.717068979655598	-0.991708847255752
MA7	FBgn0263199	0.705108325232464	1.01318808622126	-0.859808819006362	-0.858487592447359
MA7	FBgn0263200	0.614169219451024	1.07738945591717	-0.970964708336434	-0.720593967031759
MA7	FBgn0263336	0.608141336179082	1.04126656849666	-0.520028033894948	-1.1293798707808
MA7	FBgn0263392	0.717927156061907	0.888145019313256	-0.352455846775506	-1.25361632859966
MA7	FBgn0263598	0.653939971817212	1.05362455554887	-0.900416487406962	-0.807148039959121
MA7	FBgn0263773	0.594818259132328	1.08255383617059	-0.65500172966994	-1.02237036563298
MA7	FBgn0263911	0.926924179731099	0.64303252802298	-1.28244126748126	-0.287515440272822
MA7	FBgn0264002	0.480702444343672	1.17589965113296	-0.744575546549508	-0.912026548927119
MA7	FBgn0264006	0.528043477493436	0.905817483109278	-0.0563677860777349	-1.37749317452498
MA7	FBgn0264295	0.369447160841678	1.17951108823479	-1.14368540792612	-0.405272841150339
MA7	FBgn0264393	0.432293261943072	1.10624431441209	-0.318826163872821	-1.21971141248234
MA7	FBgn0264491	0.464143166548442	0.91502696900057	0.0161916800547487	-1.39536181560376
MA7	FBgn0264541	0.601238220769177	1.09311882366959	-0.911135313124981	-0.783221731313787
MA7	FBgn0264695	0.577230392575985	1.11185611930601	-0.889678727233059	-0.799407784648935
MA7	FBgn0264785	0.0816236059282398	1.37676095823848	-0.860386951040747	-0.597997613125967
MA7	FBgn0264907	0.648477638005004	1.05902747794159	-0.845072307970155	-0.862432807976438
MA7	FBgn0265048	0.459746512990665	1.10233549261485	-1.20142149081108	-0.360660514794434
MA7	FBgn0265191	0.782147795313363	0.910847938479345	-0.5960147517626	-1.09698098203011
MA7	FBgn0265991	1.13483889586999	0.546504156438081	-0.837785556285103	-0.843557496022968
MA7	FBgn0266064	1.03007478406715	0.675306526480766	-0.972574614456196	-0.732806696091724
MA7	FBgn0266369	0.678345854069924	1.0347803696563	-0.827616958138518	-0.885509265587702
MA7	FBgn0266405	0.167646520066192	1.33423650558583	-0.929660957908186	-0.57222206774384
MA7	FBgn0266411	0.709446118598368	0.984777971839097	-0.632984843914398	-1.06123924652307
MA7	FBgn0266446	0.954667440216348	0.772571659880939	-0.857890043650463	-0.869349056446823
MA7	FBgn0266579	0.834810573554923	0.85000244479469	-0.558426143019165	-1.12638687533045
MA7	FBgn0266582	0.988370234689732	0.49796967741018	-1.32219815588515	-0.16414175621476
MA7	FBgn0266599	0.785453979776003	0.922435018738222	-1.04595135621344	-0.661937642300783
MA7	FBgn0266756	0.773464711670781	0.953062832791938	-0.824696327044983	-0.901831217417736
MA7	FBgn0267385	0.904956488504564	0.825020669231211	-0.909621336518514	-0.820355821217261
MA7	FBgn0267408	0.563456170861665	1.0718682836623	-1.13108884563914	-0.504235608884823
MA7	FBgn0267435	0.993298347823673	0.690313166475283	-0.597314183816552	-1.0862973304824
MA8	FBgn0000047	1.36772134257769	0.122456936942113	-0.789961042304543	-0.700217237215256
MA8	FBgn0000064	1.2824736990541	0.301042017299194	-0.718022171138513	-0.865493545214783
MA8	FBgn0000153	1.2904395574888	0.275928384768148	-0.656940140225292	-0.909427802031655
MA8	FBgn0000409	1.33371535693766	0.179047793677019	-0.906246613457058	-0.606516537157618
MA8	FBgn0000492	1.37172596349209	-0.0789348572954806	-0.274587304632161	-1.01820380156445
MA8	FBgn0000557	1.26836866108799	-0.165722674216607	0.0634382808157684	-1.16608426768716
MA8	FBgn0000562	1.16634234925746	0.483501278816127	-0.675121882187289	-0.974721745886301
MA8	FBgn0000568	0.876419040520432	0.160523599158823	0.394900680096283	-1.43184331977554
MA8	FBgn0000662	1.1442672652784	0.376897677899314	-0.318073051446221	-1.2030918917315
MA8	FBgn0001090	0.725911925937479	0.395494473023084	0.357953385369328	-1.47935978432989
MA8	FBgn0001142	1.08430100820837	0.583029803086841	-0.61644253028261	-1.0508882810126
MA8	FBgn0001145	1.18304306809475	0.265054184980142	-0.233302994424447	-1.21479425865044
MA8	FBgn0001168	1.08461902882384	-0.422515548961459	0.513309457713541	-1.17541293757592
MA8	FBgn0001216	1.34244361023709	0.0658675534799652	-0.386479290795479	-1.02183187292157
MA8	FBgn0001235	0.580053044715921	0.743625751247277	0.123812060986186	-1.44749085694939
MA8	FBgn0001404	1.02836586455165	-0.221514164123514	0.481980918021782	-1.28883261844992
MA8	FBgn0001961	0.736277158099768	0.762509137155606	-0.13567677062929	-1.36310952462608
MA8	FBgn0002565	1.47364960165441	-0.23376435060335	-0.569676523409853	-0.670208727641209
MA8	FBgn0002719	1.19843258632961	0.42975071448284	-0.650410208418233	-0.97777309239422
MA8	FBgn0002773	1.23494330126129	0.376391457406956	-0.673295438926187	-0.938039319742055
MA8	FBgn0002985	1.35616373872435	0.00999941515360724	-0.345799021832052	-1.0203641320459
MA8	FBgn0003053	1.29860818139007	-0.0965036274061094	-0.0617118641867831	-1.14039268979718
MA8	FBgn0003218	0.657131393695018	0.78330340743598	-0.0430217511535362	-1.39741304997746
MA8	FBgn0003360	1.29919866073549	0.180433526497138	-0.435784123495154	-1.04384806373747
MA8	FBgn0003366	1.11738513865698	0.564884644740886	-0.748022116051026	-0.934247667346845
MA8	FBgn0003371	0.836969505233735	0.632727990863279	-0.0948753220884922	-1.37482217400852
MA8	FBgn0003391	0.995925327475615	0.557723132357952	-0.281765707439988	-1.27188275239358
MA8	FBgn0003744	0.916499968996969	0.457552934175561	0.0224319435636764	-1.39648484673621
MA8	FBgn0004103	0.915098357475713	0.544351805912373	-0.0967642938728537	-1.36268586951523
MA8	FBgn0004512	1.21376021387774	0.0993720504116767	-0.0843978146692089	-1.22873444962021
MA8	FBgn0004636	0.722759532371698	0.523218642998289	0.221886673369765	-1.46786484873975
MA8	FBgn0004784	1.09321618043127	0.495458090057127	-0.408683991224675	-1.17999027926372
MA8	FBgn0004889	0.84672936982908	0.292069881289173	0.310746013394687	-1.44954526451294
MA8	FBgn0004914	1.05607607942406	0.556030163867715	-0.43450870875062	-1.17759753454116
MA8	FBgn0005278	1.1673851929276	0.492918364120538	-0.740878751038787	-0.919424806009351
MA8	FBgn0010100	1.29889208037287	0.272262090953832	-0.832958528947713	-0.738195642378994
MA8	FBgn0010217	1.25468268950134	0.352588263646535	-0.873610138373703	-0.733660814774167
MA8	FBgn0010241	1.25455545298735	0.279626585460665	-0.474651004404679	-1.05953103404334
MA8	FBgn0010263	1.14809308602549	0.26695613553608	-0.155512591980869	-1.2595366295807
MA8	FBgn0010352	1.38748229259841	0.0746302943654501	-0.745831245422489	-0.716281341541377
MA8	FBgn0010651	1.44707926559956	-0.359378100325808	-0.239497114109641	-0.84820405116411
MA8	FBgn0011205	1.18380226211146	-0.45840672005678	0.387427597497869	-1.11282313955255
MA8	FBgn0011227	1.32877975197222	0.179586186832372	-0.933778723214483	-0.574587215590107
MA8	FBgn0011455	1.20928186567507	0.407550280265658	-0.987953038984552	-0.628879106956176
MA8	FBgn0011693	1.297803954111	0.275828890381143	-0.813864114317323	-0.759768730174815
MA8	FBgn0011766	0.6487466956732	0.796617843554155	-0.051866195508308	-1.39349834371905
MA8	FBgn0011837	0.963674276309162	0.13635632351322	0.300779969805673	-1.40081056962805
MA8	FBgn0012034	1.1777202735801	0.478137876033239	-0.745996105617288	-0.909862043996052
MA8	FBgn0013674	1.21429497931444	-0.354058151588809	0.287560772340016	-1.14779760006565
MA8	FBgn0013678	0.982273155005996	0.115272106997443	0.29370852286163	-1.39125378486507
MA8	FBgn0014019	0.946802620048346	0.519504393486016	-0.117259094205951	-1.34904791932841
MA8	FBgn0014028	1.33177655362219	0.197015037775691	-0.861746761662334	-0.667044829735548
MA8	FBgn0014184	1.15596966935009	0.390151677486887	-0.375398641961919	-1.17072270487505
MA8	FBgn0014859	1.0674791046455	-0.21165309986945	0.423401349433739	-1.27922735420979
MA8	FBgn0015034	0.91820218900209	0.618781431330142	-0.224040271566029	-1.3129433487662
MA8	FBgn0015623	1.13342917709759	0.428333833556403	-0.385712821844067	-1.17605018880992
MA8	FBgn0015737	0.765804945252262	0.779021299230213	-0.218597025349885	-1.32622921913259
MA8	FBgn0015776	1.0231675528433	0.115587465587791	0.234172800536938	-1.37292781896803
MA8	FBgn0015806	1.19884199174433	0.243376060438431	-0.239679115816254	-1.20253893636651
MA8	FBgn0017567	1.35182206530489	0.138543462856528	-0.891449829561331	-0.598915698600085
MA8	FBgn0017581	1.05959090637789	0.35883094356468	-0.0998886814644123	-1.31853316847816
MA8	FBgn0020493	1.11638261996618	0.537684363587985	-0.607242024758403	-1.04682495879576
MA8	FBgn0020622	0.829615908331513	-0.205356964947903	0.70637834550781	-1.33063728889142
MA8	FBgn0020764	1.33043197406004	-0.12583134966777	-0.108040308910228	-1.09656031548204
MA8	FBgn0020906	1.25106047147142	0.298436307734037	-1.04429739494661	-0.505199384258841
MA8	FBgn0021895	0.495790787857591	0.718308459100117	0.259323841468314	-1.47342308842602
MA8	FBgn0021906	1.30838602964474	0.155338236584407	-1.04230670619591	-0.421417560033237
MA8	FBgn0022160	1.40397988960802	-0.0966316914432127	-0.366512881155349	-0.940835317009457
MA8	FBgn0023076	1.23196123426249	0.209476362055467	-0.273773611936437	-1.16766398438152
MA8	FBgn0023095	1.09973789467304	0.583833397895499	-0.714292552468459	-0.969278740100079
MA8	FBgn0023215	0.950059936836914	0.639796675442537	-0.334371954155646	-1.25548465812381
MA8	FBgn0023540	1.18248856647583	0.466672502590028	-0.714873083511902	-0.93428798555396
MA8	FBgn0024315	1.28437662449139	0.185718456763818	-0.392049313728415	-1.0780457675268
MA8	FBgn0024947	1.32217181453273	0.102665054868129	-0.376084131393337	-1.04875273800752
MA8	FBgn0024986	1.43236456475375	-0.0954396307543555	-0.517566988365263	-0.819357945634131
MA8	FBgn0025390	0.917020672004863	0.60823855019436	-0.203205306246256	-1.32205391595297
MA8	FBgn0025683	1.22844291174857	0.174882600131716	-0.213972873638466	-1.18935263824182
MA8	FBgn0025709	1.43695352581219	-0.143387735258061	-0.449364184426867	-0.844201606127263
MA8	FBgn0026077	0.885081602108466	0.74132968317616	-0.398203218552737	-1.22820806673189
MA8	FBgn0026199	0.870698890019984	0.708777215542623	-0.293680637947088	-1.28579546761552
MA8	FBgn0026439	0.91180302143721	0.649213384602793	-0.266333562752932	-1.29468284328707
MA8	FBgn0026576	1.47839038811924	-0.310619293572601	-0.449660269944908	-0.718110824601729
MA8	FBgn0026593	1.24211654506351	0.378114913070612	-0.781826048710385	-0.838405409423741
MA8	FBgn0027291	1.11352807660069	0.554334095765503	-0.658023695933619	-1.00983847643258
MA8	FBgn0027571	1.09445045846057	0.577854228053108	-0.649121326004635	-1.02318336050904
MA8	FBgn0027580	1.1843583729385	0.469117009731272	-0.755204289752886	-0.898271092916887
MA8	FBgn0028325	1.20764809026841	0.433066082279216	-0.883872283081707	-0.756841889465914
MA8	FBgn0028494	1.183392558749	0.412740446449344	-0.519312946011517	-1.07682005918683
MA8	FBgn0028550	0.983646134034017	0.528023947041049	-0.203088363775757	-1.30858171729931
MA8	FBgn0029174	1.1937717451295	0.277824486088495	-0.280317687054354	-1.19127854416364
MA8	FBgn0029687	1.02601275687226	0.559352009008807	-0.35809497383585	-1.22726979204521
MA8	FBgn0029870	1.4016812400614	-0.0235679257227001	-0.482736395733073	-0.895376918605628
MA8	FBgn0029881	1.08668655223376	0.269059095432917	-0.0345624750219889	-1.32118317264469
MA8	FBgn0029891	1.16373022954349	0.48942641231929	-0.685634540466635	-0.967522101396149
MA8	FBgn0029975	1.25932896191066	0.213405799314059	-0.359488957210107	-1.11324580401461
MA8	FBgn0029996	1.14656320298754	0.281462098285142	-0.172466817743868	-1.25555848352882
MA8	FBgn0030328	0.673287619046762	0.703346944885267	0.054792903623156	-1.43142746755518
MA8	FBgn0030520	1.06150821950561	0.495523761932321	-0.322729743848688	-1.23430223758925
MA8	FBgn0030558	1.35508149163297	0.105386446611618	-0.522671269457677	-0.937796668786914
MA8	FBgn0030593	1.08782121941594	0.528730899603395	-0.468814534708961	-1.14773758431038
MA8	FBgn0030610	1.32309080163367	0.208645445528278	-0.893910779086437	-0.637825468075514
MA8	FBgn0030703	0.863422785354608	0.197465870766994	0.378611762966858	-1.43950041908846
MA8	FBgn0030718	1.42285691174943	-0.0548835852160561	-0.819615734094651	-0.548357592438723
MA8	FBgn0030740	1.12710728124002	0.238640768712064	-0.0745789106975014	-1.29116913925458
MA8	FBgn0030758	0.8748370486624	0.658376971960251	-0.207220165380566	-1.32599385524208
MA8	FBgn0030796	1.13316782519616	0.473641493966827	-0.486642666076461	-1.12016665308653
MA8	FBgn0030853	1.45628343354077	-0.217827423163891	-0.799371184483666	-0.43908482589321
MA8	FBgn0030869	0.92386660753615	0.33765172491487	0.155608290052611	-1.41712662250363
MA8	FBgn0030976	0.971546786687048	0.309201000158208	0.114720185492287	-1.39546797233754
MA8	FBgn0030991	1.09822921245776	0.271135271990296	-0.0590630627093229	-1.31030142173873
MA8	FBgn0031011	1.07944273252034	0.60235195781336	-0.670957920797273	-1.01083676953643
MA8	FBgn0031069	1.1799936651006	0.436185684655778	-0.572145662944882	-1.04403368681149
MA8	FBgn0031190	1.33633999558543	0.10148175650154	-0.427165118654553	-1.01065663343241
MA8	FBgn0031322	1.20121498767752	0.281072410584994	-0.305544750634525	-1.17674264762799
MA8	FBgn0031436	1.20220825471582	0.330612718258305	-1.13425588555052	-0.398565087423605
MA8	FBgn0031449	0.964049852439244	0.654352629376529	-0.401269125313779	-1.21713335650199
MA8	FBgn0031478	1.18488149267764	0.419514618472987	-0.544302832219149	-1.06009327893148
MA8	FBgn0031500	1.2793713359672	0.212546314612157	-1.06621178061967	-0.42570586995968
MA8	FBgn0031632	0.834657387159587	-0.155933055238879	0.672739254099217	-1.35146358601992
MA8	FBgn0031637	1.06993506216451	0.452847227017992	-0.266045103116622	-1.25673718606589
MA8	FBgn0031645	1.29744974341066	0.262764834297467	-0.656729736329747	-0.903484841378376
MA8	FBgn0031654	1.3699411380483	0.117455453610369	-0.784264194446304	-0.703132397212363
MA8	FBgn0031771	1.33428290777223	0.16004877848779	-0.944092118993697	-0.550239567266326
MA8	FBgn0031801	1.32827669054524	0.0904600684641866	-0.37688453502098	-1.04185222398844
MA8	FBgn0031830	1.40514668155578	0.002169332958586	-0.570825565901585	-0.836490448612786
MA8	FBgn0031836	1.3456601508232	0.174236506453336	-0.803522827517844	-0.716373829758695
MA8	FBgn0031912	1.22833054316765	0.287899942374015	-1.11786533468156	-0.398365150860106
MA8	FBgn0031969	1.17822553538587	-0.21656973078996	0.261631253552975	-1.22328705814888
MA8	FBgn0032068	1.21294510793648	0.331236563028866	-1.10883850657568	-0.435343164389664
MA8	FBgn0032079	0.789361269797888	0.707613986101359	-0.13378291264743	-1.36319234325182
MA8	FBgn0032129	0.91568954515041	0.657841763440371	-0.291408973903276	-1.2821223346875
MA8	FBgn0032139	1.15741934759263	0.242208785932313	-0.142034584458676	-1.25759354906627
MA8	FBgn0032218	1.07500376838089	0.199163860810774	0.0675256803990538	-1.34169330959071
MA8	FBgn0032495	1.13072587117346	0.544868939065713	-0.735895836313676	-0.939698973925494
MA8	FBgn0032726	1.34635275050743	0.173115411331505	-0.798292984816676	-0.721175177022259
MA8	FBgn0032783	1.00370967175786	0.401213888667478	-0.0525813277289213	-1.35234223269641
MA8	FBgn0032949	0.919492456635208	0.655047666455467	-0.294391842686459	-1.28014828040422
MA8	FBgn0033027	1.47675913484178	-0.251842213986348	-0.665123559956806	-0.55979336089863
MA8	FBgn0033226	1.32964894281363	-0.202591294079651	-1.09071995889642	-0.0363376898375661
MA8	FBgn0033294	1.14614185882261	0.520351483454042	-0.717071925182887	-0.949421417093766
MA8	FBgn0033402	1.18837115182399	0.443882201220613	-0.644929286516814	-0.987324066527791
MA8	FBgn0033464	1.15319830239967	0.490947543816245	-0.62522729482426	-1.01891855139165
MA8	FBgn0033570	1.30539638040248	0.174946519737904	-1.03139855583617	-0.448944344304214
MA8	FBgn0033723	1.25283661964966	0.2873887717012	-0.485805669483736	-1.05441972186712
MA8	FBgn0033782	1.46641962869181	-0.643592828985999	-0.191322768625541	-0.631504031080269
MA8	FBgn0033853	0.776771415473518	0.702829557440612	-0.104171954306849	-1.37542901860728
MA8	FBgn0033919	1.00149836649335	0.623814077140362	-0.433818031188349	-1.19149441244537
MA8	FBgn0033978	1.23092382516603	0.396812914254922	-0.849941914648417	-0.777794824772532
MA8	FBgn0034045	1.02776702326989	0.606455025561928	-0.470292343109951	-1.16392970572187
MA8	FBgn0034053	1.11706524838781	0.386193678150577	-0.265252051328564	-1.23800687520982
MA8	FBgn0034075	1.11665222014217	0.281173102343181	-0.108543416752569	-1.28928190573278
MA8	FBgn0034087	1.22362829474967	0.335008856591545	-0.482815643541182	-1.07582150780004
MA8	FBgn0034142	1.06628560280999	0.609083541969131	-0.627183543290533	-1.04818560148859
MA8	FBgn0034245	1.2399403955501	0.381748569096208	-0.841490007675677	-0.780198956970628
MA8	FBgn0034300	1.07636985703885	0.443262957128611	-0.264688172810784	-1.25494464135668
MA8	FBgn0034356	1.4230861539176	-0.0551664224437131	-0.81845943541092	-0.549460296062969
MA8	FBgn0034382	0.499638910156624	0.754829201509533	0.207555952016906	-1.46202406368306
MA8	FBgn0034387	1.29326390732858	0.280620438558341	-0.71565168146457	-0.858232664422347
MA8	FBgn0034394	1.01149400694987	0.644404848094873	-0.51922482809186	-1.13667402695289
MA8	FBgn0034480	1.27009431614146	0.282791658882722	-0.551540919871409	-1.00134505515277
MA8	FBgn0034497	1.36440400378975	0.132362646017827	-0.767444311152919	-0.729322338654653
MA8	FBgn0034501	0.722642909001553	0.71600690113246	-0.0373187813770695	-1.40133102875694
MA8	FBgn0034588	1.18929828754724	0.160637516982116	-0.105493656490622	-1.24444214803873
MA8	FBgn0034647	0.900661845250855	-0.364236336446593	0.709607261877279	-1.24603277068154
MA8	FBgn0034693	0.842674730312869	0.329627808925202	0.278168747713459	-1.45047128695153
MA8	FBgn0034718	1.28034946325861	0.309313521150738	-0.767297916645966	-0.822365067763383
MA8	FBgn0034797	1.09182734696984	0.581500596234193	-0.649906243201859	-1.02342170000217
MA8	FBgn0034877	1.21832818220368	0.393259485990118	-0.982451711065213	-0.629135957128586
MA8	FBgn0034897	1.31850960988907	-0.249194276811763	0.025573080679551	-1.09488841375686
MA8	FBgn0034920	1.33460628569993	0.182604128824416	-0.889978860130491	-0.627231554393859
MA8	FBgn0034962	1.2868605036188	-0.183988901242448	0.0410062815429017	-1.14387788391925
MA8	FBgn0035186	1.34116673338002	0.170614375871206	-0.877178367031469	-0.634602742219761
MA8	FBgn0035241	1.46152961237738	-0.217060789005389	-0.476521543606391	-0.767947279765595
MA8	FBgn0035471	1.0607337384895	0.363610554881038	-0.108743208292114	-1.31560108507842
MA8	FBgn0035473	1.08270317592339	0.481040111828042	-0.349605690633927	-1.2141375971175
MA8	FBgn0035600	1.34345202178707	0.133097258518492	-0.529321420094268	-0.947227860211298
MA8	FBgn0035656	1.08571110443905	0.578927662248074	-0.608083962632516	-1.0565548040546
MA8	FBgn0035924	0.920621038334238	-0.331958739229864	0.672363902682974	-1.26102620178735
MA8	FBgn0035968	1.03967042320325	0.568217261976373	-0.414352293507765	-1.19353539167186
MA8	FBgn0035982	1.40868545021011	0.0143695466710881	-0.673738237925755	-0.749316758955447
MA8	FBgn0036030	1.18307412393927	0.444844721526698	-0.617250364370689	-1.01066848109527
MA8	FBgn0036111	0.984844046965386	0.624185481932054	-0.388590086850644	-1.2204394420468
MA8	FBgn0036134	1.13106860636196	0.492492620745552	-0.528797136005894	-1.09476409110162
MA8	FBgn0036152	1.27534607503889	0.0832914747482817	-0.208358626223185	-1.15027892356399
MA8	FBgn0036232	1.42384166114428	-0.0297227460388877	-0.695096343892543	-0.699022571212849
MA8	FBgn0036454	0.982195966620712	0.653331769491841	-0.449678827386367	-1.18584890872619
MA8	FBgn0036833	1.20953714036835	0.403922536003733	-0.996783024608322	-0.616676651763758
MA8	FBgn0036837	1.44458138978378	-0.220804673233837	-0.852320447006458	-0.37145626954349
MA8	FBgn0036862	1.16412605837302	0.502378522513865	-0.789619841078366	-0.87688473980852
MA8	FBgn0036992	1.270065853445	0.302361597173073	-0.958327276111059	-0.61410017450701
MA8	FBgn0036997	1.16501884557623	0.500637224209087	-0.783389245556268	-0.882266824229053
MA8	FBgn0037010	1.13748955463914	0.523183267400682	-0.666813215619447	-0.993859606420372
MA8	FBgn0037270	1.25091684874956	0.341377986288771	-0.955782449932217	-0.636512385106111
MA8	FBgn0037292	1.44869494987284	-0.123269877600351	-0.724807899832203	-0.600617172440285
MA8	FBgn0037323	1.25581435127769	0.345047875084764	-0.694383140245824	-0.906479086116628
MA8	FBgn0037547	1.05827843884618	0.477502133300658	-0.281717746909205	-1.25406282523764
MA8	FBgn0037637	1.49723841639249	-0.467044070688539	-0.446188662662783	-0.584005683041169
MA8	FBgn0037643	1.19044719570981	0.448708694127604	-0.681592499224919	-0.957563390612491
MA8	FBgn0037715	1.14841578303984	0.511794276814208	-0.686823687692737	-0.973386372161312
MA8	FBgn0037782	1.0894121707646	0.542774870301085	-0.510676351853479	-1.1215106892122
MA8	FBgn0037807	1.20420822107927	0.43724754275154	-0.744870666252799	-0.896585097578007
MA8	FBgn0038082	1.18878522198285	0.365738312041333	-0.427437901200426	-1.12708563282375
MA8	FBgn0038098	1.30863796476318	0.235396889786641	-0.630537454439684	-0.913497400110138
MA8	FBgn0038143	1.02539349511357	0.520374406748487	-0.281417037616193	-1.26435086424587
MA8	FBgn0038294	1.04331213478271	0.418017990366196	-0.15229758345261	-1.30903254169629
MA8	FBgn0038391	1.32003480332528	0.112709808836222	-0.3858983622038	-1.0468462499577
MA8	FBgn0038449	1.17583710635773	0.485418714984868	-0.799884468424184	-0.86137135291841
MA8	FBgn0038680	1.14399687234177	0.513818851305714	-0.665989389377108	-0.99182633427038
MA8	FBgn0038740	1.21537625129224	0.130811821099755	-0.125536882955292	-1.22065118943671
MA8	FBgn0038820	1.35561485368305	0.151888840852819	-0.715317136532693	-0.79218655800318
MA8	FBgn0038877	1.03151212836311	0.499695991964349	-0.258658554820116	-1.27254956550735
MA8	FBgn0038922	1.30848883702288	0.255183747326069	-0.771780374392916	-0.791892209956038
MA8	FBgn0038947	1.02417480335415	0.62480962234162	-0.507392788447413	-1.14159163724835
MA8	FBgn0038979	1.04973009149309	-0.252087026578788	0.471925743318553	-1.26956880823286
MA8	FBgn0038983	1.09377491503788	0.598039753670306	-0.759633202553961	-0.932181466154227
MA8	FBgn0039112	1.30813268072324	0.119984151480622	-1.07087338902579	-0.357243443178077
MA8	FBgn0039156	1.07480240890504	0.60000133463529	-0.634529509730103	-1.04027423381023
MA8	FBgn0039213	1.15474852985459	-0.0832709846278612	0.201007354269981	-1.27248489949671
MA8	FBgn0039348	1.47359655168741	-0.241986825756424	-0.53989596852157	-0.691713757409418
MA8	FBgn0039594	0.994355298140585	0.26661985215326	0.126196715250411	-1.38717186554425
MA8	FBgn0039668	1.20912326224334	0.115323175258728	-0.0931703569515796	-1.23127608055049
MA8	FBgn0039685	1.44900303340895	-0.118528892556421	-0.690340765994391	-0.640133374858142
MA8	FBgn0039909	1.31228094213122	0.246803649932428	-0.750956419325824	-0.808128172737822
MA8	FBgn0040074	1.26992334420922	0.315988636297006	-0.915200574196575	-0.670711406309657
MA8	FBgn0040299	1.28038860132132	0.137615340789147	-0.298941330621694	-1.11906261148877
MA8	FBgn0040319	1.04460865240292	0.582319438129661	-0.4625728018451	-1.16435528868748
[truncated: 78 more rows]
