# Supplementary material for: Transcriptome features of innate immune memory in Drosophila
Source: PLoS Genet. 2022 Oct 17;18(10):e1010005. doi: 10.1371/journal.pgen.1010005 (PMC9612818; doi:10.1371/journal.pgen.1010005)
Supplement: S4 Data — Z-scores from comparison between conditions (SS, TS, SP, TP in S1 Table) were indicated for 5965 DEGs. DEGs were divided into 11 clustering groups (name). (ZIP) [file pgen.1010005.s022.zip › S4_Data.txt]

Group	Gene	SS	TS	SP	TP
TP1	FBgn0000014	1.49918699477655	-0.545847893509525	-0.471159975252759	-0.482179126014268
TP1	FBgn0000015	1.48569248914166	-0.66897717099	-0.484762557317022	-0.331952760834638
TP1	FBgn0000024	1.4964044330947	-0.404957729991722	-0.569755170846854	-0.521691532256127
TP1	FBgn0000028	1.49935064362125	-0.539921919676641	-0.47022147094206	-0.489207253002554
TP1	FBgn0000036	1.4974594763946	-0.46883993415633	-0.58054854888212	-0.448070993356149
TP1	FBgn0000037	1.4969303358126	-0.411898256762631	-0.521396267791543	-0.563635811258424
TP1	FBgn0000038	1.49334605498273	-0.433442523587689	-0.630816504039559	-0.429087027355481
TP1	FBgn0000044	1.47161549150181	-0.324393525582712	-0.385120179220634	-0.76210178669846
TP1	FBgn0000045	1.40073689794553	-0.577443842472015	0.0158982207572766	-0.839191276230786
TP1	FBgn0000046	1.48635719861813	-0.499167107739707	-0.328818926261481	-0.658371164616946
TP1	FBgn0000047	1.36990423522262	-0.951349568413888	0.0463614551666785	-0.464916121975413
TP1	FBgn0000055	1.3341862734154	-0.877331518175452	-0.644286885959752	0.187432130719802
TP1	FBgn0000064	0.921449526629812	-1.40871218431912	0.0891187034133665	0.398143954275939
TP1	FBgn0000099	1.45415650687098	-0.565104071968179	-0.152225751007659	-0.736826683895146
TP1	FBgn0000108	1.4998728943326	-0.499049947337289	-0.484487194977168	-0.516335752018147
TP1	FBgn0000114	1.48585220190218	-0.606620761939532	-0.302264850350003	-0.576966589612642
TP1	FBgn0000183	1.47688508503033	-0.30362385154896	-0.448153107031662	-0.725108126449707
TP1	FBgn0000210	1.49742833373225	-0.443269540020014	-0.474187436002465	-0.57997135770977
TP1	FBgn0000212	1.49485055312857	-0.589039039279642	-0.388844908096663	-0.516966605752265
TP1	FBgn0000250	1.45049393050669	-0.26095965991377	-0.349337386688591	-0.840196883904324
TP1	FBgn0000251	1.49943813895612	-0.537686041567131	-0.487784005397522	-0.473968091991466
TP1	FBgn0000253	1.49737233717654	-0.430180689429666	-0.57465463407258	-0.492537013674294
TP1	FBgn0000256	1.39321299037364	-0.799205272615394	0.0521421788327011	-0.646149896590941
TP1	FBgn0000259	1.49980581807424	-0.49905976065422	-0.52006474836019	-0.480681309059828
TP1	FBgn0000261	1.49103350118727	-0.343275832378887	-0.561489966667487	-0.586267702140894
TP1	FBgn0000273	1.49905253343966	-0.449428815963144	-0.524446327964133	-0.525177389512382
TP1	FBgn0000283	1.48989128063582	-0.528934793372949	-0.341314183905922	-0.619642303356948
TP1	FBgn0000286	1.49833451161514	-0.456245668300936	-0.564970511738527	-0.477118331575678
TP1	FBgn0000289	1.49630429073849	-0.588030560119139	-0.416633898647331	-0.491639831972021
TP1	FBgn0000299	1.48840530017041	-0.617330861970645	-0.545462036226662	-0.325612401973099
TP1	FBgn0000307	1.49084727775652	-0.372980099622007	-0.640929703965205	-0.47693747416931
TP1	FBgn0000308	1.49847436280158	-0.441551908903314	-0.50539654623309	-0.551525907665177
TP1	FBgn0000370	1.45824437080506	-0.170269406970299	-0.730854996940981	-0.557119966893784
TP1	FBgn0000376	1.4990374440549	-0.509480622125363	-0.451738400007102	-0.537818421922432
TP1	FBgn0000382	1.48679495998317	-0.311217775242949	-0.616014331515462	-0.559562853224759
TP1	FBgn0000406	0.979395518949514	-0.0581080081266525	-1.35870348005509	0.437415969232224
TP1	FBgn0000412	1.48582567955799	-0.673441723656605	-0.472578907769219	-0.339805048132169
TP1	FBgn0000413	1.49931424156139	-0.538484007975191	-0.464692373401341	-0.496137860184854
TP1	FBgn0000414	1.49880832016266	-0.443615627964101	-0.533208173010992	-0.521984519187567
TP1	FBgn0000448	1.49848425842483	-0.451364550276161	-0.559512103032531	-0.487607605116139
TP1	FBgn0000459	1.47736319038428	-0.688916532015836	-0.267795584866193	-0.520651073502247
TP1	FBgn0000479	1.49970530863354	-0.527527199294276	-0.490206282006309	-0.481971827332954
TP1	FBgn0000489	1.4708065821526	-0.586688626786737	-0.21656820891898	-0.667549746446885
TP1	FBgn0000490	1.49676167246588	-0.525391332224674	-0.408586937617689	-0.562783402623522
TP1	FBgn0000499	1.45447914796293	-0.676973178555611	-0.139815284238914	-0.637690685168399
TP1	FBgn0000504	1.49727134056311	-0.458407220519525	-0.584324366757428	-0.454539753286157
TP1	FBgn0000524	1.47648648069816	-0.434965628167868	-0.310510894160568	-0.731009958369723
TP1	FBgn0000535	1.49099108570587	-0.609339476348521	-0.533010957408777	-0.348640651948571
TP1	FBgn0000541	1.49859377100306	-0.465592452426344	-0.472372914819378	-0.560628403757338
TP1	FBgn0000546	1.49908849459206	-0.450402899827824	-0.524047098725739	-0.524638496038496
TP1	FBgn0000547	1.4956289176489	-0.510153592294128	-0.399848899847271	-0.585626425507503
TP1	FBgn0000557	1.48121448170338	-0.700459841833909	-0.317676682622078	-0.463077957247397
TP1	FBgn0000562	1.47182200138817	-0.27041382542654	-0.461195026242584	-0.74021314971905
TP1	FBgn0000565	1.45873117992513	-0.498136094569364	-0.195172730537144	-0.765422354818625
TP1	FBgn0000567	1.49985717384152	-0.493395305125172	-0.519149231480897	-0.487312637235449
TP1	FBgn0000568	1.48761357118824	-0.435205408761332	-0.378182723244271	-0.674225439182632
TP1	FBgn0000575	1.49190228750427	-0.350565599298713	-0.572485925719138	-0.568850762486414
TP1	FBgn0000578	1.49785710216702	-0.432926449587068	-0.501159229970008	-0.56377142260994
TP1	FBgn0000611	1.49937005126323	-0.467254715928136	-0.49447703861176	-0.537638296723332
TP1	FBgn0000633	1.4887704575426	-0.397291382064294	-0.668333983743726	-0.423145091734585
TP1	FBgn0000635	1.48294369389774	-0.282315909386377	-0.585784791011527	-0.614842993499838
TP1	FBgn0000659	1.49544495598112	-0.593690691565954	-0.498811304168114	-0.402942960247056
TP1	FBgn0000662	1.49767907514698	-0.438861482114314	-0.485758826724895	-0.573058766307767
TP1	FBgn0000711	1.49993459032796	-0.497657411575526	-0.512398116845722	-0.489879061906713
TP1	FBgn0000719	1.48724581406664	-0.406682624930921	-0.400817032289536	-0.679746156846184
TP1	FBgn0000810	1.49771825445551	-0.545244007034611	-0.421714618891051	-0.530759628529851
TP1	FBgn0001078	1.49922288977247	-0.475321948318503	-0.545216093175943	-0.478684848278022
TP1	FBgn0001090	1.49623785322366	-0.564436835745077	-0.400491117411684	-0.531309900066894
TP1	FBgn0001098	1.46799641706725	-0.619051502589429	-0.199296944903974	-0.649647969573849
TP1	FBgn0001099	1.49703857208036	-0.587186462439701	-0.445648627311711	-0.464203482328951
TP1	FBgn0001105	1.48868224192685	-0.460637707006849	-0.660992166700779	-0.367052368219219
TP1	FBgn0001114	1.44573057605994	-0.571703503040479	-0.754075473574984	-0.119951599444482
TP1	FBgn0001122	1.49987938275812	-0.483605386025538	-0.514510755767441	-0.501763240965138
TP1	FBgn0001123	1.49219325470187	-0.375476705317554	-0.624873718581955	-0.49184283080236
TP1	FBgn0001139	1.49793756128835	-0.532118341457536	-0.425334656729678	-0.540484563101139
TP1	FBgn0001145	1.49138932637886	-0.376664737236298	-0.478065074990756	-0.636659514151804
TP1	FBgn0001168	1.48969339366055	-0.486864439611659	-0.358334683226821	-0.644494270822069
TP1	FBgn0001169	1.49228171806858	-0.607801043606808	-0.521360921027386	-0.363119753434384
TP1	FBgn0001186	1.49930217836891	-0.54275916249619	-0.475254982019296	-0.481288033853429
TP1	FBgn0001215	1.49991106616676	-0.508857723261987	-0.484635233857343	-0.506418109047426
TP1	FBgn0001226	1.46743031007327	-0.196045193454408	-0.634190922248742	-0.637194194370119
TP1	FBgn0001235	1.49877087735393	-0.495425656874362	-0.452233455833875	-0.551111764645693
TP1	FBgn0001257	1.48420681377241	-0.304554635969161	-0.65535080699816	-0.524301370805091
TP1	FBgn0001280	1.48484214857917	-0.64826198010105	-0.530243221338526	-0.306336947139592
TP1	FBgn0001281	1.49758775236224	-0.553672876763306	-0.522896731683467	-0.421018143915463
TP1	FBgn0001297	1.42104377894068	-0.377118881329399	-0.138865638748115	-0.905059258863165
TP1	FBgn0001320	1.47947459857547	-0.431860986028948	-0.328994254932655	-0.718619357613866
TP1	FBgn0001332	1.49880554879512	-0.500500044341798	-0.450292275336224	-0.548013229117097
TP1	FBgn0001404	1.48446804342053	-0.391188472024749	-0.395484076572353	-0.697795494823429
TP1	FBgn0001491	1.49848825727096	-0.455044956997192	-0.560964926563225	-0.482478373710545
TP1	FBgn0001624	1.49957056172099	-0.480759155190051	-0.485214547009642	-0.533596859521292
TP1	FBgn0001942	1.4946325560549	-0.423275922028996	-0.616327240054862	-0.455029393971044
TP1	FBgn0001961	1.48837292193208	-0.349222169624583	-0.486035854786086	-0.653114897521415
TP1	FBgn0001974	1.49775504408035	-0.535083556757155	-0.540695742682282	-0.421975744640909
TP1	FBgn0001981	1.48823982819354	-0.4142021918601	-0.40137159942195	-0.672666036911491
TP1	FBgn0001994	1.47156767102079	-0.730524063469781	-0.255956608031043	-0.485086999519967
TP1	FBgn0002022	1.49539302565516	-0.552652939001934	-0.387719005248838	-0.555021081404384
TP1	FBgn0002023	1.48448898295132	-0.330431608434236	-0.67994418610368	-0.474113188413405
TP1	FBgn0002044	1.46948962444811	-0.618030166414058	-0.206472627987517	-0.644986830046538
TP1	FBgn0002121	1.44664367074314	-0.136418292705399	-0.532094664552774	-0.778130713484969
TP1	FBgn0002521	1.49874136238039	-0.499618208777859	-0.549723495202758	-0.449399658399776
TP1	FBgn0002525	1.49392089025456	-0.405058702798956	-0.469206798076267	-0.61965538937934
TP1	FBgn0002526	1.39326776433962	-0.622079091025015	0.0471044941922735	-0.818293167506882
TP1	FBgn0002552	1.48764530765022	-0.639925489653332	-0.328748496944283	-0.518971321052608
TP1	FBgn0002565	1.44918607637422	-0.579061003900852	-0.1301123362605	-0.74001273621287
TP1	FBgn0002579	1.49343527159614	-0.403913626791213	-0.625309454903915	-0.464212189901015
TP1	FBgn0002643	1.49998531326472	-0.506143142325636	-0.497933285649226	-0.49590888528986
TP1	FBgn0002723	1.46479943386898	-0.226446305798755	-0.484407401712018	-0.753945726358211
TP1	FBgn0002736	1.49950937596272	-0.4884635367423	-0.535256403854587	-0.475789435365838
TP1	FBgn0002773	1.46707594298713	-0.751590642377418	-0.241897762405502	-0.473587538204212
TP1	FBgn0002855	1.34558756046659	-0.196780003340848	-1.06977855877889	-0.0790289983468512
TP1	FBgn0002869	1.49209991789041	-0.353360849019556	-0.583698036192155	-0.555041032678697
TP1	FBgn0002914	1.49752648096962	-0.549169129235191	-0.418785206056031	-0.529572145678397
TP1	FBgn0002921	1.49974060548257	-0.475154210012036	-0.519972783758668	-0.504613611711861
TP1	FBgn0002945	1.49873374621831	-0.466149936818997	-0.475141372301722	-0.557442437097594
TP1	FBgn0002985	1.41421399373348	-0.549573661872572	-0.0297247621041799	-0.834915569756733
TP1	FBgn0003016	1.48051407133272	-0.362050342417013	-0.398737195244957	-0.719726533670754
TP1	FBgn0003028	1.48434913085257	-0.298421820618434	-0.545845282180417	-0.640082028053723
TP1	FBgn0003042	1.49822226507357	-0.433038608199851	-0.548395258613951	-0.516788398259769
TP1	FBgn0003044	1.49483772507869	-0.52399153239218	-0.386372895091801	-0.584473297594711
TP1	FBgn0003093	1.49164931507364	-0.366924633684303	-0.624995517098223	-0.499729164291117
TP1	FBgn0003118	1.49902300561143	-0.455172795256348	-0.500290361395476	-0.543559848959604
TP1	FBgn0003134	1.49893711695574	-0.450783119442062	-0.542362202974124	-0.505791794539557
TP1	FBgn0003137	1.45397378014876	-0.660682873413429	-0.13702731449479	-0.656263592240537
TP1	FBgn0003141	1.49833500555713	-0.480209243951297	-0.564295388998349	-0.453830372607482
TP1	FBgn0003145	1.48384054365732	-0.556818323214067	-0.634516223206653	-0.292505997236604
TP1	FBgn0003159	1.46467984814089	-0.604096973284898	-0.18587545281335	-0.674707422042645
TP1	FBgn0003165	1.49992469874184	-0.496754060679459	-0.489634654459402	-0.513535983602983
TP1	FBgn0003209	1.39453256203938	-0.243506541284329	-0.167130195156308	-0.983895825598744
TP1	FBgn0003210	1.49328813787301	-0.594167511046081	-0.369414960110148	-0.529705666716784
TP1	FBgn0003218	1.49553476350353	-0.602196776190855	-0.417442001766636	-0.475895985546041
TP1	FBgn0003261	1.45722475032562	-0.150913303778606	-0.637401293877559	-0.668910152669454
TP1	FBgn0003275	1.49870625611719	-0.551988293436768	-0.496283110037899	-0.450434852642517
TP1	FBgn0003285	1.47156822370653	-0.759634296162762	-0.311146541660047	-0.400787385883722
TP1	FBgn0003301	1.48853187148755	-0.423190221980004	-0.395363708225627	-0.669977941281921
TP1	FBgn0003310	1.49863877569493	-0.454076525231621	-0.488067226954221	-0.556495023509091
TP1	FBgn0003345	1.49505104100755	-0.414724522680651	-0.472070447614066	-0.60825607071283
TP1	FBgn0003360	1.48053377048654	-0.666260926599659	-0.534800042426452	-0.279472801460429
TP1	FBgn0003371	1.48701992608124	-0.330968094437584	-0.652201185212487	-0.503850646431174
TP1	FBgn0003380	1.49908260324962	-0.5227017373581	-0.526101148829363	-0.450279717062161
TP1	FBgn0003386	1.49525038608361	-0.487015322060924	-0.407232582632488	-0.6010024813902
TP1	FBgn0003391	1.48326465349876	-0.44954871371436	-0.33860590174599	-0.695110038038407
TP1	FBgn0003392	1.48634292684179	-0.561039285891822	-0.307851611276581	-0.617452029673388
TP1	FBgn0003396	1.4158068104803	-0.334156555110848	-0.154271874818043	-0.927378380551414
TP1	FBgn0003415	1.48593177358982	-0.361574936319281	-0.441386902162849	-0.68296993510769
TP1	FBgn0003429	1.49955070886449	-0.519874740387892	-0.514286135961181	-0.465389832515422
TP1	FBgn0003435	1.48284947207411	-0.685825172527801	-0.317341314915061	-0.479682984631244
TP1	FBgn0003447	1.49777084150975	-0.451817419339732	-0.470373264288404	-0.575580157881615
TP1	FBgn0003460	1.49792281768886	-0.521070509171738	-0.426812274365487	-0.550040034151636
TP1	FBgn0003463	1.49103220521559	-0.524852861015997	-0.351557974942299	-0.614621369257298
TP1	FBgn0003475	1.4926043765622	-0.539313965619798	-0.360689787836983	-0.592600623105417
TP1	FBgn0003499	1.42589222582925	-0.370680461306854	-0.158355681224136	-0.896856083298257
TP1	FBgn0003507	1.4768201905715	-0.263080392463622	-0.688136998996294	-0.52560279911158
TP1	FBgn0003514	1.45149005062051	-0.223237070931431	-0.403129864215012	-0.825123115474062
TP1	FBgn0003520	1.49970449915747	-0.514751825366247	-0.471847610750715	-0.513105063040507
TP1	FBgn0003638	1.49607672855181	-0.450501753614608	-0.600855016468858	-0.444719958468344
TP1	FBgn0003651	1.49683205512488	-0.473191641350486	-0.588186498372834	-0.435453915401564
TP1	FBgn0003656	1.4872690828841	-0.427818885983642	-0.381765110553828	-0.677685086346629
TP1	FBgn0003660	1.43862186701548	-0.0805643762721116	-0.649733430569659	-0.708324060173709
TP1	FBgn0003710	1.49561120865582	-0.414757375484592	-0.481262198705113	-0.599591634466111
TP1	FBgn0003721	1.49507800438617	-0.457989572979808	-0.425778099680175	-0.611310331726186
TP1	FBgn0003742	1.49889484889427	-0.455910876075104	-0.49363771155055	-0.549346261268613
TP1	FBgn0003744	1.49967526446526	-0.493151576161615	-0.478456033116964	-0.528067655186678
TP1	FBgn0003862	1.47706170783836	-0.427406172637282	-0.319007088926074	-0.730648446275006
TP1	FBgn0003888	1.45914361598928	-0.231183551637931	-0.435779143360699	-0.792180920990655
TP1	FBgn0003896	1.49637017091121	-0.53873680956427	-0.401008794680615	-0.556624566666323
TP1	FBgn0003963	1.49342865155214	-0.408972990849267	-0.457404733662781	-0.627050927040094
TP1	FBgn0003964	1.49637357809012	-0.462519618907393	-0.596030432299347	-0.437823526883375
TP1	FBgn0003984	1.48000065788822	-0.491703065450797	-0.294824835707275	-0.693472756730147
TP1	FBgn0003997	1.49942601392811	-0.538161107521135	-0.487308565937592	-0.473956340469383
TP1	FBgn0004049	1.49471646325376	-0.473295516888829	-0.410302123592893	-0.611118822772034
TP1	FBgn0004050	1.49965877177166	-0.494482749727203	-0.476888197560229	-0.528287824484232
TP1	FBgn0004055	1.4895161542851	-0.344276328259089	-0.51333961963436	-0.631900206391651
TP1	FBgn0004102	1.49413328784799	-0.41524284943916	-0.458399537366307	-0.620490901042523
TP1	FBgn0004103	1.49994655440384	-0.490058345836627	-0.499197161341746	-0.51069104722547
TP1	FBgn0004169	1.48115809488333	-0.577036982341038	-0.272503426226183	-0.631617686316112
TP1	FBgn0004177	1.49318658003394	-0.377594100015423	-0.610442427445621	-0.505150052572892
TP1	FBgn0004179	1.49504211496204	-0.430668821446861	-0.451787061095627	-0.61258623241955
TP1	FBgn0004198	1.49002315053996	-0.338781514059962	-0.541128472686094	-0.610113163793909
TP1	FBgn0004227	1.49970251178654	-0.503974394623979	-0.52199851580021	-0.473729601362347
TP1	FBgn0004237	1.47551623265963	-0.24533587970695	-0.66981815328426	-0.560362199668416
TP1	FBgn0004242	1.49954216744901	-0.468237865118891	-0.528542219219904	-0.502762083110216
TP1	FBgn0004244	1.49930194969033	-0.469392238277364	-0.541483929082439	-0.488425782330528
TP1	FBgn0004362	1.49108373986955	-0.507775477365689	-0.624668746479895	-0.358639516023971
TP1	FBgn0004363	0.837367825356603	-1.25475415968829	-0.355798395109027	0.773184729440721
TP1	FBgn0004364	1.48406098631265	-0.667262846326302	-0.311590800525475	-0.505207339460874
TP1	FBgn0004369	1.49831783909709	-0.433576862604277	-0.521928176571705	-0.542812799921109
TP1	FBgn0004370	1.43122069966027	-0.396693886715509	-0.157320073601977	-0.877206739342779
TP1	FBgn0004373	1.47911837373643	-0.323661656686595	-0.436462906311002	-0.718993810738831
TP1	FBgn0004396	1.48911418182668	-0.591133660885669	-0.326688501579173	-0.571292019361836
TP1	FBgn0004397	1.46218572489707	-0.205917031694414	-0.504632186286534	-0.75163650691612
TP1	FBgn0004429	1.4876372467232	-0.671596447102226	-0.369729793400621	-0.446311006220352
TP1	FBgn0004432	1.49449985624251	-0.395462312777567	-0.604917227897735	-0.494120315567213
TP1	FBgn0004436	1.49668959413412	-0.405712321913188	-0.555540163535145	-0.535437108685787
TP1	FBgn0004449	1.4604035453685	-0.540126589822607	-0.184430376525152	-0.735846579020736
TP1	FBgn0004509	1.48178239208299	-0.27419201465804	-0.602694782897433	-0.604895594527516
TP1	FBgn0004516	1.49922101716529	-0.454685072727588	-0.516345273619233	-0.528190670818468
TP1	FBgn0004575	1.49627510442173	-0.597979133200554	-0.456695905468471	-0.441600065752703
TP1	FBgn0004580	1.49954882797952	-0.534265604717288	-0.478918335818337	-0.486364887443895
TP1	FBgn0004583	1.48846237027046	-0.526098732747089	-0.331803088218895	-0.630560549304474
TP1	FBgn0004587	1.49905941524802	-0.524178424358427	-0.525264930631756	-0.449616060257843
TP1	FBgn0004595	1.49940797616159	-0.466139547149799	-0.534907424537742	-0.498361004474049
TP1	FBgn0004606	1.4995454627764	-0.525573840737196	-0.46667346587404	-0.507298156165164
TP1	FBgn0004607	1.49622026565973	-0.535026804338512	-0.399588088451517	-0.561605372869698
TP1	FBgn0004636	1.49844535521958	-0.439956820652555	-0.55046365084257	-0.508024883724452
TP1	FBgn0004638	1.49940142848499	-0.463040383427413	-0.504637042249851	-0.531724002807729
TP1	FBgn0004646	1.48584261176137	-0.662220565426177	-0.497131062420151	-0.326490983915037
TP1	FBgn0004652	1.49983776249579	-0.479240441054617	-0.508589920988042	-0.512007400453132
TP1	FBgn0004655	1.49447697969684	-0.416655634779314	-0.461170035135171	-0.616651309782351
TP1	FBgn0004656	1.49961834566956	-0.484549817366556	-0.483303774621555	-0.531764753681448
TP1	FBgn0004666	1.47611642325335	-0.508334607718231	-0.701118219997706	-0.266663595537412
TP1	FBgn0004687	1.432041418428	-0.0907903733596227	-0.526512197224828	-0.814738847843547
TP1	FBgn0004828	1.49052909471501	-0.428389040771591	-0.655035950635024	-0.407104103308392
TP1	FBgn0004838	1.49812472429702	-0.444759868299935	-0.565555362509064	-0.487809493488022
TP1	FBgn0004858	1.4994228910971	-0.534499226505377	-0.466607317566403	-0.498316347025319
TP1	FBgn0004861	1.48889698379254	-0.584658812938989	-0.324572017071693	-0.579666153781861
TP1	FBgn0004864	1.49045108284757	-0.444515602206001	-0.39263943525721	-0.653296045384359
TP1	FBgn0004875	1.49117374533157	-0.569759758538707	-0.343931971977138	-0.57748201481573
TP1	FBgn0004876	1.47548042353547	-0.590782717873855	-0.23913925066631	-0.645558454995307
TP1	FBgn0004880	1.49584613754181	-0.426286066203351	-0.600905482591569	-0.468654588746889
TP1	FBgn0004882	1.47770073991193	-0.656809519727198	-0.255412419498753	-0.56547880068598
TP1	FBgn0004889	1.49947592181109	-0.482102184505569	-0.537189350336343	-0.480184386969177
TP1	FBgn0004907	1.44983208837952	-0.173986519919973	-0.801972546668333	-0.473873021791212
TP1	FBgn0004910	1.49258057248174	-0.378857511090826	-0.491743590758813	-0.6219794706321
TP1	FBgn0004919	1.48696126787237	-0.330215935261051	-0.504637526487468	-0.652107806123853
TP1	FBgn0004921	1.48853786568491	-0.376576413006512	-0.666017291780073	-0.445944160898322
TP1	FBgn0004924	1.49969946442663	-0.507728831118839	-0.472426010884812	-0.51954462242298
TP1	FBgn0004956	1.48053121725498	-0.546467241289397	-0.275768931784383	-0.658295044181204
TP1	FBgn0005536	1.48809470133517	-0.483269792597721	-0.348809201129835	-0.656015707607613
TP1	FBgn0005586	1.49857135321501	-0.438984447418421	-0.540145959365104	-0.519440946431483
TP1	FBgn0005612	1.4418140882694	-0.109613899060602	-0.770451079114882	-0.56174911009392
TP1	FBgn0005616	1.48761361468363	-0.6536196749616	-0.494502157314729	-0.339491782407298
TP1	FBgn0005630	1.49621342906457	-0.47585065472358	-0.425501302570943	-0.594861471770044
TP1	FBgn0005631	1.49812221175001	-0.502422833512268	-0.43664303459812	-0.559056343639623
TP1	FBgn0005640	1.45132396174062	-0.138579086245876	-0.576356686598189	-0.73638818889655
TP1	FBgn0005659	1.4789803187203	-0.302104354469912	-0.468372045587827	-0.708503918662558
TP1	FBgn0005666	1.4188576323073	-0.699307963861162	-0.0141337427400158	-0.705415925706124
TP1	FBgn0005671	1.49862395522355	-0.509742619013907	-0.442741757869274	-0.546139578340368
TP1	FBgn0005672	1.4973294843541	-0.416871844227256	-0.523981901582904	-0.556475738543937
TP1	FBgn0005677	1.49881719601707	-0.472467643460276	-0.55574610929643	-0.470603443260362
TP1	FBgn0005694	1.49311433042684	-0.413997426469007	-0.447446886615802	-0.631670017342031
TP1	FBgn0005775	1.49954612265115	-0.465240320492142	-0.520204461366474	-0.514101340792536
TP1	FBgn0010015	1.43562779081342	-0.861070990842785	-0.15985815674082	-0.414698643229809
TP1	FBgn0010053	1.4814515473724	-0.449256534037707	-0.7041887167701	-0.328006296564596
TP1	FBgn0010113	1.49736466413871	-0.452697553657072	-0.461921215273623	-0.58274589520802
TP1	FBgn0010173	1.47205887591423	-0.285922041050689	-0.438422116516579	-0.747714718346961
TP1	FBgn0010215	1.46840374540331	-0.376121349125756	-0.776122452384022	-0.316159943893531
TP1	FBgn0010226	1.37281116340568	-0.995562152526093	-0.0257025885876501	-0.351546422291933
TP1	FBgn0010228	1.48606246094982	-0.595237093509187	-0.587761282288475	-0.303064085152156
TP1	FBgn0010238	1.49826194614145	-0.521928176867333	-0.432541780485	-0.543791988789122
TP1	FBgn0010263	1.49292218135241	-0.607520910103152	-0.371517777264993	-0.513883493984264
TP1	FBgn0010280	1.47379385198954	-0.568893409427661	-0.234654944618108	-0.670245497943767
TP1	FBgn0010282	1.49833875770007	-0.515362302073159	-0.547440478068658	-0.435535977558254
TP1	FBgn0010288	1.49681484447128	-0.563696622456859	-0.409828911494642	-0.523289310519779
TP1	FBgn0010300	1.49991974113919	-0.487667429398332	-0.499274983247307	-0.512977328493549
TP1	FBgn0010303	1.45852647998648	-0.236122218877108	-0.424372373634595	-0.798031887474775
TP1	FBgn0010313	1.49993626427257	-0.495985642833985	-0.491227751016224	-0.512722870422362
TP1	FBgn0010341	1.44976375254972	-0.121300415652358	-0.64116814513513	-0.687295191762234
TP1	FBgn0010348	1.44519644020912	-0.162421984119754	-0.817840048486588	-0.464934407602777
TP1	FBgn0010350	1.49931939319172	-0.457185185779696	-0.520289294708806	-0.521844912703215
TP1	FBgn0010379	1.49517071035094	-0.385035016190872	-0.557512585454972	-0.552623108705092
TP1	FBgn0010406	1.49881286974192	-0.464958199579855	-0.555307763892421	-0.478546906269645
TP1	FBgn0010415	1.49384660293597	-0.426714374386579	-0.625630149011752	-0.44150207953764
TP1	FBgn0010421	1.49825735073087	-0.438952838118748	-0.556876250026679	-0.502428262585445
TP1	FBgn0010422	1.49690608188035	-0.552162687535026	-0.536083972065865	-0.408659422279465
TP1	FBgn0010423	1.48837719484594	-0.333648049570893	-0.519430966646449	-0.635298178628595
TP1	FBgn0010424	1.49827196099674	-0.495635772451159	-0.442638248213293	-0.559997940332285
TP1	FBgn0010434	1.47505290748246	-0.431573055158162	-0.305477912524039	-0.73800193980026
TP1	FBgn0010435	1.49496798195507	-0.440915868083865	-0.439988706266889	-0.614063407604317
TP1	FBgn0010453	1.49879094629458	-0.547515267305394	-0.449274772006961	-0.502000906982229
TP1	FBgn0010473	1.4999205303813	-0.509351530261077	-0.485642167308361	-0.504926832811862
TP1	FBgn0010482	1.49810992036818	-0.483339712069779	-0.447509811223978	-0.567260397074423
TP1	FBgn0010548	1.47700463835213	-0.247997681701105	-0.585131736728766	-0.643875219922262
TP1	FBgn0010612	1.477199039297	-0.72789206581157	-0.435174840708175	-0.31413213277726
TP1	FBgn0010620	1.49019035052717	-0.335262597705857	-0.578615539724282	-0.576312213097033
TP1	FBgn0010741	1.49825616257669	-0.458381404150175	-0.472792904330277	-0.567081854096239
TP1	FBgn0010762	1.48344235454901	-0.596516514335003	-0.28495723277051	-0.6019686074435
TP1	FBgn0010772	1.48664838032845	-0.445547390677619	-0.677742225843924	-0.363358763806908
TP1	FBgn0010774	1.45938414165972	-0.179301963030872	-0.736848994734923	-0.543233183893926
TP1	FBgn0010894	1.49814443854901	-0.467192077990774	-0.56962144155392	-0.461330919004316
TP1	FBgn0011205	1.48051880975284	-0.277983295155939	-0.539044330645532	-0.663491183951369
TP1	FBgn0011206	1.49762371946401	-0.576217951334682	-0.443356808320684	-0.478048959808649
TP1	FBgn0011217	1.49963184564467	-0.530407619912241	-0.490706552711693	-0.478517673020742
TP1	FBgn0011224	1.48644281158165	-0.52567162167879	-0.318187453184726	-0.642583736718136
TP1	FBgn0011236	1.48332892575683	-0.318380457492885	-0.482933500147166	-0.682014968116775
TP1	FBgn0011259	1.49987797068994	-0.484992234888594	-0.498722868753484	-0.516162867047868
TP1	FBgn0011260	1.49985374755041	-0.519671142765949	-0.489177526083009	-0.491005078701456
TP1	FBgn0011274	1.49117076570375	-0.415401567933379	-0.425609041809662	-0.650160155960708
TP1	FBgn0011288	1.49905584080861	-0.48711214703609	-0.548033246437879	-0.463910447334643
TP1	FBgn0011290	1.49673526098836	-0.465381503077418	-0.440316650290083	-0.591037107620859
TP1	FBgn0011300	1.47941021347673	-0.392697128545311	-0.725923956059172	-0.360789128872251
TP1	FBgn0011474	1.49586008492801	-0.467365868140165	-0.427438195735861	-0.601056021051979
TP1	FBgn0011481	1.49967165302893	-0.526546166360137	-0.475439313316037	-0.497686173352753
TP1	FBgn0011586	1.48775060298609	-0.354186138858272	-0.663390009153816	-0.470174454974
TP1	FBgn0011596	1.49940787241642	-0.460072204811271	-0.520044342517539	-0.519291325087614
TP1	FBgn0011603	1.4952309132547	-0.601220509489284	-0.486949625752395	-0.40706077801302
TP1	FBgn0011604	1.49737373749671	-0.45990570438471	-0.454747012153193	-0.58272102095881
TP1	FBgn0011655	1.49719785495666	-0.552813374818905	-0.413604986455213	-0.530779493682541
TP1	FBgn0011656	1.4950037269669	-0.475938587500662	-0.411554413888877	-0.607510725577362
TP1	FBgn0011661	1.47861709065423	-0.255464067013663	-0.597829692742338	-0.625323330898231
TP1	FBgn0011666	1.49744671847472	-0.418091573642587	-0.526467783610583	-0.552887361221547
TP1	FBgn0011694	1.02601081447793	0.29626847318096	-1.36303548478005	0.0407561971211594
TP1	FBgn0011725	1.46935519134429	-0.738407566193323	-0.245875793149728	-0.485071832001237
TP1	FBgn0011739	1.49898897984149	-0.453516887972902	-0.502138434433342	-0.54333365743525
TP1	FBgn0011746	1.49744316531584	-0.47791380063572	-0.440691159596966	-0.578838205083152
TP1	FBgn0011747	1.48719958869219	-0.337707053328803	-0.656980035373849	-0.492512499989534
TP1	FBgn0011754	1.49764763392069	-0.420163016089825	-0.534997065867227	-0.542487551963642
TP1	FBgn0011760	1.49995048394517	-0.495250928377017	-0.493281559245694	-0.511417996322461
TP1	FBgn0011763	1.4934250446008	-0.402909849327832	-0.625049808763547	-0.465465386509424
TP1	FBgn0011766	1.49916034045499	-0.536466736071195	-0.507155974352954	-0.455537630030838
TP1	FBgn0011817	1.49895282542228	-0.54761772861681	-0.456483997425459	-0.494851099380011
TP1	FBgn0011818	1.49478533323945	-0.402004659607381	-0.487550465749358	-0.605230207882713
TP1	FBgn0011837	1.48563431477793	-0.299986393597482	-0.595852979485899	-0.589794941694546
TP1	FBgn0012058	1.46276621889785	-0.674206157809029	-0.176510013494923	-0.612050047593899
TP1	FBgn0013263	1.49950141231593	-0.531828387417796	-0.468694860601179	-0.498978164296956
TP1	FBgn0013272	1.48490487652079	-0.296238973032557	-0.614786111446707	-0.573879792041527
TP1	FBgn0013303	1.49963409443065	-0.489032771069493	-0.530668103920392	-0.479933219440769
TP1	FBgn0013334	1.49899292847619	-0.449785929487311	-0.536751640298595	-0.512455358690281
TP1	FBgn0013342	1.49972186918595	-0.472686143753045	-0.514201211656313	-0.512834513776587
TP1	FBgn0013343	1.49256890565864	-0.452005306554962	-0.40507988373157	-0.635483715372109
TP1	FBgn0013432	1.49885312908893	-0.495767427777888	-0.549310480319786	-0.453775220991257
TP1	FBgn0013467	1.49718727085079	-0.454603051125018	-0.585617121715204	-0.456967098010566
TP1	FBgn0013469	1.37930765975986	-1.00652148567455	-0.27282257509132	-0.0999635989939913
TP1	FBgn0013576	1.48710695308024	-0.587721816370642	-0.588705453720344	-0.31067968298926
TP1	FBgn0013674	1.48522491597939	-0.662387018959741	-0.503123047877829	-0.319714849141816
TP1	FBgn0013676	1.49996846149257	-0.494123344802641	-0.496817836231236	-0.509027280458693
TP1	FBgn0013678	1.49945381831673	-0.474523938587598	-0.487719745766619	-0.537210133962517
TP1	FBgn0013679	1.49998613933209	-0.494135971665372	-0.50432925980923	-0.501520907857489
TP1	FBgn0013684	1.4999367392786	-0.487319797883372	-0.508824196526847	-0.503792744868376
TP1	FBgn0013725	1.47932267783438	-0.288332657314882	-0.497413210005732	-0.693576810513767
TP1	FBgn0013759	1.49775819961809	-0.453449998392553	-0.468239052337253	-0.576069148888286
TP1	FBgn0013799	1.49982440264974	-0.497954232557411	-0.48227463711376	-0.519595532978574
TP1	FBgn0013981	1.48940346298875	-0.412423228307652	-0.664270068530185	-0.412710166150913
TP1	FBgn0013984	1.47375159877568	-0.31986911150029	-0.403710791069852	-0.750171696205538
TP1	FBgn0013987	1.44470832306318	-0.101757163882354	-0.69024301012869	-0.65270814905214
TP1	FBgn0014009	1.46147757100385	-0.198114100743155	-0.747419549920627	-0.515943920340064
TP1	FBgn0014010	1.4634217181298	-0.196615020048549	-0.726515656620174	-0.540291041461077
TP1	FBgn0014011	1.44450447945558	-0.103456912985908	-0.628695633496479	-0.712351932973194
TP1	FBgn0014020	1.43661148143788	-0.0752146083399218	-0.724227111308671	-0.637169761789291
TP1	FBgn0014024	1.49641352308545	-0.401123719787343	-0.544776736160911	-0.5505130671372
TP1	FBgn0014033	1.47123336707677	-0.647467881632372	-0.215715805714814	-0.608049679729583
TP1	FBgn0014037	1.48066471297269	-0.473958108064425	-0.308075775105805	-0.698630829802453
TP1	FBgn0014073	1.49282553474478	-0.398486065653776	-0.463829043737951	-0.63051042535305
TP1	FBgn0014133	1.47922869862607	-0.2667324887123	-0.553037640296578	-0.659458569617193
TP1	FBgn0014135	1.48072715898217	-0.458317169729682	-0.317902951799599	-0.704507037452894
TP1	FBgn0014163	1.49994406903806	-0.512072717813528	-0.492449380970048	-0.495421970254483
TP1	FBgn0014184	1.49129444795253	-0.345037011269491	-0.577445822961993	-0.568811613721041
TP1	FBgn0014343	1.4934901888366	-0.625039188322835	-0.404989403023526	-0.463461597490238
TP1	FBgn0014388	1.49510208358501	-0.43240973078452	-0.450618033747523	-0.612074319052963
TP1	FBgn0014411	1.49559225637097	-0.434176396948948	-0.606182580088911	-0.45523327933311
TP1	FBgn0014859	1.46417049721906	-0.180818544001302	-0.644253892880124	-0.639098060337639
TP1	FBgn0014870	1.4990850686002	-0.517520452348881	-0.530669590323324	-0.450895025927998
TP1	FBgn0014877	1.49546349236454	-0.603845080756785	-0.418713399009302	-0.472905012598458
TP1	FBgn0014906	1.47772058238705	-0.648874791978955	-0.253471485478445	-0.575374304929656
TP1	FBgn0015008	1.49795146356581	-0.557702846016047	-0.430911957757969	-0.50933665979179
TP1	FBgn0015019	1.44820227622786	-0.274895135509215	-0.323197683756726	-0.850109456961923
TP1	FBgn0015024	1.49897686286462	-0.476326543906649	-0.551788418950083	-0.470861900007894
TP1	FBgn0015218	1.49725680302942	-0.443428786113186	-0.470716887493084	-0.583111129423147
TP1	FBgn0015221	1.40619240792718	-0.0450122750379916	-0.897605192527735	-0.46357494036145
TP1	FBgn0015229	1.49694835829637	-0.416659677507835	-0.571991701454038	-0.5082969793345
TP1	FBgn0015240	1.48100162344838	-0.30118889835842	-0.490055459427353	-0.689757265662606
TP1	FBgn0015279	1.47940608759745	-0.275242004337513	-0.529301902439201	-0.674862180820736
TP1	FBgn0015286	1.48040793678748	-0.266916874251648	-0.627571518749824	-0.585919543786009
TP1	FBgn0015321	1.49987916106921	-0.508576733299469	-0.509288605235064	-0.482013822534676
TP1	FBgn0015323	1.49888061384907	-0.496600192598008	-0.548374375842313	-0.453906045408749
TP1	FBgn0015371	1.49911791773873	-0.473474044772867	-0.477501117091902	-0.54814275587396
TP1	FBgn0015372	1.46821872725707	-0.202215681807254	-0.600902212617575	-0.665100832832244
TP1	FBgn0015380	1.48816374780495	-0.514068053238156	-0.334287438027158	-0.639808256539638
TP1	FBgn0015399	1.49865723483898	-0.468625857342707	-0.55936644399062	-0.470664933505655
TP1	FBgn0015509	1.49860412375025	-0.484991387952511	-0.455505077442685	-0.558107658355059
TP1	FBgn0015558	1.49762037590007	-0.501415782762952	-0.567035694828738	-0.429168898308382
TP1	FBgn0015568	1.39184181906552	-0.764837928765613	-0.688490181096307	0.0614862907964056
TP1	FBgn0015576	1.49196685548675	-0.374538327713168	-0.490038628244767	-0.627389899528819
TP1	FBgn0015591	1.49977221398481	-0.507938680384439	-0.516099976917904	-0.475733556682468
TP1	FBgn0015622	1.47606312233223	-0.737165599814586	-0.320256470452803	-0.418641052064838
TP1	FBgn0015623	1.34935387778055	0.129238570122736	-0.925607376345851	-0.552985071557433
TP1	FBgn0015737	1.49659173151414	-0.404203804163927	-0.536792316142264	-0.55559561120795
TP1	FBgn0015754	1.49307835351681	-0.364758672592493	-0.54054321657627	-0.587776464348044
TP1	FBgn0015766	1.49501321440623	-0.433349642226045	-0.448433952119463	-0.613229620060724
TP1	FBgn0015770	1.47173509104431	-0.706269059422766	-0.237456185745436	-0.528009845876108
TP1	FBgn0015772	1.49053253779746	-0.354972853706173	-0.506301679938983	-0.6292580041523
TP1	FBgn0015774	1.48985389798313	-0.615989258411647	-0.339277591177089	-0.534587048394389
TP1	FBgn0015778	1.48805538832671	-0.674119918602823	-0.408970505125685	-0.404964964598199
TP1	FBgn0015789	1.49172230165645	-0.355568067808847	-0.606239286349418	-0.529914947498187
TP1	FBgn0015790	1.48974578657161	-0.334580153365609	-0.550107443121875	-0.605058190084131
TP1	FBgn0015791	1.49593510974163	-0.398157949935739	-0.572245035643354	-0.525532124162542
TP1	FBgn0015795	1.49269224964103	-0.359455374790022	-0.550053804391326	-0.583183070459685
TP1	FBgn0015801	1.48733206151616	-0.407022784208375	-0.401155133973644	-0.679154143334143
TP1	FBgn0015803	1.44935600759323	-0.313418694028232	-0.288720473876675	-0.847216839688324
TP1	FBgn0015806	1.49356854735995	-0.36822106141174	-0.547462526636724	-0.577884959311485
TP1	FBgn0015903	1.49325467151261	-0.396120288378479	-0.472978581931893	-0.62415580120224
TP1	FBgn0015919	1.49992519571049	-0.490578768085976	-0.49554156289599	-0.513804864728523
TP1	FBgn0015949	1.49521860316628	-0.38559891097893	-0.556664293768064	-0.55295539841929
TP1	FBgn0016041	1.49003375593543	-0.613538143894024	-0.340145631742796	-0.536349980298612
TP1	FBgn0016059	1.43240226139428	-0.186853905531366	-0.360463268757039	-0.885085087105876
TP1	FBgn0016061	1.48580971277866	-0.673915124994698	-0.340291026561537	-0.471603561222424
TP1	FBgn0016075	1.45060360135233	-0.660214565181053	-0.666771860123385	-0.123617176047887
TP1	FBgn0016650	1.49382693001181	-0.606247966066278	-0.503145602940448	-0.384433361005089
TP1	FBgn0016693	1.46244222900148	-0.53012514995384	-0.196322955994114	-0.735994123053529
TP1	FBgn0016694	1.46743934559158	-0.781699366624243	-0.357840090551522	-0.32789988841581
TP1	FBgn0016701	1.47725427353937	-0.305758605702478	-0.723643512727153	-0.447852155109742
TP1	FBgn0016754	1.46062661669669	-0.486400766483085	-0.208342251120426	-0.765883599093178
TP1	FBgn0016917	1.44769420176284	-0.171855075828681	-0.812224745709828	-0.463614380224328
TP1	FBgn0016926	1.47520625124076	-0.29473772897273	-0.448559949088145	-0.731908573179886
TP1	FBgn0016930	1.38699025120108	0.0616016927808141	-0.616467486804776	-0.832124457177116
TP1	FBgn0016977	1.4833899319695	-0.36346787098627	-0.417952747011837	-0.701969313971399
TP1	FBgn0016983	1.48471797308065	-0.675970269155566	-0.328083907254836	-0.480663796670243
TP1	FBgn0017418	1.49969723605703	-0.473239923813324	-0.521739465212776	-0.504717847030933
TP1	FBgn0017448	1.47072684379545	-0.337095104878734	-0.767774797434432	-0.365856941482288
TP1	FBgn0017558	1.47936057041982	-0.268641030468146	-0.661943324237468	-0.548776215714206
TP1	FBgn0017572	1.49877943275232	-0.484060869838021	-0.554890351763145	-0.459828211151151
TP1	FBgn0017581	1.49964351559824	-0.527197234778245	-0.473843374135863	-0.498602906684133
TP1	FBgn0017590	1.49986770408707	-0.486112287858514	-0.495884713454723	-0.517870702773835
TP1	FBgn0019650	1.49626979219168	-0.580198124208746	-0.507801259734567	-0.408270408248373
TP1	FBgn0019661	1.41746228142997	-0.401403928783726	-0.903938432775421	-0.112119919870825
TP1	FBgn0019662	1.49438894777713	-0.392033262331795	-0.498653727450651	-0.603701957994686
TP1	FBgn0019948	1.47717582763115	-0.349380919538978	-0.736992615684147	-0.390802292408024
TP1	FBgn0019985	1.48932451862863	-0.468480613343148	-0.6542573684032	-0.366586536882282
TP1	FBgn0020238	1.49901010360327	-0.449424296735654	-0.534048383161718	-0.515537423705902
TP1	FBgn0020257	1.4986492356594	-0.440946760445715	-0.517689699331475	-0.540012775882211
TP1	FBgn0020269	1.49588886095203	-0.43780788502954	-0.45530753847096	-0.602773437451526
TP1	FBgn0020279	1.49794887328738	-0.452524107604088	-0.473141046859066	-0.572283718824228
TP1	FBgn0020304	1.48290719876045	-0.368699021482298	-0.4082462029466	-0.705961974331554
TP1	FBgn0020309	1.49992854917736	-0.487896321761216	-0.500232001410914	-0.511800226005231
TP1	FBgn0020378	1.4970903406959	-0.495038329321388	-0.424856958339091	-0.577195053035425
TP1	FBgn0020379	1.49058847280672	-0.654951575806188	-0.422286460942248	-0.41335043605829
TP1	FBgn0020386	1.46595911394028	-0.207082795868522	-0.540849785617689	-0.718026532454066
TP1	FBgn0020399	1.49546044631642	-0.561862898228781	-0.388997918651937	-0.544599629435703
TP1	FBgn0020493	1.49445227556579	-0.582330816457629	-0.380164622350799	-0.531956836757362
TP1	FBgn0020496	1.49367773073498	-0.369618655172494	-0.545378955543939	-0.578680120018547
TP1	FBgn0020497	1.49952074966191	-0.4826965764318	-0.535576740136237	-0.481247433093874
TP1	FBgn0020510	1.49305243521616	-0.362911359441408	-0.549573033139615	-0.580568042635141
TP1	FBgn0020620	1.49243649388229	-0.357665372787336	-0.546696865546443	-0.588074255548509
TP1	FBgn0020622	1.48008192215337	-0.372299295334251	-0.384835754099493	-0.722946872719624
TP1	FBgn0020767	1.49835612170084	-0.434637442853553	-0.543489300022199	-0.520229378825084
TP1	FBgn0020908	1.46783513280184	-0.619897873534994	-0.198482652826764	-0.649454606440085
TP1	FBgn0020912	1.47697335089208	-0.328410327751443	-0.734121851156138	-0.414441171984501
TP1	FBgn0021800	1.4997708288362	-0.478746102577945	-0.521555107874783	-0.499469618383471
TP1	FBgn0021872	1.47778597413245	-0.254625294074688	-0.571247043268741	-0.651913636789026
TP1	FBgn0021895	1.4993530593627	-0.466822991273132	-0.538145704098328	-0.494384363991242
TP1	FBgn0022027	1.49813680582398	-0.567852860925125	-0.479549094063076	-0.45073485083578
TP1	FBgn0022238	1.49978982213776	-0.478935582772706	-0.519900977169644	-0.500953262195405
TP1	FBgn0022349	1.49428419006808	-0.438233405197948	-0.621418678512806	-0.434632106357323
TP1	FBgn0022361	1.49118546448617	-0.467772167028962	-0.641836817313934	-0.381576480143269
TP1	FBgn0022382	1.49978010154284	-0.482004596499962	-0.49478586193152	-0.522989643111356
TP1	FBgn0022710	1.43957218882107	-0.0857993635987037	-0.721158024416603	-0.632614800805764
TP1	FBgn0022768	1.49471683173363	-0.508730939677309	-0.390693546518219	-0.595292345538097
TP1	FBgn0022893	1.49481508509432	-0.608173742364708	-0.479279850678976	-0.407361492050633
TP1	FBgn0022959	1.49825059605595	-0.445347603461771	-0.56256456596697	-0.490338426627208
TP1	FBgn0022984	1.49640007964878	-0.448509684258609	-0.596707565639946	-0.451182829750225
TP1	FBgn0022985	1.49646970007283	-0.516301730646666	-0.572686453049949	-0.407481516376215
TP1	FBgn0022986	1.49797839464381	-0.433578393297781	-0.560456191259721	-0.503943810086311
TP1	FBgn0022987	1.497455242207	-0.425011890949701	-0.567248432711224	-0.505194918546079
TP1	FBgn0023076	1.48078020700538	-0.374229022125632	-0.387421959436851	-0.719129225442898
TP1	FBgn0023083	1.45765738973274	-0.244104047187196	-0.407663273051239	-0.805890069494301
TP1	FBgn0023095	1.46998814107786	-0.208971461302805	-0.644369438617114	-0.61664724115794
TP1	FBgn0023167	1.49364830002496	-0.578570139997813	-0.5458208149765	-0.369257345050645
TP1	FBgn0023172	1.46500961328794	-0.257691862247998	-0.43258336424352	-0.774734386796424
TP1	FBgn0023179	1.49839972819169	-0.442441557598871	-0.500411952296322	-0.555546218296496
TP1	FBgn0023212	1.49951602738377	-0.466834632283066	-0.528622347007122	-0.504059048093584
TP1	FBgn0023213	1.49821293389016	-0.459385732167716	-0.56810536754577	-0.470721834176674
TP1	FBgn0023215	1.49814734246631	-0.436600551297148	-0.503444802981148	-0.558101988188018
TP1	FBgn0023388	1.4935836367269	-0.567381950587297	-0.367286281166441	-0.558915404973166
TP1	FBgn0023407	1.47521807134297	-0.667734605194914	-0.242733402610842	-0.564750063537213
TP1	FBgn0023415	1.43955225461327	-0.38822355559566	-0.860571620577604	-0.190757078440002
TP1	FBgn0023423	1.49785277979424	-0.49520219013456	-0.435912228565769	-0.566738361093915
TP1	FBgn0023441	1.48830286398629	-0.361532087977335	-0.661982912261071	-0.464787863747881
TP1	FBgn0023479	1.22133647309079	0.274455657677211	-1.14432655250209	-0.351465578265908
TP1	FBgn0023526	1.48600199391013	-0.530617511918712	-0.313583472300513	-0.641801009690905
TP1	FBgn0023528	1.49239441060946	-0.357893494186474	-0.59096759672274	-0.543533319700251
TP1	FBgn0023529	1.46103565602265	-0.803221859335244	-0.285032298856395	-0.372781497831011
TP1	FBgn0023531	1.49934071437993	-0.482610093988457	-0.47524173730316	-0.541488883088307
TP1	FBgn0023540	1.46804106838653	-0.672129139964834	-0.202559006917871	-0.593352921503823
TP1	FBgn0023549	1.49758784190701	-0.518414009939598	-0.556991936070362	-0.422181895897052
TP1	FBgn0024188	1.49714927249925	-0.572950572050965	-0.502099843260449	-0.422098857187834
TP1	FBgn0024236	1.46468173524339	-0.587450327523335	-0.188773697992439	-0.688457709727616
TP1	FBgn0024244	1.49944736643462	-0.461451313078308	-0.517907715036379	-0.520088338319932
TP1	FBgn0024250	1.46631990442986	-0.370808432482676	-0.310759584434598	-0.78475188751259
TP1	FBgn0024273	1.4830120283315	-0.290720960765261	-0.544291643395328	-0.64799942417091
TP1	FBgn0024291	1.46747855446253	-0.196550218543742	-0.646538603889214	-0.624389732029573
TP1	FBgn0024315	1.46387099937114	-0.2563235548786	-0.427287862948254	-0.780259581544283
TP1	FBgn0024321	1.47629892144304	-0.320332024619585	-0.420187448346137	-0.735779448477321
TP1	FBgn0024352	1.49736812843979	-0.55393954233093	-0.416892204297934	-0.526536381810923
TP1	FBgn0024362	1.48899701227419	-0.339196491068328	-0.633265569660725	-0.516534951545139
TP1	FBgn0024366	1.48976284308241	-0.413305174196178	-0.661527147289839	-0.414930521596391
TP1	FBgn0024432	1.49985197527325	-0.483077674313714	-0.517470742905194	-0.499303558054343
TP1	FBgn0024555	1.49948241416891	-0.482909319181779	-0.479645228392456	-0.536927866594677
TP1	FBgn0024728	1.49819062706361	-0.46115490752406	-0.568714744358285	-0.46832097518126
TP1	FBgn0024734	1.44885707354736	-0.123365786253365	-0.603035984178319	-0.722455303115675
TP1	FBgn0024804	1.49980781290793	-0.522232395889689	-0.485396466520741	-0.492178950497502
TP1	FBgn0024806	1.49276518354497	-0.459015918588046	-0.632282001998845	-0.401467262958081
TP1	FBgn0024807	1.4982047227222	-0.505512083264572	-0.556015425092257	-0.436677214365367
TP1	FBgn0024811	1.47599856553051	-0.331993130169202	-0.74057700101627	-0.403428434345037
TP1	FBgn0024921	1.49306048613415	-0.36772268399856	-0.597004217871842	-0.528333584263749
TP1	FBgn0024941	1.49293167431398	-0.553703223546052	-0.577994838730674	-0.36123361203725
TP1	FBgn0024963	1.49970249291723	-0.525599540135081	-0.497033330883231	-0.477069621898914
TP1	FBgn0024985	1.49741941454798	-0.427330229262306	-0.499138187498692	-0.570950997786977
TP1	FBgn0024986	1.49895571959577	-0.46094873941063	-0.550057997578107	-0.487948982607034
TP1	FBgn0024987	1.49967586942691	-0.471596803784624	-0.507130889220577	-0.520948176421712
TP1	FBgn0025360	1.49846970152732	-0.540553626187931	-0.436598108946444	-0.52131796639295
TP1	FBgn0025366	1.49622289269318	-0.4535454203767	-0.598880503606615	-0.443796968709865
TP1	FBgn0025387	1.49514136014028	-0.578124204667725	-0.388278650142309	-0.528738505330244
TP1	FBgn0025388	1.48198990336029	-0.613983337547665	-0.275869339040539	-0.592137226772084
TP1	FBgn0025390	1.4970887673814	-0.521993399731041	-0.41391812043156	-0.561177247218801
TP1	FBgn0025394	1.49934642097058	-0.513602464905237	-0.526983885823919	-0.45876007024142
TP1	FBgn0025455	1.49010474050332	-0.598341669287002	-0.33644109168593	-0.55532197953039
TP1	FBgn0025525	1.49571230367663	-0.447322343980397	-0.605394337635861	-0.442995622060376
TP1	FBgn0025549	1.49956748141211	-0.467001333198985	-0.523722773827864	-0.508843374385257
TP1	FBgn0025571	1.49121995974463	-0.647044415750505	-0.447389759729467	-0.396785784264657
TP1	FBgn0025639	1.49509672772204	-0.394152835872882	-0.591034183462941	-0.509909708386216
TP1	FBgn0025693	1.47928817293148	-0.726557496053439	-0.392473882708683	-0.360256794169354
TP1	FBgn0025702	1.39627130226015	-0.917069102916147	-0.0221231271859759	-0.457079072158024
TP1	FBgn0025712	1.49134205256227	-0.476614608952321	-0.377168667396218	-0.637558776213729
TP1	FBgn0025726	1.49868436137463	-0.549552554328562	-0.502057551607683	-0.447074255438382
TP1	FBgn0025740	1.49684388219866	-0.48024123765515	-0.430563694531183	-0.586038950012327
TP1	FBgn0025741	1.49422604984525	-0.396217567134531	-0.610195896854709	-0.487812585856012
TP1	FBgn0025777	1.46500918752779	-0.680580257494678	-0.188628831398664	-0.595800098634446
TP1	FBgn0025800	1.49678573748794	-0.498077705258822	-0.579485747523924	-0.419222284705191
TP1	FBgn0025806	1.48884896138326	-0.392754996200042	-0.667129502073602	-0.428964463109617
TP1	FBgn0025865	1.46954190259493	-0.219507487686096	-0.550956286115391	-0.699078128793445
TP1	FBgn0025874	1.49497248509504	-0.578481857354732	-0.530489601368417	-0.386001026371893
TP1	FBgn0025936	1.49995739911183	-0.50022496145997	-0.509094310053178	-0.490638127598677
TP1	FBgn0026076	1.49374343001033	-0.385345810421455	-0.499579536014602	-0.608818083574271
TP1	FBgn0026077	1.49865049190751	-0.529412019632929	-0.529663705858693	-0.439574766415892
TP1	FBgn0026084	1.45693791447569	-0.224851863277298	-0.431983885422542	-0.800102165775848
TP1	FBgn0026147	1.42440741764609	-0.801751798246635	-0.0520908983828644	-0.570564721016595
TP1	FBgn0026197	1.48686889951886	-0.417426926757473	-0.68155860061745	-0.387883372143942
TP1	FBgn0026199	1.4977066468964	-0.52502024658593	-0.550253777694181	-0.422432622616288
TP1	FBgn0026206	1.49133284697034	-0.634024711276402	-0.371863288337048	-0.485444847356895
TP1	FBgn0026250	1.497508860926	-0.45562243201298	-0.580574353629437	-0.461312075283583
TP1	FBgn0026262	1.4972696904836	-0.500495817091971	-0.572239268055497	-0.424534605336129
TP1	FBgn0026316	1.4995305231466	-0.477175365073067	-0.487652629522625	-0.534702528550908
TP1	FBgn0026370	1.49741856251415	-0.467279288154008	-0.448758803937263	-0.581380470422881
TP1	FBgn0026371	1.49005230666167	-0.411363976709674	-0.419470178034483	-0.659218151917517
TP1	FBgn0026375	1.47306029933745	-0.276825694306872	-0.735907495110863	-0.460327109919713
TP1	FBgn0026376	1.48905262558765	-0.463319961875611	-0.367964395265759	-0.657768268446278
TP1	FBgn0026401	1.49810894186608	-0.509587453592494	-0.555100118939185	-0.433421369334402
TP1	FBgn0026411	1.4877810734178	-0.519759950261819	-0.638646625039151	-0.329374498116829
TP1	FBgn0026563	1.46954224384941	-0.752927219029938	-0.266716984822553	-0.449898039996913
TP1	FBgn0026575	1.49393031687452	-0.41274314344827	-0.45894662146366	-0.622240551962595
TP1	FBgn0026577	1.48941549035228	-0.434080328519847	-0.392853609847144	-0.662481551985291
TP1	FBgn0026597	1.48414536304687	-0.673028791594076	-0.317837875361406	-0.493278696091394
TP1	FBgn0026738	1.48130618389932	-0.549645365322671	-0.279247959034468	-0.652412859542186
TP1	FBgn0026777	1.49588811030807	-0.39615862230685	-0.568230936055173	-0.531498551946049
TP1	FBgn0026869	1.4939056917515	-0.40564789610336	-0.468158332323655	-0.620099463324487
TP1	FBgn0027052	1.49412620837054	-0.421307429682639	-0.621898737223619	-0.450920041464282
TP1	FBgn0027095	1.49908025236479	-0.548472932259009	-0.482675940222302	-0.467931379883474
TP1	FBgn0027101	1.48395447051013	-0.423329408110529	-0.697955873129505	-0.362669189270094
TP1	FBgn0027108	1.49197488871063	-0.381865108075672	-0.632572979047063	-0.47753680158789
TP1	FBgn0027111	1.49488908813113	-0.394933419656371	-0.596791143883829	-0.503164524590934
TP1	FBgn0027279	1.49509870586601	-0.578888102526412	-0.528274702533648	-0.387935900805955
TP1	FBgn0027291	1.4961945689067	-0.580946204246316	-0.507940855705645	-0.407307508954737
TP1	FBgn0027329	1.48551698452821	-0.328959553001217	-0.488244402978584	-0.668313028548408
TP1	FBgn0027335	1.49901069563907	-0.448553183006217	-0.529499789638499	-0.520957722994351
TP1	FBgn0027339	1.49987909132017	-0.517537206020384	-0.49434600155035	-0.487995883749433
TP1	FBgn0027363	1.49508690880716	-0.40236773051941	-0.492518418785149	-0.600200759502598
TP1	FBgn0027375	1.49517352096654	-0.497760459809502	-0.596875414567883	-0.400537646589152
TP1	FBgn0027376	1.47239697068105	-0.756633658990555	-0.399076968872188	-0.316686342818302
TP1	FBgn0027492	1.49628264495851	-0.41303148166497	-0.585367438953095	-0.497883724340442
TP1	FBgn0027493	1.49961381986345	-0.474499657360802	-0.529570948496588	-0.495543214006061
TP1	FBgn0027495	1.47765483722603	-0.663546475420782	-0.257294298760291	-0.556814063044955
TP1	FBgn0027506	1.46339744057803	-0.271118688663964	-0.78875074170934	-0.403528010204722
TP1	FBgn0027515	1.47590794775932	-0.624155745982066	-0.239617640836149	-0.612134560941106
TP1	FBgn0027528	1.48480497985551	-0.633933963354975	-0.550916898386419	-0.299954118114117
TP1	FBgn0027547	1.49981394737083	-0.522168619071887	-0.487626303810757	-0.490019024488184
TP1	FBgn0027556	1.49785177397147	-0.424551338308193	-0.54688036332834	-0.526420072334934
TP1	FBgn0027562	1.43190538812511	-0.291910601950502	-0.242399237052698	-0.897595549121906
TP1	FBgn0027580	1.44657322106852	-0.119970811296422	-0.582381665472602	-0.744220744299493
TP1	FBgn0027585	1.44958509186639	-0.413706107375792	-0.208886355306002	-0.826992629184595
TP1	FBgn0027587	1.4975904428845	-0.419317036013168	-0.544582743611855	-0.533690663259473
TP1	FBgn0027589	1.49866985917637	-0.55853277461219	-0.462964881470086	-0.477172203094095
TP1	FBgn0027603	1.49522727749573	-0.61101143604709	-0.437547958114407	-0.446667883334235
TP1	FBgn0027608	1.4667111132481	-0.684063203610366	-0.198260275543504	-0.58438763409423
TP1	FBgn0027616	1.49684482034708	-0.449891989059724	-0.590549758000003	-0.456403073287352
TP1	FBgn0027621	1.48565057080197	-0.413200897997743	-0.689576147157356	-0.382873525646868
TP1	FBgn0027654	1.47541847388036	-0.271325350648738	-0.712958139733328	-0.491134983498297
TP1	FBgn0027657	1.44547248231322	-0.239354847475202	-0.854015671610869	-0.35210196322715
TP1	FBgn0027790	1.48830029957343	-0.351524606353823	-0.481028871484291	-0.655746821735317
TP1	FBgn0027835	1.49934545552612	-0.462843203117677	-0.535146609284733	-0.501355643123712
TP1	FBgn0027844	1.49748966523015	-0.422202137536518	-0.513681042989765	-0.561606484703868
TP1	FBgn0027865	1.44181736773645	-0.174767357794101	-0.423869114407899	-0.843180895534448
TP1	FBgn0027866	1.49506864006042	-0.596463531231657	-0.500563878099881	-0.398041230728882
TP1	FBgn0027885	1.49713104704097	-0.504969434153717	-0.571619424093661	-0.420542188793594
TP1	FBgn0027932	1.49414492538875	-0.387729658512732	-0.502614736424212	-0.603800530451802
TP1	FBgn0027951	1.4978315745571	-0.427787382504697	-0.512647521649815	-0.557396670402585
TP1	FBgn0028327	1.49481736973437	-0.607332198311497	-0.405969134142997	-0.48151603727988
TP1	FBgn0028331	1.49737554458171	-0.41625312693922	-0.550230020469026	-0.530892397173468
TP1	FBgn0028341	1.47614601066987	-0.295995716144266	-0.454056522851995	-0.726093771673613
TP1	FBgn0028342	1.48504555743009	-0.686584933696934	-0.446512112547994	-0.351948511185163
TP1	FBgn0028360	1.4987640852423	-0.556465879837226	-0.477819462886308	-0.464478742518771
TP1	FBgn0028397	1.49502950387624	-0.58802298657785	-0.391111998905793	-0.515894518392601
TP1	FBgn0028400	1.49357431964295	-0.466894871766744	-0.623361508315866	-0.403317939560336
TP1	FBgn0028408	1.49423975491265	-0.383154687513424	-0.595448841323306	-0.515636226075918
TP1	FBgn0028412	1.45383634126898	-0.830150910820826	-0.274980810821785	-0.34870461962637
TP1	FBgn0028415	1.48574738546756	-0.517452277358132	-0.316815341018968	-0.651479767090457
TP1	FBgn0028480	1.48965857927775	-0.437884599840222	-0.660163090526099	-0.391610888911427
TP1	FBgn0028494	1.44007280707038	-0.550933411234965	-0.107391514972727	-0.781747880862688
TP1	FBgn0028526	1.34398325022538	-0.24864915814667	-1.06342097604456	-0.0319131160341534
TP1	FBgn0028550	1.49938049002008	-0.482572141552108	-0.476524199423061	-0.540284149044908
TP1	FBgn0028567	1.49979604002126	-0.52186384986879	-0.495831816758994	-0.48210037339348
TP1	FBgn0028577	1.48715459514004	-0.526563217455332	-0.637989206045561	-0.32260217163915
TP1	FBgn0028582	1.48762426227607	-0.523592063226256	-0.326860749614498	-0.637171449435316
TP1	FBgn0028662	1.49880695481391	-0.443372443434578	-0.531431060951943	-0.524003450427386
TP1	FBgn0028690	1.47748383040076	-0.418189312456483	-0.731025996650764	-0.328268521293515
TP1	FBgn0028703	1.48965174765493	-0.369456599811308	-0.467845454872176	-0.652349692971442
TP1	FBgn0028704	1.49894643289735	-0.44721115197823	-0.532509413024005	-0.519225867895116
TP1	FBgn0028734	1.49970223322299	-0.482146555124576	-0.527726876390517	-0.489828801707895
TP1	FBgn0028743	1.4992737807209	-0.535182790645813	-0.459442481218301	-0.504648508856788
TP1	FBgn0028746	1.48906375366318	-0.429470547723753	-0.665581920894503	-0.394011285044927
TP1	FBgn0028856	1.49679771856537	-0.548664139078774	-0.541467123241821	-0.406666456244772
TP1	FBgn0028862	1.49651420672684	-0.477621396884571	-0.590845886886986	-0.428046922955286
TP1	FBgn0028875	1.49975935924774	-0.524036427498725	-0.481150756793002	-0.494572174956009
TP1	FBgn0028879	1.49944131317619	-0.526914218041576	-0.510061444329475	-0.462465650805142
TP1	FBgn0028894	1.44023964850747	-0.0858755315693628	-0.701513800289071	-0.652850316649036
TP1	FBgn0028899	1.49590226339427	-0.602879088020955	-0.452343728031463	-0.440679447341852
TP1	FBgn0028901	1.47696770955112	-0.731535750765994	-0.319860385055613	-0.425571573729518
TP1	FBgn0028913	1.49648776800075	-0.583711248045992	-0.496544526227863	-0.416231993726897
TP1	FBgn0028953	1.49213731278831	-0.372499066432996	-0.496669364901688	-0.622968881453625
TP1	FBgn0028965	1.4913868340184	-0.600597344986582	-0.349751700788554	-0.541037788243262
TP1	FBgn0029002	1.49540023015233	-0.416976047375395	-0.604057170525241	-0.474367012251692
TP1	FBgn0029006	1.4934929733239	-0.500983298006581	-0.382332175401915	-0.610177499915406
TP1	FBgn0029067	1.4965591895148	-0.49771334735141	-0.582324995674282	-0.416520846489109
TP1	FBgn0029114	1.44002132014817	-0.424604402613762	-0.168213288998768	-0.847203628535639
TP1	FBgn0029133	1.49860292662031	-0.560352666245344	-0.473448451245274	-0.46480180912969
TP1	FBgn0029155	1.49100359775236	-0.474411367101684	-0.640795633333086	-0.37579659731759
TP1	FBgn0029170	1.49089035514118	-0.583276852417497	-0.341661918182221	-0.565951584541461
TP1	FBgn0029174	1.30155871290178	0.229490942903966	-0.967046910716458	-0.564002745089292
TP1	FBgn0029504	1.49993296723503	-0.497482730655648	-0.489849967919512	-0.512600268659871
TP1	FBgn0029506	1.4551419523244	-0.15220250075615	-0.578769347096592	-0.724170104471658
TP1	FBgn0029539	1.49993710540146	-0.502153128403471	-0.509948278507999	-0.487835698489993
TP1	FBgn0029584	1.49917737931443	-0.529961279571568	-0.453637874650762	-0.515578225092101
TP1	FBgn0029639	1.49339788683866	-0.385502110045031	-0.492979254583674	-0.614916522209953
TP1	FBgn0029663	1.49931763187432	-0.52249409502039	-0.457151183470073	-0.519672353383857
TP1	FBgn0029666	1.48277926547425	-0.66772028698835	-0.515591274853349	-0.299467703632546
TP1	FBgn0029667	1.49962708655966	-0.528166504234946	-0.473669744833689	-0.497790837491025
TP1	FBgn0029669	1.49819037903495	-0.567828303910195	-0.475423352494956	-0.454938722629801
TP1	FBgn0029676	1.49899588785564	-0.483747669534594	-0.550256538188777	-0.464991680132269
TP1	FBgn0029687	1.49981159710103	-0.481463363900538	-0.520165940642817	-0.498182292557672
TP1	FBgn0029694	1.49763049261778	-0.504179458170234	-0.428046908406449	-0.565404126041092
TP1	FBgn0029700	1.48923863597939	-0.618839462253132	-0.334183142031558	-0.536216031694702
TP1	FBgn0029702	1.46572663915034	-0.662916175528433	-0.189349527740793	-0.613460935881118
TP1	FBgn0029703	1.48933525451917	-0.55947286414238	-0.329748760279064	-0.600113630097724
TP1	FBgn0029708	1.49268416562265	-0.361123967820934	-0.590971575040074	-0.540588622761643
TP1	FBgn0029711	1.49739986977536	-0.438850592929822	-0.57897625472843	-0.479573022117103
TP1	FBgn0029728	1.45932554634749	-0.288568303670237	-0.359811532367438	-0.810945710309812
TP1	FBgn0029747	1.47857923745149	-0.599595567983178	-0.623858924851023	-0.255124744617288
TP1	FBgn0029752	1.49899657847699	-0.526311109001938	-0.447954175299244	-0.524731294175804
TP1	FBgn0029761	1.49982840319555	-0.493944071178453	-0.485160562919717	-0.520723769097376
TP1	FBgn0029801	1.49944106865396	-0.50242575451457	-0.531862375777161	-0.465152938362228
TP1	FBgn0029814	1.49965628211795	-0.478019196098387	-0.492686859409869	-0.528950226609697
TP1	FBgn0029822	1.48948631270054	-0.630543918706092	-0.343001917018506	-0.515940476975937
TP1	FBgn0029824	1.41194663916235	-0.0554562348004647	-0.882326295887535	-0.474164108474353
TP1	FBgn0029839	1.4956552563607	-0.554662061453941	-0.549967520670206	-0.39102567423655
TP1	FBgn0029870	1.4862331532321	-0.677525659934194	-0.454683109382876	-0.35402438391503
TP1	FBgn0029878	1.48987119255161	-0.44994866638483	-0.656179097834959	-0.38374342833182
TP1	FBgn0029881	1.4814706043188	-0.521241794652116	-0.289677858196176	-0.670550951470509
TP1	FBgn0029887	1.49730336610676	-0.486654341905786	-0.577934622589404	-0.432714401611569
TP1	FBgn0029891	1.35830845643152	-1.0368792682358	-0.0419266343179644	-0.279502553877751
TP1	FBgn0029893	1.49551871055059	-0.425102911326637	-0.465149675396016	-0.605266123827937
TP1	FBgn0029894	1.49956455018012	-0.465785938551232	-0.516384152191982	-0.517394459436906
TP1	FBgn0029895	1.49891376052035	-0.458659347959741	-0.489923567211505	-0.5503308453491
TP1	FBgn0029896	1.48833685814017	-0.320985548853003	-0.598958561463866	-0.5683927478233
TP1	FBgn0029903	1.48338021796208	-0.306455574731099	-0.507554034793838	-0.669370608437139
TP1	FBgn0029922	1.49145804904239	-0.406868044248552	-0.437787722108274	-0.646802282685568
TP1	FBgn0029940	1.42525407092155	-0.909750145071218	-0.321522481509009	-0.193981444341321
TP1	FBgn0029941	1.48826047717567	-0.332401265522371	-0.635309446250304	-0.520549765402995
TP1	FBgn0029946	1.45761579689715	-0.813383111644177	-0.378001161467466	-0.266231523785512
TP1	FBgn0029948	1.49818921725702	-0.477882915552336	-0.452949507310783	-0.5673567943939
TP1	FBgn0029951	1.487699576928	-0.643194695606879	-0.331543276118581	-0.512961605202542
TP1	FBgn0029957	1.48627327506559	-0.321113291609852	-0.515203763523819	-0.649956219931918
TP1	FBgn0029959	1.45926699235159	-0.444334193531703	-0.788591528517499	-0.226341270302391
TP1	FBgn0029976	1.4927875360955	-0.360264873878155	-0.581926619321245	-0.550596042896096
TP1	FBgn0029979	1.49971333471489	-0.47452327870943	-0.503101709959321	-0.522088346046143
TP1	FBgn0029987	1.49938152607887	-0.532848354404518	-0.503693094206797	-0.462840077467556
TP1	FBgn0029994	1.49999740863679	-0.501133985510368	-0.501485198778941	-0.497378224347481
TP1	FBgn0029996	1.49005177625407	-0.459670009707643	-0.652314721174922	-0.378067045371508
TP1	FBgn0029997	1.49962604568028	-0.523693190761839	-0.470012369249714	-0.505920485668726
TP1	FBgn0030018	1.49413409018262	-0.519060130694963	-0.380870940064818	-0.594203019422841
TP1	FBgn0030038	1.4978891440194	-0.492429230529375	-0.567408957708919	-0.43805095578111
TP1	FBgn0030049	1.49347014197321	-0.373474567435459	-0.522125376325314	-0.597870198212434
TP1	FBgn0030058	1.49736575251933	-0.582542930221554	-0.450735351957341	-0.464087470340439
TP1	FBgn0030067	1.49912015701723	-0.516920116350051	-0.451896141737411	-0.530303898929771
TP1	FBgn0030087	1.49566935324414	-0.579559328513148	-0.519109831148867	-0.397000193582124
TP1	FBgn0030089	1.49802765178594	-0.427254688767923	-0.542065412761254	-0.528707550256761
TP1	FBgn0030114	1.49453739581534	-0.490415352185329	-0.397849180840526	-0.606272862789485
TP1	FBgn0030116	1.49080594992051	-0.650487045416187	-0.39470073278654	-0.445618171717782
TP1	FBgn0030157	1.44607235249919	-0.304015720641781	-0.857648724967694	-0.284407906889719
TP1	FBgn0030174	1.4954856802267	-0.408623806596674	-0.489048960278511	-0.597812913351517
TP1	FBgn0030178	1.49344771184009	-0.57895936421367	-0.367034646554044	-0.547453701072378
TP1	FBgn0030183	1.45969305135428	-0.385545675066414	-0.805172956394111	-0.268974419893755
TP1	FBgn0030208	1.49852612726399	-0.442655653761612	-0.550784631633545	-0.505085841868839
TP1	FBgn0030228	1.47641476329964	-0.670269639335528	-0.251409981148252	-0.554735142815858
TP1	FBgn0030234	1.43653449336033	-0.0905803517917149	-0.567223646129513	-0.778730495439097
TP1	FBgn0030243	1.49986694271056	-0.511720151253052	-0.506813101999515	-0.481333689457997
TP1	FBgn0030268	1.45735613667018	-0.471802747663027	-0.203072088986474	-0.78248130002068
TP1	FBgn0030276	1.48984227333468	-0.333728813515565	-0.559403129359497	-0.596710330459623
TP1	FBgn0030277	1.48763152590251	-0.673755149515704	-0.376862752853396	-0.43701362353341
TP1	FBgn0030283	1.49454585964361	-0.407008931959217	-0.475547799124828	-0.611989128559566
TP1	FBgn0030309	1.4775686450217	-0.260352669054959	-0.544576664045951	-0.672639311920791
TP1	FBgn0030328	1.4981290824965	-0.467106536012499	-0.461119221830873	-0.569903324653129
TP1	FBgn0030334	1.42893911169916	-0.691551035708253	-0.0461885397784026	-0.691199536212508
TP1	FBgn0030336	1.49990660850936	-0.487229702366195	-0.49827232747616	-0.514404578667008
TP1	FBgn0030341	1.4996004720912	-0.51660836446506	-0.467232088340209	-0.515760019285934
TP1	FBgn0030352	1.4943367401667	-0.616902049443421	-0.465585078222409	-0.411849612500866
TP1	FBgn0030354	1.49391146653059	-0.392262819558091	-0.489409586359968	-0.612239060612534
TP1	FBgn0030357	1.49489945213928	-0.426309068125943	-0.454943122013492	-0.613647261999841
TP1	FBgn0030359	1.49300694531474	-0.610471598772483	-0.374858451825967	-0.507676894716285
TP1	FBgn0030366	1.48836744242279	-0.59327579027744	-0.320676483565529	-0.574415168579818
TP1	FBgn0030391	1.49865866414178	-0.471566612223043	-0.559306801039908	-0.467785250878828
TP1	FBgn0030400	1.49943318200735	-0.462366214764711	-0.527579722247261	-0.509487244995375
TP1	FBgn0030418	1.49266291776826	-0.358451008749749	-0.578330057282445	-0.555881851736066
TP1	FBgn0030455	1.48353460497388	-0.571552533462308	-0.287769265525918	-0.624212805985655
TP1	FBgn0030479	1.49990145420513	-0.498075730602505	-0.514855673966295	-0.486970049636336
TP1	FBgn0030482	1.48848678385303	-0.558113039619082	-0.323554818326063	-0.606818925907885
TP1	FBgn0030485	1.49508681463897	-0.602930239560364	-0.40596055026278	-0.486196024815829
TP1	FBgn0030502	1.49482691282914	-0.477239057362121	-0.608776078672654	-0.408811776794363
TP1	FBgn0030505	1.49327987106983	-0.532989803186306	-0.368434270988478	-0.591855796895049
TP1	FBgn0030520	1.49771922037218	-0.576600278868855	-0.452216715271433	-0.468902226231892
TP1	FBgn0030529	1.47251751478022	-0.225466583928919	-0.582973177399183	-0.664077753452118
TP1	FBgn0030558	1.47555948148869	-0.376532256998	-0.353277458666324	-0.745749765824363
TP1	FBgn0030574	1.49227838121249	-0.637390184065463	-0.400778845788365	-0.454109351358659
TP1	FBgn0030581	1.48605543078631	-0.678036324924868	-0.351767036747325	-0.456252069114113
TP1	FBgn0030582	1.49205147680671	-0.54910554108975	-0.353803990509142	-0.589141945207819
TP1	FBgn0030593	1.40681984808157	-0.357969949545857	-0.110497192626257	-0.938352705909457
TP1	FBgn0030607	1.42260169703469	-0.424450630466528	-0.885011601853098	-0.113139464715061
TP1	FBgn0030608	1.49005287815893	-0.419167699240311	-0.65922329674055	-0.41166188217807
TP1	FBgn0030610	1.45649150519885	-0.796373100221673	-0.445263860016191	-0.214854544960987
TP1	FBgn0030613	1.48723539063586	-0.517604988537803	-0.326504730225766	-0.643125671872291
TP1	FBgn0030641	1.49097396056318	-0.493277507200786	-0.632965420370814	-0.364731032991584
TP1	FBgn0030667	1.47425320682569	-0.377501917032038	-0.34510478007689	-0.751646509716762
TP1	FBgn0030668	1.47011956427745	-0.76116384786436	-0.290960303485049	-0.417995412928044
TP1	FBgn0030670	1.48945205620628	-0.34601187484731	-0.635283565074872	-0.508156616284095
TP1	FBgn0030683	1.49595995206182	-0.458539010960901	-0.601549750897521	-0.435871190203398
TP1	FBgn0030695	1.43051922942119	-0.0675405417570127	-0.781982025063134	-0.580996662601039
TP1	FBgn0030703	1.48529004735031	-0.386889913726342	-0.692357747581051	-0.406042386042919
TP1	FBgn0030719	1.49832279102686	-0.455769128775697	-0.565118853249611	-0.477434809001558
TP1	FBgn0030740	1.49386004991693	-0.370153547368776	-0.559578311936587	-0.564128190611571
TP1	FBgn0030749	1.49034554848445	-0.390874210377064	-0.445647038274768	-0.65382429983262
TP1	FBgn0030753	1.49886061553401	-0.446469086350788	-0.513581392118235	-0.53881013706499
TP1	FBgn0030758	1.49831615182366	-0.449406823746751	-0.563034624450778	-0.485874703626127
TP1	FBgn0030763	1.4985266150814	-0.437420754002194	-0.537909684325388	-0.523196176753813
TP1	FBgn0030766	1.4960839056126	-0.43802912919807	-0.457881501488021	-0.600173274926508
TP1	FBgn0030787	1.48208317326379	-0.286980437458909	-0.656442884609327	-0.538659851195554
TP1	FBgn0030788	1.48488838269572	-0.385272652728944	-0.694883874715026	-0.40473185525175
TP1	FBgn0030790	1.49701401407497	-0.409823830265455	-0.54464911368093	-0.542541070128586
TP1	FBgn0030791	1.49724197303087	-0.416697988336517	-0.51975846898616	-0.56078551570819
TP1	FBgn0030796	1.48799348084458	-0.384325084283814	-0.431153491929382	-0.672514904631387
TP1	FBgn0030797	1.47621054086246	-0.26577929762968	-0.511428877614332	-0.699002365618447
TP1	FBgn0030798	1.45464202245737	-0.518590367359709	-0.170549553808128	-0.765502101289536
TP1	FBgn0030809	1.48930686343897	-0.420672370308662	-0.403914057534869	-0.664720435595438
TP1	FBgn0030812	1.49574415610233	-0.441749610468446	-0.449040714325364	-0.604953831308523
TP1	FBgn0030837	1.48841480078878	-0.550760836673643	-0.613198730278995	-0.324455233836144
TP1	FBgn0030838	1.49127026871782	-0.34558089736312	-0.558974552325486	-0.58671481902922
TP1	FBgn0030847	1.42324065576366	-0.0524626473345304	-0.558665817268358	-0.812112191160773
TP1	FBgn0030863	1.49966032228306	-0.482540563973602	-0.487261751089738	-0.529858007219725
TP1	FBgn0030869	1.49891554948352	-0.448516957322972	-0.539623465100201	-0.510775127060346
TP1	FBgn0030883	1.47737784502612	-0.715507259252623	-0.468057822261661	-0.293812763511831
TP1	FBgn0030890	1.49326709411216	-0.416059885081529	-0.630418287638462	-0.446788921392165
TP1	FBgn0030892	1.49831907191535	-0.5564710284501	-0.440583580562763	-0.501264462902484
TP1	FBgn0030893	1.49935700865187	-0.476258761179157	-0.541054555573212	-0.482043691899497
TP1	FBgn0030897	1.49981787439885	-0.482160390090507	-0.52010535904658	-0.497552125261767
TP1	FBgn0030940	1.49541793598099	-0.461590123151283	-0.426747999151103	-0.607079813678609
TP1	FBgn0030941	1.49792621118808	-0.537375519436113	-0.42497705822669	-0.53557363352528
TP1	FBgn0030952	1.49147304748771	-0.633753794156676	-0.483737300825236	-0.373981952505799
TP1	FBgn0030960	1.43201938335128	-0.205581065889471	-0.891590707011862	-0.334847610449952
TP1	FBgn0030976	1.49897513598369	-0.534856106862146	-0.448595089436367	-0.515523939685177
TP1	FBgn0030991	1.49954742908083	-0.493094280769236	-0.473717521844833	-0.532735626466761
TP1	FBgn0030996	1.4970256193616	-0.57404415576104	-0.420016576374993	-0.502964887225571
TP1	FBgn0030997	1.49929102002574	-0.47621987972671	-0.543188250659072	-0.479882889639957
TP1	FBgn0030999	1.49997720473297	-0.503434646505235	-0.504329612221392	-0.492212946006342
TP1	FBgn0031011	1.47648042002394	-0.245792269245962	-0.58146880836294	-0.649219342415042
TP1	FBgn0031016	1.49819615507891	-0.521079580064875	-0.431523422895135	-0.545593152118903
TP1	FBgn0031020	1.49052940196277	-0.636209748411634	-0.361477931672618	-0.492841721878521
TP1	FBgn0031030	1.49689297067555	-0.41873636209277	-0.50192687707726	-0.576229731505516
TP1	FBgn0031057	1.49769093502656	-0.42443812417602	-0.557100094466371	-0.516152716384173
TP1	FBgn0031061	1.49176077672937	-0.583461550882439	-0.349941499475992	-0.558357726370944
TP1	FBgn0031064	1.49579166340008	-0.452347235675616	-0.439256641637107	-0.604187786087357
TP1	FBgn0031068	1.4972735447567	-0.481294832179119	-0.435806101707143	-0.580172610870434
TP1	FBgn0031090	1.49713018864951	-0.415132199297854	-0.519707789215884	-0.562290200135777
TP1	FBgn0031118	1.49916124200883	-0.518119960090624	-0.452796119753502	-0.528245162164702
TP1	FBgn0031128	1.4923797337137	-0.627398286299161	-0.382103877388788	-0.482877570025746
TP1	FBgn0031130	1.49399727864119	-0.618078418519537	-0.472122825784294	-0.403796034337352
TP1	FBgn0031145	1.49967937154047	-0.513979958854998	-0.470660537958744	-0.515038874726729
TP1	FBgn0031150	1.49893739635988	-0.44677858445614	-0.531394268691057	-0.520764543212687
TP1	FBgn0031155	1.49088482270223	-0.632472806810726	-0.362854671984721	-0.495557343906787
TP1	FBgn0031187	1.48090004936615	-0.691845088090868	-0.302382074036706	-0.486672887238577
TP1	FBgn0031190	1.473601187115	-0.271921376691414	-0.72839601608402	-0.47328379433956
TP1	FBgn0031208	1.48933332948063	-0.645701380677891	-0.354367741776429	-0.489264207026309
TP1	FBgn0031258	1.43573937597637	-0.557309480881264	-0.787237250347554	-0.0911926447475531
TP1	FBgn0031264	1.48937771320736	-0.587798083828816	-0.328674037671686	-0.572905591706857
TP1	FBgn0031273	1.20116224864744	-1.06910000464794	-0.51631670601333	0.384254462013824
TP1	FBgn0031277	1.49051039851909	-0.424823441152287	-0.410247699385898	-0.655439257980908
TP1	FBgn0031285	1.48826404693449	-0.370221891880095	-0.666251546927379	-0.451790608127015
TP1	FBgn0031294	1.49957640282757	-0.471792184870557	-0.529900654150182	-0.497883563806832
TP1	FBgn0031318	1.46468844425744	-0.253183192817094	-0.774147318332339	-0.437357933108007
TP1	FBgn0031322	1.45573889180945	-0.179079821704428	-0.508280494896493	-0.768378575208527
TP1	FBgn0031331	1.49682251030208	-0.535991174090627	-0.407486230883863	-0.553345105327588
TP1	FBgn0031343	1.49513076457585	-0.532226523956249	-0.387306924695042	-0.575597315924558
TP1	FBgn0031377	1.4852214738696	-0.688153193202558	-0.360432734723108	-0.436635545943934
TP1	FBgn0031395	1.49901667321498	-0.538213655066731	-0.509589306882677	-0.451213711265568
TP1	FBgn0031403	1.49887881264574	-0.525281258282553	-0.444990848700157	-0.528606705663027
TP1	FBgn0031410	1.45343194530819	-0.630078825906549	-0.136375747962384	-0.686977371439254
TP1	FBgn0031414	1.49794561230601	-0.540012441534802	-0.425452448333396	-0.532480722437817
TP1	FBgn0031449	1.48591314638683	-0.362066905917195	-0.440567257324358	-0.683278983145274
TP1	FBgn0031452	1.49962171515493	-0.48221191864052	-0.4858463119596	-0.531563484554814
TP1	FBgn0031453	1.49539557142272	-0.433721384117779	-0.608624643856444	-0.453049543448497
TP1	FBgn0031478	1.47947446481318	-0.260006128232072	-0.61028611284207	-0.609182223739037
TP1	FBgn0031491	1.4902885660991	-0.501862709819485	-0.633283006815802	-0.355142849463812
TP1	FBgn0031585	1.49032955330807	-0.630957799550441	-0.50567986395941	-0.353691889798217
TP1	FBgn0031589	1.48199054331869	-0.332964573130031	-0.702396296105427	-0.44662967408323
TP1	FBgn0031601	1.48547876114708	-0.311012621062596	-0.646134014933763	-0.528332125150724
TP1	FBgn0031617	1.48188362967813	-0.303369396542466	-0.682905444053556	-0.495608789082111
TP1	FBgn0031626	1.4953626362726	-0.600284133215264	-0.40902443533934	-0.486054067717992
TP1	FBgn0031629	1.49486198569865	-0.469352416850454	-0.610889932587567	-0.414619636260625
TP1	FBgn0031632	1.47371120652422	-0.675318447287211	-0.235787726975086	-0.562605032261923
TP1	FBgn0031635	1.49902281356178	-0.455506811085844	-0.499607089698625	-0.543908912777312
TP1	FBgn0031637	1.49992334374995	-0.509686063191022	-0.486031727755378	-0.504205552803549
TP1	FBgn0031638	1.49915042838314	-0.522755430162073	-0.452133964625179	-0.524261033595889
TP1	FBgn0031681	1.49946748643017	-0.46323958758851	-0.52593099684077	-0.510296902000885
TP1	FBgn0031696	1.49187148983389	-0.526763529994313	-0.35780833026438	-0.607299629575194
TP1	FBgn0031698	1.49363402868167	-0.496725722550843	-0.385742442262627	-0.611165863868203
TP1	FBgn0031734	1.49656141949234	-0.45439322473172	-0.447689813135244	-0.594478381625373
TP1	FBgn0031736	1.49889368955334	-0.448064551660803	-0.510667934750499	-0.540161203142035
TP1	FBgn0031738	1.49981043240876	-0.47751804951961	-0.509676299568307	-0.512616083320841
TP1	FBgn0031751	1.48154669675478	-0.691443090602258	-0.309046037089943	-0.481057569062578
TP1	FBgn0031772	1.49998106860885	-0.506143163756456	-0.493836661318617	-0.500001243533781
TP1	FBgn0031779	1.46488042429781	-0.697349622349926	-0.192353435898473	-0.575177366049411
TP1	FBgn0031799	1.47923563427855	-0.422812642795904	-0.33446341329157	-0.721959578191075
TP1	FBgn0031820	1.49786893509512	-0.472030941606293	-0.452076375989252	-0.57376161749957
TP1	FBgn0031830	1.40431972316677	-0.874243340558432	-0.513125082246096	-0.0169513003622437
TP1	FBgn0031835	1.48001614577782	-0.604556563877871	-0.263303833106946	-0.612155748793006
TP1	FBgn0031857	1.47522766495459	-0.620336379160971	-0.235786364515665	-0.61910492127795
TP1	FBgn0031871	1.49078091957349	-0.606955300500787	-0.34546683874186	-0.538358780330845
TP1	FBgn0031883	1.47115963255383	-0.252748157929468	-0.730746766308954	-0.487664708315409
TP1	FBgn0031885	1.49073885477787	-0.341657886044241	-0.554867922174242	-0.594213046559385
TP1	FBgn0031896	1.49867385537688	-0.543052350921449	-0.442706696339202	-0.51291480811623
TP1	FBgn0031914	1.46438129592156	-0.524365196266311	-0.206556510361513	-0.733459589293742
TP1	FBgn0031942	1.49738572872997	-0.533475972664621	-0.547827319411286	-0.416082436654066
TP1	FBgn0031948	1.49985453464199	-0.484443750747732	-0.51821960259178	-0.497191181302476
TP1	FBgn0031969	1.46267293335047	-0.284180623203237	-0.382597660158147	-0.795894649989088
TP1	FBgn0031988	1.4774046895663	-0.248450822525217	-0.600624706688261	-0.628329160352824
TP1	FBgn0031990	1.47127254083759	-0.441362479662843	-0.280222304845225	-0.749687756329524
TP1	FBgn0031992	1.49824949530696	-0.501780101141188	-0.557351332459984	-0.43911806170579
TP1	FBgn0032005	1.41333196031769	-0.00763483982311415	-0.617871263626187	-0.787825856868388
TP1	FBgn0032008	1.49325387948264	-0.375981545657068	-0.51025231232595	-0.607020021499619
TP1	FBgn0032010	1.47088930453405	-0.519783376911219	-0.236797176327139	-0.714308751295691
TP1	FBgn0032021	1.4959761986559	-0.519872121105901	-0.575797710027305	-0.400306367522693
TP1	FBgn0032023	1.49830970834258	-0.553171252288356	-0.437739406237227	-0.507399049816996
TP1	FBgn0032025	1.4759821755288	-0.243320186031811	-0.651996905751641	-0.58066508374535
TP1	FBgn0032072	1.48906227705808	-0.620078430308606	-0.332929596813937	-0.536054249935531
TP1	FBgn0032129	1.48933151855464	-0.556631653218318	-0.33017300533468	-0.602526860001641
TP1	FBgn0032140	1.4750203468614	-0.270721602516938	-0.488445683884	-0.715853060460465
TP1	FBgn0032151	1.49962594230565	-0.527419994899239	-0.499481689227971	-0.472724258178438
TP1	FBgn0032156	1.44739352105419	-0.599556788408124	-0.118819947716746	-0.729016784929319
TP1	FBgn0032202	1.48889668621917	-0.459727940751772	-0.659916277238925	-0.369252468228476
TP1	FBgn0032210	1.49777057728788	-0.576330422949156	-0.460189803617427	-0.4612503507213
TP1	FBgn0032218	1.48588785820673	-0.319539405377926	-0.513004843716338	-0.653343609112468
TP1	FBgn0032221	1.4972682221823	-0.455437142363268	-0.584393413064667	-0.457437666754363
TP1	FBgn0032223	1.47718260804207	-0.430982344353282	-0.317043992063857	-0.729156271624935
TP1	FBgn0032268	1.49859472149962	-0.559662414353361	-0.479337930316656	-0.459594376829603
TP1	FBgn0032269	1.49854486669685	-0.555960106403924	-0.494080835728454	-0.448503924564471
TP1	FBgn0032293	1.49395481504926	-0.623626352800962	-0.450220236297421	-0.420108225950877
TP1	FBgn0032297	1.44291851167205	-0.322393081818829	-0.865435002327997	-0.255090427525228
TP1	FBgn0032305	1.49742821841615	-0.424675531277631	-0.567683371084059	-0.505069316054464
TP1	FBgn0032322	1.47689064733466	-0.32549594388965	-0.733797833641732	-0.417596869803277
TP1	FBgn0032330	1.49852311164818	-0.515164833961758	-0.544295327218066	-0.439062950468359
TP1	FBgn0032336	1.46946147064446	-0.213398326201399	-0.684142307610449	-0.571920836832612
TP1	FBgn0032365	1.4746987762212	-0.619621119137992	-0.232918315351914	-0.622159341731292
TP1	FBgn0032400	1.45788870943487	-0.492777451938882	-0.770662400700859	-0.194448856795134
TP1	FBgn0032409	1.49810245526101	-0.486798031016287	-0.44503706842403	-0.566267355820689
TP1	FBgn0032465	1.49587860042091	-0.587324257405543	-0.405997090937401	-0.502557252077971
TP1	FBgn0032471	1.48930243062841	-0.572382533026058	-0.328103789181803	-0.58881610842055
TP1	FBgn0032472	1.44144460493208	-0.305543612083123	-0.871055279667648	-0.26484571318131
TP1	FBgn0032479	1.49881373345813	-0.481419079905182	-0.55477943480916	-0.462615218743793
TP1	FBgn0032495	1.49839324848756	-0.55604985419014	-0.442705083774096	-0.499638310523323
TP1	FBgn0032516	1.49932240323722	-0.519471037464546	-0.522543338252564	-0.457308027520112
TP1	FBgn0032530	1.49786029180713	-0.574167920276082	-0.453421610376598	-0.470270761154451
TP1	FBgn0032563	1.49886221536192	-0.547707833771739	-0.452330047138872	-0.498824334451303
TP1	FBgn0032588	1.20373639364853	-1.20680497137104	-0.215992430871684	0.219061008594189
TP1	FBgn0032600	1.49813963058111	-0.545448213606762	-0.52246200477821	-0.430229412196135
TP1	FBgn0032603	1.37070118388086	0.0577679366147531	-0.935118144859829	-0.493350975635789
TP1	FBgn0032612	1.4916988391549	-0.501343558049036	-0.366555288958237	-0.623799992147633
TP1	FBgn0032613	0.957345517685944	0.220371902926854	-1.4078265432399	0.230109122627106
TP1	FBgn0032624	1.48575015088918	-0.676955196908791	-0.344382846611878	-0.464412107368511
TP1	FBgn0032629	1.48194431842201	-0.604646802136344	-0.275220156419464	-0.602077359866204
TP1	FBgn0032632	1.49513120941976	-0.586926200070123	-0.39212616730972	-0.516078842039912
TP1	FBgn0032644	1.49641156081654	-0.522285266225363	-0.56925050164993	-0.404875792941249
TP1	FBgn0032650	1.49975333308407	-0.517396279570455	-0.507431826358707	-0.474925227154908
TP1	FBgn0032656	1.49940998591582	-0.49894963436608	-0.465889973457888	-0.534570378091856
TP1	FBgn0032658	1.49858839428896	-0.545169061141721	-0.512201263232744	-0.441218069914495
TP1	FBgn0032666	1.48901489137374	-0.664777319792314	-0.387400562211913	-0.43683700936951
TP1	FBgn0032681	1.48089294818452	-0.310043637073719	-0.472763738500812	-0.698085572609985
TP1	FBgn0032701	1.43949389631632	-0.163419402920559	-0.429508633709758	-0.846565859686009
TP1	FBgn0032702	1.48437234610155	-0.328867503252979	-0.475553638383901	-0.679951204464672
TP1	FBgn0032705	1.49980548786556	-0.501016442971243	-0.51909533893226	-0.479693705962053
TP1	FBgn0032717	1.49950204687073	-0.502656098177701	-0.466962398363175	-0.529883550329855
TP1	FBgn0032719	1.48124618480796	-0.58106559549286	-0.627727519129987	-0.272453070185115
TP1	FBgn0032748	1.48464743141487	-0.586917401313214	-0.293317008062915	-0.604413022038738
TP1	FBgn0032799	1.49809929459447	-0.555561975735787	-0.509091244821211	-0.43344607403747
TP1	FBgn0032834	1.49153071594307	-0.41809498164398	-0.647172771720095	-0.42626296257899
TP1	FBgn0032835	1.47445602188886	-0.453119210105215	-0.288072382345699	-0.733264429437951
TP1	FBgn0032840	1.49781553844076	-0.440061298696812	-0.57054635520548	-0.487207884538464
TP1	FBgn0032850	1.49904811879215	-0.470859908017265	-0.478315716802558	-0.549872493972327
TP1	FBgn0032857	1.4728558645987	-0.712699658049736	-0.250008755702595	-0.510147450846367
TP1	FBgn0032901	1.46354270834019	-0.648693997541729	-0.178023366220218	-0.636825344578247
TP1	FBgn0032919	1.47494835533348	-0.334909918109333	-0.393215829678422	-0.746822607545719
TP1	FBgn0032940	1.49369717201765	-0.509433564385294	-0.380420620111386	-0.603842987520967
TP1	FBgn0032946	1.49928599052854	-0.502245783115551	-0.536243467477636	-0.460796739935357
TP1	FBgn0032949	1.49665745277922	-0.414141458306192	-0.57719462484304	-0.505321369629991
TP1	FBgn0032956	1.48319039829716	-0.699679253525162	-0.43447750817204	-0.349033636599961
TP1	FBgn0032969	1.47856389152639	-0.72854933633114	-0.344975904806665	-0.405038650388586
TP1	FBgn0032986	1.49724358503301	-0.473202092709864	-0.582770083730234	-0.44127140859291
TP1	FBgn0032987	1.48069416427867	-0.277065209292747	-0.658463974535745	-0.545164980450178
TP1	FBgn0032997	1.49595584876156	-0.518103645612204	-0.577207598382933	-0.40064460476642
TP1	FBgn0033005	1.49208419442189	-0.602005373544846	-0.532085758129199	-0.357993062747845
TP1	FBgn0033015	1.49939924826521	-0.528405243145589	-0.461257424089374	-0.509736581030248
TP1	FBgn0033019	1.49947650707416	-0.463228293655069	-0.524626905452272	-0.511621307966814
TP1	FBgn0033021	1.49605103440135	-0.511650731060659	-0.580299110980674	-0.404101192360016
TP1	FBgn0033027	0.853403612276086	-1.43185851918921	0.124639458886083	0.453815448027046
TP1	FBgn0033031	1.48844522027225	-0.599929240738876	-0.566498346057284	-0.322017633476085
TP1	FBgn0033032	1.49946267964168	-0.495442096532291	-0.469451608443966	-0.534568974665426
TP1	FBgn0033033	1.45457142505362	-0.662460852512931	-0.139493394380739	-0.652617178159951
TP1	FBgn0033051	1.43498797613206	-0.186055348794259	-0.373192994624647	-0.87573963271315
TP1	FBgn0033079	1.44532178653098	-0.106868336616604	-0.713358761018475	-0.625094688895906
TP1	FBgn0033108	1.49702132010517	-0.439130490169941	-0.586064044691861	-0.47182678524337
TP1	FBgn0033159	1.49214405072568	-0.431044763177769	-0.4193275798576	-0.641771707690313
TP1	FBgn0033164	1.47635716630078	-0.411283198105302	-0.737505725134992	-0.327568243060482
TP1	FBgn0033165	1.45180263313324	-0.47010781302654	-0.798585446901755	-0.183109373204948
TP1	FBgn0033166	1.49982294127369	-0.479449375000578	-0.50392841808495	-0.516445148188162
TP1	FBgn0033167	1.48197461380439	-0.446012500580499	-0.702663680791365	-0.333298432432529
TP1	FBgn0033236	1.48468057113929	-0.295610934292563	-0.620940088473056	-0.568129548373669
TP1	FBgn0033250	0.892805146688455	0.229158029054134	-1.43304376567327	0.311080589930676
TP1	FBgn0033252	1.48939329004701	-0.328741415872845	-0.586663229128934	-0.573988645045234
TP1	FBgn0033265	1.49084130987304	-0.532769697924527	-0.347510084271935	-0.61056152767658
TP1	FBgn0033272	1.49657355666541	-0.521891438687276	-0.56763520622777	-0.407046911750369
TP1	FBgn0033279	1.49922363300218	-0.507299721407492	-0.45710987920554	-0.534814032389145
TP1	FBgn0033285	1.47865537120031	-0.716127264145268	-0.310498674478797	-0.452029432576245
TP1	FBgn0033287	1.47383809109744	-0.676583721132982	-0.237028168409767	-0.560226201554694
TP1	FBgn0033313	1.49014345109597	-0.362365151114707	-0.485716119286029	-0.642062180695236
TP1	FBgn0033367	1.46014664649971	-0.679157682768713	-0.164945449594162	-0.616043514136835
TP1	FBgn0033368	1.47503646487408	-0.664135674849372	-0.570391577033103	-0.240509212991604
TP1	FBgn0033374	1.48935664550396	-0.612893657230028	-0.543313515704318	-0.333149472569612
TP1	FBgn0033402	1.49438791551059	-0.469825203356471	-0.409313738112301	-0.615248974041816
TP1	FBgn0033403	1.494899825578	-0.523981332168159	-0.387029793278826	-0.583888700131017
TP1	FBgn0033434	1.49842262907928	-0.479127197217464	-0.562963589939045	-0.456331841922769
TP1	FBgn0033442	1.49779673681806	-0.574681994993864	-0.449828634397454	-0.473286107426744
TP1	FBgn0033460	1.48770678329333	-0.594485357712336	-0.315474469039646	-0.577746956541351
TP1	FBgn0033463	1.49711144755354	-0.421392754205645	-0.573215440194591	-0.502503253153301
TP1	FBgn0033476	1.45321522689578	-0.268119259403409	-0.353747501154687	-0.831348466337685
TP1	FBgn0033483	1.43940237096315	-0.251878872673408	-0.311297752791976	-0.876225745497762
TP1	FBgn0033485	1.4945548875745	-0.3806157101811	-0.534529404600325	-0.579409772793076
TP1	FBgn0033486	1.49983079853868	-0.492637895151909	-0.486323529259942	-0.52086937412683
TP1	FBgn0033504	1.49791335550263	-0.479095198751391	-0.447247387290151	-0.571570769461091
TP1	FBgn0033519	1.44941346446763	-0.119280374897795	-0.678215369825649	-0.651917719744182
TP1	FBgn0033523	1.49633480926781	-0.57926919790349	-0.508154711934422	-0.408910899429896
TP1	FBgn0033538	1.43922839613772	-0.109049474520855	-0.538515660002971	-0.791663261613891
TP1	FBgn0033551	1.49968776264989	-0.494206328185533	-0.47824314374738	-0.527238290716977
TP1	FBgn0033574	1.49823395406752	-0.500650852157347	-0.439387340224883	-0.558195761685291
TP1	FBgn0033602	1.4880095438433	-0.585784502067793	-0.317547739667121	-0.584677302108388
TP1	FBgn0033631	1.48865847090271	-0.322650612438336	-0.584643487470813	-0.581364370993562
TP1	FBgn0033638	1.47522861238411	-0.341448750297668	-0.38746737910638	-0.746312482980056
TP1	FBgn0033639	1.49441678427131	-0.380707007424083	-0.528518376077912	-0.585191400769318
TP1	FBgn0033649	1.49250476314941	-0.453244391784693	-0.635750798726498	-0.403509572638217
TP1	FBgn0033652	1.47988559791618	-0.716024656909678	-0.434397313270701	-0.329463627735802
TP1	FBgn0033691	1.48742120083201	-0.554422723368689	-0.616416775486829	-0.31658170197649
TP1	FBgn0033699	1.48828251106475	-0.319744403753603	-0.588629638932058	-0.579908468379087
TP1	FBgn0033705	1.49218931303746	-0.633909328205541	-0.469188409920584	-0.389091574911335
TP1	FBgn0033716	1.45532129264944	-0.792447663323029	-0.200353040253755	-0.462520589072654
TP1	FBgn0033723	1.49047574200121	-0.371541705048304	-0.474519580640178	-0.644414456312724
TP1	FBgn0033725	1.49742046106342	-0.574071737777744	-0.492392192595045	-0.430956530690631
TP1	FBgn0033757	1.49286583905317	-0.382994005665476	-0.621115350578882	-0.488756482808818
TP1	FBgn0033782	1.4174145386915	-0.577574933665731	-0.0296135506912878	-0.810226054334487
TP1	FBgn0033784	1.46694191466978	-0.585388542412341	-0.199081113839835	-0.682472258417599
TP1	FBgn0033791	1.48677765090268	-0.309701212063315	-0.568253932552009	-0.608822506287351
TP1	FBgn0033810	1.49395413248372	-0.511228642217595	-0.600613902568039	-0.382111587698088
TP1	FBgn0033818	1.49886217288646	-0.553218794542207	-0.461856914842758	-0.483786463501493
TP1	FBgn0033862	1.49484126992896	-0.575677481985077	-0.535785502544038	-0.383378285399846
TP1	FBgn0033863	1.49482462792188	-0.588298394932337	-0.518491272720293	-0.388034960269245
TP1	FBgn0033864	1.49893484487291	-0.534568228521498	-0.517037680316769	-0.447328936034639
TP1	FBgn0033872	1.49402820112604	-0.513563019536043	-0.598576425529526	-0.38188875606047
TP1	FBgn0033897	1.49100237112306	-0.367201736771061	-0.489061862590716	-0.634738771761285
TP1	FBgn0033911	1.48843609906543	-0.347760318085623	-0.489560042329199	-0.651115738650602
TP1	FBgn0033913	1.37774627800545	-0.11849399734187	-1.013628883068	-0.245623397595578
TP1	FBgn0033919	1.48906843487768	-0.54225673181929	-0.331267481404492	-0.615544221653904
TP1	FBgn0033958	0.873349475735499	0.388891247964398	-1.43405201155807	0.171811287858169
TP1	FBgn0033971	1.48460854490202	-0.417718694959857	-0.371701943160206	-0.695187906781954
TP1	FBgn0033988	1.47923389790749	-0.268408692840553	-0.547210324758741	-0.663614880308198
TP1	FBgn0034030	1.48360860464145	-0.296450011529846	-0.649927039627081	-0.53723155348452
TP1	FBgn0034046	1.47153980376628	-0.582361403850099	-0.220863153420719	-0.668315246495462
TP1	FBgn0034068	1.49982431958238	-0.512990715638958	-0.508370984020662	-0.478462619922759
TP1	FBgn0034071	1.49984748465575	-0.485403024934704	-0.519318618302617	-0.495125841418431
TP1	FBgn0034072	1.48601545561592	-0.326527424091517	-0.499333632842454	-0.660154398681949
TP1	FBgn0034075	1.46675034695988	-0.753700834673241	-0.241723475619453	-0.471326036667183
TP1	FBgn0034082	1.49713085062321	-0.578384104286828	-0.491179442311561	-0.42756730402482
TP1	FBgn0034087	1.41273698316186	-0.825768380411062	-0.019609578178446	-0.567359024572352
TP1	FBgn0034091	1.4911756107358	-0.560217072910457	-0.586330891970424	-0.344627645854925
TP1	FBgn0034098	1.49782939174011	-0.539557852932368	-0.423268670257849	-0.535002868549894
TP1	FBgn0034113	1.49676912824803	-0.406369626921073	-0.539705808880156	-0.550693692446797
TP1	FBgn0034135	1.49876155382752	-0.463525638880938	-0.478881107634237	-0.556354807312342
TP1	FBgn0034145	1.47682529841064	-0.300880943387143	-0.45189291232967	-0.724051442693824
TP1	FBgn0034158	1.47776979447152	-0.477634192290844	-0.290393766541914	-0.709741835638761
TP1	FBgn0034180	1.4661363859676	-0.243328836607397	-0.463745345135791	-0.759062204224416
TP1	FBgn0034181	1.49980593839802	-0.479940226143406	-0.500538949614367	-0.519326762640246
TP1	FBgn0034240	1.46026453827505	-0.20049448557663	-0.499656099701105	-0.760113952997313
TP1	FBgn0034242	1.48214335489044	-0.63471769995958	-0.567447646828433	-0.279978008102426
TP1	FBgn0034263	1.48651079362542	-0.599676864163478	-0.306603022094003	-0.580230907367936
TP1	FBgn0034282	1.49951324136974	-0.472954014148873	-0.534047569228638	-0.492511657992232
TP1	FBgn0034286	1.49318215913172	-0.445084448962768	-0.631409154803542	-0.416688555365412
TP1	FBgn0034292	1.48777843488551	-0.565637567185934	-0.317199690929714	-0.604941176769859
TP1	FBgn0034296	1.47784255005021	-0.277925877556752	-0.502905275033973	-0.697011397459482
TP1	FBgn0034300	1.49715385236539	-0.507130321627646	-0.419925536517974	-0.57009799421977
TP1	FBgn0034308	1.4997847266172	-0.477310675483796	-0.51808174084135	-0.504392310292058
TP1	FBgn0034313	1.49816379058185	-0.476283551531318	-0.453757851079686	-0.568122387970843
TP1	FBgn0034345	1.45471652563074	-0.170195455398659	-0.520120969283746	-0.764400100948331
TP1	FBgn0034408	1.49929351784002	-0.519923353803357	-0.456400743132125	-0.522969420904534
TP1	FBgn0034435	1.49678321042959	-0.56354629797717	-0.409216262755707	-0.524020649696714
TP1	FBgn0034491	1.49367751880583	-0.497063373526378	-0.385978102139934	-0.610636043139518
TP1	FBgn0034497	1.44311195924815	-0.856841589418219	-0.217657074021945	-0.368613295807988
TP1	FBgn0034515	1.49700227055	-0.557334832227915	-0.411205059649494	-0.52846237867259
TP1	FBgn0034570	1.49997676938294	-0.505793190719724	-0.492484974200976	-0.501698604462236
TP1	FBgn0034598	1.49893032948708	-0.55066834242902	-0.487766350887477	-0.460495636170582
TP1	FBgn0034606	1.49404489328188	-0.400081810429606	-0.478473189745917	-0.615489893106356
TP1	FBgn0034638	1.43568574160938	-0.170313579806462	-0.866370036213064	-0.39900212558985
TP1	FBgn0034693	1.49374787873077	-0.402081337572128	-0.471067121083372	-0.620599420075269
TP1	FBgn0034718	1.47998143504258	-0.456453378001799	-0.314913293361463	-0.708614763679316
TP1	FBgn0034720	1.4955690103837	-0.406136745556565	-0.495244174369425	-0.594188090457712
TP1	FBgn0034731	1.49908193386353	-0.535063645827853	-0.511964282506531	-0.452054005529149
TP1	FBgn0034763	1.4996347609541	-0.49219133898521	-0.477528722114556	-0.529914699854339
TP1	FBgn0034789	1.49688004841673	-0.507997296218137	-0.415878283972482	-0.573004468226113
TP1	FBgn0034797	1.49460038069015	-0.382436071229792	-0.529085600834653	-0.583078708625704
TP1	FBgn0034802	1.4999484064603	-0.507525223812692	-0.503991000777134	-0.488432181870473
TP1	FBgn0034808	1.43436666923837	-0.678019304363761	-0.6919023971828	-0.0644449676918102
TP1	FBgn0034826	1.47563852732328	-0.707786749613517	-0.268317330597537	-0.499534447112228
TP1	FBgn0034839	1.49949936891113	-0.529877331494628	-0.466808123366517	-0.50281391404999
TP1	FBgn0034858	1.49375484146095	-0.602256113820164	-0.380178576553343	-0.511320151087442
TP1	FBgn0034894	1.48320756747368	-0.287940410431921	-0.559858960867138	-0.635408196174617
TP1	FBgn0034897	1.48798691161001	-0.601700412475997	-0.318444241491746	-0.567842257642267
TP1	FBgn0034903	1.48749120301649	-0.363522533851242	-0.453429040611309	-0.670539628553935
TP1	FBgn0034920	1.46169509308776	-0.633545065087897	-0.169993192772043	-0.658156835227822
TP1	FBgn0034951	1.4917106593792	-0.616677900558405	-0.361140626868794	-0.513892131951999
TP1	FBgn0034958	1.49906929992687	-0.460436462125109	-0.545872138458188	-0.492760699343571
TP1	FBgn0034962	1.49956400001715	-0.533204628394796	-0.477038979428469	-0.489320392193884
TP1	FBgn0034974	1.49242361706281	-0.526293815705874	-0.362683900832314	-0.603445900524621
TP1	FBgn0034975	1.47661990808685	-0.518296620321414	-0.264953219132184	-0.693370068633251
TP1	FBgn0035001	1.48823669780505	-0.370749978868225	-0.450790358177485	-0.666696360759339
TP1	FBgn0035016	1.49947442121027	-0.479518735910146	-0.537212398450106	-0.482743286850015
TP1	FBgn0035020	1.49250412410812	-0.489184297983361	-0.623735351581508	-0.37958447454325
TP1	FBgn0035023	1.48840801906273	-0.354888476605153	-0.476586434271496	-0.656933108186078
TP1	FBgn0035032	1.47860429376878	-0.691330545922119	-0.50741613763002	-0.279857610216648
TP1	FBgn0035097	1.49892832254674	-0.5172353753662	-0.534555334619814	-0.447137612560725
TP1	FBgn0035132	1.48642145021838	-0.327892226187401	-0.501989199141572	-0.656540024889401
TP1	FBgn0035138	1.49791786899063	-0.564245813671275	-0.435237245476966	-0.498434809842393
TP1	FBgn0035142	1.46406586662442	-0.31326635077998	-0.356076288110626	-0.79472322773381
TP1	FBgn0035151	1.49220267912019	-0.610367816993062	-0.363567801541964	-0.518267060585165
TP1	FBgn0035170	1.4986002258629	-0.464240428611246	-0.560354499963214	-0.474005297288437
TP1	FBgn0035173	1.47782940871536	-0.513918258507943	-0.272974822926537	-0.690936327280882
TP1	FBgn0035246	1.49960273280728	-0.490226547644724	-0.477767522800673	-0.531608662361881
TP1	FBgn0035254	1.49892073660453	-0.449208282088771	-0.509038103205825	-0.54067435130993
TP1	FBgn0035270	1.46730419993122	-0.462023798395746	-0.755877294934954	-0.249403106600519
TP1	FBgn0035271	1.47980465189059	-0.722742104307432	-0.403533197994197	-0.353529349588967
TP1	FBgn0035279	1.49750733690324	-0.459112705858453	-0.580661103027617	-0.45773352801717
TP1	FBgn0035283	1.49920065287398	-0.477671623067507	-0.545881772552565	-0.475647257253905
TP1	FBgn0035285	1.48058754447601	-0.702900802835413	-0.464317374470755	-0.313369367169838
TP1	FBgn0035287	1.43324676546257	-0.27665849546265	-0.261738000144928	-0.894850269854993
TP1	FBgn0035299	1.49992204203314	-0.5140387921288	-0.495689059111925	-0.490194190792416
TP1	FBgn0035343	1.49884163973842	-0.514071436970265	-0.538850790594249	-0.445919412173906
TP1	FBgn0035360	1.44755136624803	-0.153018053177721	-0.500174392716204	-0.794358920354105
TP1	FBgn0035370	1.4992240713713	-0.527605182983623	-0.454678088827873	-0.516940799559801
TP1	FBgn0035371	1.49522828166635	-0.387598389550509	-0.535955982360568	-0.571673909755269
TP1	FBgn0035380	1.49760144014478	-0.568592877681929	-0.430126880507976	-0.498881681954879
TP1	FBgn0035388	1.48211234250661	-0.285179831223586	-0.545119513614818	-0.651812997668203
TP1	FBgn0035397	1.49948943433067	-0.528212655417149	-0.465223488531858	-0.506053290381661
TP1	FBgn0035424	1.45337289655854	-0.513118614013219	-0.168152429103086	-0.772101853442232
TP1	FBgn0035425	1.45058587997179	-0.212913407889808	-0.413225059919116	-0.824447412162869
TP1	FBgn0035429	1.48049015084306	-0.699155092312632	-0.306736506080631	-0.474598552449799
TP1	FBgn0035471	1.45643516036773	-0.147292489386884	-0.645236462073862	-0.663906208906984
TP1	FBgn0035473	1.49975130450194	-0.523814660434588	-0.479659906366404	-0.496276737700949
TP1	FBgn0035481	1.47140962923994	-0.665864626463959	-0.219569572296635	-0.585975430479348
TP1	FBgn0035495	1.49730491040878	-0.461178060837909	-0.583688790562342	-0.452438059008531
TP1	FBgn0035497	1.49204785201582	-0.593114341502494	-0.354683167444425	-0.544250343068905
TP1	FBgn0035504	1.49397796281982	-0.389725777464165	-0.495305231379739	-0.608946953975917
TP1	FBgn0035505	1.49920145024442	-0.453597422351815	-0.523301237441261	-0.522302790451346
TP1	FBgn0035523	1.40602040622443	-0.00631302947414892	-0.552414899932681	-0.847292476817602
TP1	FBgn0035526	1.48851285601288	-0.32550140605979	-0.613758599084667	-0.549252850868427
TP1	FBgn0035538	1.49740266786294	-0.415951707847952	-0.541543268686324	-0.539907691328666
TP1	FBgn0035542	1.49604801133764	-0.407827067455163	-0.502848991893998	-0.585371951988479
TP1	FBgn0035544	1.49901548347052	-0.519514322573029	-0.44884711569721	-0.530654045200282
TP1	FBgn0035553	1.49952877695227	-0.496828633781922	-0.470764395284737	-0.531935747885609
TP1	FBgn0035558	1.49493633376523	-0.421453832488321	-0.612105979774934	-0.461376521501971
TP1	FBgn0035583	1.46498458546503	-0.254171800749449	-0.437801111655939	-0.77301167305964
TP1	FBgn0035593	1.47630122639517	-0.718322423020623	-0.286033357377785	-0.471945445996763
TP1	FBgn0035600	1.4960773725235	-0.581184414967229	-0.509708364169647	-0.405184593386623
TP1	FBgn0035601	1.45905758426849	-0.186050386329315	-0.751095388668615	-0.521911809270555
TP1	FBgn0035607	1.49616193644211	-0.47594401186799	-0.424802307512596	-0.595415617061528
TP1	FBgn0035608	1.49951531142602	-0.465614142704699	-0.526476537610955	-0.507424631110361
TP1	FBgn0035611	1.49269679814194	-0.626196052116431	-0.479742316934385	-0.386758429091121
TP1	FBgn0035612	1.4996857286906	-0.526523730704977	-0.496413063998704	-0.476748933986921
TP1	FBgn0035625	1.4083919709442	-0.425252443640891	-0.911278442549455	-0.0718610847538552
TP1	FBgn0035656	1.49852074142083	-0.486109928967716	-0.559332131631777	-0.45307868082134
TP1	FBgn0035677	1.49991091902674	-0.490437055983533	-0.515224758248112	-0.494249104795093
TP1	FBgn0035688	1.49991329544564	-0.502720277597534	-0.511547787145873	-0.485645230702231
TP1	FBgn0035692	1.49303518183386	-0.570614419630201	-0.36167370784967	-0.560747054353993
TP1	FBgn0035702	1.49598706407594	-0.447264289581061	-0.446683750469251	-0.602039024025626
TP1	FBgn0035710	1.48879564264738	-0.376821421598187	-0.448168242695433	-0.663805978353757
TP1	FBgn0035719	1.49454003423748	-0.482369672640261	-0.609586785932129	-0.402583575665092
TP1	FBgn0035720	1.49828933537103	-0.565161278348426	-0.479939595184102	-0.453188461838499
TP1	FBgn0035734	1.30875430170445	-0.0408042786296515	-1.1247135152784	-0.143236507796396
TP1	FBgn0035755	1.49752011230686	-0.43778850145784	-0.576013382345869	-0.48371822850315
TP1	FBgn0035756	1.495838719174	-0.592207547321606	-0.410089696219995	-0.493541475632399
TP1	FBgn0035763	1.47274352630387	-0.232858439681507	-0.683762363057299	-0.556122723565066
TP1	FBgn0035791	1.4904110631293	-0.549011892208742	-0.340038562943628	-0.601360607976934
TP1	FBgn0035793	1.4987452997937	-0.462738740422586	-0.479398947490764	-0.556607611880353
TP1	FBgn0035802	1.46757786432207	-0.377647245849867	-0.310846329535317	-0.779084288936889
TP1	FBgn0035811	1.49303739755126	-0.628324916973502	-0.465396300746971	-0.399316179830782
TP1	FBgn0035813	1.49067503669753	-0.567882972292603	-0.339690922033289	-0.583101142371638
TP1	FBgn0035830	1.49714845056193	-0.420117823237566	-0.506499337331666	-0.570531289992697
TP1	FBgn0035853	1.49542368191062	-0.602191295679463	-0.413893058465245	-0.479339327765907
TP1	FBgn0035914	1.499955736594	-0.489546530579367	-0.50781236611741	-0.502596839897227
TP1	FBgn0035917	1.47379533248091	-0.662436940372879	-0.23254139289589	-0.57881699921214
TP1	FBgn0035924	1.49667980566264	-0.580099152988519	-0.417214265210224	-0.499366387463895
TP1	FBgn0035933	1.34827116351096	-1.06848265283898	-0.16605610613993	-0.113732404532052
TP1	FBgn0035959	1.49664428492185	-0.405536917734667	-0.55855463355807	-0.532552733629113
TP1	FBgn0035993	1.49717380809649	-0.479556166414492	-0.435584373856133	-0.582033267825864
TP1	FBgn0035999	1.49434780558031	-0.50372040617873	-0.389202752730502	-0.601424646671082
TP1	FBgn0036004	1.49168701753487	-0.372766592942416	-0.489020697040345	-0.629899727552105
TP1	FBgn0036007	1.3701750692204	-0.653552630631579	-0.826667589453357	0.110045150864539
TP1	FBgn0036030	1.45926808560562	-0.302651331218998	-0.812890631190027	-0.343726123196593
TP1	FBgn0036032	1.48706898625611	-0.574241463973561	-0.311077034106285	-0.60175048817626
TP1	FBgn0036039	1.49685865786253	-0.475878622259465	-0.433829797646623	-0.587150237956442
TP1	FBgn0036043	1.4304796939543	-0.0720611745070812	-0.56544504011901	-0.792973479328209
TP1	FBgn0036052	1.49991644308631	-0.48552253910885	-0.503954147391877	-0.510439756585579
TP1	FBgn0036059	1.49740092535933	-0.486348336312124	-0.576737584323507	-0.434315004723696
TP1	FBgn0036090	1.49229412569744	-0.398754065165453	-0.636599050990935	-0.456941009541048
TP1	FBgn0036101	1.41561952220618	-0.0044867443735202	-0.718858851758384	-0.692273926074276
TP1	FBgn0036106	1.35984526454906	-0.927511406293191	0.097749592564004	-0.53008345081987
TP1	FBgn0036107	1.49926896799418	-0.543625122213977	-0.48210608667749	-0.473537759102713
TP1	FBgn0036111	1.49901551661718	-0.515784405651547	-0.533729799167347	-0.449501311798289
TP1	FBgn0036134	1.49868616887631	-0.470833599181512	-0.469120947070968	-0.558731622623833
TP1	FBgn0036144	1.48080809125266	-0.682528369919069	-0.505763414326493	-0.292516307007102
TP1	FBgn0036152	1.49593160831283	-0.425140428359931	-0.47157018793289	-0.599220992020013
TP1	FBgn0036165	1.49798094742469	-0.480981717444935	-0.446993713863869	-0.570005516115885
TP1	FBgn0036203	1.36516849122997	0.040645873634616	-0.973559994425393	-0.432254370439196
TP1	FBgn0036217	1.49955564903672	-0.5276678135153	-0.468386133094037	-0.503501702427379
TP1	FBgn0036218	1.49849084851814	-0.562915765141492	-0.468357605250937	-0.467217478125714
TP1	FBgn0036232	1.48950610462183	-0.407164666330108	-0.663352968807746	-0.418988469483981
TP1	FBgn0036239	1.49976465876211	-0.516272520704139	-0.475310438784932	-0.50818169927304
TP1	FBgn0036248	1.49862579823166	-0.559729101465481	-0.474950450161119	-0.463946246605058
TP1	FBgn0036257	1.49277429983974	-0.385148984023107	-0.62405591283366	-0.483569402982968
TP1	FBgn0036260	1.48986198944147	-0.431110712203446	-0.399034408161498	-0.659716869076528
TP1	FBgn0036272	1.4721005422416	-0.554258420843479	-0.230337906737775	-0.687504214660346
TP1	FBgn0036285	1.37919650005472	0.0864295225817932	-0.823137794042694	-0.642488228593818
TP1	FBgn0036302	1.47693813260286	-0.253185633464082	-0.558184081161039	-0.665568417977735
TP1	FBgn0036310	1.47414484123776	-0.719208588235415	-0.266401433447164	-0.488534819555183
TP1	FBgn0036311	1.49004591121607	-0.632878547509488	-0.351577247483425	-0.505590116223153
TP1	FBgn0036316	1.39430594728431	-0.567444913643587	-0.856187566945435	0.0293265333047092
TP1	FBgn0036321	1.0775089731736	0.363053214803578	-1.29888158968332	-0.141680598293858
TP1	FBgn0036333	1.47504929817973	-0.261788772855092	-0.507394041475225	-0.705866483849417
TP1	FBgn0036334	1.49768149989453	-0.421174471286198	-0.546269070706885	-0.530237957901447
TP1	FBgn0036341	1.44704945496012	-0.112463014820253	-0.629613901508275	-0.704972538631595
TP1	FBgn0036373	1.49530448743817	-0.515420091011867	-0.394234558892325	-0.585649837533975
TP1	FBgn0036374	1.48966874246824	-0.633595894944289	-0.347373794592868	-0.508699052931085
TP1	FBgn0036398	1.48248831065473	-0.584827183770158	-0.279555898273944	-0.618105228610628
TP1	FBgn0036405	1.49846034449032	-0.436713022523693	-0.541933590832112	-0.519813731134514
TP1	FBgn0036419	1.49156626063162	-0.353538161752219	-0.532361072679747	-0.605667026199654
TP1	FBgn0036448	1.48051905916308	-0.357066728236404	-0.404414218826833	-0.719038112099842
TP1	FBgn0036449	1.2946804478515	-0.493259333860087	-1.01689229420289	0.215471180211477
TP1	FBgn0036451	1.48861096168893	-0.525143800213155	-0.333195861258676	-0.630271300217095
TP1	FBgn0036454	1.49838211569558	-0.520530775287626	-0.435064156238637	-0.542787184169318
TP1	FBgn0036460	1.49977384684671	-0.482318836134286	-0.523553145524094	-0.493901865188331
TP1	FBgn0036476	1.48106823806805	-0.296079819087424	-0.501184740222123	-0.6838036787585
TP1	FBgn0036483	1.48665246398148	-0.641215622698177	-0.319458432635516	-0.525978408647784
TP1	FBgn0036484	1.49986569992779	-0.487711210394901	-0.493581203504061	-0.51857328602883
TP1	FBgn0036496	1.49850752601185	-0.468792662068842	-0.467148502180272	-0.562566361762741
TP1	FBgn0036497	1.49708629172197	-0.580916825404413	-0.48623639024965	-0.429933076067906
TP1	FBgn0036518	1.49054530419789	-0.371078391163409	-0.476149848507899	-0.643317064526581
TP1	FBgn0036522	1.49602234987557	-0.595119355297849	-0.481572059648152	-0.419330934929564
TP1	FBgn0036534	1.49519652965882	-0.389875527432267	-0.580202757956871	-0.525118244269682
TP1	FBgn0036537	1.49392097369815	-0.58793399438152	-0.530863699783036	-0.375123279533592
TP1	FBgn0036544	1.4535584399384	-0.135347871996279	-0.661257551703413	-0.656953016238708
TP1	FBgn0036556	1.49779316518351	-0.432224943438457	-0.565028606548111	-0.500539615196937
TP1	FBgn0036576	1.48221835903369	-0.345523202127945	-0.431226257958519	-0.705468898947228
TP1	FBgn0036580	1.49951419722499	-0.518817067009095	-0.51683056554138	-0.463866564674519
TP1	FBgn0036583	1.43875370551159	-0.277077835702057	-0.282115459527967	-0.879560410281562
TP1	FBgn0036587	1.4593844023009	-0.711610422862132	-0.168673917241081	-0.579100062197689
TP1	FBgn0036589	1.4753229428123	-0.237022869079791	-0.602584445390723	-0.635715628341786
TP1	FBgn0036661	1.48246540445263	-0.705455630136489	-0.351379533163787	-0.425630241152358
TP1	FBgn0036666	1.46280336072831	-0.645232205492806	-0.17461637394197	-0.64295478129353
TP1	FBgn0036697	1.43694417620766	-0.224595392934225	-0.879901954902939	-0.332446828370495
TP1	FBgn0036704	1.49734139915101	-0.551812623972129	-0.415934685549746	-0.529594089629138
TP1	FBgn0036728	1.47813757246714	-0.726750915588497	-0.327467456313402	-0.423919200565238
TP1	FBgn0036735	1.44957464408279	-0.303182080909292	-0.846789065298233	-0.29960349787527
TP1	FBgn0036746	1.49863706332049	-0.439402240329182	-0.533039290886342	-0.526195532104964
TP1	FBgn0036795	1.30975756291092	-0.112536491425685	-1.12548885067459	-0.0717322208106438
TP1	FBgn0036801	1.47420581173962	-0.248569622216313	-0.529636567335903	-0.695999622187403
TP1	FBgn0036814	1.49405891690397	-0.561133592871832	-0.372276108675736	-0.560649215356399
TP1	FBgn0036824	1.43641529079412	-0.466241011141476	-0.837728150950134	-0.132446128702512
TP1	FBgn0036827	1.4964406601602	-0.430635726919946	-0.593102730156901	-0.472702203083356
TP1	FBgn0036844	1.41552371043161	-0.00701581142170193	-0.657906604330957	-0.750601294678954
TP1	FBgn0036868	1.49511705024347	-0.61227352706982	-0.436961329101802	-0.445882194071851
TP1	FBgn0036900	1.49563767444447	-0.535932390019344	-0.392310356333852	-0.567394928091273
TP1	FBgn0036921	1.49135254067898	-0.345509476138678	-0.570407866503926	-0.575435198036377
TP1	FBgn0036929	1.31023510069845	0.0601425440955058	-1.09792324706491	-0.272454397729046
TP1	FBgn0036958	1.49255250753581	-0.417763340421044	-0.43695821869089	-0.637830948423876
TP1	FBgn0036967	1.49496237678769	-0.574689765479865	-0.384742917746406	-0.535529693561418
TP1	FBgn0036991	1.49294293326561	-0.604593397843126	-0.518356209979877	-0.369993325442606
TP1	FBgn0037007	1.47788901568581	-0.276350106917978	-0.506889741239475	-0.694649167528354
TP1	FBgn0037010	1.48826963929713	-0.391372830439172	-0.425384429808001	-0.671512379049959
TP1	FBgn0037012	1.44813661406368	-0.121307047423611	-0.726448892334136	-0.600380674305936
TP1	FBgn0037016	1.48576337657581	-0.354322682105286	-0.449781563345216	-0.681659131125305
TP1	FBgn0037026	1.4834690208905	-0.699557419821307	-0.355347186208833	-0.42856441486036
TP1	FBgn0037060	1.49937320890316	-0.521255317216577	-0.458929477890923	-0.51918841379566
TP1	FBgn0037070	1.49754632196956	-0.567339875196095	-0.502775910830491	-0.427430535942973
TP1	FBgn0037074	1.45129780719993	-0.253606310870819	-0.83568541303683	-0.362006083292284
TP1	FBgn0037081	1.49717419372874	-0.449731089053799	-0.585539237532028	-0.461903867142917
TP1	FBgn0037098	1.48087479503885	-0.454610060786577	-0.321129917056704	-0.705134817195568
TP1	FBgn0037102	1.4956518928029	-0.581277690112148	-0.516775570279516	-0.397598632411233
TP1	FBgn0037138	1.48513284359979	-0.637662518906139	-0.304018886875828	-0.543451437817824
TP1	FBgn0037153	1.49948985670707	-0.463172177141363	-0.514656164769044	-0.521661514796665
TP1	FBgn0037163	1.47028236556036	-0.400613208387853	-0.76470711923035	-0.30496203794216
TP1	FBgn0037169	1.49914024910215	-0.547086305138012	-0.470038143067238	-0.482015800896901
TP1	FBgn0037199	1.49374754210167	-0.58473154208323	-0.537128397047202	-0.371887602971238
TP1	FBgn0037206	1.49591328339094	-0.594408040070518	-0.414928896233172	-0.486576347087253
TP1	FBgn0037213	1.49255075447083	-0.501509112585212	-0.373662117218172	-0.617379524667441
TP1	FBgn0037218	1.49827996708476	-0.566857025134731	-0.470998478279746	-0.460424463670281
TP1	FBgn0037236	1.49747940026293	-0.576094495243771	-0.485141447779367	-0.436243457239796
TP1	FBgn0037240	1.42181167061582	-0.257496594017641	-0.239862140599205	-0.924452935998976
TP1	FBgn0037248	1.38649911992164	-0.569872761530824	0.0496310977163223	-0.86625745610714
TP1	FBgn0037252	1.49698969606095	-0.529898462851566	-0.410755705629096	-0.556335527580289
TP1	FBgn0037262	1.49917675264826	-0.529816958520514	-0.515775311093771	-0.453584483033979
TP1	FBgn0037270	1.48645798430007	-0.550715744079685	-0.310791426853874	-0.624950813366511
TP1	FBgn0037282	1.49575450713998	-0.604502125834173	-0.453695597098071	-0.437556784207738
TP1	FBgn0037284	1.4964103060265	-0.402939086416516	-0.530052765355977	-0.563418454254009
TP1	FBgn0037323	1.48799982297547	-0.627482047686787	-0.325670681182346	-0.534847094106337
TP1	FBgn0037325	1.49599573556198	-0.588271942622439	-0.409411707666306	-0.498312085273234
TP1	FBgn0037326	1.47735486214149	-0.37619054176333	-0.737159030885532	-0.364005289492629
TP1	FBgn0037339	1.49592084297621	-0.464933046148317	-0.430082612436703	-0.600905184391191
TP1	FBgn0037344	1.43847498268484	-0.548409029673358	-0.10303256714381	-0.787033385867671
TP1	FBgn0037359	1.4841031395164	-0.423010990570995	-0.363900794226108	-0.697191354719294
TP1	FBgn0037363	1.48749035964491	-0.318246801235067	-0.549081984427431	-0.620161573982411
TP1	FBgn0037402	1.49888407729107	-0.554150705393495	-0.471152897104248	-0.473580474793325
TP1	FBgn0037448	1.49625499652171	-0.556133201731798	-0.399271234322445	-0.54085056046747
TP1	FBgn0037461	1.49775068971535	-0.575812415057349	-0.470915065725829	-0.451023208932167
TP1	FBgn0037463	1.45660110873789	-0.754675483691856	-0.527638126007764	-0.174287499038273
TP1	FBgn0037464	1.49517965696662	-0.592365086250813	-0.506199271249314	-0.396615299466496
TP1	FBgn0037468	1.49781821422463	-0.423750393738638	-0.546126749225762	-0.527941071260228
TP1	FBgn0037473	1.49527945154262	-0.606416056200481	-0.418356222727334	-0.470507172614804
TP1	FBgn0037504	1.49918731720413	-0.54506095080451	-0.486211579586949	-0.467914786812666
TP1	FBgn0037521	1.49991762405538	-0.50871911679596	-0.485237283311133	-0.505961223948283
TP1	FBgn0037525	1.49724566538587	-0.422207164877822	-0.570250264764278	-0.504788235743774
TP1	FBgn0037534	1.45157433038834	-0.329592806589831	-0.282710978830766	-0.839270544967739
TP1	FBgn0037546	1.48288670352426	-0.672010153006947	-0.303730387961016	-0.507146162556298
TP1	FBgn0037549	1.48963878981386	-0.410183809148865	-0.417020540747747	-0.662434439917249
TP1	FBgn0037551	1.45128308474101	-0.169021493279766	-0.787949984336433	-0.494311607124809
TP1	FBgn0037552	1.46559490170852	-0.544237608239012	-0.716986448751721	-0.204370844717788
TP1	FBgn0037556	1.49769037790763	-0.572903229567987	-0.48573652392348	-0.439050624416158
TP1	FBgn0037603	1.49991080208734	-0.508560586513856	-0.506767687910606	-0.484582527662876
TP1	FBgn0037614	1.49985668875295	-0.485112356379726	-0.518392258040923	-0.496352074332301
TP1	FBgn0037634	1.47932268824041	-0.701473007486245	-0.481160790257504	-0.296688890496662
TP1	FBgn0037636	1.49704187844318	-0.413277813030918	-0.561816785077872	-0.521947280334389
TP1	FBgn0037659	1.47119515966353	-0.335667805156074	-0.370025541899214	-0.76550181260824
TP1	FBgn0037676	1.49111685917701	-0.619189271358582	-0.51672981186572	-0.355197775952703
TP1	FBgn0037698	1.49803423270542	-0.559755821913814	-0.434616246386816	-0.503662164404787
TP1	FBgn0037700	1.49987896401489	-0.483406347680433	-0.514282234439006	-0.502190381895452
TP1	FBgn0037702	1.47027551724072	-0.718772257377206	-0.235612822610847	-0.515890437252671
TP1	FBgn0037705	1.49850402212799	-0.452658507216792	-0.486251576805434	-0.559593938105767
TP1	FBgn0037715	1.49876233787623	-0.443634009587949	-0.516329718842537	-0.538798609445748
TP1	FBgn0037754	1.49907919284078	-0.547772452372606	-0.486013311919339	-0.465293428548836
TP1	FBgn0037760	1.49938759845226	-0.487046044173853	-0.472964834879001	-0.5393767193994
TP1	FBgn0037766	1.49606395944825	-0.593660684519523	-0.484321009399681	-0.418082265529049
TP1	FBgn0037796	1.47847386444656	-0.297754393516364	-0.471178950996063	-0.709540519934134
TP1	FBgn0037843	1.49988639086876	-0.483931869645907	-0.502105062082237	-0.513849459140614
TP1	FBgn0037856	1.49274321810345	-0.5406085012867	-0.361656096596298	-0.590478620220449
TP1	FBgn0037874	1.49779068950414	-0.43570296125462	-0.568264884661297	-0.49382284358822
TP1	FBgn0037888	1.49199227957571	-0.501788033050228	-0.368777971463677	-0.621426275061807
TP1	FBgn0037917	1.49539793684872	-0.394854410854193	-0.516530257448831	-0.584013268545694
TP1	FBgn0037918	1.45144305986914	-0.760103515764343	-0.149990817309058	-0.541348726795736
TP1	FBgn0037939	1.4823282511085	-0.674220676293899	-0.300105460371594	-0.508002114443006
TP1	FBgn0037944	1.46263738924088	-0.5940331471314	-0.178783214710701	-0.689821027398776
TP1	FBgn0037989	1.49003895777849	-0.430179264096053	-0.401324987100475	-0.658534706581957
TP1	FBgn0038000	1.49651225585004	-0.580006774230228	-0.413241292165839	-0.503264189453976
TP1	FBgn0038065	1.48915642984569	-0.342189520752884	-0.512030569914305	-0.634936339178497
TP1	FBgn0038089	1.49615339270727	-0.535638319645207	-0.561872526663004	-0.398642546399057
TP1	FBgn0038098	1.24691014727741	0.361632223035423	-0.906087051634245	-0.702455318678591
TP1	FBgn0038100	1.49640626400745	-0.437162822232319	-0.595419233854686	-0.463824207920448
TP1	FBgn0038126	1.49541294726223	-0.435554370048128	-0.608613486656382	-0.451245090557716
TP1	FBgn0038143	1.4985750548137	-0.451905078605359	-0.48945589814578	-0.55721407806256
TP1	FBgn0038145	1.49713961464403	-0.581108018312803	-0.432233027004349	-0.483798569326881
TP1	FBgn0038147	1.48671611014212	-0.350452852254096	-0.671356893723776	-0.464906364164246
TP1	FBgn0038156	1.47951732875459	-0.711230168129695	-0.313265017733356	-0.455022142891539
TP1	FBgn0038165	1.49978907145155	-0.519322814228182	-0.502055036237327	-0.478411220986041
TP1	FBgn0038179	1.4924046202795	-0.41125753779203	-0.442705824421394	-0.63844125806608
TP1	FBgn0038181	1.48323988686068	-0.593843264968988	-0.283706946021661	-0.605689675870032
TP1	FBgn0038186	1.48358189511867	-0.558680239219211	-0.63440956462699	-0.290492091272468
TP1	FBgn0038195	1.48799431282013	-0.332458260925045	-0.639867326036244	-0.515668725858839
TP1	FBgn0038197	1.47900464462626	-0.342528407848445	-0.725448856906369	-0.41102737987145
TP1	FBgn0038199	1.49878559338485	-0.448080447419746	-0.504436002716974	-0.546269143248135
TP1	FBgn0038213	1.48418117307974	-0.62684034173283	-0.293096117031291	-0.564244714315614
TP1	FBgn0038220	1.49422417757609	-0.614859554985562	-0.475743128383318	-0.40362149420721
TP1	FBgn0038236	1.46121547942174	-0.751368604705796	-0.199435094083054	-0.510411780632891
TP1	FBgn0038237	1.48732879320908	-0.664556368685447	-0.349174226067028	-0.4735981984566
TP1	FBgn0038243	1.46758115152594	-0.196881848888593	-0.642586446274751	-0.628112856362599
TP1	FBgn0038256	1.47869861656519	-0.29921311351615	-0.470728281570768	-0.708757221478271
TP1	FBgn0038280	1.49915296817447	-0.544687583262955	-0.490531736701175	-0.463933648210342
TP1	FBgn0038286	1.49183712263031	-0.528457810177074	-0.356981010629087	-0.606398301824147
TP1	FBgn0038290	1.49477739877039	-0.420115347083007	-0.613797883377086	-0.460864168310303
TP1	FBgn0038294	1.49363705843962	-0.619244916823931	-0.396555807620185	-0.477836333995505
TP1	FBgn0038311	1.49960757387502	-0.520537723421847	-0.511083902444617	-0.467985948008554
TP1	FBgn0038331	1.49471793652306	-0.60266687569511	-0.494674166643569	-0.397376894184382
TP1	FBgn0038334	1.49881352445131	-0.549649051397125	-0.496800930975483	-0.452363542078698
TP1	FBgn0038359	1.49170416322494	-0.640937049721841	-0.457910829939116	-0.392856283563985
TP1	FBgn0038363	1.49672568298677	-0.592269349398823	-0.454303975891912	-0.450152357696032
TP1	FBgn0038419	1.48845980899811	-0.460784449991867	-0.365333864924692	-0.662341494081552
TP1	FBgn0038420	1.49809333563574	-0.483383621935394	-0.447193697330501	-0.56751601636984
TP1	FBgn0038421	1.46359110541282	-0.679114116066339	-0.60319230491241	-0.181284684434073
TP1	FBgn0038422	1.45153795942386	-0.823288603888884	-0.21956041207149	-0.408688943463487
TP1	FBgn0038423	1.49011081474735	-0.632643717887877	-0.352226114504411	-0.505240982355066
TP1	FBgn0038488	1.47554215194427	-0.70218897978665	-0.262845188487694	-0.510507983669924
TP1	FBgn0038498	1.48689702544529	-0.610003589778885	-0.56604336242348	-0.310850073242928
TP1	FBgn0038515	1.4943475667415	-0.617593705396022	-0.41434884151773	-0.462405019827745
TP1	FBgn0038535	1.49526169004242	-0.460489443473132	-0.425829720979167	-0.608942525590126
TP1	FBgn0038606	1.49394074832465	-0.379336785098886	-0.596504319213641	-0.518099644012126
TP1	FBgn0038607	1.48275057114113	-0.668355861016519	-0.299652446103217	-0.514742264021395
TP1	FBgn0038641	1.46793717687514	-0.1987509460364	-0.645585429146944	-0.623600801691793
TP1	FBgn0038659	1.49873292193512	-0.546616689817141	-0.505614531520856	-0.446501700597121
TP1	FBgn0038683	1.38626696242241	-0.990108686804762	-0.0993927468024609	-0.296765528815186
TP1	FBgn0038719	1.41743307498356	-0.301789012644076	-0.185346506555499	-0.930297555783981
TP1	FBgn0038733	1.49962440490179	-0.482866215727556	-0.531490285658376	-0.485267903515858
TP1	FBgn0038744	1.48226813412613	-0.519162714506951	-0.295051731568057	-0.668053688051121
TP1	FBgn0038774	1.49953134591101	-0.49048584338838	-0.475001852008925	-0.534043650513703
TP1	FBgn0038806	1.49733075266584	-0.5827353919991	-0.466724852662493	-0.447870508004245
TP1	FBgn0038809	1.49923484570964	-0.465257260796912	-0.491732747291275	-0.542244837621454
TP1	FBgn0038826	1.48799792337354	-0.667997738938042	-0.368520883133075	-0.451479301302422
TP1	FBgn0038829	1.48972194205386	-0.645729915356269	-0.360351300628638	-0.483640726068955
TP1	FBgn0038872	1.49287005749766	-0.442840858725403	-0.415583556868171	-0.634445641904084
TP1	FBgn0038877	1.49983041671388	-0.492957319615044	-0.486042795258348	-0.520830301840493
TP1	FBgn0038930	1.49348840997254	-0.40220756023095	-0.467299818336238	-0.62398103140535
TP1	FBgn0038947	1.49438800316689	-0.507118149863611	-0.599192485473908	-0.388077367829373
TP1	FBgn0038959	1.49545780034545	-0.408166065210252	-0.489310004870604	-0.597981730264598
TP1	FBgn0038975	1.4971707721511	-0.567615857411192	-0.418648574480362	-0.510906340259544
TP1	FBgn0038978	1.49828039260135	-0.52747681309798	-0.432043183126035	-0.538760396377337
TP1	FBgn0038979	1.49992436432684	-0.486518623370353	-0.50277015444824	-0.510635586508249
TP1	FBgn0038980	1.45628543919008	-0.776403870723686	-0.189424546640599	-0.490457021825797
TP1	FBgn0038983	1.49324245369893	-0.408447134538462	-0.455773556345996	-0.629021762814475
TP1	FBgn0039026	1.49425159369765	-0.453775448230689	-0.420226291746965	-0.620249853719994
TP1	FBgn0039054	1.49539525061282	-0.39722751863578	-0.510243428907428	-0.587924303069607
TP1	FBgn0039071	1.48766583773538	-0.570961679674953	-0.315733954524218	-0.600970203536207
TP1	FBgn0039084	1.45221606826199	-0.132029388898701	-0.627000308960629	-0.693186370402656
TP1	FBgn0039132	1.49605482426414	-0.425551911419971	-0.597449889999105	-0.473053022845065
TP1	FBgn0039149	1.49798191518407	-0.53624451983511	-0.535743955860596	-0.425993439488361
TP1	FBgn0039161	1.49942291189476	-0.508411698483676	-0.462363008914078	-0.528648204497005
TP1	FBgn0039169	1.48843975021874	-0.383816098950857	-0.435830911564846	-0.668792739703033
TP1	FBgn0039186	1.49533970496321	-0.417105015805181	-0.473210022911211	-0.605024666246817
TP1	FBgn0039190	1.4122251481471	-0.934136174106878	-0.142283943366035	-0.335805030674182
TP1	FBgn0039209	1.49211013329458	-0.359371854142127	-0.528216708189556	-0.604521570962902
TP1	FBgn0039213	1.48354367620934	-0.285606482542063	-0.598557547265166	-0.599379646402115
TP1	FBgn0039223	1.49138391037012	-0.498477304544776	-0.627530846369002	-0.365375759456344
TP1	FBgn0039226	1.49713526727808	-0.412273477135514	-0.533655370383151	-0.551206419759419
TP1	FBgn0039234	1.49553563476438	-0.394871441843812	-0.521015916820326	-0.579648276100238
TP1	FBgn0039238	1.47930583717592	-0.287288729102844	-0.692618680985697	-0.499398427087381
TP1	FBgn0039266	1.48762314445555	-0.34888527618453	-0.477460072145448	-0.661277796125571
TP1	FBgn0039328	1.490765540903	-0.342253235351721	-0.595942172997332	-0.552570132553946
TP1	FBgn0039350	1.48568312268196	-0.670211596047922	-0.482117112207176	-0.333354414426865
TP1	FBgn0039380	1.49246210669497	-0.591081879412677	-0.542711618850133	-0.358668608432158
TP1	FBgn0039395	1.49954919028112	-0.533169882711984	-0.491484804392888	-0.474894503176245
TP1	FBgn0039419	1.47845301271971	-0.526662565300977	-0.271138412355202	-0.680652035063526
TP1	FBgn0039449	1.49761118627619	-0.467224531535575	-0.451893869481648	-0.57849278525897
TP1	FBgn0039465	1.37773960845047	-0.10250596764521	-1.0105884537631	-0.264645187042158
TP1	FBgn0039487	1.49881657547736	-0.463822385870088	-0.480005887969972	-0.554988301637301
TP1	FBgn0039492	1.48397671861492	-0.351602887099931	-0.437630972211672	-0.694742859303318
TP1	FBgn0039507	1.48958201716457	-0.336872349528927	-0.535779931892874	-0.616929735742773
TP1	FBgn0039519	1.47288685753656	-0.501560612660631	-0.71729204952953	-0.254034195346399
TP1	FBgn0039528	1.49468863188284	-0.393356535756054	-0.502135972240799	-0.599196123885986
TP1	FBgn0039532	1.49799206327075	-0.565292281906501	-0.43896400639563	-0.493735774968623
TP1	FBgn0039560	1.49501981070866	-0.571092885651201	-0.384671159793671	-0.539255765263784
TP1	FBgn0039561	1.48613537935382	-0.581109221346267	-0.303890177403362	-0.601135980604192
TP1	FBgn0039617	1.4942155824594	-0.550862704991774	-0.568920327157256	-0.374432550310374
TP1	FBgn0039632	1.49634467855604	-0.526624748625642	-0.402882511235902	-0.566837418694499
TP1	FBgn0039633	1.49166856187376	-0.427507838045662	-0.418188029297162	-0.645972694530934
TP1	FBgn0039647	1.49562372886193	-0.482798239498614	-0.598900002317964	-0.41392548704535
TP1	FBgn0039668	1.49651539816665	-0.461842200322172	-0.44030046492386	-0.594372732920618
TP1	FBgn0039688	1.49571269189949	-0.439594956393445	-0.450898379227489	-0.605219356278561
TP1	FBgn0039712	1.49975922174234	-0.516315062534178	-0.474991481007097	-0.508452678201062
TP1	FBgn0039730	1.4944587110181	-0.480686497396516	-0.610969250804437	-0.402802962817142
TP1	FBgn0039733	1.48499836146594	-0.650624190673361	-0.309071636659285	-0.525302534133295
TP1	FBgn0039741	1.48379117804858	-0.570543477046987	-0.623706463378356	-0.289541237623239
TP1	FBgn0039752	1.47466447555936	-0.642973327006491	-0.234055995379802	-0.597635153173072
TP1	FBgn0039805	1.48969052569511	-0.546211427509848	-0.334993781780389	-0.608485316404876
TP1	FBgn0039808	1.49697208429506	-0.417149310904934	-0.507876871817688	-0.571945901572441
TP1	FBgn0039831	1.49789885853021	-0.489848650067135	-0.568308454525719	-0.439741753937353
TP1	FBgn0039858	1.49871826750986	-0.475025396410304	-0.557785962253031	-0.465906908846527
TP1	FBgn0039863	1.49494624907866	-0.451879185485483	-0.429483370161225	-0.613583693431947
TP1	FBgn0039869	1.48888053444576	-0.332022390194534	-0.534636929007169	-0.622221215244058
TP1	FBgn0039870	1.49761404873462	-0.559948775786747	-0.513562086959253	-0.424103185988615
TP1	FBgn0039875	1.46898558166339	-0.775327525845355	-0.360390726382233	-0.333267329435803
TP1	FBgn0039883	1.49905364051294	-0.534509034197426	-0.450926438677176	-0.513618167638336
TP1	FBgn0039897	1.19415360199336	-1.25085921535952	0.0905646821685801	-0.0338590688024154
TP1	FBgn0039902	1.48126872379137	-0.385773088002657	-0.716517999612472	-0.378977636176239
TP1	FBgn0039907	1.48840093200597	-0.583016131782533	-0.320605236754916	-0.584779563468517
TP1	FBgn0039908	1.49825307063056	-0.561908059993818	-0.491900958575104	-0.444444052061642
TP1	FBgn0039914	1.49997987362935	-0.495974359366311	-0.496698173135192	-0.50730734112785
TP1	FBgn0039916	1.46679057177978	-0.217883307666289	-0.72733124283924	-0.521576021274248
TP1	FBgn0039920	1.4765319023934	-0.727138393801242	-0.446557668966879	-0.30283583962528
TP1	FBgn0039972	1.4985320235786	-0.488843302545509	-0.558221992419299	-0.451466728613796
TP1	FBgn0039977	1.46005176910256	-0.579686772046775	-0.709153513540624	-0.171211483515162
TP1	FBgn0040001	1.29849987142896	-0.966940350525204	-0.568246271154449	0.236686750250693
TP1	FBgn0040010	1.49853850905257	-0.536149506380652	-0.524953771567368	-0.437435231104548
TP1	FBgn0040022	1.45246275449942	-0.34506545979963	-0.834872429103305	-0.272524865596483
TP1	FBgn0040066	1.49893085891694	-0.491840029514421	-0.549282140756244	-0.457808688646274
TP1	FBgn0040071	1.45415725109525	-0.590515031455118	-0.14565704416875	-0.717985175471387
TP1	FBgn0040097	1.33131455601032	-0.0808888066355822	-1.09386854603171	-0.156557203343032
TP1	FBgn0040153	1.4890707021494	-0.666498462591151	-0.419523192013833	-0.403049047544413
TP1	FBgn0040227	1.49934471039961	-0.51008269142573	-0.529712459089562	-0.459549559884322
TP1	FBgn0040235	1.49607666005183	-0.476248896303294	-0.596277306313904	-0.423550457434633
TP1	FBgn0040239	1.49986599787061	-0.518858283136903	-0.490537534465175	-0.490470180268533
TP1	FBgn0040271	1.43465604027284	-0.201750501247956	-0.350905459908563	-0.882000079116324
TP1	FBgn0040284	1.49973669351216	-0.493989633761493	-0.525239997755365	-0.480507061995299
TP1	FBgn0040285	1.49697968746608	-0.41546836645403	-0.569079528986201	-0.512431792025849
TP1	FBgn0040297	1.49979552818082	-0.508906163086031	-0.47677620787913	-0.514113157215663
TP1	FBgn0040299	1.43374846671691	-0.216466377885568	-0.328801983938754	-0.88848010489259
TP1	FBgn0040319	1.45714675556272	-0.320389999066542	-0.315430142900085	-0.821326613596089
TP1	FBgn0040324	1.49965657659623	-0.469912165861038	-0.518473102984805	-0.511271307750383
TP1	FBgn0040334	1.48923130925257	-0.329742335457733	-0.554716906382605	-0.604772067412233
TP1	FBgn0040368	1.49833350394022	-0.564918875479195	-0.455938359196518	-0.477476269264502
TP1	FBgn0040375	1.49874033360692	-0.510239432752746	-0.543576499271612	-0.44492440158256
TP1	FBgn0040382	1.48694039156411	-0.58442899276693	-0.309503077078591	-0.593008321718585
TP1	FBgn0040384	1.49594454669038	-0.397449194059737	-0.569717550435806	-0.528777802194838
TP1	FBgn0040397	1.47307650696818	-0.53999583826522	-0.239460687397952	-0.693619981305009
TP1	FBgn0040496	1.49490570974619	-0.54122973202948	-0.383087359797553	-0.570588617919154
TP1	FBgn0040528	1.4703046097845	-0.4580986487958	-0.74700703679829	-0.26519892419041
TP1	FBgn0040529	1.49894690800061	-0.491618038820755	-0.549019398815739	-0.45830947036412
TP1	FBgn0040600	1.48000849438147	-0.506027808444768	-0.685977183425728	-0.288003502510973
TP1	FBgn0040651	1.49965130049236	-0.474526611053948	-0.497896774748575	-0.527227914689837
TP1	FBgn0040717	1.49641577881145	-0.412563655090199	-0.502155882233074	-0.581696241488174
TP1	FBgn0040723	1.49265049590218	-0.366840031323506	-0.519903561251436	-0.605906903327242
TP1	FBgn0040725	1.49725132474121	-0.443090674506659	-0.471036652528512	-0.583123997706035
TP1	FBgn0040726	1.49456260735514	-0.541610814998411	-0.37931165765768	-0.573640134699049
TP1	FBgn0040729	1.47533206067038	-0.351301022270039	-0.377272434259999	-0.746758604140346
TP1	FBgn0040736	1.49500267792479	-0.606080925570282	-0.408810043416458	-0.480111708938048
TP1	FBgn0040752	1.49641242056076	-0.443362600305795	-0.456802208401102	-0.596247611853866
TP1	FBgn0040755	1.49996658312561	-0.506417612713593	-0.49078813671272	-0.502760833699295
TP1	FBgn0040759	1.49036863222429	-0.339704412244715	-0.548986533389831	-0.601677686589744
TP1	FBgn0040775	1.49476682124668	-0.423359577504356	-0.456703377366294	-0.614703866376032
TP1	FBgn0040777	1.44693295962794	-0.1099403066008	-0.6846744321284	-0.652318220898741
TP1	FBgn0040817	1.49462176634363	-0.390331521685816	-0.507319869808231	-0.596970374849581
TP1	FBgn0040832	1.49908046873169	-0.47279734698082	-0.477142297273819	-0.549140824477051
TP1	FBgn0040905	1.48524223318749	-0.674366217906138	-0.477983706424079	-0.332892308857268
TP1	FBgn0040918	1.47470543076695	-0.238483083238725	-0.572030455392409	-0.664191892135819
TP1	FBgn0040942	1.4871663351453	-0.670827506423124	-0.458776758674325	-0.357562070047853
TP1	FBgn0040985	1.45528077183266	-0.742033760461853	-0.553070857225564	-0.160176154145242
TP1	FBgn0041094	1.49606657197805	-0.460162332760091	-0.435834389173399	-0.600069850044556
TP1	FBgn0041102	1.49541609898235	-0.541100559564728	-0.565423847440263	-0.388891691977354
TP1	FBgn0041111	1.48121172992466	-0.432276542356428	-0.338703915683983	-0.710231271884247
TP1	FBgn0041156	1.48939376700626	-0.460197633995016	-0.372643840845328	-0.656552292165919
TP1	FBgn0041188	1.4993958898791	-0.523399330406549	-0.459887211698071	-0.516109347774483
TP1	FBgn0041191	1.49602389887125	-0.456410933101222	-0.601059159312131	-0.438553806457903
TP1	FBgn0041210	1.47041892438612	-0.374619950058528	-0.32751302687573	-0.768285947451862
TP1	FBgn0041582	1.46034867516471	-0.210889084108564	-0.479242843694914	-0.770216747361239
TP1	FBgn0041604	1.48395932996049	-0.381709834597206	-0.401650110734941	-0.700599384628339
TP1	FBgn0041605	1.48773231780225	-0.358787077884273	-0.666123261725955	-0.462821978192025
TP1	FBgn0041775	1.4999357926052	-0.510788499693953	-0.500958907037502	-0.488188385873742
TP1	FBgn0041789	1.49452558551444	-0.413548233737297	-0.465939648101708	-0.615037703675431
TP1	FBgn0042094	1.48527027094001	-0.669226145715888	-0.326952398138694	-0.489091727085427
TP1	FBgn0042105	1.49462888777716	-0.418745798401552	-0.460565084634247	-0.615318004741364
TP1	FBgn0042119	1.49187815837061	-0.390342780134096	-0.463469407862077	-0.63806597037444
TP1	FBgn0042132	1.49487993615655	-0.603543976982016	-0.48942154096528	-0.401914418209256
TP1	FBgn0042134	1.48459279881104	-0.413850803875049	-0.374953535839529	-0.695788459096459
TP1	FBgn0042135	1.46681173242413	-0.193190928270632	-0.630267066897042	-0.643353737256458
TP1	FBgn0042138	1.49668494429072	-0.411386815795797	-0.572305863346469	-0.512992265148451
TP1	FBgn0042189	1.45945909847917	-0.792257155348995	-0.234281982428218	-0.432919960701957
TP1	FBgn0042650	1.49951609665594	-0.535412554225507	-0.477747564899574	-0.486355977530854
TP1	FBgn0042693	1.49335369840229	-0.432631930543058	-0.630757621270981	-0.42996414658825
TP1	FBgn0042696	1.49690411388475	-0.588885259344772	-0.442984340846133	-0.465034513693845
TP1	FBgn0043364	1.46767940900433	-0.19730559548202	-0.64079232086622	-0.62958149265609
TP1	FBgn0043456	1.49925669088491	-0.491961584210088	-0.465690613702991	-0.541604492971827
TP1	FBgn0043530	1.47469541276102	-0.313924078345583	-0.743220041981887	-0.417551292433547
TP1	FBgn0043791	1.40667340189035	0.0217905620462559	-0.73067071195566	-0.697793251980947
TP1	FBgn0043884	1.44417324908018	-0.565090765102597	-0.116552815710976	-0.762529668266611
TP1	FBgn0043900	1.49604257037609	-0.589139096247768	-0.495492177130026	-0.411411296998295
TP1	FBgn0044047	1.29673092004548	0.261280734887982	-0.914137504212342	-0.643874150721117
TP1	FBgn0044323	1.49845898564373	-0.559092431848652	-0.490073958577112	-0.449292595217963
TP1	FBgn0044510	1.47870027765592	-0.72053721870846	-0.320489749589986	-0.437673309357476
TP1	FBgn0044826	1.46319054684802	-0.2207026518785	-0.4825434094622	-0.75994448550732
TP1	FBgn0045038	1.49757360011819	-0.475319127902823	-0.577621355759602	-0.44463311645577
TP1	FBgn0045823	1.49944211755751	-0.461713981281071	-0.524045437374872	-0.513682698901571
TP1	FBgn0046247	1.49615978904458	-0.400950453831648	-0.569997470573929	-0.525211864639007
TP1	FBgn0046763	1.49171861291239	-0.62195825757995	-0.365231172415479	-0.504529182916963
TP1	FBgn0046874	1.48197603553021	-0.521326857281224	-0.292518950023588	-0.668130228225403
TP1	FBgn0050011	1.48920660963931	-0.42565298396944	-0.398528822781166	-0.665024802888705
TP1	FBgn0050026	1.33345756266598	-0.151009243351399	-1.09122172118455	-0.0912265981300233
TP1	FBgn0050042	1.45345874633897	-0.228466522305025	-0.406392077116176	-0.81860014691777
TP1	FBgn0050069	1.48332725318661	-0.476036404131808	-0.322245073645227	-0.685045775409576
TP1	FBgn0050089	1.49244678166343	-0.612109142455058	-0.367961402665441	-0.512376236542928
TP1	FBgn0050110	1.48612338336586	-0.635867404574747	-0.538358547279867	-0.31189743151124
TP1	FBgn0050118	1.49272219796816	-0.59146448206701	-0.361697786578934	-0.53955992932222
TP1	FBgn0050222	1.46287749236637	-0.800303363961018	-0.332217156806163	-0.330356971599189
TP1	FBgn0050271	1.48188316044755	-0.648197834805534	-0.282034920758501	-0.551650404883513
TP1	FBgn0050296	1.49515508370628	-0.558254705399577	-0.384868492201036	-0.552031886105672
TP1	FBgn0050325	1.49271937487993	-0.558907074610519	-0.575093588733576	-0.358718711535832
TP1	FBgn0050389	1.49759351490227	-0.43757328332312	-0.485727838488576	-0.574292393090575
TP1	FBgn0050395	1.48673293376853	-0.405503040385266	-0.683204263811684	-0.398025629571583
TP1	FBgn0050404	1.47958694269552	-0.671441984381266	-0.533376392072993	-0.274768566241256
TP1	FBgn0050416	1.46703540396972	-0.528875740351514	-0.216072126840542	-0.722087536777666
TP1	FBgn0050421	1.44680641646573	-0.27573278727333	-0.316263811120981	-0.854809818071422
TP1	FBgn0050429	1.49992514824849	-0.503958498881538	-0.509722100837247	-0.486244548529709
TP1	FBgn0051005	1.49052701038274	-0.645288487776104	-0.471188381194526	-0.374050141412107
TP1	FBgn0051008	1.49934561323185	-0.479264294827619	-0.47853256732776	-0.541548751076473
TP1	FBgn0051010	1.48936067666364	-0.545257756885395	-0.611395623379086	-0.332707296399158
TP1	FBgn0051072	1.49533909122417	-0.389040776164856	-0.53497918523491	-0.571319129824404
TP1	FBgn0051092	1.17322529876008	-0.192118292051116	-1.23397380200861	0.252866795299643
TP1	FBgn0051118	1.49475371709208	-0.500656362606003	-0.394726253690258	-0.599371100795818
TP1	FBgn0051122	1.48842804274934	-0.410926066711013	-0.671447022382579	-0.406054953655743
TP1	FBgn0051140	1.4930181842769	-0.411598882673022	-0.449196787607463	-0.632222513996419
TP1	FBgn0051151	1.48898745543907	-0.327713519516259	-0.555720813116589	-0.605553122806228
TP1	FBgn0051158	1.4842346244808	-0.364349485480956	-0.423513705901053	-0.69637143309879
TP1	FBgn0051191	1.49727572509146	-0.573483740230384	-0.497854211911104	-0.425937772949974
TP1	FBgn0051206	1.48643537325938	-0.663960564878365	-0.335627073550527	-0.486847734830484
TP1	FBgn0051213	1.48948506288486	-0.619497227950692	-0.533019463978095	-0.336968370956075
TP1	FBgn0051221	1.49614276932224	-0.585641258911485	-0.500387378003367	-0.410114132407387
TP1	FBgn0051224	1.489427789294	-0.571527581285076	-0.329160488900264	-0.588739719108664
TP1	FBgn0051245	1.49941742967936	-0.537887792439186	-0.48955323921308	-0.471976398027093
TP1	FBgn0051281	1.48723750914317	-0.662832517797628	-0.345285196452129	-0.479119794893408
TP1	FBgn0051286	1.49118879301705	-0.648236664079576	-0.400726786370145	-0.442225342567331
TP1	FBgn0051361	1.47789362295753	-0.713045917803228	-0.296110608269838	-0.468737096884467
TP1	FBgn0051363	1.4968357028663	-0.57565541795889	-0.416902845969017	-0.504277438938391
TP1	FBgn0051374	1.48395166780383	-0.640248380949428	-0.295258120312058	-0.548445166542344
TP1	FBgn0051427	1.45360455359836	-0.187938857185404	-0.792140663739362	-0.473525032673592
TP1	FBgn0051439	1.49426139650747	-0.388255682127914	-0.602074662143452	-0.503931052236103
TP1	FBgn0051451	1.46708304631755	-0.259603387863528	-0.763848938004846	-0.443630720449181
TP1	FBgn0051522	1.43018678732767	-0.0571240799876982	-0.752303664314492	-0.620759043025478
TP1	FBgn0051523	1.49729442189935	-0.414769539285295	-0.532730656884162	-0.549794225729891
TP1	FBgn0051546	1.49471976164425	-0.583012762393529	-0.384075624221333	-0.527631375029391
TP1	FBgn0051601	1.49642225937893	-0.59418734990848	-0.469116050658483	-0.433118858811968
TP1	FBgn0051609	1.49677808896795	-0.479988820470658	-0.58693085628351	-0.429858412213779
TP1	FBgn0051624	1.49941376182205	-0.535997486571235	-0.495485030215682	-0.467931245035135
TP1	FBgn0051633	1.48078873249056	-0.564133839858539	-0.27273428323835	-0.643920609393672
TP1	FBgn0051635	1.48432766174238	-0.290934831794761	-0.600885266234169	-0.592507563713449
TP1	FBgn0051660	1.49862898230505	-0.485109226904751	-0.557598170717722	-0.455921584682573
TP1	FBgn0051702	1.49936331687328	-0.535899747415058	-0.498908511697037	-0.464555057761181
TP1	FBgn0051752	1.49766871554776	-0.550963169051326	-0.421863410585215	-0.52484213591122
TP1	FBgn0051760	1.4969790009569	-0.58624291963409	-0.473437420304512	-0.437298661018296
TP1	FBgn0051784	1.42055467723773	-0.83982307467646	-0.522849150267497	-0.0578824522937722
TP1	FBgn0051788	1.49816264477608	-0.519894002883496	-0.547074582026765	-0.431194059865816
TP1	FBgn0051797	1.48914737182719	-0.665610909105769	-0.423935193670591	-0.399601269050831
TP1	FBgn0051800	1.49079154131403	-0.618850545502285	-0.520894088825782	-0.351046906985967
TP1	FBgn0051816	1.49590828789225	-0.536843891648422	-0.563659399857746	-0.395404996386076
TP1	FBgn0051858	1.49957942373463	-0.468563207461722	-0.505191776035248	-0.52582444023766
TP1	FBgn0051907	1.49255377133793	-0.56960615093647	-0.566154079301197	-0.356793541100266
TP1	FBgn0051909	1.47908692098238	-0.580106763130238	-0.638824916506877	-0.260155241345262
TP1	FBgn0051921	1.49439873388929	-0.610970274007326	-0.401311095379422	-0.48211736450254
TP1	FBgn0051949	1.49995633515526	-0.510742343135222	-0.495345424152486	-0.49386856786755
TP1	FBgn0051950	1.49950946914578	-0.533165546382513	-0.471015408374538	-0.495328514388729
TP1	FBgn0051952	1.49938558531048	-0.5174929198129	-0.45942379138779	-0.522468874109786
TP1	FBgn0051973	1.49573397790675	-0.604726652021636	-0.437181515399322	-0.453825810485797
TP1	FBgn0051974	1.46452634937007	-0.327502966393594	-0.343241528920548	-0.793781854055925
TP1	FBgn0051992	1.49637690847492	-0.410503455309402	-0.505637377947172	-0.580236075218346
TP1	FBgn0051997	1.49419071005919	-0.413202307125786	-0.619202560998876	-0.461785841934528
TP1	FBgn0051998	1.49663736870094	-0.438229672063394	-0.466283601258191	-0.592124095379358
TP1	FBgn0051999	1.49997666519679	-0.503653807863042	-0.504212365261204	-0.492110492072544
TP1	FBgn0052000	1.48643036045273	-0.563587049337946	-0.614840254345608	-0.308003056769172
TP1	FBgn0052006	1.49917802498017	-0.49538074090296	-0.54226370860992	-0.461533575467286
TP1	FBgn0052016	1.4998564225094	-0.497613018335423	-0.517945423959813	-0.48429798021416
TP1	FBgn0052039	1.48702049634746	-0.627373900897682	-0.543127969695569	-0.316518625754212
TP1	FBgn0052062	1.49436265787186	-0.614901796289565	-0.471748583068305	-0.407712278513988
TP1	FBgn0052082	1.49370755546435	-0.587946177797314	-0.372397168391132	-0.533364209275903
TP1	FBgn0052103	1.49012228746388	-0.335152346147834	-0.566745077659645	-0.5882248636564
TP1	FBgn0052106	1.49271184461225	-0.636538160528445	-0.420542622846009	-0.435631061237794
TP1	FBgn0052119	1.44900162262238	-0.758426805536535	-0.137037211322373	-0.553537605763469
TP1	FBgn0052121	1.49779018084401	-0.575853442758816	-0.456862756146023	-0.465073981939168
TP1	FBgn0052133	1.4834771360326	-0.525314239907532	-0.299773795599664	-0.658389100525405
TP1	FBgn0052141	1.49583294452173	-0.589402826781327	-0.499476979994403	-0.406953137745996
TP1	FBgn0052170	1.48761235519472	-0.390900830870646	-0.420258265496332	-0.676453258827743
TP1	FBgn0052176	1.49912558673658	-0.528704504160907	-0.518643187892599	-0.451777894683077
TP1	FBgn0052177	1.48911141299323	-0.348054959217607	-0.498417098392086	-0.642639355383532
TP1	FBgn0052181	1.49819270493305	-0.545145635414307	-0.431326761008355	-0.521720308510386
TP1	FBgn0052206	1.49047774327122	-0.488276814761036	-0.638684072338719	-0.363516856171464
TP1	FBgn0052230	1.25356331143503	-1.1489415623927	-0.279290449862552	0.174668700820228
TP1	FBgn0052264	1.49968337612343	-0.523683371474247	-0.473551935277317	-0.502448069371862
TP1	FBgn0052296	1.46265482986292	-0.386772862660041	-0.280757588227381	-0.795124378975498
TP1	FBgn0052311	1.39583269548778	-0.61376191521253	0.0385749245440602	-0.820645704819312
TP1	FBgn0052371	1.36986996876163	-0.965394042375982	0.0319310186527779	-0.436406945038423
TP1	FBgn0052372	1.4940406062149	-0.473997035135582	-0.402958640121752	-0.617084930957569
TP1	FBgn0052382	1.3779383545662	-0.439281781325888	-0.95294969142298	0.0142931181826635
TP1	FBgn0052423	1.49680588158803	-0.41114339260792	-0.567343930685913	-0.518318558294201
TP1	FBgn0052425	1.49472047508111	-0.431880082264594	-0.446345389281639	-0.616495003534872
TP1	FBgn0052428	1.48926112478877	-0.498423299345756	-0.349138841115942	-0.641698984327072
TP1	FBgn0052438	1.4997503277767	-0.479609485400752	-0.496285888088133	-0.523854954287813
TP1	FBgn0052440	1.49578770871392	-0.60450517648996	-0.445225373437758	-0.4460571587862
TP1	FBgn0052451	1.48236176968262	-0.546387672079366	-0.286272520088348	-0.649701577514907
TP1	FBgn0052452	1.46741516045416	-0.761667233396548	-0.259290567121399	-0.44645735993621
TP1	FBgn0052457	1.49394063084936	-0.371587450282279	-0.571802674360008	-0.550550506207074
TP1	FBgn0052512	1.49438727100358	-0.44682589724885	-0.427705492579367	-0.61985588117536
TP1	FBgn0052521	1.45198950921973	-0.370500898568623	-0.831988826125217	-0.249499784525894
TP1	FBgn0052529	1.47649523968582	-0.295536565677409	-0.457648145872669	-0.723310528135745
TP1	FBgn0052568	1.49895586309263	-0.550702192106221	-0.485657313367384	-0.462596357619029
TP1	FBgn0052580	1.4786168686413	-0.385195681956319	-0.730465180531238	-0.362956006153742
TP1	FBgn0052600	1.49891157339606	-0.452971217044221	-0.546267786917178	-0.499672569434661
TP1	FBgn0052647	1.459997183883	-0.664011399549189	-0.633259124222938	-0.162726660110872
TP1	FBgn0052650	1.4987066651875	-0.540702750723613	-0.442717545851739	-0.515286368612148
TP1	FBgn0052651	1.48849844688016	-0.659296650743083	-0.360229533381599	-0.468972262755475
TP1	FBgn0052652	1.49996088871907	-0.497436908627188	-0.509826128031678	-0.492697852060207
TP1	FBgn0052655	1.49908319021224	-0.548943087843777	-0.478809574364954	-0.471330528003513
TP1	FBgn0052656	1.49174663430199	-0.449551211446769	-0.642567949809806	-0.399627473045412
TP1	FBgn0052666	1.49665303360346	-0.423390425009955	-0.585743072300803	-0.487519536292706
TP1	FBgn0052672	1.49877863268463	-0.456982812239459	-0.553761672767309	-0.488034147677863
TP1	FBgn0052677	1.49584424816424	-0.570867945501052	-0.396271862591106	-0.528704440072084
TP1	FBgn0052694	1.49801108186675	-0.441730224284896	-0.489587980679916	-0.566692876901936
TP1	FBgn0052699	1.48832388977876	-0.334636681406752	-0.515961738288534	-0.637725470083469
TP1	FBgn0052758	1.48196475531251	-0.299651104226329	-0.504390198966047	-0.677923452120131
TP1	FBgn0052767	1.49863931855342	-0.504714997480269	-0.444999740491597	-0.548924580581556
TP1	FBgn0052772	1.4863806043808	-0.670965450738039	-0.471060265956655	-0.344354887686106
TP1	FBgn0052774	1.49960598219776	-0.467474384411069	-0.51512226793512	-0.517009329851569
TP1	FBgn0052815	1.4756945034844	-0.248785647092193	-0.551089521236984	-0.675819335155222
TP1	FBgn0052816	1.49486743611428	-0.548336936970124	-0.564747376499369	-0.381783122644791
TP1	FBgn0052843	1.45679403867097	-0.20919697164947	-0.79073944390287	-0.456857623118628
TP1	FBgn0052850	1.48525130114757	-0.393672494922568	-0.692892078276993	-0.398686727948008
TP1	FBgn0052971	1.49553886897599	-0.389597687426183	-0.549493177202316	-0.556448004347486
TP1	FBgn0053017	1.48040922816254	-0.661097810148024	-0.276046946674444	-0.54326447134007
TP1	FBgn0053100	1.49816303559775	-0.446771025474722	-0.565637149821822	-0.485754860301207
TP1	FBgn0053110	1.46089183330496	-0.253078548441143	-0.413722739123752	-0.794090545740061
TP1	FBgn0053136	1.49669695766335	-0.578318350527654	-0.502412383872249	-0.415966223263445
TP1	FBgn0053143	1.49894918004046	-0.548977983791982	-0.491597222319936	-0.458373973928542
TP1	FBgn0053144	1.48307525175961	-0.513688778548754	-0.30199598814616	-0.667390485064694
TP1	FBgn0053181	1.49679745635143	-0.40939446729146	-0.52406842927313	-0.563334559786838
TP1	FBgn0053202	1.49981278924087	-0.496455938045317	-0.520791423642935	-0.482565427552615
TP1	FBgn0053208	1.43289392387071	-0.521127431802185	-0.0956179724314577	-0.816148519637062
TP1	FBgn0053258	1.48972479134817	-0.478705660414932	-0.647778843901659	-0.36324028703158
TP1	FBgn0053267	1.49314373512081	-0.615284342584864	-0.496498817798466	-0.381360574737483
TP1	FBgn0053284	1.49889578366765	-0.542995456716934	-0.449713253624511	-0.506187073326209
TP1	FBgn0053293	1.49391194716753	-0.61779451131533	-0.47524846917994	-0.400868966672263
TP1	FBgn0053300	1.4991686986449	-0.460837055675732	-0.496186257477197	-0.542145385491975
TP1	FBgn0053309	1.49614639050948	-0.412396075484559	-0.587799456266489	-0.495950858758427
TP1	FBgn0053329	1.48724517914037	-0.419533946999076	-0.388787689190237	-0.678923542951058
TP1	FBgn0053494	1.46296014455884	-0.274094589167665	-0.791814536254494	-0.397051019136678
TP1	FBgn0053513	1.4990475754546	-0.453241244386883	-0.539833904733125	-0.505972426334589
TP1	FBgn0053516	1.49918649008467	-0.506021439165947	-0.536543518120015	-0.456621532798705
TP1	FBgn0053547	1.49662697580202	-0.404118897479585	-0.548335072762454	-0.544173005559979
TP1	FBgn0053556	1.43042293463705	-0.615549272679645	-0.0588828333743312	-0.755990828583069
TP1	FBgn0053558	1.49818614484274	-0.499340392106346	-0.439210629555146	-0.559635123181251
TP1	FBgn0053653	1.49700999394234	-0.556576812553091	-0.529276075267501	-0.411157106121753
TP1	FBgn0053665	1.49963124469135	-0.528621715836095	-0.496355085347659	-0.474654443507594
TP1	FBgn0053704	1.49534476600337	-0.585011082260169	-0.515798337566443	-0.394535346176756
TP1	FBgn0053970	1.49783973186594	-0.498522569795897	-0.433954738514188	-0.565362423555854
TP1	FBgn0053978	1.4775727393917	-0.273111988438911	-0.51050853706109	-0.693952213891699
TP1	FBgn0053988	1.49980723613824	-0.515726863820719	-0.506128599318251	-0.477951772999275
TP1	FBgn0054026	1.43386430923341	-0.455591034400739	-0.848274947788765	-0.12999832704391
TP1	FBgn0054043	1.4969866326722	-0.416449888583354	-0.570440248324975	-0.510096495763877
TP1	FBgn0054051	1.44308035466116	-0.333163141465111	-0.863635866114896	-0.246281347081148
TP1	FBgn0058045	1.49580217473597	-0.452027688342787	-0.604088927497879	-0.439685558895306
TP1	FBgn0058191	1.48584615877733	-0.4863765468554	-0.66740903555215	-0.332060576369776
TP1	FBgn0058198	1.49928299863072	-0.54338779384918	-0.475460209135102	-0.48043499564644
TP1	FBgn0058470	1.48212389608547	-0.523918721809362	-0.66583682554297	-0.292368348733136
TP1	FBgn0061197	1.48474692747241	-0.6768631842883	-0.329629288990721	-0.478254454193389
TP1	FBgn0061200	1.48704915577937	-0.475523451720789	-0.346122427678491	-0.665403276380089
TP1	FBgn0061515	1.49667759404492	-0.57789534816747	-0.415160260520581	-0.503621985356869
TP1	FBgn0062412	1.49449730742967	-0.599411265669633	-0.390121676429754	-0.504964365330288
TP1	FBgn0062413	1.48225451050568	-0.283720754476688	-0.553536595956103	-0.644997160072885
TP1	FBgn0062978	1.46866383294114	-0.203325065624635	-0.656589725026713	-0.60874904228979
TP1	FBgn0063485	1.49828095522246	-0.438501206233872	-0.555427231111211	-0.504352517877376
TP1	FBgn0063649	1.48735640282407	-0.4447315306703	-0.368912494165721	-0.673712377988052
TP1	FBgn0064912	1.49055403965127	-0.626434554407473	-0.35307505570544	-0.511044429538358
TP1	FBgn0069923	1.4062913025123	-0.856029687685195	-0.537965378868462	-0.0122962359586444
TP1	FBgn0069938	1.49633826063573	-0.589366223044217	-0.487545719365405	-0.419426318226107
TP1	FBgn0082582	1.49969886708954	-0.489943811634399	-0.481902176991392	-0.527852878463748
TP1	FBgn0082585	1.48456173533053	-0.405293419300313	-0.382466016728607	-0.696802299301611
TP1	FBgn0082831	1.49501401072274	-0.554165307146289	-0.383143831087935	-0.557704872488515
TP1	FBgn0083068	1.49093701953265	-0.636874455295007	-0.485282033889526	-0.368780530348115
TP1	FBgn0083121	1.49916161578007	-0.546900496405473	-0.473515500716328	-0.478745618658273
TP1	FBgn0083228	1.49616344443602	-0.559851008563622	-0.398437830982072	-0.537874604890331
TP1	FBgn0083938	1.49546112717086	-0.409681074717147	-0.599007193770551	-0.486772858683166
TP1	FBgn0083991	1.49804978350909	-0.462457938043069	-0.57143483804395	-0.464157007422069
TP1	FBgn0085205	1.47719315470261	-0.248554110650915	-0.588393786798723	-0.640245257252976
TP1	FBgn0085241	1.48145723826147	-0.307521403903201	-0.691016861789106	-0.482918972569157
TP1	FBgn0085249	1.49953447118627	-0.477416896109051	-0.534588645090568	-0.487528929986654
TP1	FBgn0085261	1.48129896995025	-0.274148716383363	-0.635118553883214	-0.572031699683669
TP1	FBgn0085294	1.46466932956677	-0.302678990949969	-0.371211459330068	-0.790778879286732
TP1	FBgn0085314	1.47715584540933	-0.43593251559225	-0.727856012171343	-0.313367317645738
TP1	FBgn0085337	1.49723622047114	-0.566533496554961	-0.419418164605804	-0.511284559310376
TP1	FBgn0085353	1.49958768643611	-0.478020485977195	-0.532386992886672	-0.48918020757224
TP1	FBgn0085360	1.41387992702283	-0.63216645870189	-0.775415667990553	-0.00629780033038464
TP1	FBgn0085364	1.49998371213901	-0.499459656193935	-0.5059506960911	-0.494573359853973
TP1	FBgn0085376	1.49681399874446	-0.421860853895441	-0.493777937990205	-0.58117520685881
TP1	FBgn0085382	1.49815367184603	-0.509625741558097	-0.43416635871939	-0.554361571568547
TP1	FBgn0085383	1.4916672389498	-0.407898504849063	-0.645011287586747	-0.438757446513987
TP1	FBgn0085387	1.49875445178526	-0.535379027244769	-0.442583453320504	-0.520791971219989
TP1	FBgn0085390	1.49356533637217	-0.598835171232597	-0.375295708086011	-0.519434457053562
TP1	FBgn0085391	1.49540880436174	-0.44206076000557	-0.609026135163115	-0.444321909193057
TP1	FBgn0085407	1.48260288685904	-0.679440737464218	-0.307468787930303	-0.495693361464518
TP1	FBgn0085409	1.4966083122757	-0.409288435635661	-0.516143770218761	-0.571176106421275
TP1	FBgn0085412	1.4862427979426	-0.429368770995299	-0.373141408835537	-0.683732618111765
TP1	FBgn0085421	1.49882751604095	-0.458661716809322	-0.487120331857376	-0.553045467374251
TP1	FBgn0085423	1.4526028723573	-0.132681446244398	-0.635018344625917	-0.684903081486986
TP1	FBgn0085427	1.49195435343526	-0.429039764577104	-0.419422978093763	-0.643491610764394
TP1	FBgn0085430	1.49747189585306	-0.535530769529271	-0.41725498123292	-0.544686145090868
TP1	FBgn0085432	1.49858153706907	-0.527045503882259	-0.438148263848235	-0.533387769338574
TP1	FBgn0085434	1.49052182431422	-0.645995935443378	-0.375241916442027	-0.469283972428811
TP1	FBgn0085436	1.4791852839142	-0.583901652072381	-0.260153995200628	-0.635129636641191
TP1	FBgn0085442	1.45708881200425	-0.233322584061176	-0.419983562940217	-0.803782665002858
TP1	FBgn0085446	1.48923343228074	-0.440976771149519	-0.385740726928399	-0.662515934202818
TP1	FBgn0085447	1.49993378048014	-0.490463223167525	-0.496701666325523	-0.51276889098709
TP1	FBgn0085450	1.4854603589462	-0.429922927881728	-0.367309742751128	-0.688227688313343
TP1	FBgn0085460	1.49809167813652	-0.560421176666268	-0.500744841600283	-0.436925659869969
TP1	FBgn0085478	1.49152209043865	-0.367005770813586	-0.497450207478291	-0.627066112146769
TP1	FBgn0085483	1.4953662376043	-0.402476361227399	-0.498027724603007	-0.594862151773893
TP1	FBgn0085486	1.49867059076277	-0.545703441150279	-0.509049051765938	-0.443918097846556
TP1	FBgn0085488	1.4923118803437	-0.603583971488604	-0.361379036646861	-0.527348872208232
TP1	FBgn0085692	1.42583277119445	-0.663300789123141	-0.724999506928244	-0.0375324751430705
TP1	FBgn0086251	1.49821670715168	-0.510188284937835	-0.552982553344846	-0.435045868868998
TP1	FBgn0086358	1.48094367033763	-0.274686281722509	-0.646859965304804	-0.559397423310321
TP1	FBgn0086361	1.49910137464394	-0.458086916026817	-0.498192498963396	-0.542821959653722
TP1	FBgn0086377	1.46951794940088	-0.206517708640142	-0.619612557009421	-0.643387683751323
TP1	FBgn0086384	1.4894373865491	-0.65547465094634	-0.371252102939855	-0.462710632662902
TP1	FBgn0086665	1.49931776426113	-0.542355643553318	-0.48052402903416	-0.476438091673656
TP1	FBgn0086674	1.4956273825147	-0.528227486838416	-0.573541964020317	-0.393857931655967
TP1	FBgn0086675	1.49762364432374	-0.529839901513246	-0.54749380652825	-0.420289936282241
TP1	FBgn0086676	1.47498318575184	-0.428225342984912	-0.307512450298037	-0.739245392468896
TP1	FBgn0086677	1.49620225548614	-0.407862236770361	-0.581487621324222	-0.506852397391556
TP1	FBgn0086680	1.49668893816678	-0.581374684370615	-0.496551902517367	-0.418762351278798
TP1	FBgn0086683	1.49271794689733	-0.372373264712767	-0.61282772680043	-0.507516955384136
TP1	FBgn0086686	1.49372783773041	-0.369498689751623	-0.549820744672882	-0.574408403305902
TP1	FBgn0086687	0.855306965600681	0.433891508031276	-1.43490670914742	0.14570823551546
TP1	FBgn0086707	1.49621971528188	-0.412741742648895	-0.586508165929917	-0.496969806703069
TP1	FBgn0086758	1.49844248798311	-0.539205928007972	-0.435688287888769	-0.523548272086364
TP1	FBgn0086778	1.49833356528468	-0.435127720890126	-0.546720128898447	-0.516485715496108
TP1	FBgn0086899	1.49948131280595	-0.477912286268123	-0.484765278182199	-0.53680374835563
TP1	FBgn0086913	1.49039752161241	-0.405815954028875	-0.428558530986719	-0.65602303659682
TP1	FBgn0243512	1.4459982531848	-0.230275869739764	-0.365919443777412	-0.849802939667624
TP1	FBgn0243516	1.49403083198892	-0.478513367482718	-0.399918642656724	-0.615598821849474
TP1	FBgn0250791	1.47103114639679	-0.239615911643941	-0.716850686903903	-0.514564547848946
TP1	FBgn0250815	1.4789438964699	-0.342021583051848	-0.725703031613898	-0.411219281804157
TP1	FBgn0250819	1.49603521924276	-0.57293858325126	-0.400040989497835	-0.523055646493663
TP1	FBgn0250823	1.49911171579416	-0.528635281570343	-0.451352025559638	-0.519124408664182
TP1	FBgn0250824	1.49953503920227	-0.533207240033811	-0.473417165328346	-0.492910633840109
TP1	FBgn0250840	1.49775343904127	-0.555410982979525	-0.425080971047767	-0.517261485013974
TP1	FBgn0250844	1.48830792438011	-0.646854574698469	-0.341679816668601	-0.499773533013043
TP1	FBgn0250845	1.42685922495621	-0.899365783733872	-0.174054820364217	-0.353438620858125
TP1	FBgn0250874	1.48393835015398	-0.694104473563541	-0.348943160897512	-0.440890715692925
TP1	FBgn0259098	1.48416904294994	-0.3243494437098	-0.67852252426411	-0.481297074976025
TP1	FBgn0259108	1.49694167884518	-0.573404944277746	-0.417539813349144	-0.505996921218285
TP1	FBgn0259110	1.4900427538973	-0.423342655593463	-0.659105839580253	-0.407594258723584
TP1	FBgn0259111	1.49758062874038	-0.424900756511936	-0.509971836115012	-0.562708036113431
TP1	FBgn0259143	1.49996187773306	-0.489915673494388	-0.505429835175671	-0.504616369063006
TP1	FBgn0259150	1.49951562426023	-0.521287115253132	-0.514085519523489	-0.464142989483609
TP1	FBgn0259168	1.49327480950564	-0.396298971221758	-0.472991317181446	-0.623984521102435
TP1	FBgn0259170	1.47282711543286	-0.758615044448326	-0.346287966986726	-0.367924103997806
TP1	FBgn0259171	1.49528345592232	-0.475470900089805	-0.604895711791746	-0.41491684404077
TP1	FBgn0259176	1.49319749808096	-0.367824140543705	-0.532404370148626	-0.592968987388628
TP1	FBgn0259211	1.4974183288869	-0.511646257392923	-0.421881926215887	-0.563890145278091
TP1	FBgn0259212	1.4783043164241	-0.442439591072797	-0.315009111568698	-0.720855613782608
TP1	FBgn0259214	1.49965897952155	-0.475407567901893	-0.49687591204786	-0.527375499571796
TP1	FBgn0259216	1.49697410935452	-0.588118124755703	-0.445047510287958	-0.463808474310859
TP1	FBgn0259222	1.49873220961943	-0.449802788131143	-0.498457500139809	-0.550471921348478
TP1	FBgn0259224	1.47449091154789	-0.45775189343761	-0.731372469061312	-0.285366549048966
TP1	FBgn0259227	1.45984215587293	-0.23002941778553	-0.442094822108133	-0.787717915979264
TP1	FBgn0259228	1.4910588213017	-0.41713425036579	-0.422757170520734	-0.651167400415175
TP1	FBgn0259242	1.49890943720329	-0.544992618463558	-0.451710673373508	-0.502206145366225
TP1	FBgn0259243	1.49986710131898	-0.512561576362445	-0.505760797268814	-0.481544727687725
TP1	FBgn0259244	1.49177756617445	-0.483269711904262	-0.37676660903582	-0.631741245234364
TP1	FBgn0259246	1.49908926166415	-0.459965615417773	-0.494322547158989	-0.544801099087389
TP1	FBgn0259247	1.49760610235057	-0.487687148703275	-0.436515847741099	-0.573403105906197
TP1	FBgn0259481	1.48530575907107	-0.300973138682624	-0.56086060780833	-0.623472012580118
TP1	FBgn0259680	1.47381132386356	-0.588689267493893	-0.230895489358813	-0.654226567010852
TP1	FBgn0259682	1.2174369265279	0.12860376919219	-1.21863725705942	-0.127403438660664
TP1	FBgn0259701	1.49512214520696	-0.612179144760576	-0.446584943941383	-0.436358056505
TP1	FBgn0259714	1.44269111046657	-0.149403389095689	-0.819884187952405	-0.473403533418471
TP1	FBgn0259722	1.4770840574556	-0.507292698463329	-0.697767900920475	-0.272023458071794
TP1	FBgn0259734	1.45257019060017	-0.66122071268112	-0.131373762419626	-0.659975715499422
TP1	FBgn0259735	1.4608664773332	-0.357400211358798	-0.297454423444887	-0.80601184252952
TP1	FBgn0259738	1.4898073869632	-0.530652240131285	-0.340127130701638	-0.619028016130281
TP1	FBgn0259739	1.49946880645713	-0.532161494753473	-0.500322853884232	-0.466984457819428
TP1	FBgn0259745	1.49560505113704	-0.508468506101053	-0.586858223863126	-0.400278321172859
TP1	FBgn0259789	1.49321486929667	-0.368690580754365	-0.594659459079166	-0.529864829463141
TP1	FBgn0259794	1.49205729749875	-0.635052989013481	-0.388224804872235	-0.468779503613034
TP1	FBgn0259822	1.49966070731621	-0.521341617684264	-0.470903586431698	-0.507415503200249
TP1	FBgn0259896	1.37724372077804	-0.865881950397729	0.0780126504452035	-0.589374420825513
TP1	FBgn0259923	1.49952900780012	-0.48918347487284	-0.534440792740301	-0.475904740186981
TP1	FBgn0259927	1.49371645218005	-0.520720274249206	-0.376269292050866	-0.596726885879977
TP1	FBgn0259938	1.4641966212048	-0.427773879956309	-0.257393701752803	-0.779029039495685
TP1	FBgn0259951	1.4806503360094	-0.389975873381497	-0.719704672284506	-0.370969790343401
TP1	FBgn0259952	1.28474568407607	-0.00129062484231615	-1.15446450751055	-0.128990551723203
TP1	FBgn0259958	1.33291182307061	-0.211460937054584	-1.08503656207069	-0.0364143239453282
TP1	FBgn0259960	1.4654439728757	-0.789051980998307	-0.314554186500884	-0.361837805376513
TP1	FBgn0259961	1.498961879631	-0.492873594385791	-0.548222038304613	-0.457866246940596
TP1	FBgn0259964	1.4927961587676	-0.450711322241226	-0.633844300147206	-0.408240536379171
TP1	FBgn0259968	1.40117099661466	-0.191627623134384	-0.971173860677966	-0.238369512802306
TP1	FBgn0259971	1.32959097487533	-0.169537360900422	-1.09509123457922	-0.0649623793956884
TP1	FBgn0259975	1.35629449436483	-0.159346619024447	-1.05603911959524	-0.140908755745148
TP1	FBgn0259994	1.49959234223644	-0.492492348109671	-0.531378894581659	-0.475721099545115
TP1	FBgn0260006	1.49341585822718	-0.36549090760492	-0.560952181672944	-0.56697276894932
TP1	FBgn0260026	1.49257944654252	-0.357603951839917	-0.556503153603638	-0.578472341098963
TP1	FBgn0260388	1.36220077156349	-0.0123976339325304	-1.0164210422321	-0.333382095398859
TP1	FBgn0260400	1.49955896908984	-0.521663645579367	-0.466031431358253	-0.511863892152225
TP1	FBgn0260439	1.49105204098849	-0.352358917521301	-0.615693026493813	-0.523000096973376
TP1	FBgn0260461	1.48617844614548	-0.645684961060407	-0.317412147104508	-0.523081337980565
TP1	FBgn0260484	1.49975417226274	-0.509076091708846	-0.516044425880351	-0.474633654673543
TP1	FBgn0260486	1.47553823180659	-0.387359962622931	-0.343249381216076	-0.744928887967584
TP1	FBgn0260499	1.49975868559776	-0.486990952063367	-0.487483383462292	-0.525284350072097
TP1	FBgn0260642	1.49890709242378	-0.484278379036758	-0.46250215487017	-0.552126558516853
TP1	FBgn0260653	1.49255711948424	-0.631622878802859	-0.467358180645937	-0.393576060035442
TP1	FBgn0260658	1.49911738318244	-0.532567373005518	-0.452375138068374	-0.514174872108551
TP1	FBgn0260722	1.49633142555515	-0.401115787718857	-0.56083171883822	-0.534383918998073
TP1	FBgn0260742	1.49503805839465	-0.403946997876468	-0.602326582058119	-0.488764478460062
TP1	FBgn0260747	1.47891353221821	-0.390784182424393	-0.728577202991071	-0.359552146802746
TP1	FBgn0260753	1.49096894382095	-0.380186194795177	-0.643569909548295	-0.467212839477478
TP1	FBgn0260758	1.45118910477513	-0.815780211268723	-0.202204234392395	-0.433204659114013
TP1	FBgn0260798	1.49893302831139	-0.513854105832526	-0.537056271548823	-0.44802265093004
TP1	FBgn0260859	1.4938655467797	-0.501633528683479	-0.606721936053649	-0.385510082042569
TP1	FBgn0260866	1.48817718952631	-0.318887432140593	-0.581467628878046	-0.587822128507673
TP1	FBgn0260934	1.46127470541749	-0.167986053037258	-0.637723785168065	-0.655564867212167
TP1	FBgn0260936	1.49172794520484	-0.589980459715418	-0.350632706098839	-0.551114779390585
TP1	FBgn0260938	1.49951468992263	-0.464075514403912	-0.514367831685132	-0.521071343833581
TP1	FBgn0260941	1.49428463020958	-0.415873023682791	-0.459590240882272	-0.618821365644512
TP1	FBgn0260943	1.49969903047192	-0.471628556430207	-0.512474313744596	-0.515596160297121
TP1	FBgn0260945	1.45556331761451	-0.194720957518442	-0.474604864131121	-0.786237495964945
TP1	FBgn0260959	1.44044352098331	-0.770648007244743	-0.103693197361077	-0.566102316377487
TP1	FBgn0260960	1.47606298006951	-0.245762470823916	-0.659978902147979	-0.570321607097611
TP1	FBgn0260964	1.49831488945395	-0.483331309973307	-0.451155728765089	-0.563827850715555
TP1	FBgn0260970	1.45017300221503	-0.610120767298058	-0.12684781483041	-0.713204420086565
TP1	FBgn0260987	1.49894690301257	-0.51799273901012	-0.533524546182804	-0.44742961781965
TP1	FBgn0260995	1.49829342083988	-0.512910865043565	-0.549918364816625	-0.435464190979691
TP1	FBgn0261041	1.48971191389799	-0.333159361853725	-0.55640905878298	-0.600143493261281
TP1	FBgn0261061	1.4959976902424	-0.459718933117929	-0.600942102214842	-0.435336654909634
TP1	FBgn0261108	1.49950149988526	-0.503594084306786	-0.529358005990149	-0.466549409588321
TP1	FBgn0261113	1.48806571503982	-0.359768341110239	-0.46490231058358	-0.663395063346006
TP1	FBgn0261238	1.4801183862977	-0.377617317348572	-0.379639898637241	-0.722861170311886
TP1	FBgn0261239	1.49934494182079	-0.522735524269539	-0.458061198081831	-0.518548219469418
TP1	FBgn0261244	1.49877616344393	-0.527169002510396	-0.529119957830443	-0.442487203103092
TP1	FBgn0261258	1.48829031349591	-0.362064815071756	-0.463842724051059	-0.662382774373094
TP1	FBgn0261260	1.48446140257996	-0.501504407118268	-0.315743688390541	-0.667213307071153
TP1	FBgn0261262	1.4986389742332	-0.555461133388556	-0.490978795019182	-0.452199045825467
TP1	FBgn0261268	1.43861014561102	-0.75848031208148	-0.0912475440781258	-0.58888228945141
TP1	FBgn0261285	1.49944634066818	-0.508447181938076	-0.527922320875823	-0.46307683785428
TP1	FBgn0261287	1.49333617881418	-0.626310521098725	-0.403384415049219	-0.463641242666239
TP1	FBgn0261444	1.46405709523185	-0.512028108784665	-0.741706459791895	-0.210322526655283
TP1	FBgn0261451	1.41139672724091	-0.258007173410147	-0.205051234418284	-0.94833831941248
TP1	FBgn0261477	1.49392082361208	-0.509171633233093	-0.382649172627242	-0.602100017751741
TP1	FBgn0261502	1.49935704261063	-0.541182735547816	-0.478493789718464	-0.479680517344352
TP1	FBgn0261531	1.49883359914813	-0.464200936389305	-0.480013789265904	-0.554618873492918
TP1	FBgn0261549	1.49917434684226	-0.50864064974718	-0.535157102084196	-0.45537659501088
TP1	FBgn0261552	1.49949121495843	-0.463188532881664	-0.514922190247611	-0.521380491829159
TP1	FBgn0261553	1.41429216171261	-0.593324108547187	-0.0163077263211262	-0.804660326844303
TP1	FBgn0261555	1.41723154522424	-0.295303285393049	-0.190228909877451	-0.93169934995374
TP1	FBgn0261556	1.47712551181132	-0.361950521157566	-0.376915952603477	-0.738259038050278
TP1	FBgn0261565	1.43393576264711	-0.891226913112503	-0.237617425315493	-0.305091424219112
TP1	FBgn0261580	1.49714291303824	-0.421260986664117	-0.503726059234951	-0.572155867139172
TP1	FBgn0261611	1.44352248667379	-0.838754503254955	-0.18019242724527	-0.42457555617357
TP1	FBgn0261617	1.49857589909334	-0.439504027687413	-0.54157482895598	-0.517497042449942
TP1	FBgn0261618	1.46560506587021	-0.605545898998267	-0.670305539205304	-0.189753627666637
TP1	FBgn0261628	1.41724780962719	-0.719575050059443	-0.00953802013749279	-0.688134739430253
TP1	FBgn0261641	1.48800988304866	-0.417670159610946	-0.674030698414638	-0.39630902502308
TP1	FBgn0261648	1.49726801669082	-0.574114132497705	-0.496754364619574	-0.426399519573542
TP1	FBgn0261649	1.47992386634237	-0.54175052965887	-0.273834128521318	-0.664339208162183
TP1	FBgn0261698	1.4918991369924	-0.562162911870858	-0.350839385025606	-0.578896840095938
TP1	FBgn0261703	1.49716278872649	-0.41753194949184	-0.56598105254478	-0.513649786689875
TP1	FBgn0261710	1.49743453401716	-0.459058694870196	-0.45656707905365	-0.58180876009331
TP1	FBgn0261787	1.49968830619761	-0.528511385829386	-0.482555806651648	-0.488621113716575
TP1	FBgn0261793	1.49963981240318	-0.521433153442035	-0.46981906479527	-0.50838759416587
TP1	FBgn0261806	1.46206278729943	-0.802807295439796	-0.346419866244259	-0.312835625615376
TP1	FBgn0261822	1.49107647684225	-0.351719448706395	-0.525422718808519	-0.613934309327337
TP1	FBgn0261823	1.48978250137768	-0.423148503272528	-0.405568418218632	-0.661065579886524
TP1	FBgn0261832	1.4940165444779	-0.610371203700893	-0.491557036678655	-0.392088304098357
TP1	FBgn0261846	1.4929298054957	-0.633716671481795	-0.414771282756248	-0.444441851257659
TP1	FBgn0261854	1.47076927472179	-0.226150694517491	-0.547623619425986	-0.696994960778318
TP1	FBgn0261859	1.47499658337868	-0.748176951242517	-0.347870513937649	-0.378949118198512
TP1	FBgn0261860	1.47503721485828	-0.352764378919312	-0.748318613444335	-0.373954222494628
TP1	FBgn0261861	1.45885069842127	-0.531166043897533	-0.746081467359941	-0.181603187163798
TP1	FBgn0261872	1.48321888601779	-0.559725472718276	-0.28803848987999	-0.635454923419522
TP1	FBgn0261885	1.48178889049078	-0.479839055322559	-0.311100710662195	-0.690849124506024
TP1	FBgn0261928	1.49064334641882	-0.614820428732504	-0.347232457364925	-0.528590460321396
TP1	FBgn0261934	1.47454103000829	-0.62930261208581	-0.232234097045939	-0.613004320876546
TP1	FBgn0261954	1.49484686085147	-0.609394637319901	-0.410646378835422	-0.474805844696144
TP1	FBgn0261955	1.49631430182802	-0.401089287476997	-0.56196481685058	-0.533260197500444
TP1	FBgn0261986	1.48868962460822	-0.372404022081602	-0.453091212229224	-0.663194390297394
TP1	FBgn0261988	1.4917312221767	-0.38277478879837	-0.636115329199303	-0.472841104179026
TP1	FBgn0261990	1.49815672474852	-0.545122370102086	-0.430523758571799	-0.522510596074637
TP1	FBgn0262000	1.47596141803961	-0.504250627537054	-0.70398181146151	-0.267728979041046
TP1	FBgn0262003	1.47159600608907	-0.261979141807765	-0.735547953601266	-0.474068910680039
TP1	FBgn0262020	1.49881432260296	-0.542379583352895	-0.446623788789534	-0.509810950460525
TP1	FBgn0262028	1.49253962644431	-0.530861640120295	-0.362308178914881	-0.599369807409131
TP1	FBgn0262081	1.49289542430423	-0.362075892643747	-0.545561674419216	-0.585257857241264
TP1	FBgn0262100	1.48596026867926	-0.668404411018109	-0.482801009826167	-0.334754847834986
TP1	FBgn0262102	1.45829960155731	-0.802204739873621	-0.413486279319014	-0.242608582364678
TP1	FBgn0262114	1.49315222969099	-0.365903217089842	-0.588784856924217	-0.538464155676929
TP1	FBgn0262115	1.48416074430612	-0.483069197613608	-0.677772877577028	-0.323318669115482
TP1	FBgn0262123	1.48855820532444	-0.582619092046675	-0.584092827763326	-0.321846285514437
TP1	FBgn0262124	1.49892022420387	-0.481202075633131	-0.5524916820109	-0.46522646655984
TP1	FBgn0262127	1.49931258111382	-0.486135856142338	-0.471444547420915	-0.541732177550563
TP1	FBgn0262139	1.44914548323126	-0.578964491766919	-0.129992145400216	-0.740188846064129
TP1	FBgn0262160	1.49729969047813	-0.45579605961156	-0.457590583722121	-0.58391304714445
TP1	FBgn0262351	1.49953262585061	-0.528034504851187	-0.467348433561518	-0.504149687437902
TP1	FBgn0262354	1.49691347279612	-0.425248458111999	-0.581553683977568	-0.490111330706552
TP1	FBgn0262377	1.49886017862512	-0.537350812698649	-0.515555104238164	-0.445954261688304
TP1	FBgn0262475	1.49824893336442	-0.54321633763804	-0.522917370238025	-0.432115225488352
TP1	FBgn0262476	1.49614535788662	-0.409851990776648	-0.500993545966039	-0.585299821143932
TP1	FBgn0262477	1.49862584797314	-0.560023509365191	-0.471180228232768	-0.467422110375184
TP1	FBgn0262483	1.49923260112538	-0.534963478750532	-0.457555973522994	-0.50671314885186
TP1	FBgn0262487	1.49828276262461	-0.507284887212651	-0.553690053402932	-0.437307822009025
TP1	FBgn0262509	1.48685609177154	-0.645150159352404	-0.323884425139143	-0.51782150727999
TP1	FBgn0262511	1.49923014416806	-0.492184437824981	-0.464838704940659	-0.542207001402423
TP1	FBgn0262518	1.49835515648652	-0.519123776992885	-0.434864973320484	-0.544366406173151
TP1	FBgn0262527	1.4990074291101	-0.48827258551048	-0.461926958643628	-0.548807884955996
TP1	FBgn0262533	1.47439743576121	-0.346200593839504	-0.751025269199534	-0.377171572722171
TP1	FBgn0262547	1.49683823216309	-0.471294319980561	-0.588557221089138	-0.436986691093395
TP1	FBgn0262562	1.49239077813155	-0.58108344860684	-0.355976017618275	-0.555331311906435
TP1	FBgn0262570	1.46592312931306	-0.204776817554061	-0.713912294661293	-0.547234017097704
TP1	FBgn0262577	1.49879694378801	-0.55015801370282	-0.452229066520753	-0.496409863564436
TP1	FBgn0262579	1.42135576543819	-0.594051387169716	-0.0364026229938157	-0.790901755274655
TP1	FBgn0262582	1.4692964445933	-0.277286487283381	-0.43193747316936	-0.760072484140559
TP1	FBgn0262583	1.49277632495381	-0.406729824561144	-0.633690755296779	-0.452355745095886
TP1	FBgn0262593	1.49842744526652	-0.4538926788372	-0.482454142764733	-0.56208062366459
TP1	FBgn0262614	1.42997460009389	-0.854893753843035	-0.115827984926853	-0.459252861323997
TP1	FBgn0262617	1.47621413292524	-0.575865947126171	-0.245409817626226	-0.654938368172846
TP1	FBgn0262622	1.49569860019313	-0.408440387695202	-0.593613787690354	-0.493644424807577
TP1	FBgn0262636	1.49967053842904	-0.470410798937536	-0.511969912805921	-0.517289826685583
TP1	FBgn0262656	1.49940943777575	-0.482695645558292	-0.477350573967248	-0.539363218250207
TP1	FBgn0262728	1.49814194573135	-0.432582554702968	-0.55194523623921	-0.513614154789169
TP1	FBgn0262730	1.49855995542916	-0.511866487621817	-0.440769366496039	-0.5459241013113
TP1	FBgn0262734	1.49503394499315	-0.513754680112824	-0.589318744055422	-0.391960520824904
TP1	FBgn0262735	1.49934658578434	-0.527857382350655	-0.45899798136338	-0.512491222070302
TP1	FBgn0262736	1.4956049724435	-0.393134281764526	-0.530135688936305	-0.572335001742674
TP1	FBgn0262737	1.49978489649778	-0.51950723867412	-0.502083492745834	-0.478194165077826
TP1	FBgn0262738	1.49790098781337	-0.427165226530971	-0.552469996094893	-0.518265765187504
TP1	FBgn0262739	1.49895701287239	-0.447265485144726	-0.531038287907063	-0.520653239820597
TP1	FBgn0262740	1.49882771292404	-0.544520250917823	-0.448328244962924	-0.505979217043294
TP1	FBgn0262742	1.49786855715297	-0.428820077505957	-0.511385520082749	-0.557662959564261
TP1	FBgn0262787	1.49199269793009	-0.637020633978286	-0.464050264090079	-0.390921799861723
TP1	FBgn0262825	0.822427766697815	-1.32315142637528	-0.222671350691508	0.723395010368974
TP1	FBgn0262858	1.48157337996617	-0.711702623224658	-0.352770142261738	-0.41710061447977
TP1	FBgn0262945	1.49515059133671	-0.523279652297452	-0.581947327231143	-0.389923611808112
TP1	FBgn0262952	1.49753785696219	-0.471649240586759	-0.446976004379502	-0.578912611995932
TP1	FBgn0262954	1.49396195164552	-0.530170520820152	-0.58807938841045	-0.375712042414918
TP1	FBgn0262967	1.49579935707695	-0.528362538120363	-0.57161127705796	-0.395825541898633
TP1	FBgn0262972	1.4987020411534	-0.490212850886725	-0.554535395613041	-0.453953794653633
TP1	FBgn0262975	1.47031771611062	-0.258135935750493	-0.470371845740927	-0.7418099346192
TP1	FBgn0262976	1.47914591892773	-0.350223840435416	-0.726074903837646	-0.40284717465467
TP1	FBgn0263006	1.41349160420161	-0.750894173336206	-0.000631399534548023	-0.661966031330856
TP1	FBgn0263036	1.47979981941594	-0.720352085520605	-0.341612601662465	-0.417835132232871
TP1	FBgn0263048	1.47692734323315	-0.692089331286363	-0.266497149587059	-0.518340862359732
TP1	FBgn0263081	1.4936796338035	-0.370486156567278	-0.540628122788214	-0.58256535444801
TP1	FBgn0263102	1.49056254984622	-0.358621660294972	-0.632935738190074	-0.499005151361176
TP1	FBgn0263108	1.4886675128906	-0.532714641509406	-0.331073065010007	-0.624879806371189
TP1	FBgn0263111	1.49966388743852	-0.519259636474316	-0.50996834650432	-0.470435904459886
TP1	FBgn0263132	1.49023466345375	-0.557724389163832	-0.33711093916342	-0.595399335126498
TP1	FBgn0263144	1.49619833578887	-0.596792404836596	-0.430160048653131	-0.469245882299143
TP1	FBgn0263198	1.49856249357783	-0.549209059145024	-0.506644595314292	-0.442708839118511
TP1	FBgn0263220	1.4964636734369	-0.513311169626199	-0.574683695453194	-0.408468808357502
TP1	FBgn0263231	1.48172277412931	-0.536701865004495	-0.285539241021812	-0.659481668103004
TP1	FBgn0263239	1.49596343917633	-0.467858737929479	-0.4283145187526	-0.599790182494252
TP1	FBgn0263256	1.49147269945669	-0.509729978869741	-0.360919156187336	-0.620823564399615
TP1	FBgn0263257	1.49879316549308	-0.513199813379769	-0.445110877577293	-0.540482474536018
TP1	FBgn0263258	1.42583737859563	-0.236993219951128	-0.274932825414435	-0.913911333230071
TP1	FBgn0263289	1.49242472315365	-0.551902654338513	-0.356724641806599	-0.583797427008543
TP1	FBgn0263329	1.49018050029196	-0.446936204301733	-0.388522983317288	-0.654721312672944
TP1	FBgn0263333	1.49186993621351	-0.639206057017785	-0.459662591043125	-0.393001288152597
TP1	FBgn0263336	0.933970124987672	-1.07493839349057	-0.623155263947674	0.764123532450569
TP1	FBgn0263343	1.49814526282465	-0.554766149383684	-0.509194323988978	-0.434184789451988
TP1	FBgn0263346	1.48680934415489	-0.491243102129959	-0.335761336036495	-0.659804905988441
TP1	FBgn0263352	1.49403570154286	-0.411831812870777	-0.620692308370928	-0.461511580301156
TP1	FBgn0263353	1.49999898118821	-0.499883330695503	-0.498633931487235	-0.501481719005473
TP1	FBgn0263354	1.49957064644628	-0.466161141574667	-0.514052958420782	-0.519356546450831
TP1	FBgn0263385	1.49985725663777	-0.482311141002846	-0.515988466804468	-0.501557648830454
TP1	FBgn0263391	1.49783707247969	-0.455031877001764	-0.467976212123507	-0.574828983354415
TP1	FBgn0263392	1.4997049857106	-0.492712439408052	-0.526974068329612	-0.480018477972941
TP1	FBgn0263396	1.49999015815311	-0.504864004147769	-0.498947195305863	-0.49617895869948
TP1	FBgn0263397	1.49949966351889	-0.533145132682264	-0.496148136046555	-0.470206394790071
TP1	FBgn0263410	1.49186467337671	-0.634079296306419	-0.475718780451739	-0.382066596618549
TP1	FBgn0263413	1.48638407164556	-0.384535827399615	-0.417208355792794	-0.684639888453149
TP1	FBgn0263452	1.49905582407918	-0.465947724471594	-0.548711332156492	-0.484396767451097
TP1	FBgn0263498	1.46726348533865	-0.379848209853076	-0.7799460886601	-0.307469186825469
TP1	FBgn0263500	1.49527471363618	-0.465880720764463	-0.607655827377422	-0.421738165494293
TP1	FBgn0263706	1.48921601984549	-0.537869028741779	-0.333543264047613	-0.617803727056095
TP1	FBgn0263773	1.4896035606775	-0.547818676682642	-0.607816774447825	-0.333968109547038
TP1	FBgn0263776	1.49252345839866	-0.421506148683171	-0.432631898744207	-0.638385410971281
TP1	FBgn0263802	1.48770587136077	-0.674919761112267	-0.385133635183645	-0.427652475064853
TP1	FBgn0263846	1.49199554580734	-0.581214175647444	-0.35200301366223	-0.558778356497665
TP1	FBgn0263864	1.4955334083124	-0.403898844900325	-0.498846345523397	-0.592788217888676
TP1	FBgn0263929	1.47000311361256	-0.224172665200606	-0.542944263692006	-0.702886184719951
TP1	FBgn0263930	1.49566991457925	-0.392300435819963	-0.538272592847577	-0.56509688591171
TP1	FBgn0263980	1.36221783053086	-0.127248318658048	-1.04503334963939	-0.189936162233425
TP1	FBgn0263987	1.49891334078651	-0.446620020118372	-0.518123628479203	-0.534169692188939
TP1	FBgn0263993	1.49428592694196	-0.400115472474584	-0.611941551192747	-0.482228903274632
TP1	FBgn0263994	1.49324497434995	-0.627422370025165	-0.403447552479493	-0.46237505184529
TP1	FBgn0263995	1.49904119874142	-0.488051385207698	-0.462885469207365	-0.548104344326354
TP1	FBgn0263997	1.49917936332579	-0.455470686400705	-0.534965197766707	-0.508743479158379
TP1	FBgn0264001	1.49933988780226	-0.475474747344936	-0.541544667085461	-0.482320473371866
TP1	FBgn0264002	1.4988937369739	-0.523946048328135	-0.529525038740465	-0.4454226499053
TP1	FBgn0264006	1.48722408105473	-0.313985910407036	-0.612440377549639	-0.560797793098052
TP1	FBgn0264075	1.49667741184315	-0.522417255049413	-0.408245637766082	-0.566014519027651
TP1	FBgn0264078	1.49880247748247	-0.480536529469573	-0.555192755250288	-0.463073192762605
TP1	FBgn0264081	1.48973587516866	-0.626358378725567	-0.52015301488771	-0.343224481555386
TP1	FBgn0264086	1.49275574649161	-0.613524648257639	-0.373493974552487	-0.505737123681479
TP1	FBgn0264087	1.49883178165776	-0.444080067060597	-0.522601204994439	-0.532150509602725
TP1	FBgn0264089	1.4889053046916	-0.596241033526854	-0.325433680064971	-0.567230591099778
TP1	FBgn0264090	1.45977762183999	-0.16369530198875	-0.613847206026476	-0.682235113824763
TP1	FBgn0264255	1.49941116338235	-0.504970942646852	-0.463199279260097	-0.531240941475399
TP1	FBgn0264270	1.48826990563249	-0.319898216145437	-0.593449129749382	-0.574922559737673
TP1	FBgn0264308	1.49718495066705	-0.439926668683114	-0.583420619643705	-0.473837662340226
TP1	FBgn0264347	1.49829211468775	-0.445040603018281	-0.492055339923116	-0.561196171746357
TP1	FBgn0264351	1.49775043819544	-0.571297517105569	-0.438677893006317	-0.487775028083555
TP1	FBgn0264367	1.49842303792379	-0.563444220905603	-0.476608487710331	-0.458370329307856
[truncated: 3,966 more rows]
